# Supplementary material for: Compartmentalized metabolic network reconstruction of microbial communities to determine the effect of agricultural intervention on soils
Source: PLoS One. 2017 Aug 2;12(8):e0181826. doi: 10.1371/journal.pone.0181826 (PMC5540551; doi:10.1371/journal.pone.0181826)
Supplement: S3 Table — A pH of 7.2 was assumed. (XLSX) [file pone.0181826.s003.xlsx]

## Sheet: S3 Table
MetanetX ID	Name	Formula	Mass	Charge	Xref
MNXM1	H(+)	H	1	1.008	chebi:15378
MNXM10	NADH(2-)	C21H27N7O14P2	-2	663.425	chebi:57945
MNXM100	geranyl diphosphate	C10H17O7P2	-3	311.185	chebi:58057
MNXM1000	Oleoyl-[acyl-carrier protein]	C18H33OSR	---------------	---------------	kegg:C01203
MNXM10012	3-Hydroxy-4-((3-mercapto-propylsulfanylmethylimino)-methyl)-2-methyl-5-phosphonooxymethyl-pyridinium_(linked_with_enzyme)	C12H18RN2O5PS2	0	---------------	biopath:3-Hydroxy-4-((3-mercapto-propylsulfanylmethylimino)-methyl)-2-methyl-5-phosphonooxymethyl-pyridinium_(linked_with_enzyme)
MNXM10013	3-hydroxy-9,10-seconandrost-1,3,5(10)-triene-9,17-dione	---------------	---------------	---------------	brenda:BL315881
MNXM10019	a (R)-3-hydroxyoctanoyl-[acp]	C8H15O2SR	---------------	---------------	metacyc:3-Hydroxy-octanoyl-ACPs
MNXM10026	3-hydroxydecanoyl-CoA	---------------	---------------	---------------	seed:cpd16776
MNXM1004	sucrose 6(F)-phosphate(2-)	C12H21O14P	-2	420.261	chebi:57723
MNXM10048	3-keto-decanoyl-CoA	---------------	---------------	---------------	seed:cpd16788
MNXM10051	a 3-oxo-glutaryl-[acp] methyl ester	C6H7O4SR	---------------	---------------	metacyc:3-Ketoglutaryl-ACP-methyl-ester
MNXM10052	a 3-oxo-pimelyl-[acp] methyl ester	C8H11O4SR	---------------	---------------	metacyc:3-Ketopimeloyl-ACP-methyl-esters
MNXM1006	(2S,5R)-menthone	C10H18O	0	154.249	chebi:15410
MNXM101	L-ornithinium(1+)	C5H13N2O2	1	133.169	chebi:46911
MNXM1010	(S)-2-hydroxy-2-ethyl-3-oxobutanoate	C6H9O4	-1	145.133	chebi:49256
MNXM10102	a 3-oxo-stearoyl-[acp]	C18H33O2SR	---------------	---------------	metacyc:3-oxo-stearoyl-ACPs
MNXM10118	3-oxopentanoyl-coa	---------------	---------------	---------------	seed:cpd16642
MNXM1014	3-cyano-L-alanine	C4H6N2O2	0	114.103	chebi:16934
MNXM10166	4-Acetamido-2-amino-6-nitrotoluene	C9H11N3O3	0	209.202	kegg:C16420
MNXM1017	butanal	C4H8O	0	72.106	chebi:15743
MNXM1018	D-arabinitol	C5H12O5	0	152.146	chebi:18333
MNXM101819	3-dehydrotetradecasphinganine	C14H30NO2	1	244.394	chebi:71008
MNXM102	a 1-phosphatidyl-1D-myo-inositol 3-phosphate	C11H15O16P2R2	-3	---------------	chebi:58088
MNXM1020	dethiobiotin(1-)	C10H17N2O3	-1	213.254	chebi:57861
MNXM1021	glutarate(2-)	C5H6O4	-2	130.099	chebi:30921
MNXM1022	hydrogenobyrinic acid a,c-diamide(4-)	C45H60N6O12	-2	876.991	chebi:58536
MNXM1024	lipoamide	C8H15NOS2	0	205.341	chebi:17460
MNXM1027	morphine(1+)	C17H20NO3	1	286.346	chebi:58097
MNXM10274	5'-Phospho-D-1-ribulosylformimine	---------------	---------------	---------------	seed:cpd12740
MNXM1028	O-acetylcarnitine	C9H17NO4	0	203.236	chebi:57589
MNXM10287	5-[(5-phospho-1-deoxy-D-ribulos-1-ylamino)methylideneamino]-1-(5-phospho-D-ribosyl)imidazole-4-carboxamide	---------------	---------------	---------------	seed:cpd16791
MNXM1029	(2R)-2-hydroxypropylammonium	C3H10NO	1	76.118	chebi:42677
MNXM103	cholesterol	C27H46O	0	386.654	chebi:16113
MNXM1031	(2R,3S)-tartrate	C4H4O6	-2	148.071	chebi:30928
MNXM103135	beta-D-Glc-(1->3')-1,2-diacylglycerol	C11H16O10R2	0	---------------	chebi:67150
MNXM1034	3-hydroxy-2-methylpropanoyl-CoA(4-)	C25H38N7O18P3S	-4	849.592	chebi:57340
MNXM10340	5-phospho-alpha-D-ribose 1-phosphate	---------------	---------------	---------------	brenda:BL294634
MNXM1035	3beta-hydroxy-4beta-methyl-5alpha-cholest-7-ene-4alpha-carbaldehyde	C29H48O2	0	428.69	chebi:16286
MNXM1036	4,4-dimethyl-5alpha-cholesta-8,14,24-trien-3beta-ol	C29H46O	0	410.675	chebi:17813
MNXM1037	5-guanidino-2-oxopentanoate	C6H11N3O3	0	173.17	chebi:58489
MNXM10372	6-Methylthioguanosine monophosphate	C11H14N5O7PS	-2	391.297	kegg:C16620
MNXM1039	all-trans-zeta-carotene	C40H60	0	540.904	chebi:28068
MNXM10398	7,8-Dihydro-beta-carotene	C40H58	0	538.889	kegg:C16291
MNXM1045	D-mannonate	C6H11O7	-1	195.147	chebi:17767
MNXM10472	9-cis-retinoate	C20H27O2	-1	299.427	metacyc:CPD-13549
MNXM1048	gamma-carotene	C40H56	0	536.873	chebi:27740
MNXM10491	[DNA-directed RNA polymerase]	---------------	---------------	---------------	kegg:C03959
MNXM105	beta-D-glucose	C6H12O6	0	180.156	chebi:15903
MNXM1050	methanofuranate(4-)	C34H40N4O15	-4	744.699	chebi:58151
MNXM10503	[L-Asp(4-L-Arg)]n+1	C10H19N5O5(C10H17N5O4)n	0	---------------	kegg:C19713
MNXM10505	[L-Asp(4-L-Arg)]n-Asp	C34H57N16O16	-1	945.914	brenda:BG48450
MNXM1051	S-(hydroxymethyl)glutathione(1-)	C11H18N3O7S	-1	336.342	chebi:58758
MNXM1054	(1E)-4-oxobut-1-ene-1,2,4-tricarboxylate	C7H3O7	-3	199.095	chebi:57471
MNXM1056	(2R)-homocitrate	C7H7O7	-3	203.126	chebi:58884
MNXM105630	sulfite	O3S	-2	80.063	chebi:17359
MNXM1057	(5-hydroxyindol-3-yl)acetaldehyde	C10H9NO2	0	175.184	chebi:50157
MNXM1058	(R)-3-hydroxybutanoyl-CoA(4-)	C25H38N7O18P3S	-4	849.592	chebi:57315
MNXM1061	1-palmitoylglycerone 3-phosphate(2-)	C19H35O7P	-2	406.451	chebi:58303
MNXM10616	Alcophosphamide	C7H17Cl2N2O3P	0	279.101	kegg:C16551
MNXM10617	Aldimine_(from_glycine_and_pyridoxal_phosphate)	C10H10N2O7P	-3	301.169	biopath:Aldimine_(from_glycine_and_pyridoxal_phosphate)
MNXM1062	2-acetamido-5-oxopentanoate	C7H10NO4	-1	172.159	chebi:29123
MNXM1063	2-deoxy-D-ribose 1-phosphate	C5H9O7P	-2	212.095	chebi:58576
MNXM1065	4beta-(hydroxymethyl)-4alpha-methyl-5alpha-cholest-7-en-3beta-ol	C29H50O2	0	430.706	chebi:15717
MNXM1066	5alpha-pregnane-3,20-dione	C21H32O2	0	316.478	chebi:28952
MNXM1067	all-trans-hexaprenyl diphosphate(3-)	C30H49O7P2	-3	583.653	chebi:58179
MNXM10686	Amicyanin	---------------	---------------	---------------	kegg:C19671
MNXM107	nitrite	NO2	-1	46.006	chebi:16301
MNXM107752	phosphate monoester dianion	O4PR	-2	---------------	chebi:67140
MNXM108	palmitate	C16H31O2	-1	255.416	chebi:7896
MNXM1080	D-galactarate	C6H8O8	-2	208.123	chebi:16537
MNXM1081	deacetylcephalosporin C(1-)	C14H18N3O7S	-1	372.374	chebi:58366
MNXM1083	ferricytochrome b5	---------------	---------------	---------------	chebi:18097
MNXM1084	ferrocytochrome b5	---------------	---------------	---------------	chebi:16518
MNXM10846	C15810	---------------	---------------	---------------	kegg:C15810
MNXM1085	L-galactono-1,4-lactone	C6H10O6	0	178.14	chebi:17464
MNXM1087	N-formylmethanofuran(5-)	C35H39N4O16	-5	771.701	chebi:57727
MNXM1089	P(1),P(4)-bis(5'-adenosyl) tetraphosphate(4-)	C20H24N10O19P4	-4	832.355	chebi:58141
MNXM109	a 1,2-diacylglycerol-3-phosphate	C5H5O8PR2	-2	---------------	chebi:57739
MNXM1092	UDP-alpha-D-galacturonate	C15H19N2O18P2	-3	577.261	chebi:57635
MNXM10925	an organic chloride	ClR	---------------	---------------	metacyc:Chlorides
MNXM1096	(S)-coclaurine	C17H20NO3	1	286.346	chebi:57581
MNXM1097	(S)-mandelate	C8H7O3	-1	151.139	chebi:17756
MNXM1099	2,5-diamino-6-(1-D-ribitylamino)pyrimidin-4(3H)-one 5'-phosphate	C9H16N5O8P	-2	353.226	chebi:58890
MNXM11	diphosphate(3-)	HO7P2	-3	174.951	chebi:33019
MNXM1102	2-hydroxy-6-oxohexa-2,4-dienoate	C6H5O4	-1	141.102	chebi:58068
MNXM11020	a cis,cis-delta13,25-C44:2-[acp]	---------------	---------------	---------------	metacyc:cis-cis-D13-25-C44-2-ACPs
MNXM1104	5-oxo-2,5-dihydro-2-furylacetate	C6H5O4	-1	141.102	chebi:58372
MNXM1105	adenosylcobinamide-GDP	C68H95CoN21O21P2	-1	1663.49	chebi:60487
MNXM11054	a cis,cis-delta7,19-C38:2-[acp]	---------------	---------------	---------------	metacyc:cis-cis-D7-19-C38-2-ACPs
MNXM1106	ammonioacetone	C3H8NO	1	74.102	chebi:58320
MNXM1107	CDP-4-dehydro-3,6-dideoxy-D-glucose(2-)	C15H21N3O14P2	-2	529.286	chebi:58283
MNXM1109	ergosta-5,7,22,24(28)-tetraen-3beta-ol	C28H42O	0	394.632	chebi:18249
MNXM111	Fe(2+)	Fe	2	55.845	chebi:29033
MNXM11124	a [citrate-lyase] (citryl form)	---------------	---------------	---------------	metacyc:Citrate-Lyase-Citryl-Forms
MNXM11138	cobalt-factor II	C41H48N4O12Co	0	847.773	brenda:BG44279
MNXM1114	melatonin	C13H16N2O2	0	232.278	chebi:16796
MNXM1115	beta-nicotinamide D-riboside	C11H15N2O5	1	255.247	chebi:15927
MNXM1118	propane-1,2-diol	C3H8O2	0	76.094	chebi:16997
MNXM1119	S-methyl-L-methionine zwitterion	C6H14NO2S	1	164.246	chebi:58252
MNXM112	beta-D-galactose	C6H12O6	0	180.156	chebi:27667
MNXM1122	urea-1-carboxylate	C2H3N2O3	-1	103.057	chebi:15832
MNXM1124	vomilenine	C21H22N2O3	0	350.411	chebi:16408
MNXM1125	(+)-dihydrokaempferol	C15H12O6	0	288.252	chebi:15401
MNXM1126	(S)-carvone	C10H14O	0	150.218	chebi:15399
MNXM1128	1-aminocyclopropanecarboxylic acid zwitterion	C4H7NO2	0	101.104	chebi:58360
MNXM113	GMP(3-)	C10H12N5O8P	-2	361.205	chebi:58115
MNXM1130	2,3-dihydroxy-trans-cinnamate	C9H7O4	-1	179.149	chebi:58642
MNXM1131	2-aminomuconate(2-)	C6H6NO4	-1	156.116	chebi:57937
MNXM1132	2-succinylbenzoyl-CoA(5-)	C32H39N7O20P3S	-5	966.673	chebi:57364
MNXM1133	3-(2-hydroxyphenyl)propanoate	C9H9O3	-1	165.166	chebi:46957
MNXM1134	3-carboxy-cis,cis-muconate(3-)	C7H3O6	-3	183.095	chebi:57496
MNXM1135	4-amino-2-methyl-5-diphosphonatomethylpyrimidine(3-)	C6H8N3O7P2	-3	296.091	chebi:57841
MNXM1136	4-deoxy-4-formamido-alpha-L-arabinopyranosyl di-trans,octa-cis-undecaprenyl phosphate	C61H99NO8P	-1	1005.41	chebi:58909
MNXM1137	5-hydroxyisouric acid	C5H4N4O4	0	184.11	chebi:18072
MNXM1138	5beta-cholestane-3alpha,7alpha,26-triol	C27H48O3	0	420.668	chebi:28540
MNXM11394	Diisohexadecanoylphosphatidylglycerophosphate	C38H74O13P2	-2	800.934	seed:cpd15721
MNXM114	L-proline	C5H9NO2	0	115.13	chebi:60039
MNXM1140	7,8-diaminononanoate cation	C9H21N2O2	1	189.275	chebi:58500
MNXM114062	Adenosine 5'-triphosphate	---------------	---------------	---------------	reactome:113592
MNXM114063	fatty acid	C18H35O2	-1	283.469	brenda:BG9009
MNXM114064	long-chain fatty acid anion	---------------	---------------	---------------	reactome:1524103
MNXM114065	L-Gln	---------------	---------------	---------------	reactome:113522
MNXM114067	PE	---------------	---------------	---------------	lipidmaps:LMGP02010000
MNXM114068	CERA	---------------	---------------	---------------	reactome:428270
MNXM114069	Guanosine 5'-Diphosphate	---------------	---------------	---------------	reactome:1467290
MNXM114070	L-homocysteine zwitterion	C4H9NO2S	0	135.185	chebi:58199
MNXM114072	ferricytochrome c	C42H44FeN8O8S2R4	---------------	---------------	chebi:15991
MNXM114079	(S)-2-acetolactate	C5H7O4	-1	131.107	chebi:58476
MNXM114080	2-aminosuccinic acid	---------------	---------------	---------------	reactome:113553
MNXM114084	naringenin	C15H12O5	0	272.253	chebi:50202
MNXM114085	2-acyl LPC	---------------	---------------	---------------	reactome:975614
MNXM114087	2-amino-3-oxobutanoate	C4H7NO3	0	117.103	chebi:17844
MNXM114088	Phosphate_(protonated)	HO4P	-2	95.979	biopath:Phosphate_(protonated)
MNXM114092	ADP-ribose	C15H21N5O14P2	-2	557.3	kegg:C00301
MNXM114097	(R)-2,3-dihydroxy-3-methylbutanoate	C5H9O4	-1	133.123	chebi:49072
MNXM1141	8-amino-7-oxononanoic acid zwitterion	C9H17NO3	0	187.236	chebi:57532
MNXM114106	S	S	0	32.065	seed:cpd00074
MNXM114112	4-carboxy-2-hydroxy-cis,cis-muconate	C7H3O7	-3	199.095	chebi:58142
MNXM114118	selenocysteine	C3H7NO2Se	0	168.053	chebi:9093
MNXM114119	(3R,4S,5R)-3,4,5-trihydroxy-6-oxocyclohex-1-en-1-olate	C6H7O5	-1	159.117	chebi:58691
MNXM114120	5-hydroxypenta-2,4-diene-1,2,5-tricarboxylate(3-)	C8H5O7	-3	213.121	chebi:12113
MNXM114122	2-hydroxy-5-(methylsulfanyl)-3-oxopent-1-enyl phosphate	C6H9O6PS	-2	240.171	chebi:59505
MNXM114139	plastoquinone-9	C53H80O2	0	749.201	chebi:28377
MNXM114141	3-(4-hydroxyphenyl)lactate	C9H9O4	-1	181.165	chebi:36659
MNXM114155	(S)-5-oxo-2,5-dihydro-2-furylacetate	C6H5O4	-1	141.102	chebi:58736
MNXM114158	lipopolysaccharide	C205H358N3O117P5	-8	4891.85	chebi:16412
MNXM114159	(2Z,4E)-2-hydroxy-6-oxonona-2,4-dienedioate	C9H8O6	-2	212.156	chebi:66887
MNXM114170	3-hydroxy-cis,cis-muconate(2-)	C6H4O5	-2	156.093	chebi:58139
MNXM114171	beta-D-Fructose_6-phosphate	C6H11O9P	-2	258.12	biopath:beta-D-Fructose_6-phosphate
MNXM114176	(S)-3-hydroxyisobutyrate	C4H7O3	-1	103.097	chebi:62638
MNXM11418	DNA-Adenines	C10H14N5O6P(C5H8O5PR)n(C5H8O5PR)n	---------------	---------------	metacyc:DNA-Adenines
MNXM114180	GLUM	C6H14NO5	1	180.179	seed:cpd00276
MNXM114184	(R)-(-)-allantoin	C4H6N4O3	0	158.115	metacyc:R--ALLANTOIN
MNXM114187	ammonium hydroxide	H4N.HO	0	35.046	chebi:18219
MNXM114194	(2Z)-2-hydroxypenta-2,4-dienoate	C5H5O3	-1	113.091	chebi:67152
MNXM114195	(2Z,4E,7E)-2-hydroxy-6-oxonona-2,4,7-trienedioate	C9H6O6	-2	210.14	chebi:66888
MNXM1142	beta-cellobiose	C12H22O11	0	342.296	chebi:36217
MNXM11420	a cytosine in DNA	C9H14N3O7P(C5H8O5PR)n(C5H8O5PR)n	---------------	---------------	metacyc:DNA-Cytosines
MNXM114214	L-2-Lysophosphatidylethanolamine	C23H46NO7P	0	479.588	seed:cpd12547
MNXM114220	2-aceto-2-hydroxy-butanoate	C6H9O4	-1	145.133	metacyc:2-ACETO-2-HYDROXY-BUTYRATE
MNXM114222	4-hydroxy-2-ketopimelate	C7H8O6	-2	188.135	metacyc:CPD-804
MNXM114236	(3-Phosphatidyl)-ethanolamine	C7H11R2NO8P	-2	---------------	biopath:(3-Phosphatidyl)-ethanolamine
MNXM114240	2-acetamido-2-deoxy-D-mannose	C8H15NO6	0	221.208	brenda:BG26057
MNXM114261	(2S,3S)-2,3-dihydroxy-2,3-dihydrobenzoate	C7H7O4	-1	155.128	chebi:58764
MNXM114281	(R)-2-(carboxylatomethyl)-5-oxo-2,5-dihydro-2-furoate	C7H4O6	-2	184.103	chebi:58771
MNXM1143	biphenyl-2,3-diol	C12H10O2	0	186.207	chebi:16205
MNXM114305	6-hydroxymethyl dihydropterin	C7H9N5O2	0	195.179	seed:cpd00954
MNXM114339	(2Z)-4-oxobut-2-ene-1,2,4-tricarboxylate	C7H3O7	-3	199.095	metacyc:CPD-186
MNXM114346	4-Carboxymuconolactone	C7H4O6	-2	184.103	seed:cpd00938
MNXM114347	4-oxalcitromalate	C7H5O8	-3	217.11	seed:cpd16738
MNXM114370	methyl viologen	C12H14N2	2	186.253	brenda:BG3306
MNXM114372	N-acetylmuramoyl-L-alanyl-D-glutamyl-L-lysyl-D-alanyl-D-alanine-diphosphoundecaprenyl-N-acetylglucosamine	C94H153N8O26P2	-3	1873.21	metacyc:CPD-7695
MNXM1144	cis,cis-muconate	C6H4O4	-2	140.094	chebi:32379
MNXM114402	benzylpenicilloate(1-)	C16H19N2O5S	-1	351.397	chebi:61220
MNXM114479	a 7-hydroxy-long-chain acyl-[acp]	---------------	---------------	---------------	metacyc:7-Hydroxyacyl-acyl-carrier-proteins
MNXM1145	CoM-S-S-CoB(4-)	C13H22NO10PS3	-4	479.483	chebi:58411
MNXM114519	isorhamnetin 3-O-(6"-O-feruloyl)-glucoside	C32H29O15	-1	653.564	metacyc:CPD-14981
MNXM114686	isorhamnetin 3-O-(3"-O-p-coumaroyl, 6"-O-feruloyl)-glucoside	C41H35O17	-1	799.706	metacyc:CPD-14985
MNXM1148	D-ornithinium(1+)	C5H13N2O2	1	133.169	chebi:57668
MNXM115	phosphatidylethanolamine zwitterion	C7H12NO8PR2	0	---------------	chebi:57613
MNXM1151	L-rhamnopyranose	C6H12O5	0	164.156	chebi:62346
MNXM1152	N(2)-succinyl-L-ornithinate(1-)	C9H15N2O5	-1	231.226	chebi:58514
MNXM1153	N-acetylputrescinium	C6H15N2O	1	131.196	chebi:58263
MNXM1155	phylloquinone	C31H46O2	0	450.696	chebi:18067
MNXM11551	ferricytochrome b	---------------	---------------	---------------	chebi:5022
MNXM11556	ferrocytochrome b	---------------	---------------	---------------	chebi:5034
MNXM1156	purine-6-thiol	C5H4N4S	0	152.177	chebi:2208
MNXM1157	selenite	O3Se	-2	126.958	chebi:18212
MNXM1158	sn-glycerol 1-phosphate(2-)	C3H7O6P	-2	170.058	chebi:57685
MNXM116	D-ribose 5-phosphate	C5H9O8P	-2	228.094	chebi:58273
MNXM1160	(2-amino-4-hydroxy-7,8-dihydropteridin-6-yl)methyl diphosphate(3-)	C7H8N5O8P2	-3	352.115	chebi:57602
MNXM1161	(2E,6E)-farnesol	C15H26O	0	222.366	chebi:16619
MNXM1163	(3E)-5-oxopent-3-ene-1,2,5-tricarboxylate	C8H5O7	-3	213.121	chebi:57568
MNXM11650	GDP-4-dehydro-3,6-dideoxymannose	C16H21N5O14P2	-2	569.311	metacyc:CPD-9392
MNXM11654	GDP-D-talometylose	C16H23N5O15P2	-2	587.326	brenda:BG7311
MNXM1168	2-C-methyl-D-erythritol 2,4-cyclic diphosphate(2-)	C5H10O9P2	-2	276.075	chebi:58483
MNXM117	urea	CH4N2O	0	60.055	chebi:16199
MNXM1170	3-dehydro-L-gulonate 6-phosphate	C6H8O10P	-3	271.095	chebi:58774
MNXM11700	a glutaryl-[acp] methyl ester	C6H9O3SR	---------------	---------------	metacyc:Glutaryl-ACP-methyl-esters
MNXM11711	Glycerophosphoglycoglycerolipid	C20H33O20PR2	---------------	---------------	kegg:C06041
MNXM1174	3alpha,7alpha-dihydroxy-5beta-cholestan-26-al	C27H46O3	0	418.652	chebi:27428
MNXM1176	4-hydroxy-2-oxopentanoate	C5H7O4	-1	131.107	chebi:58222
MNXM1177	4-phosphonato-L-aspartic acid(2-)	C4H6NO7P	-2	211.067	chebi:57535
MNXM1178	5-amino-6-(5-phospho-D-ribitylamino)uracil	C9H15N4O9P	-2	354.211	chebi:58421
MNXM118	putrescine	C4H14N2	2	90.167	chebi:326268
MNXM1182	anthraniloyl-CoA(4-)	C28H37N8O17P3S	-4	882.623	chebi:57331
MNXM1184	D-arabinose 5-phosphate	C5H9O8P	-2	228.094	chebi:57693
MNXM1189	ppGpp	C10H12N5O17P4	-5	598.121	metacyc:GUANOSINE-5DP-3DP
MNXM119	FMN	C17H19N4O9P	-2	454.328	chebi:58210
MNXM1193	molybdopterin	C10H12N5O6PS2	-2	393.336	chebi:58698
MNXM1194	N(6)-dimethylallyladenine	C10H13N5	0	203.244	chebi:17660
MNXM1198	trichloroethene	C2HCl3	0	131.388	chebi:16602
MNXM1199	UDP-2,3-bis(3-hydroxytetradecanoyl)-D-glucosamine(2-)	C43H75N3O20P2	-2	1016.01	chebi:58271
MNXM12	CoA	C21H32N7O16P3S	-4	763.502	chebi:57287
MNXM1206	(KDO)-lipid IVA	C76H137N2O30P2	-5	1620.84	chebi:60364
MNXM1208	2',4,4',6'-tetrahydroxychalcone	C15H12O5	0	272.253	chebi:15413
MNXM1209	2-dehydro-3-deoxy-L-arabinonate	C5H7O5	-1	147.106	chebi:35173
MNXM121	UTP	C9H11N2O15P3	-4	480.109	chebi:46398
MNXM1210	2-hydroxyglutarate(2-)	C5H6O5	-2	146.098	chebi:11596
MNXM1211	2-oxo-2H-pyran-4,6-dicarboxylate	C7H2O6	-2	182.087	chebi:58304
MNXM1212	2-succinatobenzoate	C11H8O5	-2	220.178	chebi:18325
MNXM1213	3-ammonio-2-oxopropyl phosphate(1-)	C3H7NO5P	-1	168.065	chebi:57279
MNXM12133	Long-chain acid anion	C3H4O2R(C2H4)n	---------------	---------------	kegg:C03129
MNXM12137	lotaustralin	C11H19NO6	0	261.272	metacyc:CPD-10277
MNXM1214	3-mercaptopyruvate	C3H3O3S	-1	119.119	chebi:57678
MNXM1215	3-phosphonopyruvate	C3H3O6P	-2	166.026	chebi:71402
MNXM1216	4-chlorobenzoyl-CoA(4-)	C28H35ClN7O17P3S	-4	902.053	chebi:57354
MNXM1217	5beta-androstane-3,17-dione	C19H28O2	0	288.424	chebi:16985
MNXM1218	6-phospho-2-dehydro-D-gluconate(3-)	C6H8O10P	-3	271.095	chebi:20750
MNXM1219	7-phospho-2-dehydro-3-deoxy-D-arabino-heptonate	C7H10O10P	-3	285.122	chebi:58394
MNXM122	1-phosphatidyl-1D-myo-inositol 4-phosphate	C11H15O16P2R2	-3	---------------	chebi:58178
MNXM1221	[protein]-disulfide	C7H9N3O3S2R2	---------------	---------------	chebi:16249
MNXM1222	[protein]-dithiol	C7H11N3O3S2R2	---------------	---------------	chebi:17999
MNXM1223	acetoacetyl-[acyl-carrier protein]	C4H5O2SR	0	---------------	chebi:2393
MNXM12236	menaquinone-7	C46H64O2	0	648.999	chebi:44245
MNXM1224	alpha-ribazole 5'-phosphate(2-)	C14H17N2O7P	-2	356.268	chebi:57918
MNXM123	homocysteine zwitterion	C4H9NO2S	0	135.185	chebi:58065
MNXM1230	estrone 3-sulfate	C18H21O5S	-1	349.421	chebi:60050
MNXM12309	myo-inositol phosphate	---------------	---------------	---------------	chebi:25448
MNXM1231	formamide	CH3NO	0	45.041	chebi:16397
MNXM1233	galactitol	C6H14O6	0	182.172	chebi:16813
MNXM1236	L-citramalate(2-)	C5H6O5	-2	146.098	chebi:30936
MNXM1238	L-xylulose 5-phosphate(2-)	C5H9O8P	-2	228.094	chebi:57829
MNXM1239	maleate(2-)	C4H2O4	-2	114.056	chebi:30780
MNXM124	spermidine(3+)	C7H22N3	3	148.27	chebi:57834
MNXM1241	mesaconate	C5H4O4	-2	128.083	chebi:36986
MNXM1242	N-acetylmuramoyl-L-alanyl-D-glutamyl-meso-2,6-diaminopimelyl-D-alanyl-D-alanine-diphosphoundecaprenyl-N-acetylglucosamine	C95H152N8O28P2	-4	1916.21	chebi:61388
MNXM1243	N-carbamoylputrescinium(1+)	C5H14N3O	1	132.184	chebi:58318
MNXM12483	noranthrone	C20H20O6	0	356.369	chebi:71354
MNXM1249	(1R,6R)-2-(3-carboxylatopropanoyl)-6-hydroxycyclohexa-2,4-diene-1-carboxylate	C11H10O6	-2	238.194	chebi:58689
MNXM12492	Nucleoside 5'-diphosphate	C5H11RO10P2	0	---------------	brenda:BG93886
MNXM125	IMP(2-)	C10H11N4O8P	-2	346.19	chebi:58053
MNXM12509	a trans-octadec-2-enoyl-[acp]	C18H33OSR	---------------	---------------	metacyc:Octadec-2-enoyl-ACPs
MNXM1251	(3S)-citramalyl-CoA(5-)	C26H37N7O20P3S	-5	892.593	chebi:58668
MNXM1253	(R)-S-lactoylglutathionate(1-)	C13H20N3O8S	-1	378.378	chebi:57474
MNXM1254	(S)-nicotine	C10H15N2	1	163.24	chebi:59806
MNXM1255	(S)-propane-1,2-diol	C3H8O2	0	76.094	chebi:29002
MNXM1256	1-alkyl-sn-glycero-3-phosphocholine	C8H19NO6PR	---------------	---------------	chebi:30909
MNXM1259	2-acyl-sn-glycero-3-phosphoserine	C7H13NO9PR	0	---------------	chebi:37646
MNXM126	3-phospho-D-glycerate	C3H4O7P	-3	183.033	chebi:58272
MNXM1261	2-dehydro-3-deoxy-D-arabinonate	C5H7O5	-1	147.106	chebi:16699
MNXM1262	2-hydroxy-6-oxo-6-phenylhexa-2,4-dienoate	C12H9O4	-1	217.197	chebi:58284
MNXM1263	3-hydroxypropanoyl-CoA(4-)	C24H36N7O18P3S	-4	835.565	chebi:58528
MNXM1264	3-oxoadipyl-CoA(5-)	C27H37N7O20P3S	-5	904.604	chebi:57348
MNXM1265	3-phosphoshikimate	C7H8O8P	-3	251.107	chebi:145989
MNXM1268	acetoin	C4H8O2	0	88.105	chebi:15688
MNXM1269	acetyl-[acyl-carrier protein]	C2H3OSR	0	---------------	chebi:17093
MNXM12694	a pimelyl-[acp] methyl ester	C8H13O3SR	---------------	---------------	metacyc:Pimeloyl-ACP-methyl-esters
MNXM12695	a pimeloyl-[acp]	C7H11O3SR	---------------	---------------	metacyc:Pimeloyl-ACPs
MNXM127	myo-inositol	C6H12O6	0	180.156	chebi:17268
MNXM1272	Chlorophyll a	C55H72MgN4O5	0	893.489	hmdb:HMDB38578
MNXM1274	D-hexose	C6H12O6	0	180.156	chebi:4194
MNXM1276	D-ribulose 1,5-bisphosphate(4-)	C5H8O11P2	-4	306.058	chebi:57870
MNXM12770	protein 6-N-(octanoyl)lysine	C37H60N8O12S	0	840.984	brenda:BG55522
MNXM12781	a [protein]-L-glutamate-O5-methyl-ester	C7H10N2O4R2	---------------	---------------	metacyc:protein-L-glutamate-O4-methyl-ester
MNXM12784	[protein]-3-O-(N-acetyl-D-glucosaminyl)-L-serine	C12H19N3O8R2	---------------	---------------	metacyc:Protein-N-acetyl-D-glucosamin-L-serine
MNXM12785	[protein]-3-O-(N-acetyl-D-glucosaminyl)-L-threonine	C13H21N3O8R2	---------------	---------------	metacyc:Protein-N-acetyl-D-glucosamine-L-thr
MNXM1279	hydrogenobyrinate(6-)	C45H56N4O14	-4	876.945	chebi:58323
MNXM12794	Protosterol_cation	C30H51O	1	427.725	biopath:Protosterol_cation
MNXM1280	L-gamma-glutamyl phosphate(2-)	C5H8NO7P	-2	225.093	chebi:58274
MNXM1281	L-histidinol(1+)	C6H12N3O	1	142.179	chebi:57699
MNXM1282	L-xylulose	C5H10O5	0	150.13	chebi:17399
MNXM1283	mandelonitrile	C8H7NO	0	133.147	chebi:16910
MNXM12830	a [pyruvate dehydrogenase E2 protein] N6-dihydrolipoyl-L-lysine	---------------	---------------	---------------	metacyc:Pyruvate-dehydrogenase-dihydrolipoate
MNXM12839	quinolinate nucleotide	C12H11NO11P	-3	376.19	metacyc:QUINOLINATE_NUCLEOTIDE
MNXM1286	N-acetyl-D-mannosamine-6-phosphate	C8H14NO9P	-2	299.172	metacyc:N-ACETYL-D-MANNOSAMINE-6P
MNXM1287	N-formyl-L-glutamate(2-)	C6H7NO5	-2	173.123	chebi:17684
MNXM1288	N-formyl-L-kynurenine zwitterion	C11H12N2O4	0	236.224	chebi:58629
MNXM1289	oxalatosuccinate(3-)	C6H3O7	-3	187.084	chebi:58931
MNXM1290	precorrin-3A(7-)	C43H43N4O16	-7	871.819	chebi:58561
MNXM12905	S-(1,2-Dichlorovinyl)glutathione	C12H16Cl2N3O6S	-1	401.243	kegg:C14868
MNXM12908	S-(2-Chloroacetyl)glutathione	C12H17ClN3O7S	-1	382.797	kegg:C14864
MNXM12916	S-Aminomethyldihydrolipoylenzyme	C4H11RNS2	2	---------------	biopath:S-Aminomethyldihydrolipoylenzyme
MNXM12923	scyllo-inositol	C6H12O6	0	180.156	chebi:10642
MNXM1294	sedoheptulose 1,7-bisphosphate(4-)	C7H12O13P2	-4	366.11	chebi:58335
MNXM1296	(+)-epi-isozizaene	C15H24	0	204.351	chebi:51458
MNXM12963	strychnine	C21H23N2O2	1	335.42	chebi:28973
MNXM1297	(+)-pulegone	C10H16O	0	152.233	chebi:35596
MNXM13	CO(2)	CO2	0	44.01	chebi:16526
MNXM130	(S)-2,3-epoxysqualene	C30H50O	0	426.717	chebi:15441
MNXM1306	2-oxohept-3-enedioate	C7H6O5	-2	170.12	chebi:17205
MNXM131	citrate	C6H5O7	-3	189.1	chebi:16947
MNXM1310	3-oxo-fatty acyl-CoA(4-)	C24H33N7O18P3SR	-4	---------------	chebi:57347
MNXM13107	a trans-delta2-cis,cis-delta13,25-C44:3-[acp]	---------------	---------------	---------------	metacyc:trans-D2-cis-cis-D13-25-C44-3-ACPs
MNXM13118	a trans-delta2-cis-cis-delta7-19-C38:3-[acp]	---------------	---------------	---------------	metacyc:trans-D2-cis-cis-D7-19-C38-3-ACPs
MNXM1312	4-guanidinobutanoic acid zwitterion	C5H11N3O2	0	145.16	chebi:57486
MNXM1313	6,7-dimethyl-8-(1-D-ribityl)lumazine	C13H18N4O6	0	326.305	chebi:17601
MNXM13139	trans-delta2-octaenoyl-CoA	---------------	---------------	---------------	seed:cpd16852
MNXM13169	tRNA with a 3' CC end	C23H33N6O18P2R(C5H8O6PR)n	---------------	---------------	kegg:C19080
MNXM13170	tRNA with a 3' CCA end	C33H45N11O24P3R(C5H8O6PR)n	---------------	---------------	kegg:C19085
MNXM13171	tRNA with a 3' cytidine	C14H21N3O11PR(C5H8O6PR)n	---------------	---------------	kegg:C19078
MNXM132	prenyl diphosphate(3-)	C5H9O7P2	-3	243.068	chebi:57623
MNXM13207	a ubiquitin C-terminal thioester	C4H5R3N2O2S	0	---------------	metacyc:Ubiquitin-C-terminal-thioesters
MNXM1321	cephalosporin C(1-)	C16H20N3O8S	-1	414.41	chebi:57511
MNXM13210	UDP-2-acetamido-2,6-dideoxy-alpha-D-xylo-4-hexulose	---------------	---------------	---------------	brenda:BL274848
MNXM13223	UDP-N-acetyl-D-mannosamine-3-N	C17H28O17N4P2	0	622.368	seed:cpd17096
MNXM1323	cycloartenol	C30H50O	0	426.717	chebi:17030
MNXM1324	D-tagatose 1,6-bisphosphate	C6H10O12P2	-4	336.084	chebi:58694
MNXM1325	dITP	C10H11N4O13P3	-4	488.135	chebi:61382
MNXM1326	eriodictyol	C15H12O6	0	288.252	chebi:28412
MNXM13282	alpha-D-ribose 1,2-cyclic phosphate 5-phosphate	C5H7O10P2	-3	289.051	chebi:68687
MNXM13283	alpha-D-ribose 1-methylphosphonate 5-phosphate	C6H11O10P2	-3	305.093	chebi:68686
MNXM13284	alpha-D-ribose 1-methylphosphonate 5-triphosphate(5-)	C6H11O16P4	-5	463.037	chebi:68823
MNXM133	acetoacetyl-CoA(4-)	C25H36N7O18P3S	-4	847.576	chebi:57286
MNXM1330	imidazole-4-acetate	C5H5N2O2	-1	125.105	chebi:57969
MNXM13328	---------------	---------------	---------------	---------------	kegg:G01813
MNXM13336	---------------	---------------	---------------	---------------	kegg:G00971
MNXM1334	O-phosphonato-L-homoserine(2-)	C4H8NO6P	-2	197.083	chebi:57590
MNXM13365	---------------	---------------	---------------	---------------	kegg:G00319
MNXM1337	prostaglandin G2	C20H31O6	-1	367.457	chebi:27647
MNXM13370	---------------	---------------	---------------	---------------	kegg:G00309
MNXM13382	---------------	---------------	---------------	---------------	kegg:G00595
MNXM13386	---------------	---------------	---------------	---------------	kegg:G00090
MNXM1339	selenophosphate	O3PSe	-3	157.932	chebi:16144
MNXM134	L-histidine zwitterion	C6H9N3O2	0	155.155	chebi:57595
MNXM1344	undecaprenyldiphosphonato-N-acetyl-(N-acetylglucosaminyl)muramoyl-L-alanyl-gamma-D-glutamyl-L-lysyl-D-alanyl-D-alanine	C94H153N8O26P2	-3	1873.21	chebi:60033
MNXM1347	(-)-trans-carveol	C10H16O	0	152.233	chebi:15389
MNXM1348	(2R)-2-O-phosphonato-3-sulfonatolactate(4-)	C3H3O9PS	-4	246.089	chebi:15597
MNXM135	arachidonate	C20H31O2	-1	303.459	chebi:32395
MNXM1351	1-(5-phospho-D-ribosyl)-ATP	C15H19N5O20P4	-6	713.228	chebi:58424
MNXM1352	magnesium 13(1)-oxoprotoporphyrinate 13-monomethyl ester	C35H31MgN4O5	-1	611.949	chebi:60490
MNXM1354	1D-myo-inositol 1,4-bisphosphate(4-)	C6H10O12P2	-4	336.084	chebi:58282
MNXM1356	2-aminoacrylic acid	C3H5NO2	0	87.077	chebi:17123
MNXM1359	3-methylbut-2-enal	C5H8O	0	84.116	chebi:15825
MNXM1360	3alpha(S)-strictosidinium(1+)	C27H35N2O9	1	531.575	chebi:58193
MNXM1362	4,4-dimethyl-5alpha-cholest-7-en-3beta-ol	C29H50O	0	414.707	chebi:16455
MNXM1365	5-O-(1-carboxylatovinyl)-3-phosphonatoshikimate	C10H9O10P	-4	320.146	chebi:57701
MNXM1366	7(1)-hydroxychlorophyllide a	C35H32MgN4O6	-2	628.957	chebi:58741
MNXM13661	(D-mannose)5-(N-acetyl-D-glucosaminyl)2-dolichyl-diphosphate	C146H240N2O42P2	-2	2757.4	brenda:BG48650
MNXM13662	(D-mannose)6-(N-acetyl-D-glucosaminyl)2-dolichyl-diphosphate	C152H250N2O47P2	-2	2919.54	brenda:BG48652
MNXM13670	(E)-4-hydroxy-3-methylbut-2-en-1-yl 4-diphosphate	C5H9O7P2	-3	243.068	brenda:BG46266
MNXM1368	acrylate	C3H3O2	-1	71.055	chebi:37080
MNXM1370	CDP-4-dehydro-6-deoxy-D-glucose(2-)	C15H21N3O15P2	-2	545.286	chebi:58166
MNXM1372	aminocarboxymuconate semialdehyde	C7H6NO5	-1	184.126	metacyc:2-AMINO-3-3-OXOPROP-2-ENYL-BUT-2-ENEDI
MNXM13728	(N-acetyl-D-glucosamine)4	C32H54N4O21	0	830.785	brenda:BG16374
MNXM1373	D-tryptophan zwitterion	C11H12N2O2	0	204.225	chebi:57719
MNXM1376	dTDP-alpha-D-glucose	C16H24N2O16P2	-2	562.313	chebi:57477
MNXM138	carbamoyl phosphate(2-)	CH2NO5P	-2	139.004	chebi:58228
MNXM1380	keto-D-fructose	C6H12O6	0	180.156	chebi:48095
MNXM1381	limonene 1,2-epoxide	C10H16O	0	152.233	chebi:16431
MNXM1382	Mg protoporphyrin IX 13-monomethyl ester	C35H34MgN4O4	0	598.974	chebi:15432
MNXM1384	N-acetyl-L-gamma-glutamyl phosphate(3-)	C7H9NO8P	-3	266.122	chebi:57936
MNXM1385	precursor Z	C10H11N5O7P	-1	344.197	chebi:59648
MNXM13897	1-carboxymethyl-4-hydroxy cis muconic semialdehyde	---------------	---------------	---------------	brenda:BL285782
MNXM139	geranylgeranyl diphosphate	C20H33O7P2	-3	447.419	chebi:57533
MNXM1390	UDP-4-deoxy-4-formamido-beta-L-arabinose	C15H21N3O16P2	-2	561.285	chebi:58709
MNXM13900	1-haloalkanes	CH2XR	---------------	---------------	chebi:19044
MNXM1392	(6S)-5-formyltetrahydrofolate(2-)	C20H21N7O7	-2	471.423	chebi:57457
MNXM1397	1-(5-phospho-D-ribosyl)-5-[(5-phospho-D-ribosylamino)methylideneamino]imidazole-4-carboxamide(4-)	C15H21N5O15P2	-4	573.299	chebi:58435
MNXM14	AMP	C10H12N5O7P	-2	345.205	chebi:456215
MNXM140	L-leucine zwitterion	C6H13NO2	0	131.173	chebi:57427
MNXM1401	3,4-dihydroxyphenylacetaldehyde	C8H8O3	0	152.147	chebi:27978
MNXM1403	3-phenylpropionate	C9H9O2	-1	149.167	chebi:51057
MNXM1406	4-(L-gamma-glutamylamino)butanoate	C9H15N2O5	-1	231.226	chebi:58800
MNXM1407	4-O-phosphonato-D-erythronate(3-)	C4H6O8P	-3	213.059	chebi:58766
MNXM1408	5-[(5-phospho-1-deoxy-D-ribulos-1-ylimino)methylamino]-1-(5-phospho-D-ribosyl)imidazole-4-carboxamide	C15H21N5O15P2	-4	573.299	chebi:58525
MNXM1409	5-carboxylatoamino-1-(5-O-phosphonato-D-ribosyl)imidazole(3-)	C9H11N3O9P	-3	336.172	chebi:58730
MNXM141	CMP-N-acetyl-beta-neuraminate	C20H29N4O16P	-2	612.435	chebi:57812
MNXM1410	5-oxopentanoate	C5H7O3	-1	115.107	chebi:16120
MNXM1411	6-(alpha-D-glucosaminyl)-1-phosphatidyl-1D-myo-inositol zwitterion	C17H28NO17PR2	0	---------------	chebi:57997
MNXM1412	6-hydroxypseudooxynicotine	C10H15N2O2	1	195.238	chebi:58682
MNXM1413	6-methylthiopurine	C6H6N4S	0	166.204	chebi:28279
MNXM1414	a-ketoisocaproate, a-keto b-methylvalerate, a-ketoisovalerate	---------------	---------------	---------------	reactome:508187
MNXM1419	carnosine zwitterion	C9H14N4O3	0	226.232	chebi:57485
MNXM142	L-threonine zwitterion	C4H9NO3	0	119.119	chebi:57926
MNXM1421	D-citramalate(2-)	C5H6O5	-2	146.098	chebi:30934
MNXM1422	D-erythro-1-(imidazol-4-yl)glycerol 3-phosphate(2-)	C6H9N2O6P	-2	236.119	chebi:58278
MNXM1423	D-tagaturonate	C6H9O7	-1	193.131	chebi:17886
MNXM14246	2-hydroxy fatty acid	C2H3O3R(CH2)n	---------------	---------------	chebi:10283
MNXM1425	GDP-beta-L-galactose	C16H23N5O16P2	-2	603.325	chebi:61454
MNXM1429	icosanoyl-CoA(4-)	C41H70N7O17P3S	-4	1058.02	chebi:57380
MNXM143	N-acetyl-D-glucosamine	C8H15NO6	0	221.208	chebi:506227
MNXM1431	Leucine, Isoleucine, Valine	---------------	---------------	---------------	reactome:508182
MNXM14333	2-Oxo-5-guanidinopentanoate	C6H11N3O3	0	173.17	seed:cpd02364
MNXM1434	melibiose	C12H22O11	0	342.296	chebi:28053
MNXM1436	N(5)-formyl-5,6,7,8-tetrahydromethanopterin(3-)	C31H42N6O17P	-3	801.669	chebi:58018
MNXM144	beta-alanine zwitterion	C3H7NO2	0	89.093	chebi:57966
MNXM1441	precorrin-4	C44H45N4O17	-7	901.845	metacyc:CPD-651
MNXM1444	threo-3-methyl-L-aspartate(1-)	C5H8NO4	-1	146.121	chebi:58724
MNXM1446	UDP-N-acetylmuramoyl-L-alanyl-D-gamma-glutamyl-meso-2,6-diaminoheptanedioate(4-)	C35H51N7O26P2	-4	1047.76	chebi:58582
MNXM1448	(2Z,4Z)-2-hydroxyhexa-2,4-dienoate	C6H7O3	-1	127.118	chebi:63693
MNXM145	D-ribulose 5-phosphate(2-)	C5H9O8P	-2	228.094	chebi:58121
MNXM1450	(6Z,9Z,12Z,15Z)-octadecatetraenoyl-CoA	C39H58N7O17P3S	-4	1021.9	chebi:71489
MNXM1453	(S)-4-amino-5-oxopentanoic acid zwitterion	C5H9NO3	0	131.13	chebi:57501
MNXM1454	2-aminobut-2-enoate OK	C4H7NO2	0	101.104	chebi:48306
MNXM1455	1-(2-carboxylatophenylamino)-1-deoxy-D-ribulose 5-phosphate(3-)	C12H13NO9P	-3	346.207	chebi:58613
MNXM1456	3-(imidazol-4-yl)-2-oxopropyl phosphate(2-)	C6H7N2O5P	-2	218.104	chebi:57766
MNXM1458	4-amino-4-deoxychorismate(1-)	C10H10NO5	-1	224.19	chebi:58406
MNXM1459	4-chlorobenzoate	C7H4ClO2	-1	155.558	chebi:17861
MNXM146	5,6,7,8-tetrahydrobiopterin	C9H15N5O3	0	241.247	chebi:15372
MNXM1461	4alpha-methyllathosterone	C28H46O	0	398.664	chebi:16495
MNXM1464	aerobactin	C22H33N4O13	-3	561.516	chebi:58396
MNXM1467	butane-2,3-dione	C4H6O2	0	86.089	chebi:16583
MNXM1468	chloroacetate	C2H2ClO2	-1	93.489	chebi:23123
MNXM147	L-asparagine zwitterion	C4H8N2O3	0	132.118	chebi:58048
MNXM1470	creatinine	C4H7N3O	0	113.118	chebi:16737
MNXM1471	an oxidized c-type cytochrome	---------------	---------------	---------------	metacyc:Cytochromes-C-Oxidized
MNXM1475	fluoroacetate	C2H2FO2	-1	77.034	chebi:18172
MNXM14755	a 4-hydroxy-3-polyprenylbenzoate	C12H14O3(C5H8)n	-1	---------------	metacyc:4-Hydroxy-3-polyprenylbenzoates
MNXM148	thioredoxin disulfide	C10H12N4O4S2R4	---------------	---------------	chebi:18191
MNXM1481	L-dopaquinone zwitterion	C9H9NO4	0	195.172	chebi:57924
MNXM1482	L-histidinol phosphate(1-)	C6H11N3O4P	-1	220.143	chebi:57980
MNXM1484	lipoate	C8H13O2S2	-1	205.318	chebi:30313
MNXM1485	methanesulfonate	CH3O3S	-1	95.098	chebi:25224
MNXM1486	N(6),N(6),N(6)-trimethyl-L-lysine	C9H21N2O2	1	189.275	chebi:58100
MNXM1488	N-(3-carboxylatopropionyl)-LL-2,6-diaminopimelate(2-)	C11H16N2O7	-2	288.254	chebi:58087
MNXM1489	N-(5-phosphonato-beta-D-ribosyl)anthranilate	C12H13NO9P	-3	346.207	chebi:18277
MNXM14895	a 5-L-glutamyl-[peptide]	C7H11N2O5R(C2H2NOR)n	---------------	---------------	metacyc:5-L-GLUTAMYL-PEPTIDE
MNXM14908	a DNA 5-methylcytosine	C10H16N3O7P(C5H8O5PR)n(C5H8O5PR)n	---------------	---------------	metacyc:5-Methylcytosine-DNA
MNXM1491	N-methylethanolaminium phosphate(1-)	C3H9NO4P	-1	154.082	chebi:57781
MNXM1492	O-phosphonato-L-threonine(2-)	C4H8NO6P	-2	197.083	chebi:58675
MNXM1496	precorrin-6A	C44H47N4O16	-7	887.861	chebi:58513
MNXM1497	precorrin-6B	C44H50N4O16	-6	890.885	chebi:58532
MNXM1499	propanoyl phosphate	C3H5O5P	-2	152.043	chebi:58933
MNXM15	NH4(+)	H4N	1	18.038	chebi:28938
MNXM150	5'-S-methyl-5'-thioadenosine	C11H15N5O3S	0	297.334	chebi:17509
MNXM1500	Protein-L-arginine	C7H13N5O2R2	---------------	---------------	kegg:C00613
MNXM1503	stachyose	C24H42O21	0	666.578	chebi:17164
MNXM1505	UDP-beta-L-threo-pentopyranos-4-ulose(2-)	C14H18N2O16P2	-2	532.244	chebi:58710
MNXM1507	(15Z)-12-oxophyto-10,15-dienoate	C18H27O3	-1	291.405	chebi:57411
MNXM1508	(1R,6S)-1,6-dihydroxycyclohexa-2,4-diene-1-carboxylate	C7H7O4	-1	155.128	chebi:60129
MNXM1509	(3S)-citryl-CoA(6-)	C27H36N7O22P3S	-6	935.595	chebi:57321
MNXM151	glutathione disulfide(2-)	C20H30N6O12S2	-2	610.615	chebi:58297
MNXM1514	(R)-3-hydroxy-2-oxo-4-(phosphonatoooxy)butanoate	C4H4O8P	-3	211.044	chebi:58538
MNXM1515	1-(5-phosphoribosyl)-5'-AMP	C15H19N5O14P2	-4	555.284	chebi:59457
MNXM152	dTDP(3-)	C10H13N2O11P2	-3	399.165	chebi:58369
MNXM1521	2-(carboxylatomethyl)-5-oxo-2,5-dihydro-2-furoate(2-)	C7H4O6	-2	184.103	chebi:57979
MNXM1522	2-hydroxy-4-oxobutane-1,2,4-tricarboxylate	C7H5O8	-3	217.11	chebi:58075
MNXM1526	3-hydroxypropanal	C3H6O2	0	74.079	chebi:17871
MNXM1527	4-acetamidobutanal	C6H11NO2	0	129.157	chebi:7386
MNXM1528	4-ethylamino-6-isopropylamino-1,3,5-triazin-2-ol	C8H15N5O	0	197.238	chebi:18316
MNXM153	3-(4-hydroxyphenyl)pyruvate	C9H7O4	-1	179.149	chebi:36242
MNXM1530	4-pyridoxate	C8H8NO4	-1	182.153	chebi:30959
MNXM1531	5,6-dimethylbenzimidazole	C9H10N2	0	146.189	chebi:15890
MNXM15312	[S]	---------------	---------------	---------------	brenda:BL306456
MNXM1532	5-amino-6-(5-phospho-D-ribosylamino)uracil	C9H13N4O9P	-2	352.195	chebi:58453
MNXM1539	alpha-ribazole	C14H18N2O4	0	278.304	chebi:10329
MNXM154	acetoacetate	C4H5O3	-1	101.081	chebi:13705
MNXM1540	barbiturate	C4H3N2O3	-1	127.078	chebi:29745
MNXM1541	beta-cryptoxanthin	C40H56O	0	552.872	chebi:10362
MNXM1542	beta-D-fructofuranose	C6H12O6	0	180.156	chebi:28645
MNXM1543	beta-D-galactosyl-(1->4)-N-acetyl-beta-D-glucosaminyl-(1->3)-beta-D-galactosyl-(1->4)-beta-D-glucosyl-(1<->1)-ceramide	C45H79N2O23R	0	---------------	chebi:17006
MNXM1545	biuret	C2H5N3O2	0	103.08	chebi:18138
MNXM155	thioredoxin	C10H14N4O4S2R4	---------------	---------------	chebi:15967
MNXM1552	D-argininium(1+)	C6H15N4O2	1	175.209	chebi:32689
MNXM1553	D-fructose 1-phosphate	C6H11O9P	-2	258.12	chebi:18105
MNXM1554	D-glycero-beta-D-manno-heptose 7-phosphate	C7H13O10P	-2	288.146	chebi:60204
MNXM1558	geranial	C10H16O	0	152.233	chebi:16980
MNXM156	D-alanine zwitterion	C3H7NO2	0	89.093	chebi:57416
MNXM1560	glycocholate	C26H42NO6	-1	464.615	chebi:29746
MNXM1561	guanosine 3'-diphosphate 5'-triphosphate(6-)	C10H12N5O20P5	-6	677.093	chebi:60028
MNXM1563	L-2-succinylamino-6-oxoheptanedioate(3-)	C11H12NO8	-3	286.215	chebi:15685
MNXM1569	lipid A disaccharide	C68H127N2O20P	-2	1323.71	chebi:58466
MNXM157	methanol	CH4O	0	32.042	chebi:17790
MNXM1572	methylmalonate(2-)	C4H4O4	-2	116.072	chebi:17453
MNXM1577	N-benzoylglycine	C9H8NO3	-1	178.165	chebi:606565
MNXM1578	N-hydroxy-4-aminobiphenyl	C12H11NO	0	185.222	chebi:16580
MNXM158	uracil	C4H4N2O2	0	112.087	chebi:17568
MNXM1587	phyllohydroquinone	C31H48O2	0	452.712	chebi:28433
MNXM1588	precorrin-5	C45H47N4O17	-7	915.871	metacyc:CPD-662
MNXM1589	precorrin-8X(7-)	C45H53N4O14	-7	873.921	chebi:58581
MNXM159	2-oxobutanoate	C4H5O3	-1	101.081	chebi:16763
MNXM15900	alpha-D-ribose 5-phosphate	C5H9O8P	-2	228.094	chebi:18189
MNXM1593	salicylaldehyde	C7H6O2	0	122.121	chebi:16008
MNXM1595	tropiniumone	C8H14NO	1	140.203	chebi:57851
MNXM1596	trypanothione(1+)	C27H50N9O10S2	1	724.87	chebi:58290
MNXM1597	urate	C5H3N4O3	---------------	167.102	chebi:30848
MNXM1598	ureidoglycine	C3H7N3O3	0	133.106	chebi:57714
MNXM1599	(-)-carvone	C10H14O	0	150.218	chebi:15400
MNXM15993	amygdalin	C20H27NO11	0	457.428	chebi:27613
MNXM16	S-adenosyl-L-methionine	C15H23N6O5S	1	399.445	chebi:59789
MNXM160	D-glucopyranose 6-phosphate	C6H11O9P	-2	258.12	chebi:61548
MNXM1600	(1R,5S)-carveol	C10H16O	0	152.233	chebi:15388
MNXM1602	(2S)-2-isopropyl-3-oxosuccinate(2-)	C7H8O5	-2	172.135	chebi:17214
MNXM16057	an epoxide	C2H2OR2	---------------	---------------	chebi:32955
MNXM16059	an L-alanyl-[acyl-carrier protein]	C17H31R2N4O9PS	0	---------------	brenda:BG97318
MNXM1608	(R)-malate(2-)	C4H4O5	-2	132.072	chebi:15588
MNXM161	pyridoxal 5'-phosphate	C8H8NO6P	-2	245.126	chebi:597326
MNXM1611	(S)-malyl-CoA	C25H35N7O20P3S	-5	878.567	chebi:57317
MNXM16122	a apo-[methylmalonyl-CoA:pyruvate carboxytransferase]	C7H13N3O2R2	---------------	---------------	metacyc:apo-Transcarboxylases
MNXM1615	1-methylpyrrolinium	C5H10N	1	84.14	chebi:27435
MNXM1617	1-pyrroline-5-carboxylate	C5H6NO2	-1	112.107	chebi:15893
MNXM162	D-threo-isocitrate(3-)	C6H5O7	-3	189.1	chebi:15562
MNXM1624	2-(alpha-D-mannosyl)-D-glycerate	C9H15O9	-1	267.21	chebi:57541
MNXM1626	2-C-methyl-D-erythritol 4-phosphate(2-)	C5H11O7P	-2	214.11	chebi:58262
MNXM1627	2-dehydro-3-deoxy-D-galactonate	C6H9O6	-1	177.132	chebi:57989
MNXM1628	2-hydroxy-5-carboxymethylmuconate semialdehyde	C8H6O6	-2	198.13	chebi:58030
MNXM163	iodide	I	-1	126.904	chebi:16382
MNXM1630	2-hydroxyethane-1-sulfonate	C2H5O4S	-1	125.124	chebi:61904
MNXM16312	a Î²-D-glucuronoside	C6H9O7R	---------------	---------------	metacyc:Beta-D-Glucuronides
MNXM1633	3,4-dihydroxymandelaldehyde	C8H8O4	0	168.147	chebi:27852
MNXM1634	3-(3-hydroxyphenyl)propanoate	C9H9O3	-1	165.166	chebi:57277
MNXM1635	3-(all-trans-octaprenyl)benzene-1,2-diol	C46H70O2	0	655.047	chebi:1233
MNXM1636	3-(cis-5,6-dihydroxycyclohexa-1,3-dienyl)propanoate	C9H11O4	-1	183.181	chebi:60087
MNXM1638	3-hydroxy-3-methyl-2-oxobutanoate	C5H7O4	-1	131.107	chebi:11812
MNXM1639	3-hydroxyphenylacetate	C8H7O3	-1	151.139	chebi:58149
MNXM164	4-hydroxybenzoate	C7H5O3	-1	137.113	chebi:17879
MNXM1641	4-CDP-2-C-methyl-D-erythritol 2-phosphate	C14H22N3O17P3	-4	597.256	chebi:57919
MNXM1642	4-CDP-2-C-methyl-D-erythritol(2-)	C14H23N3O14P2	-2	519.292	chebi:57823
MNXM1643	5-methyl-5,6,7,8-tetrahydromethanopterin	C31H44N6O16P	-3	787.685	chebi:58116
MNXM1647	8-phosphonato-3-deoxy-D-manno-oct-2-ulosonate(3-)	C8H12O11P	-3	315.148	chebi:58368
MNXM1648	ADP-D-glycero-beta-D-manno-heptose	C17H25N5O16P2	-2	617.352	chebi:59967
MNXM165	maltose	C12H22O11	0	342.296	chebi:17306
MNXM1651	benzene	C6H6	0	78.112	chebi:16716
MNXM1657	cyclohexa-1,5-diene-1-carbonyl-CoA(4-)	C28H38N7O17P3S	-4	869.624	chebi:57374
MNXM1659	D-arabino-hex-3-ulose 6-phosphate(2-)	C6H11O9P	-2	258.12	chebi:58542
MNXM166	a menaquinone	C11H8O2(C5H8)n	0	---------------	chebi:16374
MNXM1660	D-fructuronate	C6H9O7	-1	193.131	chebi:59863
MNXM1661	D-glycero-beta-D-manno-heptose 1-phosphate	C7H13O10P	-2	288.146	chebi:61593
MNXM1663	dihydrolipoylprotein	C8H16NOS2R	---------------	---------------	chebi:16194
MNXM16642	CH3OO-	CH4O2	0	48.041	brenda:BG28543
MNXM1667	galactitol 1-phosphate	C6H13O9P	-2	260.136	chebi:60083
MNXM1668	gamma-L-glutamylputrescinium(1+)	C9H20N3O3	1	218.273	chebi:58731
MNXM1669	histone N6-methyl-L-lysine	C8H15N3O2R2	---------------	---------------	metacyc:CPD-8579
MNXM167	sucrose	C12H22O11	0	342.296	chebi:17992
MNXM1671	itaconyl-CoA(5-)	C26H35N7O19P3S	-5	874.578	chebi:57381
MNXM1674	L-arabinono-1,4-lactone	C5H8O5	0	148.114	chebi:17100
MNXM1675	L-rhamnulose 1-phosphate(2-)	C6H11O8P	-2	242.121	chebi:58313
MNXM1676	L-selenomethionine	C5H11NO2Se	0	196.106	chebi:62621
MNXM168	adenine	C5H5N5	0	135.127	chebi:16708
MNXM1680	N,N'-diacetylchitobiose	C16H28N2O11	0	424.4	chebi:28681
MNXM1684	sn-3-O-(geranylgeranyl)glycerol 1-phosphate(2-)	C23H39O6P	-2	442.526	chebi:57677
MNXM1688	UDP-N-acetyl-3-O-(1-carboxylatovinyl)-alpha-D-glucosamine	C20H26N3O19P2	-3	674.377	chebi:68483
MNXM169	reduced ferredoxin	Fe2R4S6	4	---------------	chebi:17513
MNXM1690	(1R,2S)-1,2-dihydronaphthalene-1,2-diol	C10H10O2	0	162.185	chebi:44343
MNXM16901	a D-threo-aldose	C5H9O5R	---------------	---------------	metacyc:CPD-8548
MNXM16902	a D-threo-aldono-1,5-lactone	C6H10O5	0	162.141	brenda:BG49008
MNXM16903	a substituted Î²-amino acid	C3H2R5NO2	0	---------------	metacyc:CPD-8550
MNXM1692	(2-aminoethyl)phosphonic acid zwitterion	C2H8NO3P	0	125.064	chebi:57418
MNXM1693	(2E,4Z)-2-hydroxy-6-oxonona-2,4-dienedioate	C9H8O6	-2	212.156	chebi:61449
MNXM1694	(2S,3R)-3-hydroxybutane-1,2,3-tricarboxylate	C7H7O7	-3	203.126	chebi:57429
MNXM1697	(R)-1-ammoniopropan-2-yl phosphate(1-)	C3H9NO4P	-1	154.082	chebi:58563
MNXM1698	(R)-mandelate	C8H7O3	-1	151.139	chebi:32382
MNXM17	UDP	C9H11N2O12P2	-3	401.137	chebi:58223
MNXM1700	1-acylglycerone 3-phosphate	C4H4O7PR	-2	---------------	chebi:57534
MNXM1705	2-(1-hydroxyethyl)thiamine diphosphate	C14H20N4O8P2S	-2	466.343	chebi:58939
MNXM17054	D-alpha-aminobutyric acid	C4H9NO2	0	103.12	chebi:28797
MNXM1706	2-isopropylmaleate(2-)	C7H8O4	-2	156.136	chebi:58085
MNXM1707	2-methoxy-6-(all-trans-octaprenyl)phenol	C47H72O2	0	669.073	chebi:1235
MNXM1709	3-deoxy-D-glycero-hexo-2,5-diulosonate	C6H7O6	-1	175.116	chebi:29071
MNXM171	a phosphatidylglycerol	C8H12O10PR2	-1	---------------	chebi:60523
MNXM17106	D-glucuronate 1-phosphate	C6H8O10P	-3	271.095	chebi:28547
MNXM17114	D-glycero-D-manno-heptose 7-phosphate	C7H13O10P	-2	288.146	chebi:59955
MNXM1714	5-amino-2-oxopentanoic acid zwitterion	C5H9NO3	0	131.13	chebi:58802
MNXM1716	9,9',15-tri-cis-zeta-carotene	C40H60	0	540.904	chebi:48717
MNXM17197	Demethylmenaquinol	C15H16O2(C5H8)n	0	---------------	kegg:C19847
MNXM172	4-oxobutanoate	C4H5O3	-1	101.081	chebi:57706
MNXM1722	all-trans-heptaprenyl diphosphate	C35H57O7P2	-3	651.77	chebi:58206
MNXM1727	beta-L-fucose 1-phosphate(2-)	C6H11O8P	-2	242.121	chebi:57268
MNXM1729	CDP-D-glucose(2-)	C15H23N3O16P2	-2	563.301	chebi:58660
MNXM173	(R)-carnitine	C7H15NO3	0	161.199	chebi:16347
MNXM1731	cis-1,2-dihydrobenzene-1,2-diol	C6H8O2	0	112.127	chebi:16190
MNXM1734	D-galactonate	C6H11O7	-1	195.147	chebi:12931
MNXM1735	D-galactose 6-phosphate	C6H11O9P	-2	258.12	metacyc:CPD-1241
MNXM17354	DNA-6-Methyl-Amino-Purines	C11H16N5O6P(C5H8O5PR)n(C5H8O5PR)n	---------------	---------------	metacyc:DNA-6-Methyl-Amino-Purines
MNXM1736	D-glycero-beta-D-manno-heptose 1,7-bisphosphate	C7H12O13P2	-4	366.11	chebi:60208
MNXM174	9H-xanthine	C5H4N4O2	0	152.111	chebi:17712
MNXM1740	Dolichyl phosphate D-mannose	C26H47O9P(C5H8)n	-1	---------------	kegg:C03862
MNXM1741	fecosterol	C28H46O	0	398.664	chebi:17038
MNXM1744	hydroxyacetone	C3H6O2	0	74.079	chebi:27957
MNXM1745	imidazole-4-acetaldehyde	C5H6N2O	0	110.114	chebi:27398
MNXM1746	indole-3-acetonitrile	C10H8N2	0	156.184	chebi:17566
MNXM1747	itaconate(2-)	C5H4O4	-2	128.083	chebi:17240
MNXM1748	L-fuculose	C6H12O5	0	164.156	chebi:17617
MNXM1749	L-fuculose 1-phosphate(2-)	C6H11O8P	-2	242.121	chebi:57846
MNXM1750	L-rhamnulose	C6H12O5	0	164.156	chebi:17897
MNXM1754	lipid IVA(4-)	C68H126N2O23P2	-4	1401.67	chebi:58603
MNXM1755	methylmenaquinone 7	C47H66O2	---------------	663.026	seed:cpd17027
MNXM1756	N(2)-(3-carboxylatopropionyl)-L-arginine(1-)	C10H17N4O5	-1	273.266	chebi:58241
MNXM1757	N-(3-carboxylatopropanoyl)-L-glutamate(3-)	C9H10NO7	-3	244.178	chebi:58763
MNXM1758	N-[(5S)-5-ammonio-5-carboxylatopentanoyl]-L-cysteinyl-D-valinate	C14H24N3O6S	-1	362.422	chebi:58572
MNXM1759	N-acetyl-LL-2,6-diaminopimelate(1-)	C9H15N2O5	-1	231.226	chebi:58767
MNXM176	a ubiquinone	C9H10O4(C5H8)n	0	---------------	chebi:16389
MNXM1760	N-carbamoylsarcosinate	C4H7N2O3	-1	131.11	chebi:57490
MNXM1762	N-methylhydantoin	C4H6N2O2	0	114.103	chebi:16354
MNXM1763	N-succinyl-L-glutamic 5-semialdehyde(2-)	C9H11NO6	-2	229.187	chebi:58520
MNXM177	a protein	C2H4NO2R(C2H2NOR)n	---------------	---------------	metacyc:General-Protein-Substrates
MNXM1771	Phosphatidylglycerol didodecanoyl	C30H58O10P	-1	609.749	seed:cpd15535
MNXM1773	Phosphatidylglycerol dioctadec-11-enoyl	C42H78O10P	-1	774.036	seed:cpd15541
MNXM1777	S-(5-deoxy-D-ribos-5-yl)-L-homocysteine zwitterion	C9H17NO6S	0	267.299	chebi:58195
MNXM1778	sym-homospermidinium(3+)	C8H24N3	3	162.296	chebi:57811
MNXM1781	tetrathionate(2-)	O6S4	-2	224.256	chebi:15226
MNXM1783	ubiquinone-6	C39H58O4	0	590.875	chebi:52971
MNXM1784	UDP-2-acetamido-2,6-dideoxy-beta-L-arabino-hex-4-ulose	C17H23N3O16P2	-2	587.323	chebi:60101
MNXM1786	UDP-4-amino-4-deoxy-beta-L-arabinose	C14H22N3O15P2	-1	534.283	chebi:58708
MNXM1788	(1R,2R,3R)-prephytoene diphosphate	C40H65O7P2	-3	719.887	chebi:58011
MNXM1789	(2R,3S)-2,3-dimethylmalate	C6H8O5	-2	160.125	chebi:57422
MNXM179	(S)-lactate	C3H5O3	-1	89.07	chebi:16651
MNXM1791	(S)-6-hydroxynicotinium(1+)	C10H15N2O	1	179.239	chebi:58182
MNXM1792	(Z)-but-2-ene-1,2,3-tricarboxylate	C7H5O6	-3	185.111	chebi:57872
MNXM1794	2',3,4,4',6'-pentahydroxychalcone	C15H12O6	0	288.252	chebi:10836
MNXM1799	3-coumarate	C9H7O3	-1	163.15	chebi:47927
MNXM18	glutamate(1-)	C5H8NO4	-1	146.121	chebi:14321
MNXM180	1-O-acyl-sn-glycero-3-phosphocholine betaine	C9H19NO7PR	---------------	---------------	chebi:58168
MNXM1800	4-carboxy-2-hydroxy-cis,cis-muconate 6-semialdehyde(2-)	C7H4O6	-2	184.103	chebi:58358
MNXM1805	5-hydroxy-2-oxo-4-ureido-2,5-dihydro-1H-imidazole-5-carboxylate	C5H5N4O5	-1	201.117	chebi:58639
MNXM1806	6-phosphonato-5-dehydro-2-deoxy-D-gluconate(3-)	C6H8O9P	-3	255.096	chebi:57949
MNXM181	catechol	C6H6O2	0	110.111	chebi:18135
MNXM1812	benzylpenicillin(1-)	C16H17N2O4S	-1	333.382	chebi:51354
MNXM1816	chloroacetaldehyde	C2H3ClO	0	78.498	chebi:27871
MNXM182	D-mannopyranose	C6H12O6	0	180.156	chebi:4208
MNXM1820	D-ribitol	C5H12O5	0	152.146	chebi:15963
MNXM1824	a dolichyl phosphate	C80H131O4P	-2	1187.87	metacyc:DOLICHOLP
MNXM1826	Flavin-Adenine_dinucleotide_(FAD)_(oxidized,_linked_with_enzyme)	C27H30RN9O15P2	-4	---------------	biopath:Flavin-Adenine_dinucleotide_(FAD)_(oxidized,_linked_with_enzyme)
MNXM1827	Flavin-Adenine_dinucleotide_(FADH)_(reduced,_linked_with_enzyme)	C27H32RN9O15P2	-4	---------------	biopath:Flavin-Adenine_dinucleotide_(FADH)_(reduced,_linked_with_enzyme)
MNXM1829	GDP-6-deoxy-alpha-D-mannose	C16H23N5O15P2	-2	587.326	chebi:58224
MNXM183	(6R)-5,10-methylenetetrahydrofolate	C20H21N7O6	-2	455.424	chebi:15636
MNXM18306	a haloacetate	C2H3O2X	---------------	59.044	metacyc:Haloacetates
MNXM18349	heptosyl-Kdo2-lipid IVA	C91H160N2O43P2	-6	2032.18	metacyc:HEPTOSYL-KDO2-LIPID-IVA
MNXM1836	L-arabinonate	C5H9O6	-1	165.121	chebi:16501
MNXM1837	L-selenocystathionine	C7H14N2O4Se	0	269.157	chebi:62226
MNXM1838	L-xylo-hex-3-ulonolactone	C6H8O6	0	176.124	chebi:28745
MNXM1839	lipid X(2-)	C34H64NO12P	-2	709.845	chebi:57957
MNXM184	carboxyacetyl-[acyl-carrier protein]	C3H3O3SR	0	---------------	chebi:17330
MNXM1843	methymenaquinol 7	C47H68O2	---------------	665.042	seed:cpd17026
MNXM1845	N-acyl-D-mannosamine	C7H12NO6R	0	---------------	chebi:16062
MNXM1846	N-acylneuraminate	C10H15NO9R	-1	---------------	chebi:60073
MNXM1850	phosphatidylethanolamine (homo sapiens)	C5H12NO4PRCO2R2CO2	0	---------------	bigg:pe_hs
MNXM186	D-xylulose 5-phosphate(2-)	C5H9O8P	-2	228.094	chebi:57737
MNXM1860	XTP	C10H11N4O15P3	-4	520.133	chebi:61314
MNXM1861	(1R,2S,5S,6S)-2-(3-carboxylatopropanoyl)-5-[(1-carboxylatovinyl)oxy]-6-hydroxycyclohex-3-ene-1-carboxylate	C14H13O9	-3	325.248	chebi:58818
MNXM1865	(3S)-3,6-diammoniohexanoate	C6H15N2O2	1	147.196	chebi:57434
MNXM1867	(9S,10E,12Z)-9-hydroperoxyoctadeca-10,12-dienoate	C18H31O4	-1	311.436	chebi:60955
MNXM187	phosphoethanolamine	C2H7NO4P	-1	140.055	chebi:58190
MNXM1870	(KDO)2-(lauroyl)-lipid IVA	C96H170N2O38P2	-6	2022.32	chebi:61524
MNXM1871	(O(3)S.S.SO(3))(2-)	O6S3	-2	192.191	chebi:15987
MNXM1872	(S)-2-acetamido-6-oxopimelate(2-)	C9H11NO6	-2	229.187	chebi:58117
MNXM1875	(S)-3-hydroxyacyl-CoA(4-)	C24H35N7O18P3SR	-4	---------------	chebi:57318
MNXM188	anthranilate	C7H6NO2	-1	136.128	chebi:16567
MNXM1880	1-pyrroline	C4H8N	1	70.113	chebi:36781
MNXM1881	2,3-bis-O-(geranylgeranyl)glycerol 1-phosphate(2-)	C43H71O6P	-2	714.994	chebi:57707
MNXM1882	2-(alpha-D-mannosyl)-3-phosphonatoglycerate(3-)	C9H14O12P	-3	345.174	chebi:57744
MNXM1884	2-formylglutarate(2-)	C6H6O5	-2	158.109	chebi:58776
MNXM18845	L-2-chloropropionate	C3H4ClO2	-1	107.516	brenda:BG17733
MNXM1887	3,4-dihydroxyphenylpyruvate	C9H7O5	-1	195.149	chebi:29055
MNXM189	D-glycerate	C3H5O4	-1	105.069	chebi:16659
MNXM1891	3-oxo-3-ureidopropanoate	C4H5N2O4	-1	145.094	chebi:58775
MNXM1895	4-guanidiniumylbutanal	C5H12N3O	1	130.168	chebi:57854
MNXM1896	4-pyridoxolactone	C8H7NO3	0	165.146	chebi:16871
MNXM1897	5-dehydro-2-deoxy-D-gluconate	C6H9O6	-1	177.132	chebi:16669
MNXM19	S-adenosyl-L-homocysteine	C14H20N6O5S	0	384.411	chebi:57856
MNXM190	(S)-methylmalonyl-CoA(5-)	C25H35N7O19P3S	-5	862.567	chebi:57327
MNXM1908	albaflavenone	C15H22O	0	218.335	chebi:51460
MNXM191	ubiquinol-8	C49H76O4	0	729.125	chebi:61682
MNXM1910	all-trans-phytoene	C40H64	0	544.936	chebi:8191
MNXM19101	a long-chain acyl-[acp]	---------------	---------------	---------------	metacyc:Long-Chain-Acyl-ACPs
MNXM1915	beta-D-ribosylnicotinate	C11H13NO6	0	255.224	chebi:58527
MNXM19170	Man9-5GlcNAc	C62H105NO51	0	1680.47	brenda:BG21423
MNXM192	4-aminobutanoate	C4H9NO2	0	103.12	chebi:59888
MNXM1921	digalactosylceramide	C31H56NO13R	---------------	---------------	chebi:28811
MNXM1922	dIMP	C10H11N4O7P	-2	330.191	chebi:61194
MNXM1927	L-gulonate	C6H11O7	-1	195.147	chebi:13115
MNXM1929	L-rhamnono-1,4-lactone	C6H10O5	0	162.141	chebi:17937
MNXM1933	methanophenazine	C37H50N2O	0	538.806	chebi:29118
MNXM19346	methylphosphonate	CH4O3P	-1	95.014	chebi:68684
MNXM194	nicotinate beta-D-ribonucleotide	C11H12NO9P	-2	333.188	chebi:57502
MNXM1940	N-formimidoylglycine zwitterion	C3H6N2O2	0	102.092	chebi:58479
MNXM1945	phosphatidylethanolamine dihexadec-9enoyl	C37H70NO8P	0	687.927	seed:cpd15532
MNXM195	dihydrogen	H2	0	2.016	chebi:18276
MNXM1953	UDP-N-acetylmuramoyl-L-alaninate(3-)	C23H33N4O20P2	-3	747.47	chebi:57953
MNXM1954	UDP-N-acetylmuramoyl-L-alanyl-D-glutamyl-6-carboxy-L-lysyl-D-alanyl-D-alanine	C41H61N9O28P2	-4	1189.91	chebi:61386
MNXM1955	undecaprenyldiphosphonato-N-acetylmuramoyl-L-alanyl-D-gamma-glutamyl-L-lysyl-D-alanyl-D-alanine	C86H140N7O21P2	-3	1670.01	chebi:60032
MNXM1959	(2E,6E)-farnesal	C15H24O	0	220.35	chebi:15894
MNXM196	Fe(3+)	Fe	3	55.845	chebi:29034
MNXM1960	(3S,5S)-3,5-diammoniohexanoate	C6H15N2O2	1	147.196	chebi:57436
MNXM1961	(5-hydroxyindol-3-yl)acetate	C10H8NO3	-1	190.175	chebi:62622
MNXM1962	(5alpha,22S,24R)-22-hydroxyergostan-3-one	C28H48O2	0	416.68	chebi:59411
MNXM1967	(S)-acetoin	C4H8O2	0	88.105	chebi:15687
MNXM197	(3S)-3-hydroxy-3-methylglutaryl-CoA(5-)	C27H39N7O20P3S	-5	906.62	chebi:43074
MNXM19706	n-haloalkanes	C3H7R	0	---------------	brenda:BG94580
MNXM1973	1-alkyl-2-acetyl-sn-glycero-3-phosphocholine	C10H21NO7PR	0	---------------	chebi:63915
MNXM1974	1-deoxy-D-threo-hexo-2,5-diulose 6-phosphate	C6H9O8P	-2	240.105	chebi:58861
MNXM19769	N2-acetyl-L-citrulline	---------------	---------------	---------------	brenda:BL283479
MNXM1978	2,3-dihydroxybenzoyl 5'-adenylate(1-)	C17H17N5O10P	-1	482.318	chebi:57417
MNXM1979	(2S)-2-amino-3-oxo-4-(phosphonatooxy)butanoate	C4H6NO7P	-2	211.067	chebi:64178
MNXM198	alpha,alpha-trehalose	C12H22O11	0	342.296	chebi:16551
MNXM1980	2-amino-5-oxocyclohex-1-enecarbonyl-CoA(4-)	C28H39N8O18P3S	-4	900.638	chebi:58410
MNXM1984	dehydroglycine	C2H3NO2	0	73.051	chebi:53647
MNXM19846	NeuAcalpha(2,3)-Galbeta(1,4)[Fucalpha1-3][SO3H-6]-GlcNAc-R	---------------	---------------	---------------	brenda:BL274792
MNXM19847	NeuAcalpha(2,3)-Galbeta(1,4)[SO3H-6]-GlcNAc-R	---------------	---------------	---------------	brenda:BL273494
MNXM1985	3'-AMP	C10H12N5O7P	-2	345.205	chebi:60880
MNXM1989	3-methoxy-4-hydroxyphenylglycolaldehyde	C9H10O4	0	182.173	metacyc:CPD-11876
MNXM199	L-valine zwitterion	C5H11NO2	0	117.146	chebi:57762
MNXM1992	4-hydroxy-1-pyrroline-2-carboxylate	C5H6NO3	-1	128.106	chebi:57745
MNXM1993	5-fluorouracil	C4H3FN2O2	0	130.077	chebi:46345
MNXM1994	6-hydroxyhexanoate	C6H11O3	-1	131.15	chebi:32383
MNXM1996	7,8-didemethyl-8-hydroxy-5-deazariboflavin	C16H17N3O7	0	363.322	chebi:43034
MNXM1999	acyl monophosphate	CO5PR	-2	---------------	chebi:59918
MNXM2	H2O	H2O	0	18.015	chebi:15377
MNXM20	2-oxoglutarate	C5H4O5	-2	144.082	chebi:16810
MNXM2000	alpha-carotene	C40H56	0	536.873	chebi:28425
MNXM20039	an O-phospho-tau protein	---------------	---------------	---------------	metacyc:O-phospho-tau-proteins
MNXM2004	beta-D-glucosyl-(1<->1)-ceramide	C25H46NO8R	0	---------------	chebi:22801
MNXM201	a CDP-diacylglycerol	C14H17N3O15P2R2	-2	---------------	chebi:58332
MNXM2011	D-altronate	C6H11O7	-1	195.147	chebi:17360
MNXM2014	dihydromethanophenazine	C37H52N2O	0	540.822	chebi:50375
MNXM2023	N(4)-acetyl-L-2,4-diaminobutyric acid zwitterion	C6H12N2O3	0	160.171	chebi:58929
MNXM2024	N-formylmaleamate	C5H4NO4	-1	142.09	chebi:59911
MNXM2028	Phosphatidylcholine (homo sapiens)	C8H18NO4PRCO2R2CO2	0	---------------	bigg:pchol_hs
MNXM2029	Phosphatidylglycerol ditetradec-7-enoyl	C34H62O10P	-1	661.824	seed:cpd15537
MNXM203	sphingosine(1+)	C18H38NO2	1	300.5	chebi:57756
MNXM2030	poly(ribitol phosphate)	(C5H11O7P)n	0	---------------	chebi:16051
MNXM2032	S-sulfanylglutathionate(1-)	C10H16N3O6S2	-1	338.381	chebi:58905
MNXM2036	UDP-3-O-[(3R)-3-hydroxytetradecanoyl]-alpha-D-glucosamine	C29H50N3O18P2	-1	790.664	chebi:71573
MNXM204	3,4-dihydroxybenzoate	C7H5O4	-1	153.112	chebi:36241
MNXM2040	(2E,4Z,7E)-2-hydroxy-6-oxonona-2,4,7-trienedioate	C9H6O6	-2	210.14	chebi:61450
MNXM2041	(2R)-2-hydroxy-2-methylbutanenitrile	C5H9NO	0	99.131	chebi:60908
MNXM2043	(2S)-ethylmalonyl-CoA	C26H37N7O19P3S	-5	876.594	chebi:60909
MNXM20458	phospho-[DNA-directed RNA-polymerase]	---------------	---------------	---------------	metacyc:Phospho-DNA-directed-RNA-polymerases
MNXM2046	(9Z,11E,13S,15Z)-13-hydroperoxyoctadeca-9,11,15-trienoate	C18H29O4	-1	309.42	chebi:58757
MNXM205	dopamine	C8H12NO2	1	154.186	chebi:59905
MNXM2051	(R)-3,3-dimethylmalate(2-)	C6H8O5	-2	160.125	chebi:57424
MNXM2052	(R)-4-dehydropantoate	C6H9O4	-1	145.133	chebi:57849
MNXM2053	(S)-3-aminoisobutyric acid zwitterion	C4H9NO2	0	103.12	chebi:58655
MNXM2059	15(S)-HETE(1-)	C20H31O3	-1	319.458	chebi:57409
MNXM2060	16-epivellosimine	C19H20N2O	0	292.375	chebi:16425
MNXM2063	1D-myo-inositol 4-phosphate(2-)	C6H11O9P	-2	258.12	chebi:58469
MNXM2066	2-hydroxy-2-methylpropanenitrile	C4H7NO	0	85.104	chebi:15348
MNXM207	nitrate	NO3	-1	62.005	chebi:17632
MNXM2073	2-phenylacetamide	C8H9NO	0	135.163	chebi:16562
MNXM2074	2-phosphonatoglycolate(3-)	C2H2O6P	-3	153.007	chebi:58033
MNXM2076	3-(4-methylpent-3-en-1-yl)pent-2-enedioyl-CoA	C32H45N7O19P3S	-5	956.721	chebi:57339
MNXM2077	3-hydroxy-3-(4-hydroxy-3-methoxyphenyl)propanoyl-CoA(4-)	C31H42N7O20P3S	-4	957.686	chebi:58004
MNXM2078	3-hydroxy-3-(4-methylpent-3-en-1-yl)glutaryl-CoA(5-)	C32H47N7O20P3S	-5	974.737	chebi:57341
MNXM208	FMNH2	C17H21N4O9P	-2	456.344	chebi:57618
MNXM2080	4,21-dehydrogeissoschizine	C21H23N2O3	1	351.419	metacyc:421-DEHYDROGEISSOSCHIZINE
MNXM2081	4-(4-deoxy-alpha-D-gluc-4-enuronosyl)-D-galacturonate	C12H14O12	-2	350.232	chebi:60189
MNXM2083	4-acetamidobutanoate	C6H10NO3	-1	144.148	chebi:11951
MNXM2084	4-carboxylatomethylenebut-2-en-4-olide	C6H3O4	-1	139.086	chebi:57263
MNXM2090	5-ammoniopentanamide	C5H13N2O	1	117.17	chebi:58382
MNXM2091	5-L-glutamyl amino acid	C7H11N2O5R	0	---------------	chebi:15857
MNXM2099	all-trans-phytofluene	C40H62	0	542.92	chebi:28129
MNXM21	acetyl-CoA(4-)	C23H34N7O17P3S	-4	805.539	chebi:57288
MNXM210	keto-phenylpyruvate	C9H7O3	-1	163.15	chebi:18005
MNXM2101	atrazine	C8H14ClN5	0	215.683	chebi:15930
MNXM2105	butanoyl phosphate(2-)	C4H7O5P	-2	166.069	chebi:58079
MNXM2108	cinnamaldehyde	C9H8O	0	132.159	chebi:16731
MNXM211	L-citrulline zwitterion	C6H13N3O3	0	175.186	chebi:57743
MNXM2110	coenzyme F420-1(3-)	C24H26N4O15P	-3	641.455	chebi:59543
MNXM2112	D-cysteine zwitterion	C3H7NO2S	0	121.158	chebi:35236
MNXM2116	dolichyl D-mannosyl phosphate	C106H174O9P	-1	1623.48	brenda:BG76381
MNXM212	adenosine	C10H13N5O4	0	267.241	chebi:16335
MNXM2126	L-lactyl-2-diphospho-5'-guanosine	C13H16N5O13P2	-3	512.239	chebi:59435
MNXM2128	lactose 6-phosphate	C12H21O14P	-2	420.261	metacyc:LACTOSE-6P
MNXM21289	protein N6-(dihydrolipoyl)lysine	C37H60N8O12S3	0	905.114	brenda:BG55577
MNXM213	hypoxanthine	C5H4N4O	0	136.111	chebi:17368
MNXM2135	N(6)-acetyl-N(6)-hydroxy-L-lysine zwitterion	C8H16N2O4	0	204.224	chebi:58122
MNXM2138	N-acetyl-beta-D-glucosamine	C8H15NO6	0	221.208	chebi:28009
MNXM214	crotonoyl-CoA(4-)	C25H36N7O17P3S	-4	831.576	chebi:57332
MNXM2142	a nitrile	CNR	0	---------------	chebi:18379
MNXM2143	nitroethane	C2H5NO2	0	75.067	chebi:16268
MNXM2144	obtusifoliol	C30H50O	0	426.717	chebi:17791
MNXM2146	an oxidized flavoprotein	---------------	---------------	---------------	metacyc:Oxidized-Flavoproteins
MNXM2149	perillyl aldehyde	C10H14O	0	150.218	chebi:15421
MNXM215	alpha-D-glucose 6-phosphate(2-)	C6H11O9P	-2	258.12	chebi:58225
MNXM2151	a plastoquinone	C53H80O2	0	749.201	metacyc:PLASTOQUINONE
MNXM21518	reduced methylviologen	C12H26N2	2	198.348	brenda:BG36397
MNXM2152	precorrin-1(8-)	C41H38N4O16	-8	842.758	chebi:58893
MNXM21526	a reduced amicyanin	---------------	---------------	---------------	metacyc:Reduced-Amicyanins
MNXM2154	a reduced flavoprotein	---------------	---------------	---------------	metacyc:Reduced-Flavoproteins
MNXM2157	UDP-3-O-[(3R)-3-hydroxytetradecanoyl]-N-acetyl-alpha-D-glucosamine	C31H51N3O19P2	-2	831.693	chebi:61494
MNXM2158	UDP-alpha-D-galactofuranose	C15H22N2O17P2	-2	564.286	chebi:66915
MNXM2159	vinylacetyl-CoA(4-)	C25H36N7O17P3S	-4	831.576	chebi:57396
MNXM216	nicotinamide	C6H6N2O	0	122.125	chebi:17154
MNXM2160	(2-hydroxyphenyl)acetate	C8H7O3	-1	151.139	chebi:62423
MNXM2161	(2E)-3-(cis-5,6-dihydroxycyclohexa-1,3-dien-1-yl)prop-2-enoate	C9H9O4	-1	181.165	chebi:61451
MNXM2165	(R)-prunasin	C14H17NO6	0	295.288	chebi:17396
MNXM2168	1,4,5,6-tetrahydro-6-oxonicotinate	C6H6NO3	-1	140.117	chebi:57777
MNXM21696	a 2,3,4-saturated 2-lysophosphatidate	C4H6RO7P	-4	---------------	metacyc:Saturated-2-Lysophosphatidates
MNXM217	benzoate	C7H5O2	-1	121.113	chebi:16150
MNXM2170	1-ammonio-1-deoxy-scyllo-inositol	C6H14NO5	1	180.179	chebi:57671
MNXM2171	1-guanidino-1-deoxy-scyllo-inositol 4-phosphate(1-)	C7H15N3O8P	-1	300.183	chebi:57656
MNXM2174	dIDP	C10H11N4O10P2	-3	409.163	chebi:62286
MNXM2175	2'-deoxyribonucleoside diphosphate	C5H11O9P2R	---------------	---------------	chebi:17955
MNXM218	ethanolamine	C2H8NO	1	62.091	chebi:57603
MNXM2180	2-hydroxy-1,4-benzoquinone	C6H4O3	0	124.094	chebi:18400
MNXM2182	3'-CMP	C9H12N3O8P	-2	321.181	chebi:60875
MNXM2183	3'-GMP	C10H12N5O8P	-2	361.205	chebi:60732
MNXM2184	3'-UMP	C9H11N2O9P	-2	322.165	chebi:60784
MNXM2186	3-chloro-cis,cis-muconate(2-)	C6H3ClO4	-2	174.539	chebi:17589
MNXM219	allysine zwitterion	C6H11NO3	0	145.156	chebi:57988
MNXM2190	3-maleylpyruvate	C7H4O6	-2	184.103	chebi:16727
MNXM2196	4-hydroxy-4-methyl-2-oxoglutarate(2-)	C6H6O6	-2	174.108	chebi:58276
MNXM21985	a tau protein	---------------	---------------	---------------	metacyc:Tau-proteins
MNXM22	hydrogen peroxide	H2O2	0	34.015	chebi:16240
MNXM220	CDP(3-)	C9H12N3O11P2	-3	400.153	chebi:58069
MNXM2200	5alpha-androstane-3,17-dione	C19H28O2	0	288.424	chebi:15994
MNXM2207	7-cyano-7-deazaguanine	C7H5N5O	0	175.148	chebi:45075
MNXM2208	8-[(1R,2R)-3-oxo-2-\{(Z)-pent-2-en-1-yl\}cyclopentyl]octanoate	C18H29O3	-1	293.421	chebi:15720
MNXM2209	9-cis-retinal	C20H28O	0	284.436	metacyc:CPD-13536
MNXM221	phosphatidyl-L-serine(1-)	C8H11NO10PR2	-1	---------------	chebi:58436
MNXM2212	ammonioacetaldehyde	C2H6NO	1	60.075	chebi:58213
MNXM2213	androstane-3alpha,17beta-diol	C19H32O2	0	292.456	chebi:18011
MNXM22130	an all-trans-polyisoprenyl diphosphate	---------------	---------------	---------------	metacyc:TRANS-POLYISOPRENYL-PP
MNXM2214	apo-[acyl-carrier protein]	HOR	0	---------------	chebi:16139
MNXM2215	aquacob(III)alamin	C62H90CoN13O15P	1	1347.36	chebi:15852
MNXM2217	bis(3-azaniumylpropyl)azanium	C6H20N3	3	134.243	chebi:57920
MNXM2218	cyclic di-3',5'-guanylate	C20H22N10O14P2	-2	688.395	chebi:58805
MNXM222	glycolate	C2H3O3	-1	75.043	chebi:29805
MNXM2221	cis-3,4-leucopelargonidin	C15H14O6	0	290.268	chebi:17343
MNXM2227	ectoine zwitterion	C6H10N2O2	0	142.156	chebi:58515
MNXM2229	a reduced electron-transfer flavoprotein	---------------	---------------	---------------	metacyc:ETF-Reduced
MNXM223	menaquinol-8	C51H74O2	0	719.132	chebi:61684
MNXM2232	GDP-6-deoxy-alpha-D-talose	C16H23N5O15P2	-2	587.326	chebi:57638
MNXM2233	GDP-D-mannuronate	C16H20N5O17P2	-3	616.301	chebi:17466
MNXM2237	HX	R	0	---------------	metacyc:HX
MNXM2239	indole-3-acetamide	C10H10N2O	0	174.199	chebi:16031
MNXM224	myristoyl-CoA(4-)	C35H58N7O17P3S	-4	973.858	chebi:57385
MNXM2245	L-methionine (R)-S-oxide zwitterion	C5H11NO3S	0	165.211	chebi:58773
MNXM2248	L-rhamnonate	C6H11O6	-1	179.148	chebi:58118
MNXM22483	zealexin B1	C15H19O2	-1	231.31	metacyc:CPD-13572
MNXM225	UDP-N-acetyl-D-galactosamine	C17H25N3O17P2	-2	605.338	chebi:57847
MNXM2254	Mg-protoporphyrin IX	C34H30MgN4O4	-2	582.931	chebi:60492
MNXM2256	N(4)-(beta-N-acetyl-D-glucosaminyl)-L-asparagine zwitterion	C12H21N3O8	0	335.31	chebi:58080
MNXM2258	N(6)-hydroxy-L-lysine zwitterion	C6H14N2O3	0	162.187	chebi:57820
MNXM226	1-acyl-sn-glycerol 3-phosphate	C4H6O7PR	-2	---------------	chebi:57970
MNXM2261	N,N-dimethylethanolamine phosphate(1-)	C4H11NO4P	-1	168.108	chebi:58641
MNXM2263	N-acetylmuramate	C11H18NO8	-1	292.263	chebi:28881
MNXM2264	N-acetylmuramoyl-L-alanyl-D-glutamyl-meso-2,6-diaminopimelyl-D-alanyl-D-alanine-diphosphoundecaprenol	C87H139N7O23P2	-4	1713.02	chebi:61387
MNXM227	N-acetylneuraminate	C11H18NO9	-1	308.262	chebi:35418
MNXM2276	pseudouridine 5'-phosphate(2-)	C9H11N2O9P	-2	322.165	chebi:58380
MNXM228	nitric oxide	NO	0	30.006	chebi:16480
MNXM229	choline phosphate	C5H13NO4P	-1	182.135	chebi:295975
MNXM2292	trypanothione disulfide(1+)	C27H48N9O10S2	1	722.854	chebi:58661
MNXM2294	(1S,2R)-3-phenylcyclohexa-3,5-diene-1,2-diol	C12H12O2	0	188.222	chebi:32922
MNXM2295	a (2S)-2-hydroxycarboxylate	C2H2O3R	-1	---------------	chebi:58123
MNXM2299	(5-L-glutamyl)-L-amino acid	C7H11N2O5R	---------------	---------------	chebi:17690
MNXM23	pyruvate	C3H3O3	-1	87.054	chebi:15361
MNXM2303	(R)-6-hydroxynicotinium	C10H15N2O	1	179.239	chebi:58413
MNXM2304	(Z)-3-ureidoacrylate peracid	C4H6N2O4	0	146.101	chebi:59889
MNXM2308	1-ammonio-1-deoxy-scyllo-inositol 4-phosphate(1-)	C6H13NO8P	-1	258.143	chebi:58325
MNXM231	L-isoleucine zwitterion	C6H13NO2	0	131.173	chebi:58045
MNXM2312	12-hydroxydihydrochelirubine	C21H17NO6	0	379.363	chebi:15716
MNXM2313	13(S)-HPODE(1-)	C18H31O4	-1	311.436	chebi:57466
MNXM2314	15(S)-HPETE(1-)	C20H31O4	-1	335.458	chebi:57446
MNXM2318	2-chloroethanol	C2H5ClO	0	80.514	chebi:28200
MNXM2319	2-dehydro-3-deoxy-L-rhamnonate	C6H9O5	-1	161.133	chebi:58371
MNXM232	ubiquinone-8	C49H74O4	0	727.109	chebi:61683
MNXM2320	2-deoxy-D-ribose 5-phosphate(2-)	C5H9O7P	-2	212.095	chebi:57651
MNXM2321	2-furoyl-CoA(4-)	C26H34N7O18P3S	-4	857.571	chebi:57333
MNXM2329	3-O-methylgallate	C8H7O5	-1	183.138	chebi:19950
MNXM233	butanoyl-CoA	C25H38N7O17P3S	-4	833.592	chebi:57371
MNXM2337	5-deoxy-D-glucuronate	C6H9O6	-1	177.132	chebi:58852
MNXM234	dUMP	C9H11N2O8P	-2	306.166	chebi:246422
MNXM2342	7H-purine	C5H4N4	0	120.112	chebi:17258
MNXM2344	Acid	---------------	---------------	---------------	kegg:C00174
MNXM235	orotate	C5H3N2O4	-1	155.088	chebi:30839
MNXM2356	citraconate(2-)	C5H4O4	-2	128.083	chebi:30719
MNXM2358	citramalyl-CoA(5-)	C26H37N7O20P3S	-5	892.593	chebi:57320
MNXM23586	octanoyl-[acyl-carrier protein]	C9H18OS	0	174.304	lipidmaps:LMFA07060010
MNXM236	stearate	C18H35O2	-1	283.469	chebi:25629
MNXM2361	cobalt-precorrin-4	C44H43CoN4O16	-7	942.763	chebi:60061
MNXM2365	D-phenylalanine zwitterion	C9H11NO2	0	165.189	chebi:57981
MNXM2367	Diglucosyl-diacylglycerol	C17H26O15R2	---------------	---------------	kegg:C06040
MNXM2368	dihydromacarpine	C22H19NO6	0	393.389	chebi:18029
MNXM23683	Hexanoyl-[acp]	C7H14OS	0	146.25	lipidmaps:LMFA07060039
MNXM237	10-formyltetrahydrofolate	C20H21N7O7	-2	471.423	chebi:57454
MNXM2371	dTDP-4-dehydro-6-deoxy-beta-L-mannose	C16H22N2O15P2	-2	544.298	chebi:62830
MNXM2374	F420-0(2-)	C19H20N3O12P	-2	513.349	chebi:59531
MNXM23766	trans-Oct-2-enoyl-[acp]	C9H16OS	0	172.288	lipidmaps:LMFA07060009
MNXM2378	glyceraldehyde 3-phosphate(2-)	C3H5O6P	-2	168.042	chebi:58027
MNXM238	3-methyl-2-oxobutanoate	C5H7O3	-1	115.107	chebi:11851
MNXM23842	trans-Dodec-2-enoyl-[acp]	C13H24OS	0	228.394	lipidmaps:LMFA07060016
MNXM239	androstenedione	C19H26O2	0	286.409	chebi:16422
MNXM2392	lipoyl-AMP(1-)	C18H25N5O8PS2	-1	534.524	chebi:58923
MNXM2394	maltose 6'-phosphate(2-)	C12H21O14P	-2	420.261	chebi:57478
MNXM2399	morphiniumone(1+)	C17H18NO3	1	284.33	chebi:57728
MNXM24	AH2	RH2	---------------	---------------	chebi:17499
MNXM240	benzoyl-CoA	C28H36N7O17P3S	-4	867.608	chebi:57369
MNXM2403	N-acetyl-D-mannosamine	C8H15NO6	0	221.208	chebi:17122
MNXM2408	naphthalene	C10H8	0	128.171	chebi:16482
MNXM2410	octan-1-ol	C8H18O	0	130.228	chebi:16188
MNXM2414	perillate	C10H13O2	-1	165.209	chebi:62641
MNXM2415	phenyl hydrogen sulfate	C6H5O4S	-1	173.166	chebi:27905
MNXM242	D-ribose	C5H10O5	0	150.13	chebi:47013
MNXM2422	propynoate	C3HO2	-1	69.039	chebi:15364
MNXM2425	raucaffricine	C27H32N2O8	0	512.552	chebi:17400
MNXM2426	ribonucleoside	C5H9O4R	---------------	---------------	chebi:18254
MNXM2429	Se-methyl-L-selenocysteine zwitterion	C4H9NO2Se	0	182.08	chebi:58531
MNXM24297	trans-Tetradec-2-enoyl-[acp]	C15H28OS	0	256.447	lipidmaps:LMFA07060018
MNXM243	3',5'-cyclic AMP(1-)	C10H11N5O6P	-1	328.198	chebi:58165
MNXM2433	spheroidene	C41H60O	0	568.914	chebi:35330
MNXM244	3-oxopropanoate	C3H3O3	-1	87.054	chebi:33190
MNXM2440	ubiquinone-9	C54H82O4	0	795.226	chebi:18160
MNXM2446	(R)-3-hydroxyacyl-CoA(4-)	C24H35N7O18P3SR	-4	---------------	chebi:57319
MNXM245	L-glutamic 5-semialdehyde zwitterion	C5H9NO3	0	131.13	chebi:58066
MNXM24502	trans-Hex-2-enoyl-[acp]	C7H12OS	0	144.235	lipidmaps:LMFA07060007
MNXM2454	1-deoxy-D-xylulose	C5H10O4	0	134.13	chebi:28354
MNXM2455	1-palmitoyl-sn-glycerol 3-phosphate	C19H37O7P	-2	408.467	chebi:57518
MNXM24578	3-oxopalmitoyl-[acyl-carrier protein]	C17H32O2S	0	300.5	lipidmaps:LMFA07060019
MNXM2462	17alpha-estradiol	C18H24O2	0	272.382	chebi:17160
MNXM247	L-prolyl-tRNA(Pro)	RC5H8NO	---------------	---------------	chebi:29154
MNXM2474	2-deoxy-D-ribose	C5H10O4	0	134.13	chebi:28816
MNXM2477	24-methylidenelophenol	C29H48O	0	412.691	chebi:29107
MNXM248	a triacylglycerol	C6H5O6R3	0	---------------	chebi:17855
MNXM2484	3-sulfinyl-pyruvate	C3H2O5S	-2	150.11	metacyc:3-SULFINYL-PYRUVATE
MNXM2488	4-hydroxy-2-oxohexanoate	C6H9O4	-1	145.133	chebi:53800
MNXM2495	6-aminopenicillanic acid zwitterion	C8H12N2O3S	0	216.257	chebi:57869
MNXM25	succinate(2-)	C4H4O4	-2	116.072	chebi:30031
MNXM250	L-dehydroascorbate	C6H5O6	-1	173.1	chebi:58539
MNXM2500	all-trans-3,4-didehydrolycopene	C40H54	0	534.857	chebi:62474
MNXM2508	cobalt-precorrin-5A	C45H45N4O16Co	-7	956.789	metacyc:CPD-9042
MNXM252	(S)-dihydroorotate	C5H5N2O4	-1	157.104	chebi:30864
MNXM2522	gamma-tocopherol	C28H48O2	0	416.68	chebi:18185
MNXM25221	decanoyl-[acyl-carrier protein]	C11H22OS	0	202.357	lipidmaps:LMFA07060013
MNXM25370	(R)-3-Hydroxyhexanoyl-[acp]	C7H14O2S	0	162.25	lipidmaps:LMFA07060006
MNXM254	hydrogen cyanide	CHN	0	27.025	chebi:18407
MNXM255	methylammonium	CH6N	1	32.065	chebi:59338
MNXM2550	oxirane	C2H4O	0	44.053	chebi:27561
MNXM256	thiamine diphosphate	C12H16N4O7P2S	-2	422.291	chebi:58937
MNXM25602	3-Oxohexanoyl-[acp]	C7H12O2S	0	160.234	lipidmaps:LMFA07060005
MNXM2561	salicin	C13H18O7	0	286.278	chebi:17814
MNXM2562	selenohomocysteine	C4H9NO2Se	0	182.08	metacyc:SELENOHOMOCYSTEINE
MNXM2563	tetrahydropteroyltri-L-glutamate(4-)	C29H33N9O12	-4	699.625	chebi:58140
MNXM2565	Thiaminpyrophosphate_(linked_with_enzyme)	C12H16RN4O7P2S	-4	---------------	biopath:Thiaminpyrophosphate_(linked_with_enzyme)
MNXM257	dTMP	C10H13N2O8P	-2	320.193	chebi:26999
MNXM2572	(2-chloro-5-oxo-2,5-dihydro-2-furyl)acetate	C6H4ClO4	-1	175.547	chebi:58109
MNXM2576	(3R)-3-Hydroxypalmitoyl-[acyl-carrier protein]	C16H31O2SR	---------------	---------------	kegg:C04633
MNXM2579	(5R)-albaflavenol	C15H24O	0	220.35	chebi:51479
MNXM258	D-erythrose 4-phosphate(2-)	C4H7O7P	-2	198.068	chebi:16897
MNXM2580	(5S)-albaflavenol	C15H24O	0	220.35	chebi:51480
MNXM2585	(Z)-2-methyl-ureidoperacrylic acid	C5H8N2O4	0	160.128	chebi:63249
MNXM259	guanine	C5H5N5O	0	151.126	chebi:16235
MNXM25932	palmitoyl-[acyl-carrier protein]	C17H34OS	0	286.516	lipidmaps:LMFA07060040
MNXM2594	15,9'-di-cis-phytofluene	C40H62	0	542.92	chebi:61990
MNXM2595	16alpha-hydroxydehydroepiandrosterone	C19H28O3	0	304.424	chebi:27771
MNXM2598	2',3'-cyclic AMP	C10H11N5O6P	-1	328.198	chebi:60879
MNXM26	acetate	C2H3O2	-1	59.044	chebi:30089
MNXM260	L-kynurenine zwitterion	C10H12N2O3	0	208.214	chebi:57959
MNXM2600	2,4-dichlorophenol	C6H4Cl2O	0	163.001	chebi:16738
MNXM2606	3,4-dihydroxy-9,10-secoandrosta-1,3,5(10)-triene-9,17-dione	C19H24O4	0	316.391	chebi:15896
MNXM2608	3-beta-D-galactosyl-sn-glycerol	C9H18O8	0	254.234	chebi:15754
MNXM26095	3-Oxotetradecanoyl-[acp]	C15H28O2S	0	272.447	lipidmaps:LMFA07060017
MNXM261	3-phosphonato-D-glyceroyl phosphate(4-)	C3H4O10P2	-4	262.005	chebi:57604
MNXM2611	3-fumarylpyruvate	C7H4O6	-2	184.103	chebi:16854
MNXM2617	4-guanidiniumylbutanamide(1+)	C5H13N4O	1	145.183	chebi:58365
MNXM2619	4alpha-methyl-5alpha-ergosta-8,14,24(28)-trien-3beta-ol	C29H46O	0	410.675	chebi:30109
MNXM262	prostaglandin H2(1-)	C20H31O5	-1	351.457	chebi:57405
MNXM2623	5-methyltetrahydropteroyltri-L-glutamate(4-)	C30H35N9O12	-4	713.652	chebi:58207
MNXM263	2-oxoadipate(2-)	C6H6O5	-2	158.109	chebi:57499
MNXM264	4-coumaroyl-CoA	C30H38N7O18P3S	-4	909.645	chebi:57355
MNXM2645	S-Methyl butanethioate	C5H10OS	0	118.197	hmdb:HMDB31191
MNXM2648	CDP-1L-myo-inositol	C15H23N3O16P2	-2	563.301	chebi:62573
MNXM265	a 2-oxocarboxylate	C2O3R	-1	---------------	chebi:35179
MNXM2652	CMP-N-acyl-beta-neuraminate	C19H26N4O16PR	-2	---------------	chebi:68671
MNXM2653	cobalt-precorrin-6B	C44H47CoN4O16	-7	946.794	chebi:72780
MNXM2656	D-glycero-alpha-D-manno-heptose 1,7-bisphosphate	C7H12O13P2	-4	366.11	chebi:60207
MNXM2657	D-glycero-alpha-D-manno-heptose 1-phosphate	C7H13O10P	-2	288.146	chebi:61574
MNXM266	dCMP(2-)	C9H12N3O7P	-2	305.181	chebi:57566
MNXM26616	3-Oxodecanoyl-[acp]	C11H20O2S	0	216.34	lipidmaps:LMFA07060011
MNXM2662	Dihydroflavodoxin	C12H11RN4O2	0	---------------	kegg:C05196
MNXM2668	dopamine 3-O-sulfate	C8H11NO5S	0	233.242	chebi:37946
MNXM2671	Electron-transferring flavoprotein	---------------	---------------	---------------	kegg:C04253
MNXM2673	estriol	C18H24O3	0	288.381	chebi:27974
MNXM2675	flavin	C12H9N4O2R	0	---------------	chebi:30527
MNXM268	L-2-aminoadipate	C6H10NO4	-1	160.148	chebi:58672
MNXM2682	hexano-6-lactone	C6H10O2	0	114.142	chebi:17915
MNXM2683	hydroquinone O-beta-D-glucopyranoside	C12H16O7	0	272.251	chebi:18305
MNXM2689	L-ascorbate 6-phosphate	C6H7O9P	-2	254.088	chebi:61698
MNXM269	lactosyl-N-acylsphingosine	C31H56NO13R	0	---------------	chebi:14498
MNXM26906	2-acyl-sn-glycero-3-phosphoethanolamine	C7H16NO7P	0	257.178	lipidmaps:LMGP0205AA00
MNXM26921	3,5,7,9,11,13,15-Heptaoxo-hexadecanoyl-[acp]	C17H20O8S	0	384.401	lipidmaps:LMFA07060021
MNXM2693	mesaconyl-C1-CoA	C26H35N7O19P3S	-5	874.578	metacyc:CPD-9408
MNXM270	riboflavin	C17H20N4O6	0	376.364	chebi:17015
MNXM2704	N-methylputrescinium(2+)	C5H16N2	2	104.194	chebi:58039
MNXM2705	octanal	C8H16O	0	128.212	chebi:17935
MNXM27066	(R)-3-Hydroxydodecanoyl-[acp]	C13H26O2S	0	246.409	lipidmaps:LMFA07060015
MNXM2709	phenylacetonitrile	C8H7N	0	117.148	chebi:25979
MNXM271	sedoheptulose 7-phosphate(2-)	C7H13O10P	-2	288.146	chebi:57483
MNXM2710	phosphatidyl-N-methylethanolamine zwitterion	C8H14NO8PR2	0	---------------	chebi:57588
MNXM2716	prop-2-ynal	C3H2O	0	54.047	chebi:27976
MNXM272	stearoyl-CoA	C39H66N7O17P3S	-4	1029.96	chebi:57394
MNXM274	nicotinate	C6H4NO2	-1	122.101	chebi:32544
MNXM2741	(+)-alpha-tocopherol	C29H50O2	0	430.706	chebi:18145
MNXM2745	(+)-isomenthone	C10H18O	0	154.249	chebi:36492
MNXM2747	(24E)-3alpha,7alpha,12alpha-trihydroxy-5beta-cholest-24-en-26-oyl-CoA	C48H74N7O20P3S	-4	1194.12	chebi:59879
MNXM2748	(24E)-3Î±,7Î±-dihydroxy-5Î²-cholest-24-enoyl-CoA	C48H74N7O19P3S	-4	1178.12	metacyc:CPD-10589
MNXM275	2-phospho-D-glycerate	C3H4O7P	-3	183.033	chebi:58289
MNXM2752	(7R)-7-(5-carboxy-5-oxopentanamido)cephalosporanate(2-)	C16H16N2O9S	-2	412.371	chebi:57536
MNXM2757	(R,R)-butane-2,3-diol	C4H10O2	0	90.121	chebi:16982
MNXM2758	(R,Z)- 2-(2-carboxy-4-methylthiazol-5(2H)-ylidene)ethyl phosphate	C7H7NO6PS	-3	264.172	chebi:62899
MNXM276	4-methylthio-2-oxobutanoate	C5H7O3S	-1	147.172	chebi:16723
MNXM2769	2'-(5''-triphosphoribosyl)-3'-dephospho-CoA	C26H40N7O26P5S	-6	1053.56	chebi:61378
MNXM277	aldehyde	CHOR	0	---------------	chebi:17478
MNXM2771	2,3-didehydropimeloyl-CoA	C28H39N7O19P3S	-5	902.631	chebi:57359
MNXM2773	2,5-diamino-6-ribosylamino-4(3H)pyrimidinone 5'-triphosphate	C9H14N5O14P3	-4	509.154	chebi:929
MNXM2775	2-amino-2,3,7-trideoxy-D-lyxo-hept-6-ulosonate	C7H13NO5	0	191.182	chebi:58859
MNXM2778	3,4-dihydrocoumarin	C9H8O2	0	148.159	chebi:16151
MNXM2780	3,5-dichlorocatechol	C6H4Cl2O2	0	179.001	chebi:15788
MNXM2782	3-(methylthio)propionate	C4H7O2S	-1	119.162	chebi:49016
MNXM2783	3-all-trans-hexaprenyl-4,5-dihydroxybenzoate	C37H53O4	-1	561.814	chebi:58373
MNXM2784	3-hydroxyadipyl-CoA	C27H39N7O20P3S	-5	906.62	chebi:70990
MNXM279	L-dopa zwitterion	C9H11NO4	0	197.188	chebi:57504
MNXM2792	6-hydroxycyclohex-1-ene-1-carbonyl-CoA(4-)	C28H40N7O18P3S	-4	887.64	chebi:57361
MNXM2796	9,9'-di-cis-zeta-carotene	C40H60	0	540.904	chebi:48716
MNXM28	Met-tRNA(Met)	C20H30N6O11PSR(C5H8O6PR)n	---------------	---------------	chebi:16635
MNXM280	acetyl phosphate(2-)	C2H3O5P	-2	138.016	chebi:22191
MNXM2800	adipate(2-)	C6H8O4	-2	144.125	chebi:17128
MNXM28031	3-Oxooctanoyl-[acp]	C9H16O2S	0	188.287	lipidmaps:LMFA07060008
MNXM2806	arbutin 6-phosphate	C12H15O10P	-2	350.215	chebi:60929
MNXM2808	beta-L-arabinose 1-phosphate(2-)	C5H9O8P	-2	228.094	chebi:57521
MNXM281	dihydrofolate(2-)	C19H19N7O6	-2	441.397	chebi:57451
MNXM2815	demethylspheroidene	C40H58O	0	554.888	chebi:62505
MNXM282	taurine	C2H7NO3S	0	125.147	chebi:507393
MNXM28221	trans-Dec-2-enoyl-[acp]	C11H20OS	0	200.341	lipidmaps:LMFA07060012
MNXM2834	limonene-1,2-diol	C10H18O2	0	170.249	chebi:17219
MNXM284	UDP-alpha-D-xylose	C14H20N2O16P2	-2	534.26	chebi:57632
MNXM2840	N(tele)-methylhistaminium	C6H12N3	1	126.18	chebi:58600
MNXM2844	N-acetylphosphinatothricinate(2-)	C7H12NO5P	-2	221.148	chebi:58879
MNXM2846	nebularine	C10H12N4O4	0	252.227	chebi:18255
MNXM2847	nonaprenyl 4-hydroxybenzoate	C52H78O3	0	751.174	chebi:18162
MNXM285	(R)-lactate	C3H5O3	-1	89.07	chebi:16004
MNXM2851	oxepin-CoA	C29H38N7O18P3S	-4	897.634	chebi:63252
MNXM2858	phosphatidylethanolamine didodecanoyl	C29H58NO8P	0	579.746	seed:cpd15528
MNXM2859	phosphatidylethanolamine ditetradecanoyl	C33H66NO8P	0	635.853	seed:cpd15529
MNXM286	dATP	C10H12N5O12P3	-4	487.15	chebi:61404
MNXM2861	propane-1,3-diol	C3H8O2	0	76.094	chebi:16109
MNXM2864	S,S-dimethyl-beta-propiothetin	C5H10O2S	0	134.197	chebi:16457
MNXM287	adenosine 5'-phosphosulfate	C10H12N5O10PS	-2	425.269	chebi:58243
MNXM288	uridine	C9H12N2O6	0	244.201	chebi:16704
MNXM2884	(1R,2R,4S)-limonene-1,2-diol	C10H18O2	0	170.249	chebi:50244
MNXM2887	(2S)-2-hydroxy-3-oxobutyl phosphate	C4H7O6P	-2	182.069	chebi:58830
MNXM2888	(2S)-2-phospholactate	C3H4O6P	-3	167.034	chebi:59906
MNXM289	betaine	C5H11NO2	0	117.146	chebi:17750
MNXM28933	3-Oxododecanoyl-[acp]	C13H24O2S	0	244.393	lipidmaps:LMFA07060014
MNXM2894	(5S)-5-amino-3-oxohexanoic acid zwitterion	C6H11NO3	0	145.156	chebi:58523
MNXM2899	(R)-2-benzylsuccinyl-CoA(5-)	C32H41N7O19P3S	-5	952.69	chebi:57253
MNXM29	glycine	C2H5NO2	0	75.067	chebi:57305
MNXM2900	(Z)-24-ethylidenelophenol	C30H50O	0	426.717	chebi:33203
MNXM29072	trans-Hexadec-2-enoyl-[acp]	C17H32OS	0	284.5	lipidmaps:LMFA07060020
MNXM291	oxalate(2-)	C2O4	-2	88.019	chebi:30623
MNXM2911	2'-deoxyribonucleoside triphosphate	C5H12O12P3R	---------------	---------------	chebi:16516
MNXM2914	2,4-Diamino-6-nitrotoluene	C7H9N3O2	0	167.165	kegg:C16396
MNXM2919	2-(1,2-epoxy-1,2-dihydrophenyl)acetyl-CoA	C29H38N7O18P3S	-4	897.634	chebi:63458
MNXM292	squalene	C30H50	0	410.718	chebi:15440
MNXM2923	2-dehydro-3-deoxy-D-glucarate(2-)	C6H6O7	-2	190.108	chebi:58098
MNXM29237	3,5,7,9,11,13,15,17,19-Nonaoxo-eicosanoyl-[acp]	C21H24O10S	0	468.474	lipidmaps:LMFA07060027
MNXM2926	2-hydroxy-17beta-estradiol	C18H24O3	0	288.381	chebi:28744
MNXM293	linoleate	C18H31O2	-1	279.438	chebi:30245
MNXM2931	3,4-dihydroxyphenylethyleneglycol	C8H10O4	0	170.163	chebi:1387
MNXM2937	3-ketosucrose	C12H20O11	0	340.281	chebi:17429
MNXM2939	3-oxo-5,6-dehydrosuberyl-CoA semialdehyde	C29H40N7O19P3S	-4	915.65	chebi:63257
MNXM294	testosterone	C19H28O2	0	288.424	chebi:17347
MNXM2949	5-hydroxymethyldeoxycytidylate(2-)	C10H14N3O8P	-2	335.207	chebi:57962
MNXM295	alpha-D-ribose 1-phosphate(2-)	C5H9O8P	-2	228.094	chebi:57720
MNXM2957	7,7',9,9'-tetra-cis-lycopene	C40H56	0	536.873	chebi:62466
MNXM2962	[Dihydrolipoyllysine-residue succinyltransferase] S-glutaryldihydrolipoyllysine	C13H22NO4S2R	---------------	---------------	kegg:C06157
MNXM2963	a monoacylglycerol	C4H7O4R	---------------	---------------	chebi:17408
MNXM2968	Aldophosphamide	C7H15Cl2N2O3P	0	277.085	kegg:C07645
MNXM297	phosphatidylcholine	C10H19NO8PR2	---------------	---------------	chebi:49183
MNXM2970	alpha-D-hexose 1-phosphate(2-)	C6H11O9P	-2	258.12	chebi:57734
MNXM2973	androst-5-ene-3beta,17beta-diol	C19H30O2	0	290.44	chebi:2710
MNXM2977	beta-D-Gal-(1->3)-beta-D-GalNAc-(1->4)-beta-D-Gal-(1->4)-beta-D-Glc-(1<->1')-Cer	C45H79N2O23R	0	---------------	chebi:27938
MNXM298	5'-xanthylate(2-)	C10H11N4O9P	-2	362.19	chebi:57464
MNXM299	carbon monoxide(1+)	CHO	1	29.018	chebi:58072
MNXM2992	cis,trans-4-hydroxymuconic semialdehyde(1-)	C6H5O4	-1	141.102	chebi:58434
MNXM2995	cobalt-precorrin-8X	C45H52CoN4O14	-6	931.846	chebi:70792
MNXM2996	cobalt-precorrin-5B	C43H42N4O16Co	-4	929.744	metacyc:CPD-9047
MNXM3	ATP	C10H12N5O13P3	-4	503.149	chebi:30616
MNXM30	GDP	C10H12N5O11P2	-3	440.177	chebi:58189
MNXM300	sarcosine	C3H7NO2	0	89.093	chebi:57433
MNXM3000	cyanohydrin	C2HNOR2	0	---------------	chebi:23437
MNXM3002	cyclohexanol	C6H12O	0	100.159	chebi:18099
MNXM3005	D-galactono-1,4-lactone	C6H10O6	0	178.14	chebi:15895
MNXM3007	D-hexose 6-phosphate	C6H11O9P	-2	258.12	chebi:61567
MNXM301	(S)-1-pyrroline-5-carboxylate	C5H6NO2	-1	112.107	chebi:17388
MNXM3012	dhurrin	C14H17NO7	0	311.287	chebi:27826
MNXM302	sphinganine	C18H40NO2	1	302.516	chebi:57817
MNXM3026	geissoschizine	C21H24N2O3	0	352.427	chebi:17037
MNXM303	ethanol	C2H6O	0	46.068	chebi:16236
MNXM3034	hydrogen phosphonatoacetate(2-)	C2H3O5P	-2	138.016	chebi:57488
MNXM30365	taxifolin	C15H12O7	0	304.252	chebi:38747
MNXM304	biotin	C10H15N2O3S	-1	243.303	chebi:57586
MNXM3040	L-rhamnofuranose	C6H12O5	0	164.156	chebi:16935
MNXM3041	lactate	C3H5O3	-1	89.07	chebi:24996
MNXM305	2-methyl-3-oxopropanoate	C4H5O3	-1	101.081	chebi:57700
MNXM306	oleate	C18H33O2	-1	281.453	chebi:30823
MNXM307	progesterone	C21H30O2	0	314.462	chebi:17026
MNXM308	a diacylglycerol	C5H6O5R2	---------------	---------------	chebi:18035
MNXM3085	propan-2-ol	C3H8O	0	60.095	chebi:17824
MNXM309	deamido-NAD(2-)	C21H24N6O15P2	-2	662.394	chebi:58437
MNXM3090	S-adenosyl-4-methylthio-2-oxobutanoate	C15H19N5O6S	0	397.406	chebi:16490
MNXM3094	a sugar	---------------	---------------	---------------	metacyc:Sugar
MNXM30985	(4S)-4-hydroxy-2,3,4,5-tetrahydro-(2S)-dipicolinate	C7H7NO5	-2	185.134	chebi:67139
MNXM31	CMP	C9H12N3O8P	-2	321.181	chebi:60377
MNXM310	methylglyoxal	C3H4O2	0	72.063	chebi:17158
MNXM31057	(3R)-3-methyl-D-ornithine	C6H15N2O2	1	147.196	chebi:64642
MNXM311	pyridoxal	C8H9NO3	0	167.162	chebi:17310
MNXM3117	(+)-neomenthol	C10H20O	0	156.265	chebi:15402
MNXM312	2-oxopent-4-enoate	C5H5O3	-1	113.091	chebi:11641
MNXM3121	(22S)-22-hydroxycampest-4-en-3-one	C28H46O2	0	414.664	chebi:72330
MNXM313	N-acetyl-D-glucosamine 6-phosphate	C8H14NO9P	-2	299.172	chebi:57513
MNXM3133	1,2-dichloroethane	C2H4Cl2	0	98.959	chebi:27789
MNXM314	myristate	C14H27O2	-1	227.363	chebi:30807
MNXM31421	(alpha-D-mannosyl)4-beta-D-mannosyldiacetylchitobiosyldiphosphodolichol	C71H120N2O42P2	-2	1735.65	chebi:37633
MNXM3143	19-oxo-testosterone	C19H26O3	0	302.408	metacyc:19-OXO-TESTOSTERONE
MNXM3146	1D-myo-inositol 1,2,3,5,6-pentakisphosphate(10-)	C6H7O21P5	-10	569.976	chebi:58747
MNXM3147	1D-myo-inositol 1,2,4,5,6-pentakisphosphate(10-)	C6H7O21P5	-10	569.976	chebi:57798
MNXM3148	2',3'-cyclic CMP	C9H11N3O7P	-1	304.173	chebi:60877
MNXM3149	2',3'-cyclic GMP	C10H11N5O7P	-1	344.197	chebi:60837
MNXM315	3-(indol-3-yl)pyruvate	C11H8NO3	-1	202.186	chebi:17640
MNXM3150	2',3'-cyclic UMP	C9H10N2O8P	-1	305.158	chebi:60873
MNXM31536	(R)-1,2-distearoylphosphatidylethanolamine zwitterion	C41H82NO8P	0	748.065	chebi:39934
MNXM31544	(R)-2-benzylsuccinate	C11H10O4	-2	206.195	chebi:58692
MNXM316	5'-deoxyadenosine	C10H13N5O3	0	251.242	chebi:17319
MNXM3160	2-methyl-6-phytyl-1,4-benzoquinol	C27H46O2	0	402.653	metacyc:MPBQ
MNXM3166	3-all-trans-hexaprenyl-4-hydroxy-5-methoxybenzoate	C38H55O4	-1	575.841	chebi:57916
MNXM317	5,6,7,8-tetrahydrofolyl-L-glutamic acid	C24H27N8O9	-3	571.519	chebi:27650
MNXM3173	3Î±,7Î±-dihydroxy-24-oxo-5Î²-cholestanoyl CoA	C48H74N7O20P3S	-4	1194.12	metacyc:CPD-10591
MNXM31772	R-adrenaline	C9H14NO3	1	184.212	chebi:71406
MNXM318	5-methyltetrahydrofolate(2-)	C20H23N7O6	-2	457.44	chebi:18608
MNXM31810	(S)-citalopram	C20H22FN2O	1	325.4	chebi:36791
MNXM31869	(R)-noradrenaline	C8H12NO3	1	170.186	chebi:72587
MNXM319	L-cystathionine dizwitterion	C7H14N2O4S	0	222.262	chebi:58161
MNXM3194	6-carboxy-5,6,7,8-tetrahydropterin	C7H8N5O3	-1	210.17	chebi:61032
MNXM3196	6-Thioinosine-5'-monophosphate	C10H11N4O7PS	-2	362.256	kegg:C04646
MNXM3198	7-ammoniomethyl-7-deazaguanine	C7H10N5O	1	180.187	chebi:58703
MNXM3199	7-methyl-3-oxooct-6-enoyl-CoA	C30H44N7O18P3S	-4	915.693	chebi:71410
MNXM32	L-alanine zwitterion	C3H7NO2	0	89.093	chebi:57972
MNXM320	phenol	C6H6O	0	94.111	chebi:15882
MNXM3206	acetylene	C2H2	0	26.037	chebi:27518
MNXM3208	acrylamide	C3H5NO	0	71.078	chebi:28619
MNXM321	S-adenosylmethioninaminium	C14H24N6O3S	2	356.444	chebi:57443
MNXM32164	1,2-Dioctadecanoyl-3-(galactosyl-B-1-6-galactosyl-B-1)-glycerol	C51H96O15	0	949.299	hmdb:HMDB11132
MNXM32178	1,2-dipalmitoyl-phosphatidyl-ethanolamine	C37H74NO8P	0	691.959	metacyc:CPD-12819
MNXM32179	1,2-dihexadecanoyl-sn-glycero-3-phospho-(1'-sn-glycerol)	C38H74O10P	-1	721.962	chebi:72829
MNXM322	thiamine(1+)	C12H17N4OS	1	265.355	chebi:18385
MNXM3229	But-2-enoyl-[acyl-carrier protein]	C4H5OSR	---------------	---------------	kegg:C04246
MNXM323	trioxidosulfanidosulfate(1-)	HO3S2	-1	113.136	chebi:33542
MNXM3231	campesterol	C28H48O	0	400.68	chebi:28623
MNXM3232	CDP-1,2-dihexadecanoylglycerol	C44H79N3O15P2	-2	952.057	seed:cpd15419
MNXM3237	cis-2-coumarate	C9H7O3	-1	163.15	chebi:47921
MNXM3238	cis-beta-D-glucosyl-2-hydroxycinnamate	C15H17O8	-1	325.291	chebi:62223
MNXM3240	CMP-N-glycoloyl-beta-neuraminate(2-)	C20H29N4O17P	-2	628.435	chebi:58376
MNXM325	6-phosphonatooxy-D-gluconate	C6H10O10P	-3	273.111	chebi:58759
MNXM3255	dehypoxanthine futalosinate	C14H15O7	-1	295.265	chebi:58864
MNXM326	ditrans,octacis-undecaprenyl diphosphate	C55H89O7P2	-3	924.238	chebi:58405
MNXM32693	1-acyl-sn-glycero-3-phosphoethanolamine (n-C14:0)	C19H40NO7P	0	425.497	metacyc:CPD0-2147
MNXM32694	1-acyl-sn-glycero-3-phosphoethanolamine (n-C18:0)	C23H48NO7P	0	481.603	metacyc:CPD0-2152
MNXM327	estrone	C18H22O2	0	270.366	chebi:17263
MNXM3270	ethylene glycol	C2H6O2	0	62.068	chebi:30742
MNXM3278	a phosphoprotein	---------------	---------------	---------------	metacyc:General-Phos-Protein-Substrates
MNXM328	agmatinium(2+)	C5H16N4	2	132.207	chebi:58145
MNXM3287	homovanillate	C9H9O4	-1	181.165	metacyc:CPD-7651
MNXM329	all-trans-retinol	C20H30O	0	286.452	chebi:17336
MNXM3291	L-adenosylselenomethionine	C15H23N6O5Se	1	446.34	chebi:62227
MNXM330	superoxide	O2	-1	31.999	chebi:18421
MNXM33047	10-formyltetrahydrofolyl-L-glutamate	C25H27N8O10	-3	599.529	chebi:27862
MNXM3308	N(omega)-(ADP-D-ribosyl)-L-arginine	C21H34N9O15P2	-1	714.493	chebi:60267
MNXM331	D-glutamate	C5H8NO4	-1	146.121	chebi:29986
MNXM3313	N-acetyl-beta-D-glucosaminylamine	C8H16N2O5	0	220.223	chebi:15947
MNXM3314	N-acetyl-L-citrullinate	C8H14N3O4	-1	216.214	chebi:58765
MNXM3317	N-hydroxy-4-aminobiphenyl O-sulfate	C12H10NO4S	-1	264.277	chebi:32701
MNXM332	triphosphate(4-)	HO10P3	-4	253.923	chebi:48316
MNXM333	(R)-mevalonate	C6H11O4	-1	147.149	chebi:36464
MNXM334	inosine	C10H12N4O5	0	268.226	chebi:17596
MNXM3340	polyneuridine aldehyde	C21H22N2O3	0	350.411	chebi:16829
MNXM335	2-acylglycerol	C4H7O4R	0	---------------	chebi:17389
MNXM3350	R-S-glutathione	C10H16N3O6SR	---------------	---------------	chebi:17021
MNXM3356	salicin-6-phosphate	C13H17O10P	-2	364.242	chebi:64794
MNXM336	alpha-D-galactose 1-phosphate(2-)	C6H11O9P	-2	258.12	chebi:58336
MNXM3362	strictosidine aglycone(1+)	C21H25N2O4	1	369.434	chebi:58012
MNXM3363	taurocyamine zwitterion	C3H9N3O3S	0	167.187	chebi:58064
MNXM337	chorismate(2-)	C10H8O6	-2	224.167	chebi:29748
MNXM3379	UDP-alpha-D-6-sulfoquinovose	C15H21N2O19P2S	-3	627.342	chebi:60009
MNXM338	cytidine	C9H13N3O5	0	243.217	chebi:17562
MNXM3381	unknown	---------------	---------------	---------------	metacyc:UNKNOWN
MNXM3383	vanillylmandelate	C9H9O5	-1	197.165	chebi:27622
MNXM339	D-glucono-1,5-lactone	C6H10O6	0	178.14	chebi:16217
MNXM3395	(24R,25R)-3Î±,7Î±,24-trihydroxy-5Î²-cholestanoyl CoA	C48H76N7O20P3S	-4	1196.14	metacyc:CPD-10590
MNXM34	(2E,6E)-farnesyl diphosphate	C15H25O7P2	-3	379.302	chebi:175763
MNXM340	N-acetyl-alpha-D-glucosamine 1-phosphate(2-)	C8H14NO9P	-2	299.172	chebi:57776
MNXM3404	(phosphate)n+1	RH7O18P6	0	---------------	brenda:BG92806
MNXM341	D-gluconate	C6H11O7	-1	195.147	chebi:18391
MNXM3413	(S,S)-butane-2,3-diol	C4H10O2	0	90.121	chebi:16812
MNXM3415	(Z)-3-aminoperacrylic acid	C3H5NO3	0	103.077	chebi:59892
MNXM342	octanoyl-CoA(4-)	C29H46N7O17P3S	-4	889.699	chebi:57386
MNXM3426	1-myristoyl-sn-glycerol 3-phosphate	C17H33O7P	-2	380.413	chebi:72683
MNXM3438	2,4'-dihydroxyacetophenone	C8H8O3	0	152.147	chebi:35164
MNXM344	dGTP	C10H12N5O13P3	-4	503.149	chebi:61429
MNXM3447	2-Acyl-sn-glycero-3-phosphoethanolamine tetradec-7-enoyl	C19H38NO7P	0	423.481	seed:cpd15338
MNXM3448	2-Acyl-sn-glycero-3-phosphoethanolamine hexadec-9-enoyl	C21H42NO7P	0	451.534	seed:cpd15340
MNXM345	homogentisate	C8H7O4	-1	167.139	chebi:16169
MNXM3450	2-Acyl-sn-glycero-3-phosphoglycerol dodecanoyl	C18H36O9P	-1	427.447	seed:cpd15343
MNXM3452	2-Acyl-sn-glycero-3-phosphoglycerol tetradec-7-enoyl	C20H38O9P	-1	453.484	seed:cpd15345
MNXM3453	2-Acyl-sn-glycero-3-phosphoglycerol hexadec-9-enoyl	C22H42O9P	-1	481.537	seed:cpd15347
MNXM3455	2-Acyl-sn-glycero-3-phosphoglycerol octadec-11-enoyl	C24H46O9P	-1	509.59	seed:cpd15349
MNXM346	protoporphyrin(2-)	C34H32N4O4	-2	560.642	chebi:57306
MNXM3460	2-deoxy-D-gluconate	C6H11O6	-1	179.148	chebi:57653
MNXM347	17alpha-hydroxyprogesterone	C21H30O3	0	330.461	chebi:17252
MNXM3473	3,4-dihydroxymandelate	C8H7O5	-1	183.138	chebi:53326
MNXM34740	2-16:0-lysoPG	C22H44O9P	-1	483.553	metacyc:CPD-8363
MNXM3480	3-carboxy-1-hydroxypropylthiamine diphosphate	C16H21N4O10P2S	-3	523.371	chebi:1463
MNXM34808	2-acyl-sn-glycero-3-phosphoethanolamine (n-C12:0)	C17H36NO7P	0	397.444	metacyc:CPD0-2178
MNXM34809	2-acyl-sn-glycero-3-phosphoethanolamine (n-C14:0)	C19H40NO7P	0	425.497	metacyc:CPD0-2165
MNXM34810	2-acyl-sn-glycero-3-phosphoethanolamine (n-C16:0)	C21H44NO7P	0	453.55	metacyc:CPD0-2177
MNXM34811	2-acyl-sn-glycero-3-phosphoethanolamine (n-C18:0)	C23H48NO7P	0	481.603	metacyc:CPD0-2223
MNXM34812	2-acyl-sn-glycero-3-phosphoglycerol (n-C18:0)	C24H48O9P	-1	511.606	metacyc:CPD0-2133
MNXM3482	3-dehydro-2-deoxy-D-gluconate	C6H9O6	-1	177.132	chebi:57839
MNXM349	glycolaldehyde	C2H4O2	0	60.052	chebi:17071
MNXM35	A	R	---------------	---------------	chebi:13193
MNXM350	propane-1,3-diamine	C3H12N2	2	76.141	chebi:57484
MNXM351	protoporphyrinogen(2-)	C34H38N4O4	-2	566.69	chebi:57307
MNXM352	trimethylamine	C3H10N	1	60.118	chebi:58389
MNXM353	L-homoserine zwitterion	C4H9NO3	0	119.119	chebi:57476
MNXM3537	alpha-N-acetylneuraminyl-(2->3)-beta-D-galactosyl-(1->4)-N-acetyl-beta-D-glucosaminyl-(1->3)-beta-D-galactosyl-(1->4)-beta-D-glucosyl-(1<->1)-ceramide	C56H95N3O31R	-1	---------------	chebi:58665
MNXM3538	androsta-1,4-diene-3,17-dione	C19H24O2	0	284.393	chebi:40799
MNXM3548	beta-D-ribose	C5H10O5	0	150.13	chebi:47002
MNXM3549	beta-zeacarotene	C40H58	0	538.889	chebi:27533
MNXM355	beta-nicotinamide D-ribonucleotide	C11H14N2O8P	-1	333.211	chebi:14649
MNXM356	propionate	C3H5O2	-1	73.071	chebi:17272
MNXM3565	Citalopram aldehyde	C18H14FNO2	0	295.308	kegg:C16612
MNXM357	serotonin	C10H13N2O	1	177.223	chebi:350546
MNXM358	17beta-estradiol	C18H24O2	0	272.382	chebi:16469
MNXM359	3-hydroxyanthranilate	C7H6NO3	-1	152.127	chebi:36559
MNXM3596	futalosine	C19H17N4O7	-1	413.361	chebi:58863
MNXM36	alkane	HR	---------------	---------------	chebi:18310
MNXM360	dCTP	C9H12N3O13P3	-4	463.125	chebi:61481
MNXM361	L-aspartate 4-semialdehyde	C4H7NO3	0	117.103	chebi:537519
MNXM362	lactose	C12H22O11	0	342.296	chebi:17716
MNXM363	lauroyl-CoA(4-)	C33H54N7O17P3S	-4	945.805	chebi:57375
MNXM3633	L-iditol	C6H14O6	0	182.172	chebi:18202
MNXM364	(R)-pantothenate	C9H16NO5	-1	218.227	chebi:29032
MNXM36414	3-deoxyleucocyanidin	C15H14O6	0	290.268	chebi:27686
MNXM365	5-amino-1-(5-phospho-D-ribosyl)imidazole-4-carboxamide(2-)	C9H13N4O8P	-2	336.195	chebi:58475
MNXM36578	3'-ketolactose	C12H20O11	0	340.281	chebi:27571
MNXM3659	metanephrine	C10H16NO3	1	198.239	metacyc:CPD-11877
MNXM366	pyridoxamine 5'-phosphate(1-)	C8H12N2O5P	-1	247.165	chebi:58451
MNXM3667	N-cyclohexylformamide	C7H13NO	0	127.184	chebi:17945
MNXM367	L-alpha-glycerophosphocholine	C8H20NO6P	0	257.221	chebi:55397
MNXM3674	normetanephrine	C9H14NO3	1	184.212	metacyc:CPD-11875
MNXM36740	a 3-oxoacid	C14H25O3	-1	241.346	metacyc:CPD-12642
MNXM368	sn-glycero-3-phosphoethanolamine zwitterion	C5H14NO6P	0	215.142	chebi:57952
MNXM3683	P(1),P(3)-bis(5'-adenosyl) triphosphate(4-)	C20H24N10O16P3	-3	753.383	chebi:58529
MNXM3689	phenanthrene	C14H10	0	178.229	chebi:28851
MNXM3691	phosphatidyl-N,N-dimethylethanolamine	C9H16NO8PR2	0	---------------	chebi:52332
MNXM3693	phosphatidylethanolamine ditetradec-7-enoyl	C33H62NO8P	0	631.821	seed:cpd15530
MNXM3698	phosphinothricin(1-)	C5H11NO4P	-1	180.119	chebi:58882
MNXM37	L-glutamine zwitterion	C5H10N2O3	0	146.144	chebi:58359
MNXM370	2-ammonio-2-deoxy-D-glucopyranose 6-phosphate(1-)	C6H13NO8P	-1	258.143	chebi:58725
MNXM3704	a [protein]-L-histidine	C7H8N4O2R2	---------------	---------------	metacyc:Protein-Histidines
MNXM3706	reduced DCPIP	C12H8Cl2NO2	-1	269.103	metacyc:CPD-13079
MNXM3707	a reduced flavodoxin	R	0	---------------	metacyc:Reduced-flavodoxins
MNXM371	benzaldehyde	C7H6O	0	106.122	chebi:17169
MNXM3713	SN-38	C22H20N2O5	0	392.405	kegg:C11173
MNXM3716	thioredoxin-dithiol	---------------	---------------	---------------	seed:cpd16831
MNXM372	coenzyme gamma-F420-2(4-)	C29H32N5O18P	-4	769.561	chebi:59541
MNXM373	D-pantetheine 4'-phosphate	C11H21N2O7PS	-2	356.332	chebi:61723
MNXM374	dADP(3-)	C10H12N5O9P2	-3	408.178	chebi:57667
MNXM3740	(22S)-22-hydroxycampesterol	C28H48O2	0	416.68	chebi:72331
MNXM37476	4-hydroxy-17beta-estradiol	C18H24O3	0	288.381	chebi:62845
MNXM375	dehydroepiandrosterone	C19H28O2	0	288.424	chebi:28689
MNXM376	hydroquinone	C6H6O2	0	110.111	chebi:17594
MNXM377	indole	C8H7N	0	117.148	chebi:16881
MNXM378	salicylate	C7H5O3	-1	137.113	chebi:30762
MNXM379	O-phospho-L-serine	C3H6NO6P	-2	183.057	chebi:57524
MNXM3794	16alpha-hydroxyestrone	C18H22O3	0	286.365	chebi:776
MNXM38	FADH2	C27H33N9O15P2	-2	785.55	chebi:58307
MNXM380	4a-hydroxytetrahydrobiopterin	C9H15N5O4	0	257.246	chebi:15374
MNXM381	an L-amino acid	C2H4NO2R	0	---------------	chebi:59869
MNXM38125	5-Glutamyl-taurine	C7H13N2O6S	-1	253.253	chebi:27694
MNXM3813	2-hydroxyestrone	C18H22O3	0	286.365	chebi:1156
MNXM3814	2-hydroxylaminobenzoate	C7H6NO3	-1	152.127	metacyc:CPD-9169
MNXM382	glutaryl-CoA(5-)	C26H37N7O19P3S	-5	876.594	chebi:57378
MNXM38297	5-S-methyl-5-thio-alpha-D-ribofuranose	C6H12O4S	0	180.222	chebi:45738
MNXM383	(indol-3-yl)acetate	C10H8NO2	-1	174.176	chebi:30854
MNXM38338	5alpha-campestan-3-one	C28H48O	0	400.68	chebi:18533
MNXM3835	3-Carbamoyl-2-phenylpropionaldehyde	C10H11NO3	0	193.199	kegg:C16587
MNXM384	L-saccharopine	C11H19N2O6	-1	275.278	chebi:57951
MNXM38414	5-hydroxy-6E,8Z,11Z,14Z-icosatetraenoate	C20H31O3	-1	319.458	chebi:65341
MNXM3843	3-Hydroxyoctadecanoyl-[acp]	C18H35O2SR	---------------	---------------	kegg:C16220
MNXM3846	3-isochromanone	C9H8O2	0	148.159	metacyc:ISOCHROMANONE
MNXM3848	3-methoxytyramine	C9H14NO2	1	168.213	metacyc:CPD-7650
MNXM3852	3-oxo-5,6-dehydrosuberyl-CoA	C29H39N7O20P3S	-5	930.641	chebi:63255
MNXM386	thymine	C5H6N2O2	0	126.113	chebi:17821
MNXM3863	4-hydroxyphenyl acetate	C8H8O3	0	152.147	chebi:31128
MNXM38659	6-deoxy-D-glucono-1,5-lactone	C6H10O5	0	162.141	chebi:57247
MNXM3867	4-nitrophenyl phosphate	C6H4NO6P	-2	217.073	chebi:61146
MNXM388	5-amino-1-(5-phosphonato-D-ribosyl)imidazol-3-ium	C8H13N3O7P	-1	294.178	chebi:58592
MNXM3881	6beta-hydroxy-17beta-estradiol	C18H24O3	0	288.381	chebi:16784
MNXM389	3-methylbut-2-enoyl-CoA	C26H38N7O17P3S	-4	845.603	chebi:57344
MNXM3890	9alpha-hydroxyandrosta-1,4-diene-3,17-dione	C19H24O3	0	300.392	chebi:63641
MNXM3891	[Enzyme]-S-sulfanylcysteine	C4H6N2O2S2R2	---------------	---------------	kegg:C15812
MNXM39	formate	CHO2	-1	45.017	chebi:15740
MNXM390	alpha-D-galactose	C6H12O6	0	180.156	chebi:28061
MNXM3903	alpha-cryptoxanthin	C40H56O	0	552.872	chebi:10223
MNXM39043	7,8-Dihydroneopterin	C9H13N5O4	0	255.231	hmdb:HMDB02275
MNXM3919	benzonitrile	C7H5N	0	103.121	chebi:27991
MNXM392	3-hydroxypyruvate	C3H3O4	-1	103.054	chebi:17180
MNXM3920	3-oxo-3-phenylpropionyl-CoA	C30H38N7O18P3S	-4	909.645	metacyc:CPD-514
MNXM393	D-glucitol 6-phosphate	C6H13O9P	-2	260.136	chebi:60084
MNXM3936	campest-4-en-3-one	C28H46O	0	398.664	chebi:18534
MNXM394	dTTP	C10H13N2O14P3	-4	478.137	chebi:37568
MNXM3949	cis-dodec-3-enoyl-CoA(4-)	C33H52N7O17P3S	-4	943.789	chebi:58543
MNXM395	N-acetyl-D-galactosamine	C8H15NO6	0	221.208	chebi:28037
MNXM3957	cyclohexyl isocyanide(1+)	C7H12N	1	110.177	chebi:58334
MNXM396	3-hydroxy-2-isobutyrate	C4H7O3	-1	103.097	chebi:11805
MNXM397	7,8-dihydroneopterin 3'-triphosphate(4-)	C9H12N5O13P3	-4	491.139	chebi:58462
MNXM398	acetone	C3H6O	0	58.079	chebi:15347
MNXM39846	a nucleoside 2',3'-cyclic phosphate	C5H8O6PR	---------------	---------------	chebi:18271
MNXM399	coenzyme M	C2H5O3S2	-1	141.189	chebi:58319
MNXM3990	fa1	C14H27O2	-1	227.363	seed:cpd11430
MNXM4	O2	O2	0	31.999	chebi:15379
MNXM40	malonyl-CoA(5-)	C24H33N7O19P3S	-5	848.541	chebi:57384
MNXM400	creatine	C4H9N3O2	0	131.133	chebi:16919
MNXM401	guanosine	C10H13N5O5	0	283.241	chebi:16750
MNXM402	laurate	C12H23O2	-1	199.31	chebi:18262
MNXM4025	L-3-aminobutanoyl-CoA(3-)	C25H40N8O17P3S	-3	849.615	chebi:57366
MNXM403	zeaxanthin	C40H56O2	0	568.871	chebi:27547
MNXM40300	Adenosyl cobyrinic acid a,c diamide	C55H73CoN11O15	1	1187.17	hmdb:HMDB01083
MNXM4035	linamarin	C10H17NO6	0	247.245	chebi:16441
MNXM404	4-methyl-2-oxopentanoate	C6H9O3	-1	129.134	chebi:17865
MNXM405	5-aminolevulinate	C5H9NO3	0	131.13	chebi:356416
MNXM4055	N-acyl-D-mannosamine 6-phosphate	C7H13NO9PR	0	---------------	chebi:62169
MNXM406	feruloyl-CoA	C31H40N7O19P3S	-4	939.671	chebi:57276
MNXM4069	octadecadienoate (n-C18:2)	C18H31O2	-1	279.438	seed:cpd16888
MNXM407	S-methyl-5-thio-alpha-D-ribose 1-phosphate(2-)	C6H11O7PS	-2	258.186	chebi:58533
MNXM40742	alkane-alpha,omega-diamine	H4N2(CH2)n	0	---------------	chebi:35411
MNXM4076	an oxidized flavodoxin	R	0	---------------	metacyc:Oxidized-flavodoxins
MNXM408	spermine(4+)	C10H30N4	4	206.372	chebi:45725
MNXM4082	peptide-L-aspartate	C5H6N2O4R2	---------------	---------------	chebi:17004
MNXM4088	Protein glutamate	C6H8N2O4R2	---------------	---------------	kegg:C00614
MNXM409	5-(methylsulfanyl)-2,3-dioxopentyl phosphate(2-)	C6H9O6PS	-2	240.171	chebi:58828
MNXM41	D-glucopyranose	C6H12O6	0	180.156	chebi:4167
MNXM410	coproporphyrinogen III(4-)	C36H40N4O8	-4	656.725	chebi:57309
MNXM4100	a quinol	C6H6O2	0	110.111	metacyc:Reduced-Quinones
MNXM411	dCDP(3-)	C9H12N3O10P2	-3	384.153	chebi:58593
MNXM4118	trans-2,3-didehydroacyl-CoA	C24H33N7O17P3SR	-4	---------------	chebi:58856
MNXM412	L-gamma-glutamyl-L-cysteinate(1-)	C8H13N2O5S	-1	249.264	chebi:58173
MNXM41231	alpha-D-mannosyl-beta-D-mannosyldiacetylchitobiosyldiphosphodolichol	C53H90N2O27P2	-2	1249.23	chebi:28067
MNXM413	ribonucleoside diphosphate	C5H8O10P2R	-3	---------------	chebi:17668
MNXM41358	alpha-L-Fuc-(1->2)-beta-D-Gal-(1->4)-beta-D-GlcNAc-(1->3)-[alpha-L-Fuc-(1->2)-beta-D-Gal-(1->4)-beta-D-GlcNAc-(1->6)]-beta-D-Gal-(1->4)-beta-D-GlcNAc-(1->3)-beta-D-Gal-(1->4)-beta-D-Glc-(1<->1')-Cer	C85H145N4O51R	0	---------------	chebi:61644
MNXM41360	alpha-L-Fuc-(1->2)-beta-D-Gal-(1->4)-beta-D-GlcNAc-(1->3)-beta-D-Gal-(1->4)-beta-D-GlcNAc-(1->3)-beta-D-Gal-(1->4)-beta-D-Glc-(1->1')-Cer	C65H112N3O37R	0	---------------	chebi:61648
MNXM414	uroporphyrinogen III(8-)	C40H36N4O16	-8	828.731	chebi:57308
MNXM415	(R)-4'-phosphopantothenate	C9H15NO8P	-3	296.191	chebi:10986
MNXM417	D-fructofuranose 1,6-bisphosphate(4-)	C6H10O12P2	-4	336.084	chebi:49299
MNXM4179	(3S,4S)-3-hydroxytetradecane-1,3,4-tricarboxylate	C17H27O7	-3	343.392	chebi:57435
MNXM418	O-acetyl-L-serine zwitterion	C5H9NO4	0	147.129	chebi:58340
MNXM4183	(4-hydroxy-3-methoxyphenyl)acetaldehyde	C9H10O3	0	166.174	chebi:28111
MNXM419	pyridoxine	C8H11NO3	0	169.178	chebi:16709
MNXM4191	(E)-glutaconate(2-)	C5H4O4	-2	128.083	chebi:36460
MNXM42	L-aspartate(1-)	C4H6NO4	-1	132.095	chebi:29991
MNXM420	thymidine	C10H14N2O5	0	242.229	chebi:17748
MNXM42005	Amylose	C14H26O11	0	370.35	hmdb:HMDB03403
MNXM42007	an alkanesulfonate	O3RS	---------------	---------------	chebi:22318
MNXM42008	an alpha-amino acid	C2H4NO2R	---------------	---------------	chebi:33704
MNXM42012	N-monoacetylalkane-alpha,omega-diamine	C2H6N2O(CH2)n	0	---------------	chebi:35414
MNXM4207	(R,R)-hydrobenzoin	C14H14O2	0	214.26	chebi:50014
MNXM421	4-aminobenzoate	C7H6NO2	-1	136.128	chebi:17836
MNXM4211	(S)-octanoylcarnitine	C15H29NO4	0	287.395	chebi:18102
MNXM4212	(Z)-2-hydroxy-3-aminoperacrylic acid	C4H7NO3	0	117.103	chebi:63250
MNXM422	4-ammoniobutanal	C4H10NO	1	88.128	chebi:58264
MNXM423	ITP	C10H11N4O14P3	-4	504.134	chebi:61402
MNXM425	retinal	C20H28O	0	284.436	chebi:15035
MNXM426	2-acetyllactate	C5H7O4	-1	131.107	chebi:57774
MNXM4261	1D-chiro-inositol	C6H12O6	0	180.156	chebi:27372
MNXM4266	2,3-dimethyl-6-phytyl-1,4-benzoquinol	C28H48O2	0	416.68	metacyc:DMPBQ
MNXM4267	2,4,6-triaminotoluene	C7H11N3	0	137.182	chebi:19332
MNXM4269	2,5-Diamino-6-(5'-triphosphoryl-3',4'-trihydroxy-2'-oxopentyl)-amino-4-oxopyrimidine	C9H14N5O14P3	-4	509.154	kegg:C06148
MNXM427	D-mannopyranose 6-phosphate(2-)	C6H11O9P	-2	258.12	chebi:58735
MNXM4270	2,5-dihydroxybenzaldehyde	C7H6O3	0	138.121	chebi:28508
MNXM4271	2,6-dichloroindophenol	C12H7Cl2NO2	0	268.095	chebi:945
MNXM4278	2-(S-Glutathionyl)acetyl chloride	C12H17ClN3O7S	-1	382.797	kegg:C14865
MNXM429	6-O-phosphono-D-glucono-1,5-lactone	C6H9O9P	-2	256.104	chebi:57955
MNXM43	Cl(-)	Cl	-1	35.453	chebi:17996
MNXM431	choloyl-CoA	C45H70N7O20P3S	-4	1154.06	chebi:57373
MNXM432	dAMP	C10H12N5O6P	-2	329.206	chebi:58245
MNXM433	hydroxylamine	H3NO	0	33.03	chebi:15429
MNXM4334	3-hydroxy-4-methylanthranilate	C8H8NO3	-1	166.154	chebi:36558
MNXM4335	3-hydroxy-9,10-secoandrosta-1,3,5(10)-triene-9,17-dione	C19H24O3	0	300.392	chebi:63245
MNXM4339	3-keto-beta-D-galactose	C6H10O6	0	178.14	chebi:27453
MNXM434	sulfoacetaldehyde	C2H3O4S	-1	123.108	chebi:58246
MNXM4343	3-oxocholest-4-en-26-ol	C27H44O2	0	400.637	chebi:63640
MNXM435	D-glyceraldehyde	C3H6O3	0	90.078	chebi:17378
MNXM4354	4,5alpha-dihydrocortisone	C21H30O5	0	362.46	chebi:16372
MNXM436	dGDP(2-)	C10H12N5O10P2	-3	424.177	chebi:58595
MNXM43631	benzoyl phosphate	C7H5O5P	-2	200.085	chebi:3038
MNXM4364	4-hydroxy-2(1H)-quinolone	C9H7NO2	0	161.157	metacyc:CPD-12840
MNXM438	(2E)-3-phenylprop-2-enoate	C9H7O2	-1	147.151	chebi:15669
MNXM439	(S)-3-methyl-2-oxovalerate	C6H9O3	-1	129.134	chebi:35146
MNXM4390	5-androstene-3,17-dione	C19H26O2	0	286.409	metacyc:CPD66-29
MNXM4393	5-hydroxy-2-furoyl-CoA(5-)	C26H34N7O19P3S	-4	873.57	chebi:57365
MNXM44	acyl-CoA	C22H31N7O17P3SR	-4	---------------	chebi:58342
MNXM440	2-dehydro-3-deoxy-D-gluconate	C6H9O6	-1	177.132	chebi:57990
MNXM4404	5alpha-cholestan-3-one	C27H46O	0	386.654	chebi:17762
MNXM4407	6-(alpha-D-glucosaminyl)-1D-myo-inositol 1,2-cyclic phosphate zwitterion	C12H22NO12P	0	403.276	chebi:58891
MNXM4413	6-decylubiquinol	C19H32O4	0	324.455	chebi:52021
MNXM4414	6-decylubiquinone	C19H30O4	0	322.439	chebi:52020
MNXM44141	beta-lactam antibiotic	C6H3NO3SR2	---------------	---------------	chebi:27933
MNXM4419	6-phosphonato-beta-D-glucosyl-(1->4)-D-glucose(2-)	C12H21O14P	-2	420.261	chebi:58312
MNXM4428	acetamide	C2H5NO	0	59.067	chebi:27856
MNXM443	caffeoyl-CoA	C30H38N7O19P3S	-4	925.645	chebi:57372
MNXM4430	acrylonitrile	C3H3N	0	53.063	chebi:28217
MNXM444	dimethyl sulfide	C2H6S	0	62.134	chebi:17437
MNXM445	lycopene	C40H56	0	536.873	chebi:15948
MNXM446	(S)-3-hydroxybutanoyl-CoA(4-)	C25H38N7O18P3S	-4	849.592	chebi:57316
MNXM448	alpha,alpha-trehalose 6-phosphate(2-)	C12H21O14P	-2	420.261	chebi:58429
MNXM4485	beta-D-mannosyldiacetylchitobiosyldiphosphodolichol	C32H58N2O22P2(C5H8)n	0	---------------	chebi:18396
MNXM4488	beta-tocopherol	C28H48O2	0	416.68	chebi:47771
MNXM449	CDP-ethanolamine(1-)	C11H19N4O11P2	-1	445.236	chebi:57876
MNXM45	adenosine 3',5'-bisphosphate	C10H11N5O10P2	-4	423.169	chebi:58343
MNXM450	cholate	C24H39O5	-1	407.563	chebi:29747
MNXM451	dTDP-4-dehydro-6-deoxy-alpha-D-glucose	C16H22N2O15P2	-2	544.298	chebi:57649
MNXM452	dUTP	C9H11N2O14P3	-4	464.11	chebi:61555
MNXM4527	cis-stilbene oxide	C14H12O	0	196.244	chebi:50004
MNXM453	N(2)-formyl-N(1)-(5-phospho-D-ribosyl)glycinamide(2-)	C8H13N2O9P	-2	312.171	chebi:58426
MNXM454	pyridoxine 5'-phosphate(2-)	C8H10NO6P	-2	247.142	chebi:58589
MNXM4548	D-galacto-hexodialdose	C6H10O6	0	178.14	chebi:16222
MNXM455	2,3-dihydroxybenzoate	C7H5O4	-1	153.112	chebi:36654
MNXM4551	D-glycero-alpha-D-manno-heptose 7-phosphate	C7H13O10P	-2	288.146	chebi:60203
MNXM456	5-formamido-1-(5-phospho-D-ribosyl)imidazole-4-carboxamide(2-)	C10H13N4O9P	-2	364.205	chebi:58467
MNXM457	betaine aldehyde	C5H12NO	1	102.155	chebi:15710
MNXM458	butyrate	C4H7O2	-1	87.097	chebi:17968
MNXM46	oxaloacetate	C4H2O5	-2	130.056	chebi:16452
MNXM460	glycerone	C3H6O3	0	90.078	chebi:16016
MNXM461	L-arabinopyranose	C5H10O5	0	150.13	chebi:17535
MNXM4615	hop-22(29)-ene	C30H50	0	410.718	chebi:4648
MNXM4616	hopan-22-ol	C30H52O	0	428.733	chebi:36484
MNXM462	leukotriene A4(1-)	C20H29O3	-1	317.442	chebi:57463
MNXM463	N(1)-(5-phospho-D-ribosyl)glycinamide(1-)	C7H14N2O8P	-1	285.168	chebi:58457
MNXM4637	L-galactopyranose	C6H12O6	0	180.156	chebi:37619
MNXM464	N,N-dimethylglycine zwitterion	C4H9NO2	0	103.12	chebi:58251
MNXM465	N-carbamoyl-L-aspartate(2-)	C5H6N2O5	-2	174.112	chebi:32814
MNXM466	4-(2-aminophenyl)-2,4-dioxobutanoate	C10H8NO4	-1	206.175	chebi:58147
MNXM467	6-pyruvoyl-5,6,7,8-tetrahydropterin	C9H11N5O3	0	237.215	chebi:17804
MNXM4671	monocarboxylic acid amide	CH2NOR	---------------	---------------	chebi:29347
MNXM4680	N(2)-(carboxylatoacetyl)-D-tryptophanate(2-)	C14H12N2O5	-2	288.255	chebi:57549
MNXM469	D-glucitol	C6H14O6	0	182.172	chebi:17924
MNXM47	UDP-N-acetyl-alpha-D-glucosamine(2-)	C17H25N3O17P2	-2	605.338	chebi:57705
MNXM470	isobutyryl-CoA	C25H38N7O17P3S	-4	833.592	chebi:57338
MNXM471	isovaleryl-CoA	C26H40N7O17P3S	-4	847.619	chebi:57345
MNXM472	maleylacetate	C6H4O5	-2	156.093	chebi:16468
MNXM473	phenylacetaldehyde	C8H8O	0	120.149	chebi:16424
MNXM474	(-)-quinate	C7H11O6	-1	191.159	chebi:29751
MNXM47414	cob(I)alamin	C62H89CoN13O14P	0	1330.36	chebi:15982
MNXM47441	cobalt-precorrin-6A	C44H45CoN4O16	-7	944.778	chebi:60064
MNXM47444	cobalt-precorrin-7	C44H50CoN4O14	-6	917.819	chebi:70791
MNXM47447	cobalt-sirohydrochlorin	C42H36CoN4O16	-8	911.686	chebi:60049
MNXM47455	cobinamide	C48H72CoN11O8	2	990.087	chebi:28956
MNXM475	2-hydroxy-3-oxopropanoate	C3H3O4	-1	103.054	chebi:57978
MNXM4752	O-phosphonatooxy-D-serine(2-)	C3H6NO6P	-2	183.057	chebi:58680
MNXM476	hydrogen(.)	H	0	1.008	chebi:29235
MNXM478	(-)-3-dehydroquinate	C7H9O6	-1	189.143	chebi:32364
MNXM479	(4-hydroxyphenyl)acetaldehyde	C8H8O2	0	136.148	chebi:15621
MNXM4794	pseudouridine	C9H12N2O6	0	244.201	chebi:17802
MNXM48	a primary amine	H2NR	0	---------------	chebi:32877
MNXM480	(S)-2,3,4,5-tetrahydrodipicolinate(2-)	C7H7NO4	-2	169.135	chebi:16845
MNXM4806	ribonucleoside 3'-monophosphate(2-)	C5H8O7PR	-2	---------------	chebi:13197
MNXM481	3'-dephospho-CoA(2-)	C21H33N7O13P2S	-2	685.538	chebi:57328
MNXM4813	S-(Formylmethyl)glutathione	C12H18N3O7S	-1	348.352	kegg:C14871
MNXM4815	S-acetyldihydrolipoamide	C10H19NO2S2	0	249.393	chebi:16807
MNXM482	lanosterol	C30H50O	0	426.717	chebi:16521
MNXM4829	Stemmadenine	C21H27N2O3	1	355.451	kegg:C11691
MNXM483	N-[(R)-4-phosphonatopantothenoyl]-L-cysteinate	C12H20N2O9PS	-3	399.334	chebi:59458
MNXM484	ribonucleoside triphosphate	C5H9O13P3R	-3	---------------	chebi:17972
MNXM48446	D-galactosamine	C6H14NO5	1	180.179	chebi:28328
MNXM48448	galactosamine-1-phosphate	C6H13NO8P	-1	258.143	metacyc:CPD0-1646
MNXM4857	a tRNA containing N6-dimethylallyladenosine	C15H22N5O7P(C5H8O6PR)n(C5H8O6PR)n	---------------	---------------	metacyc:tRNA-Containing-6Isopentenyladenosine
MNXM486	decanoyl-CoA	C31H50N7O17P3S	-4	917.752	chebi:61430
MNXM487	(2S,3R)-2-azaniumyl-3-hydroxyoctadecyl phosphate	C18H39NO5P	-1	380.48	chebi:57939
MNXM4872	vitamin K	C11H7O2R	---------------	---------------	chebi:28384
MNXM4886	(+)-cis-carveol	C10H16O	0	152.233	chebi:232
MNXM489	adenosylcobalamin	C72H100CoN18O17P	0	1579.58	chebi:18408
MNXM48982	delta-carotene	C40H56	0	536.873	chebi:27705
MNXM49	3'-phosphoadenosine-5'-phosphosulfate	C10H11N5O13P2S	-4	503.233	chebi:58339
MNXM490	(-)-ureidoglycolate	C3H5N2O4	-1	133.083	chebi:57296
MNXM491	1D-myo-inositol hexakisphosphate	C6H6O24P6	-12	647.94	chebi:58130
MNXM4910	(2-naphthyl)methanol	C11H10O	0	158.197	chebi:27615
MNXM492	2'-deoxyuridine	C9H12N2O5	0	228.202	chebi:16450
MNXM4923	(E)-2-benzylidenesuccinyl-CoA(5-)	C32H39N7O19P3S	-5	950.674	chebi:58519
MNXM493	3-ammoniopropanal	C3H8NO	1	74.102	chebi:58374
MNXM494	1,2-dihydroxy-3-oxo-5-methylthiopentene	C6H10O3S	0	162.207	chebi:49252
MNXM495	IDP	C10H11N4O11P2	-3	425.162	chebi:58280
MNXM496	N-formimidoyl-L-glutamate(1-)	C6H9N2O4	-1	173.147	chebi:58928
MNXM4961	2-(2-carboxy-4-methylthiazol-5-yl)ethyl phosphate	C7H7NO6PS	-3	264.172	chebi:62890
MNXM497	phenylacetate	C8H7O2	-1	135.14	chebi:18401
MNXM4970	2-methoxy-17beta-estradiol	C19H26O3	0	302.408	chebi:28955
MNXM4971	2-methoxyestrone	C19H24O3	0	300.392	chebi:1189
MNXM4972	2-naphthaldehyde	C11H8O	0	156.181	chebi:52368
MNXM4974	2-trans,-6-trans-farnesyl monophosphate	C15H25O4P	-2	300.33	metacyc:CPD-12587
MNXM498	3-sulfino-L-alanine	C3H6NO4S	-1	152.149	chebi:61085
MNXM4985	3-demethylubiquinone-9	C53H80O4	0	781.2	chebi:18238
MNXM4995	3-sulfonatolactate(2-)	C3H4O6S	-2	168.125	chebi:58683
MNXM4998	4-amino-5-aminomethyl-2-methylpyrimidine	C6H11N4	1	139.178	chebi:63416
MNXM5	NADP(+)	C21H25N7O17P3	-3	740.381	chebi:58349
MNXM50	UDP-D-glucose(2-)	C15H22N2O17P2	-2	564.286	chebi:58367
MNXM500	D-fructose 1,6-bisphosphate	C6H10O12P2	-4	336.084	chebi:16905
MNXM5005	4-phospho-(KDO)-lipid IVA	C76H136N2O33P3	-7	1698.81	chebi:61589
MNXM501	N(1)-acetylspermidine	C9H23N3O	2	189.298	chebi:58324
MNXM5010	5-aminopentanal	C5H12NO	1	102.155	metacyc:CPD-12763
MNXM502	phenylacetyl-CoA(4-)	C29H38N7O17P3S	-4	881.635	chebi:57390
MNXM5026	7-carboxy-7-deazaguanine	C7H5N4O3	-1	193.14	chebi:61036
MNXM503	prephenate	C10H8O6	-2	224.167	chebi:57852
MNXM5033	9,17-dioxo-1,2,3,4,10,19-hexanorandrostan-5-oate	C13H17O4	-1	237.272	chebi:63692
MNXM5034	[Dihydrolipoyllysine-residue (2-methylpropanoyl)transferase] S-(2-methylpropanoyl)dihydrolipoyllysine	C12H22NO2S2R	---------------	---------------	kegg:C15977
MNXM504	trans-3-methylglutaconyl-CoA(5-)	C27H37N7O19P3S	-5	888.604	chebi:57346
MNXM5043	all-trans-undecaprenyl diphosphate(3-)	C55H89O7P2	-3	924.238	chebi:57995
MNXM505	trans-4-coumarate	C9H7O3	-1	163.15	chebi:12876
MNXM506	5,6-dihydrouracil	C4H6N2O2	0	114.103	chebi:15901
MNXM5065	benzamide	C7H7NO	0	121.137	chebi:28179
MNXM5066	beta-2,3,4,5,6-Pentachlorocyclohexanol	C6H7Cl5O	0	272.384	kegg:C16181
MNXM507	5-amino-1-(5-phosphonato-D-ribosyl)imidazole-4-carboxylate	C9H12N3O9P	-2	337.18	chebi:58564
MNXM508	beta-D-glucose 6-phosphate(2-)	C6H11O9P	-2	258.12	chebi:58247
MNXM5082	Chloroacetyl chloride	C2H2Cl2O	0	112.943	kegg:C14859
MNXM5084	chloromethane	CH3Cl	0	50.488	chebi:36014
MNXM509	menaquinone-8	C51H72O2	0	717.116	chebi:44027
MNXM51	GTP	C10H12N5O14P3	-4	519.149	chebi:37565
MNXM510	xylitol	C5H12O5	0	152.146	chebi:17151
MNXM511	(6R)-5,10-methenyltetrahydrofolate	C20H20N7O6	-1	454.416	chebi:57455
MNXM5116	D-galactosamine 6-phosphate	C6H13NO8P	-1	258.143	chebi:71674
MNXM5119	delphinidin 3-O-glucosyl-5-O-(caffeoylglucoside-3'-O-glucoside)	C42H46O25	0	950.8	metacyc:CPD-7963
MNXM512	(S)-lactaldehyde	C3H6O2	0	74.079	chebi:18041
MNXM5121	delta-tocopherol	C27H46O2	0	402.653	chebi:47772
MNXM5122	Demethylcitalopram	C19H20FN2O	1	311.373	kegg:C16608
MNXM513	3-oxooctadecanoyl-CoA(4-)	C39H64N7O18P3S	-4	1043.95	chebi:71407
MNXM5130	Diisohexadecanoylphosphatidylglycerol	C38H74O10P	-1	721.962	seed:cpd15727
MNXM514	4-hydroxybutyrate	C4H7O3	-1	103.097	chebi:16724
MNXM5155	ferricytochrome c2	---------------	---------------	---------------	chebi:16448
MNXM5156	ferrocytochrome c2	---------------	---------------	---------------	chebi:16707
MNXM516	GDP-4-dehydro-6-deoxy-alpha-D-mannose(2-)	C16H21N5O15P2	-2	585.31	chebi:57964
MNXM5166	GDP-D-glycero-alpha-D-manno-heptose	C17H25N5O17P2	-2	633.351	chebi:59971
MNXM5179	i-antigen	C58H102N3O32RCO	0	---------------	bigg:galacglcgal14acglcgalgluside_hs
MNXM518	indole-3-acetaldehyde	C10H9NO	0	159.185	chebi:18086
MNXM519	orotidine 5'-phosphate(3-)	C10H10N2O11P	-3	365.167	chebi:57538
MNXM52	UDP-alpha-D-glucose(2-)	C15H22N2O17P2	-2	564.286	chebi:58885
MNXM520	reduced coenzyme F420	C29H34N5O18P	-4	771.577	chebi:57530
MNXM521	retinoate	C20H27O2	-1	299.427	chebi:15036
MNXM522	S-methyl-5-thio-D-ribulose 1-phosphate(2-)	C6H11O7PS	-2	258.186	chebi:58548
MNXM523	2-hydroxy-3-oxosuccinate(2-)	C4H2O6	-2	146.055	chebi:58265
MNXM5234	N-acyl-D-glucosamine 6-phosphate	C7H11NO9PR	-2	---------------	chebi:57599
MNXM52342	epimelibiose	C12H22O11	0	342.296	chebi:4808
MNXM524	2-methylacetoacetyl-CoA(4-)	C26H38N7O18P3S	-4	861.602	chebi:57335
MNXM5245	nucleoside 3',5'-cyclic phosphate anion	C5H6O5PR2	-1	---------------	chebi:58464
MNXM5248	Octadecynoyl-ACP	C29H51N2O8PRS	-1	---------------	seed:cpd15271
MNXM526	4-nitrophenolate	C6H4NO3	-1	138.101	chebi:57917
MNXM5273	phosphatidylserine (homo sapiens)	C6H11NO6PRCO2R2CO2	-1	---------------	bigg:ps_hs
MNXM528	hexadecanal	C16H32O	0	240.425	chebi:17600
MNXM5285	a protein c-terminal s-farnesyl-l-cysteine methyl ester	C21H35N2O3SR(C2H2NOR)n	---------------	---------------	metacyc:PROTEIN-C-TERMINAL-S-FARNESYL-L-CYSTEINE
MNXM529	meso-2,6-diaminopimelic acid dizwitterion	C7H14N2O4	0	190.197	chebi:57791
MNXM5296	Se-Adenosyl-L-selenohomocysteine	C14H20N6O5Se	0	431.306	kegg:C05692
MNXM53	L-serine	C3H7NO3	0	105.093	chebi:33384
MNXM530	(R)-3-sulfolactate	C3H4O6S	-2	168.125	chebi:58738
MNXM5312	trans-3-Chloroallyl aldehyde	C3H3ClO	0	90.508	kegg:C06613
MNXM5314	tritrans,heptacis-undecaprenyl diphosphate	C55H89O7P2	-3	924.238	chebi:60388
MNXM5319	ubiquinol-6	C39H60O4	0	592.891	chebi:52970
MNXM5322	UDP-2,3-diacetamido-2,3-dideoxy-alpha-D-mannuronate	C19H25N4O18P2	-3	659.365	chebi:58746
MNXM533	2-ammonio-2-deoxy-D-glucopyranose	C6H14NO5	1	180.179	chebi:58723
MNXM535	CMP-3-deoxy-D-manno-octulosonate	C17H24N3O15P	-2	541.357	chebi:59825
MNXM5367	(25S)-3Î±,7Î±-dihydroxy-5Î²-cholestanoyl-CoA	C48H76N7O19P3S	-4	1180.14	metacyc:CPD-10588
MNXM537	ferrocytochrome c	C42H44FeN8O8S2R4	---------------	---------------	chebi:16928
MNXM53766	formamidopyrimidine nucleoside triphosphate	C10H14N5O15P3	-4	537.164	chebi:27985
MNXM538	nucleoside 5'-phosphate dianion	C5H7O6PR2	-2	---------------	chebi:57867
MNXM540	1D-myo-inositol 3-phosphate(2-)	C6H11O9P	-2	258.12	chebi:58401
MNXM5407	1,6-dihydroxycyclohexa-2,4-diene-1-carboxylate	C7H7O4	-1	155.128	chebi:17708
MNXM541	3-phospho-hydroxypyruvate	C3H2O7P	-3	181.018	chebi:18110
MNXM5416	1-methylimidazole-4-acetaldehyde	C6H8N2O	0	124.141	chebi:28104
MNXM5418	1-Nitronaphthalene-7,8-oxide	C10H7NO3	0	189.167	kegg:C14802
MNXM54305	gamma-Glutamyl-Se-methylselenocysteine	C9H15N2O5Se	-1	310.186	chebi:28776
MNXM5436	2,3-dihydroxybutanedioate	C4H4O6	-2	148.071	chebi:30929
MNXM545	D-galactosyl-N-acylsphingosine	C25H46NO8R	0	---------------	chebi:18390
MNXM5451	2-(alpha-Hydroxy-ethyl-)thiaminpyrophosphate_(linked_with_enzyme)	C14H20RN4O8P2S	-4	---------------	biopath:2-(alpha-Hydroxy-ethyl-)thiaminpyrophosphate_(linked_with_enzyme)
MNXM546	dGMP(2-)	C10H12N5O7P	-2	345.205	chebi:57673
MNXM547	preuroporphyrinogen(8-)	C40H38N4O17	-8	846.746	chebi:57845
MNXM5473	2-methoxy-6-all-trans-polyprenyl-1,4-benzoquinol	C37H56O3	0	548.839	chebi:61472
MNXM5474	2-methyl-6-solanyl-1,4-benzoquinol	C52H80O2	0	737.19	metacyc:2-METHYL-6-SOLANYL-14-BENZOQUINONE
MNXM548	pyridoxaminium(1+)	C8H13N2O2	1	169.201	chebi:57761
MNXM55	L-cysteine zwitterion	C3H7NO2S	0	121.158	chebi:35235
MNXM550	(N(omega)-L-arginino)succinate(1-)	C10H17N4O6	-1	289.265	chebi:57472
MNXM5510	3-acylpyruvate	C4H2O4R	-1	---------------	chebi:57278
MNXM55199	Glucosylceramide	C48H93NO8	0	812.254	hmdb:HMDB00140
MNXM552	1,4-dihydroxy-2-naphthoate	C11H7O4	-1	203.171	chebi:11173
MNXM5523	3-hydroxy-5-oxohexanoate	C6H9O4	-1	145.133	chebi:20051
MNXM5524	3-hydroxy-5- oxohexanoyl-CoA	C27H40N7O19P3S	-4	891.628	metacyc:CPD-20
MNXM55262	Gly	C2H3NO	0	57.051	chebi:29947
MNXM553	hexanoyl-CoA	C27H42N7O17P3S	-4	861.645	chebi:62620
MNXM55302	glycerol 1-phosphodiester	C3H8O6PR	0	---------------	chebi:55491
MNXM554	porphobilinogen(1-)	C10H13N2O4	-1	225.221	chebi:58126
MNXM5545	a (4S)-1,2-epoxymenth-8-ene	C10H16O	0	152.233	metacyc:4S-limonene-1-2-epoxides
MNXM55495	D-Galactosyl-N-acetyl-D-galactosaminyl-(N-acetylneuraminyl)-D-galactosyl-D-glucosylceramide	C56H96N3O31R	---------------	---------------	kegg:C04911
MNXM555	quinolinate(2-)	C7H3NO4	-2	165.103	chebi:29959
MNXM5555	5-hydroxy-6-methoxy-3-methyl-2-octaprenyl-1,4-benzoquinone	C48H72O4	0	713.083	chebi:27688
MNXM5558	5-methyl-3-oxo-4-hexenoyl-CoA	C28H40N7O18P3S	-4	887.64	metacyc:CPD-12906
MNXM5560	5-methylhex-4-enoyl-CoA	C28H42N7O17P3S	-4	873.656	metacyc:CPD-12902
MNXM5562	5alpha-Dihydrodeoxycorticosterone	C21H32O3	0	332.477	kegg:C18040
MNXM5567	6-hydroxymelatonin	C13H16N2O3	0	248.278	metacyc:CPD-12014
MNXM5569	6-methoxy-3-methyl-2-all-trans-polyprenyl-1,4-benzoquinol	C38H58O3	0	562.865	chebi:61473
MNXM557	15-cis-phytoene	C40H64	0	544.936	chebi:27787
MNXM5572	6-oxocyclohex-1-ene-1-carboxyl-CoA	C28H38N7O18P3S	-4	885.624	metacyc:6-OXOCYCLOHEX-1-ENE-1-CARBONYL-COA
MNXM5574	6-Thioguanosine monophosphate	C10H12N5O7PS	-2	377.27	kegg:C16619
MNXM55844	halide	HX	---------------	1.008	chebi:16042
MNXM5586	9,10-epoxy-9,10-dihydrophenanthrene	C14H10O	0	194.229	chebi:25957
MNXM5588	[Dihydrolipoyllysine-residue (2-methylpropanoyl)transferase] S-(2-methylbutanoyl)dihydrolipoyllysine	C13H24NO2S2R	---------------	---------------	kegg:C15979
MNXM5589	S-(3-Methylbutanoyl)-dihydrolipoamide-E	C13H25NO2S2	0	291.473	hmdb:HMDB06867
MNXM559	3-dehydro-D-sphinganine	C18H38NO2	1	300.5	chebi:58299
MNXM5590	[Dihydrolipoyllysine-residue succinyltransferase] S-succinyldihydrolipoyllysine	C12H20NO4S2R	---------------	---------------	kegg:C16254
MNXM56	formaldehyde	CH2O	0	30.026	chebi:16842
MNXM561	ADP-D-glucose	C16H23N5O15P2	-2	587.326	chebi:57498
MNXM5611	alpha,beta-Dihydroxyethyl-TPP	C14H20N4O9P2S	-2	482.343	kegg:C13378
MNXM5613	alpha-aminopropionitrile	C3H6N2	0	70.093	chebi:27959
MNXM5617	alpha-maltose 1-phosphate	C12H21O14P	-2	420.261	chebi:63576
MNXM563	formyl-CoA(4-)	C22H32N7O17P3S	-4	791.512	chebi:57376
MNXM56352	hexadecenoic acid	C16H30O2	---------------	254.408	chebi:24548
MNXM564	myristoyl-[acyl-carrier protein]	C14H27OSR	---------------	---------------	chebi:50651
MNXM565	N(6)-(1,2-dicarboxylatoethyl)-AMP(4-)	C14H14N5O11P	-4	459.262	chebi:57567
MNXM5658	catharanthine	C21H25N2O2	1	337.435	metacyc:CPD-7859
MNXM5660	Cathenamine	C21H22N2O3	0	350.411	kegg:C11680
MNXM567	(R)-5-phosphonatomevalonate(3-)	C6H10O7P	-3	225.113	chebi:58146
MNXM5676	cis-3-chloroprop-2-en-1-ol	C3H5ClO	0	92.524	chebi:28967
MNXM568	2-formamido-N(1)-(5-O-phosphonato-D-ribosyl)acetamidine	C8H14N3O8P	-2	311.186	chebi:58478
MNXM5691	corrinoid	C19CoN4R21	---------------	---------------	chebi:33913
MNXM57	glutathione	C10H16N3O6S	-1	306.316	chebi:57925
MNXM570	5-hydroxy-L-tryptophan zwitterion	C11H12N2O3	0	220.225	chebi:58266
MNXM5716	Desmethylxanthohumol	C20H20O5	0	340.37	kegg:C16416
MNXM572	dUDP	C9H11N2O11P2	-3	385.138	chebi:60471
MNXM5723	a dodecanoyl-[acp]	C12H23OSR	---------------	---------------	metacyc:Dodecanoyl-ACPs
MNXM573	ferulate	C10H9O4	-1	193.176	chebi:29749
MNXM574	zymosterol	C27H44O	0	384.638	chebi:18252
MNXM5749	ferricytochrome	C33H30FeN4O4	3	602.461	chebi:15719
MNXM575	2-oxoglutaramate	C5H6NO4	-1	144.105	chebi:16769
MNXM5750	ferrocytochrome	C33H30FeN4O4	2	602.461	chebi:15983
MNXM576	3-hydroxy-L-kynurenine zwitterion	C10H12N2O4	0	224.213	chebi:58125
MNXM5765	GDP-4-dehydro-6-L-deoxygalactose	C16H21N5O15P2	-2	585.31	metacyc:GDP-4-DEHYDRO-6-L-DEOXYGALACTOSE
MNXM577	4-hydroxybenzaldehyde	C7H6O2	0	122.121	chebi:17597
MNXM5770	Glutathione episulfonium ion	C12H19N3O6S	0	333.361	kegg:C14874
MNXM5776	guaiacol	C7H8O2	0	124.137	chebi:28591
MNXM5782	homocitrate(3-)	C7H7O7	-3	203.126	chebi:36457
MNXM5788	2,3-dioxopropyl phosphate	C3H3O6P	-2	166.026	chebi:58860
MNXM579	dinitrogen oxide	N2O	0	44.013	chebi:17045
MNXM5798	jasmonoyl-CoA	C33H48N7O18P3S	-4	955.757	metacyc:CPD-11529
MNXM58	sulfate	O4S	-2	96.063	chebi:16189
MNXM580	trans-dec-2-enoyl-CoA	C31H48N7O17P3S	-4	915.736	chebi:61406
MNXM581	(E)-hexadec-2-enoyl-CoA	C37H60N7O17P3S	-4	999.895	chebi:61526
MNXM582	2-dehydro-D-gluconate	C6H9O7	-1	193.131	chebi:16808
MNXM5822	Methylcorrinoid	C20H3CoN4R21	---------------	---------------	chebi:27833
MNXM583	all-trans-violaxanthin	C40H56O4	0	600.87	chebi:35288
MNXM5839	N-acyl-L-amino acid	C3H2NO3R2	-1	---------------	chebi:59874
MNXM584	allantoate	C4H7N4O4	-1	175.123	chebi:17536
MNXM5842	N-glycoloylneuraminate	C11H18NO10	-1	324.261	chebi:29025
MNXM5844	N-methylaminobutanal	C5H12NO	1	102.155	metacyc:CPD-7993
MNXM585	alpha-D-galactosyl-(1->4)-beta-D-galactosyl-(1->4)-D-glucosyl-(1<->1)-ceramide	C37H66NO18R	0	---------------	chebi:18313
MNXM586	antheraxanthin	C40H56O3	0	584.871	chebi:27867
MNXM5860	octane	C8H18	0	114.229	chebi:17590
MNXM5861	a (3R)-3-hydroxyacyl-[acyl-carrier protein]	C3H4O2SR2	---------------	---------------	metacyc:OH-ACYL-ACP
MNXM5865	OPC4-3-hydroxyacyl-CoA	C35H52N7O19P3S	-4	999.809	metacyc:CPD-11527
MNXM5866	OPC4-3-ketoacyl-CoA	C35H50N7O19P3S	-4	997.793	metacyc:CPD-11528
MNXM5867	OPC4-CoA	C35H52N7O18P3S	-4	983.81	metacyc:CPD-11525
MNXM5868	OPC4-trans-2-enoyl-CoA	C35H50N7O18P3S	-4	981.794	metacyc:CPD-11526
MNXM5869	OPC6-3-hydroxyacyl-CoA	C37H56N7O19P3S	-4	1027.86	metacyc:CPD-11523
MNXM587	guanidinoacetic acid zwitterion	C3H7N3O2	0	117.107	chebi:57742
MNXM5870	OPC6-3-ketoacyl-CoA	C37H54N7O19P3S	-4	1025.85	metacyc:CPD-11524
MNXM5871	OPC6-CoA	C37H56N7O18P3S	-4	1011.86	metacyc:CPD-11521
MNXM5872	OPC6-trans-2-enoyl-CoA	C37H54N7O18P3S	-4	1009.85	metacyc:CPD-11522
MNXM5873	OPC8-3-hydroxyacyl-CoA	C39H60N7O19P3S	-4	1055.91	metacyc:CPD-11519
MNXM5874	OPC8-3-ketoacyl-CoA	C39H58N7O19P3S	-4	1053.9	metacyc:CPD-11520
MNXM5876	OPC8-trans-2-enoyl-CoA	C39H58N7O18P3S	-4	1037.9	metacyc:CPD-11518
MNXM589	leukotriene C4	C30H45N3O9S	-2	623.758	chebi:57973
MNXM59	1,2-diacyl-sn-glycerol	C5H6O5R2	0	---------------	chebi:17815
MNXM59041	keto-L-sorbose	C6H12O6	0	180.156	chebi:13172
MNXM591	presqualene diphosphate	C30H49O7P2	-3	583.653	chebi:57310
MNXM5914	an (R)-2-haloacid	C2H2O2XR	---------------	---------------	metacyc:R-2-Haloacids
MNXM593	(R)-pantoate	C6H11O4	-1	147.149	chebi:15980
MNXM5936	sugar phosphate	C12H22O14P	-1	421.268	chebi:33447
MNXM594	3-sulfonatopyruvate(2-)	C3H2O6S	-2	166.109	chebi:57940
MNXM5947	2',4,4',6'-tetrahydroxychalcone 4'-O-beta-glucoside	C21H22O10	0	434.393	chebi:66906
MNXM5958	trans-3-cis-11-vacceoyl-[acyl-carrier protein]	C29H51N2O8PRS	-1	---------------	seed:cpd15568
MNXM5962	a trans-2-enoyl-[acyl-carrier protein]	C3H2OSR2	---------------	---------------	metacyc:TRANS-D2-ENOYL-ACP
MNXM5965	a tRNA precursor	C10H17O10PR2(C5H8O6PR)n	---------------	---------------	metacyc:tRNA-precursors
MNXM5967	Tryparedoxin	C8H13O2	-1	141.188	kegg:C16663
MNXM5968	Tryparedoxin disulfide	C8H13O2	-1	141.188	kegg:C16664
MNXM597	D-xylulose	C5H10O5	0	150.13	chebi:17140
MNXM5974	UDP-2,3-diacetamido-2,3-dideoxy-alpha-D-glucuronate	C19H25N4O18P2	-3	659.365	chebi:58745
MNXM598	glycerophosphoglycerol	C6H14O8P	-1	245.144	chebi:61933
MNXM599	iminosuccinate	C4H4NO4	-1	130.079	chebi:58831
MNXM5993	(2R,3S)-Î²-methylmalyl-CoA	C26H37N7O20P3S	-5	892.593	metacyc:CPD-9409
MNXM5994	Î³-coniceine	C8H16N	1	126.219	metacyc:CPD-9424
MNXM6	NADPH	C21H26N7O17P3	-4	741.389	chebi:57783
MNXM60	bicarbonate	CHO3	-1	61.017	chebi:17544
MNXM600	N(1)-acetylsperminium(3+)	C12H31N4O	3	247.401	chebi:58101
MNXM601	pyrroloquinoline quinone	C14H3N2O8	-3	327.182	chebi:58442
MNXM602	shikimate	C7H9O5	-1	173.143	chebi:36208
MNXM6026	1,2-dibromoethane	C2H4Br2	0	187.861	chebi:28534
MNXM603	tyramine	C8H12NO	1	138.187	chebi:327995
MNXM60402	LPC	C10H22NO7P	0	299.258	lipidmaps:LMGP01050000
MNXM60421	LPE	C7H16NO7P	0	257.178	lipidmaps:LMGP02050000
MNXM6043	1-naphthaldehyde	C11H8O	0	156.181	chebi:52367
MNXM6048	11,12-EET	C20H31O3	-1	319.458	chebi:34130
MNXM605	(25R)-3alpha,7alpha-dihydroxy-5beta-cholestan-26-oyl-CoA(4-)	C48H76N7O19P3S	-4	1180.14	chebi:58752
MNXM6053	14,15-EET	C20H31O3	-1	319.458	chebi:34157
MNXM606	(2E)-4-hydroxy-3-methylbut-2-enyl diphosphate	C5H9O8P2	-3	259.068	chebi:128753
MNXM6062	2-(S-Glutathionyl)acetyl glutathione	C22H32N6O13S2	-2	652.652	kegg:C14863
MNXM6068	(3E)-2-oxohex-3-enedioate	C6H4O5	-2	156.093	chebi:64908
MNXM607	(2S)-2-[5-amino-1-(5-O-phosphonato-beta-D-ribosyl)imidazole-4-carboxamido]succinate	C13H15N4O12P	-4	450.252	chebi:58443
MNXM6074	2-Phenyl-1,3-propanediol monocarbamate	C10H13NO3	0	195.215	kegg:C16586
MNXM6075	2-Polyprenyl-6-methoxyphenol	C12H16O2(C5H8)n	0	---------------	kegg:C17552
MNXM608	(R)-methylmalonyl-CoA(5-)	C25H35N7O19P3S	-5	862.567	chebi:57326
MNXM6087	3-chloroprop-2-en-1-ol	C3H5ClO	0	92.524	chebi:23120
MNXM609	2-methylbut-2-enoyl-CoA	C26H38N7O17P3S	-4	845.603	chebi:57260
MNXM60922	magnesium 13(1)-hydroxyprotoporphyrinate 13-monomethyl ester	C35H33MgN4O5	-1	613.965	chebi:60489
MNXM6093	3-methoxy-4-hydroxyphenylglycol	C9H12O4	0	184.189	metacyc:CPD-11497
MNXM6096	3-Polyprenyl-4-hydroxy-5-methoxybenzoate	C13H16O4(C5H8)n	-1	---------------	kegg:C17559
MNXM61	L-methionine zwitterion	C5H11NO2S	0	149.211	chebi:57844
MNXM611	3-dehydroshikimate	C7H7O5	-1	171.127	chebi:16630
MNXM6113	4-N-(N-Acetyl-D-glucosaminyl)-protein	C13H20N4O8R2	---------------	---------------	kegg:C04375
MNXM6116	5,10-Methenyltetrahydrofolyl-Glu-2	C25H26N8O9	-2	582.522	biopath:5,10-Methenyltetrahydrofolyl-Glu-2
MNXM6120	5,6-EET	C20H31O3	-1	319.458	chebi:34450
MNXM6122	5-fluoro-2'-deoxyuridine	C9H11FN2O5	0	246.192	chebi:60761
MNXM6129	6-Mercaptopurine ribonucleoside triphosphate	C10H11N4O13P3S	-4	520.2	kegg:C16617
MNXM6133	7,9,9'-tri-cis-neurosporene	C40H58	0	538.889	chebi:62463
MNXM61338	melibiitol	C12H24O11	0	344.312	chebi:27527
MNXM6138	7alpha-hydroxyandrost-4-ene-3,17-dione	C19H26O3	0	302.408	chebi:27768
MNXM6139	8,9-EET	C20H31O3	-1	319.458	chebi:34490
MNXM614	all-trans-beta-carotene	C40H56	0	536.873	chebi:17579
MNXM6145	[Dihydrolipoyllysine-residue acetyltransferase] S-acetyldihydrolipoyllysine	C10H18NO2S2R	---------------	---------------	kegg:C16255
MNXM615	D-mannitol	C6H14O6	0	182.172	chebi:16899
MNXM617	folate	C19H17N7O6	-2	439.382	chebi:62501
MNXM6172	fatty amide	CH2NOR	0	---------------	chebi:29348
MNXM618	oxalyl-CoA(5-)	C23H31N7O19P3S	-5	834.514	chebi:57388
MNXM6187	beta-hexachlorocyclohexane	C6H6Cl6	0	290.83	chebi:28428
MNXM6202	carboxynorspermidine	C7H19N3O2	2	177.245	chebi:65070
MNXM621	raffinose	C18H32O16	0	504.437	chebi:16634
MNXM6216	cis-3-Chloroallyl aldehyde	C3H3ClO	0	90.508	kegg:C16348
MNXM6219	a [citrate-lyase] (acetyl form)	---------------	---------------	---------------	metacyc:CITRATE-LYASE
MNXM622	1-deoxy-D-xylulose 5-phosphate	C5H9O7P	-2	212.095	chebi:57792
MNXM6224	a dolichyl Î²-D-glucosyl phosphate	C86H142O9P	-1	1351.02	metacyc:CPD-166
MNXM623	17beta-hydroxy-5alpha-androstan-3-one	C19H30O2	0	290.44	chebi:16330
MNXM62329	molybdopterin adenine dinucleotide	C20H22N10O14P2S2Mo	-2	848.465	metacyc:CPD-13035
MNXM62436	monodehydro-L-ascorbic acid	C6H7O6	0	175.116	chebi:16504
MNXM62437	Monodehydroascorbate	C6H7O6	0	175.116	hmdb:HMDB13004
MNXM625	2'-deoxyadenosine	C10H13N5O3	0	251.242	chebi:17256
MNXM626	4-(trimethylammonio)butanoate	C7H15NO2	0	145.2	chebi:16244
MNXM62645	muonium chloride	ClMu	0	35.453	chebi:46625
MNXM6272	gamma-amino-gamma-cyanobutanoic acid	C5H7N2O2	-1	127.121	chebi:28474
MNXM6275	gentiodelphin	C51H52O28	0	1112.94	metacyc:CPD-7965
MNXM6281	glycogen(n-1)	C24H42O21	0	666.578	seed:cpd15302
MNXM62890	N(2)-citryl-N(6)-acetyl-N(6)-hydroxylysine	C14H19N2O10	-3	375.308	chebi:63796
MNXM629	adenosylcobinamide	C58H84CoN16O11	1	1240.32	chebi:2480
MNXM6290	homocarnosine	C10H16N4O3	0	240.259	metacyc:CPD-12185
MNXM63	CTP	C9H12N3O14P3	-4	479.125	chebi:37563
MNXM63049	N(5)-[(hydroxyamino)(imino)methyl]-L-ornithine	C6H14N4O3	0	190.2	chebi:43088
MNXM63076	N,N'-diacetylchitobiosyldiphosphodolichol	C36H64N2O17P2(C5H8)n	0	---------------	chebi:12427
MNXM6310	L-sorbose 1-phosphate	C6H11O9P	-2	258.12	metacyc:CPD-531
MNXM6326	Man8GlcNAc	C56H95NO46	0	1518.33	brenda:BG85319
MNXM633	D-ribulose	C5H10O5	0	150.13	chebi:17173
MNXM634	DNA	C10H17O8PR2(C5H8O5PR)n	---------------	---------------	chebi:16991
MNXM63441	N-acetyl-beta-D-galactosyl-(1->4)-beta-D-galactosyl-(1->4)-beta-D-glucosylceramide	C39H69N2O18R	0	---------------	chebi:27731
MNXM6346	N-acetyl-D-galactosamine 6-phosphate	C8H14NO9P	-2	299.172	chebi:71673
MNXM635	histaminium	C5H10N3	1	112.153	chebi:58432
MNXM6368	an oxidized rubredoxin	UK	0	277.127	metacyc:Oxidized-Rubredoxins
MNXM637	leukotriene B4(1-)	C20H31O4	-1	335.458	chebi:57461
MNXM638	linoleoyl-CoA(4-)	C39H62N7O17P3S	-4	1025.93	chebi:57383
MNXM6387	a plastoquinol	C53H82O2	0	751.217	metacyc:PLASTOQUINOL-1
MNXM639	a peptide	C2H4NO2R(C2H2NOR)n	0	---------------	chebi:60466
MNXM64	long-chain fatty acid	CHO2R	0	---------------	chebi:15904
MNXM6401	Protein glutamine	C6H9N3O3R2	---------------	---------------	kegg:C02583
MNXM6406	a [protein]-L-serine	C4H6N2O3R2	---------------	---------------	metacyc:Protein-L-serines
MNXM6407	a protein-N-ubiquityl-lysine	C14H20R6N6O5	0	---------------	metacyc:PROTEIN-N-UBIQUITYL-LYSINE
MNXM642	trans-dodec-2-enoyl-CoA(4-)	C33H52N7O17P3S	-4	943.789	chebi:57330
MNXM6421	a reduced rubredoxin	UK	0	277.127	metacyc:Reduced-Rubredoxins
MNXM6428	RX	XR	---------------	---------------	metacyc:RX
MNXM643	(25R)-5beta-cholestane-3alpha,7alpha,12alpha,26-tetrol	C27H48O4	0	436.668	chebi:48939
MNXM6430	a 2,3,4-saturated fatty acyl-[acp]	---------------	---------------	---------------	metacyc:Saturated-Fatty-Acyl-ACPs
MNXM6439	a stearoyl-[acp]	C18H35OSR	---------------	---------------	metacyc:Stearoyl-ACPs
MNXM644	(2S,6S)-2,6-diaminopimelic acid dizwitterion	C7H14N2O4	0	190.197	chebi:57609
MNXM645	(3,4-dihydroxyphenyl)acetate	C8H7O4	-1	167.139	chebi:17612
MNXM646	1D-myo-inositol 1-phosphate(2-)	C6H11O9P	-2	258.12	chebi:58433
MNXM6463	a ubiquitin	C4H6R2N2O3	0	---------------	metacyc:Ubiquitins
MNXM647	2'-deoxyguanosine	C10H13N5O4	0	267.241	chebi:17172
MNXM6472	Uridylyl-[protein-PII]	C19H21N4O11PR2	---------------	---------------	kegg:C05326
MNXM6479	---------------	---------------	---------------	---------------	kegg:G00011
MNXM648	2,5-diamino-4-hydroxy-6-(5-phosphonatoribosylamino)pyrimidine(3-)	C9H14N5O8P	-2	351.21	chebi:58614
MNXM6487	(-)-cis-carveol	C10H16O	0	152.233	chebi:227
MNXM649	2-dehydro-3-deoxy-6-phosphonato-D-gluconate(3-)	C6H8O9P	-3	255.096	chebi:57569
MNXM6494	(1-naphthyl)methanol	C11H10O	0	158.197	chebi:38137
MNXM650	acryloyl-CoA(4-)	C24H34N7O17P3S	-4	817.55	chebi:57367
MNXM6504	(2'S)-Deoxymyxol 2'-alpha-L-fucoside	C46H66O6	0	715.013	kegg:C15940
MNXM65196	O-phosphorylhomoserine	C4H8NO6P	-2	197.083	chebi:21969
MNXM652	methanethiol	CH4S	0	48.107	chebi:16007
MNXM6526	(6Z,9Z,12Z,15Z,18Z)-3-Oxotetracosapenta-6,9,12,15,18-enoyl-CoA	C45H66N7O18P3S	-4	1118.03	kegg:C16389
MNXM653	Mg(2+)	Mg	2	24.305	chebi:18420
MNXM65309	octadecenoic acid	C18H34O2	---------------	282.461	chebi:25634
MNXM654	trans-tetradec-2-enoyl-CoA	C35H56N7O17P3S	-4	971.842	chebi:61405
MNXM659	L-fucose	C6H12O5	0	164.156	chebi:2181
MNXM6599	1-Acyl-sn-glycero-3-phosphoethanolamine tetradec-7-enoyl	C19H38NO7P	0	423.481	seed:cpd15315
MNXM66	sn-glycerol 3-phosphate(2-)	C3H7O6P	-2	170.058	chebi:57597
MNXM660	phenylethylamine	C8H12N	1	122.188	chebi:225237
MNXM6601	1-Acyl-sn-glycero-3-phosphoethanolamine hexadec-9-enoyl	C21H42NO7P	0	451.534	seed:cpd15317
MNXM662	thiamine(1+) monophosphate(2-)	C12H16N4O4PS	-1	343.319	chebi:37575
MNXM6624	1/2 O2	---------------	---------------	---------------	brenda:BL26962
MNXM663	(R)-3-hydroxybutanoate	C4H7O3	-1	103.097	chebi:10983
MNXM664	(R)-acetoin	C4H8O2	0	88.105	chebi:15686
MNXM665	3',5'-cyclic GMP(1-)	C10H11N5O7P	-1	344.197	chebi:57746
MNXM6653	19-epi-Cathenamine	C21H22N2O3	0	350.411	kegg:C11681
MNXM667	5,10-methylenetetrahydromethanopterin(3-)	C31H42N6O16P	-3	785.67	chebi:57818
MNXM6677	2,4,6-trihydroxytoluene	C7H8O3	0	140.137	chebi:19336
MNXM6678	2,4-Diamino-6-hydroxylaminotoluene	C7H11N3O	0	153.182	kegg:C16399
MNXM668	5,6,7,8-tetrahydromethanopterin	C30H42N6O16P	-3	773.659	chebi:58103
MNXM669	D-alanyl-D-alanine	C6H12N2O3	0	160.171	chebi:57822
MNXM6694	2-Bromoacetaldehyde	C2H3BrO	0	122.949	kegg:C14870
MNXM67	1-phosphatidyl-1D-myo-inositol 4,5-bisphosphate	C11H14O19P3R2	-5	---------------	chebi:58456
MNXM670	gallate	C7H5O5	-1	169.112	chebi:16918
MNXM671	methyl-CoM(1-)	C3H7O3S2	-1	155.216	chebi:58286
MNXM672	precorrin-2(7-)	C42H41N4O16	-7	857.792	chebi:58827
MNXM673	Protein N(pi)-phospho-L-histidine	C7H9N4O5PR2	---------------	---------------	kegg:C04261
MNXM6733	2-Methyl-1-hydroxybutyl-ThPP	C17H26N4O8P2S	-2	508.423	kegg:C15978
MNXM6734	2-methyl-1-hydroxypropylthiamine diphosphate	C16H24N4O8P2S	-2	494.396	chebi:48522
MNXM674	(S)-3-hydroxydecanoyl-CoA	C31H50N7O18P3S	-4	933.751	chebi:62616
MNXM6758	2-Polyprenyl-6-hydroxyphenol	C11H14O2(C5H8)n	0	---------------	kegg:C17551
MNXM67597	PAP	C9H13NO2	0	167.205	chebi:53758
MNXM676	2,4,6/3,5-pentahydroxycyclohexanone	C6H10O6	0	178.14	chebi:17811
MNXM677	3-oxodecanoyl-CoA	C31H48N7O18P3S	-4	931.735	chebi:62548
MNXM679	beta-D-glucose 1-phosphate(2-)	C6H11O9P	-2	258.12	chebi:57684
MNXM68	D-fructose 6-phosphate(2-)	C6H11O9P	-2	258.12	chebi:57579
MNXM6803	3-hydroxy-5,9,17-trioxo-4,5:9,10-disecoandrosta-1(10),2-dien-4-oate	C19H23O6	-1	347.382	chebi:58607
MNXM6819	3-keto-C14-CoA	---------------	---------------	---------------	seed:cpd16781
MNXM682	glycerol 1-phosphate	C3H7O6P	-2	170.058	chebi:231935
MNXM6824	3-Methyl-1-hydroxybutyl-ThPP	C17H26N4O8P2S	-2	508.423	kegg:C15974
MNXM683	L-cysteinylglycine	C5H10N2O3S	0	178.21	chebi:61694
MNXM684	L-pipecolate	C6H11NO2	0	129.157	chebi:61185
MNXM6842	3-Oxo-delta1-steroid	C19H28O	0	272.425	kegg:C02941
MNXM6847	3-Oxosteroid	C19H30O	0	274.441	kegg:C01876
MNXM6848	3-phosphatidyl-1'-(3'-O-L-lysyl)glycerol	C14H25N2O11PR2	---------------	---------------	chebi:29039
MNXM6849	3-Polyprenyl-4,5-dihydroxybenzoate	C12H14O4(C5H8)n	-1	---------------	kegg:C17554
MNXM685	L-ribulose	C5H10O5	0	150.13	chebi:16880
MNXM6855	4,21-Dehydrocorynantheine aldehyde	C21H23N2O3	1	351.419	kegg:C11679
MNXM686	oleoyl-CoA	C39H64N7O17P3S	-4	1027.95	chebi:57387
MNXM687	xanthosine	C10H12N4O6	0	284.225	chebi:18107
MNXM688	(25R)-3alpha,7alpha-dihydroxy-5beta-cholestan-26-oate	C27H45O4	-1	433.644	chebi:58750
MNXM689	(R)-5-diphosphonatomevalonate(4-)	C6H10O10P2	-4	304.085	chebi:57557
MNXM69	glyoxylate	C2HO3	-1	73.028	chebi:36655
MNXM691	4-maleylacetoacetate	C8H6O6	-2	198.13	chebi:17105
MNXM694	D-serine zwitterion	C3H7NO3	0	105.093	chebi:35247
MNXM695	desmosterol	C27H44O	0	384.638	chebi:17737
MNXM6953	6-Methylthiopurine 5'-monophosphate ribonucleotide	C11H13N4O7PS	-2	376.282	kegg:C16615
MNXM696	L-arogenate(1-)	C10H12NO5	-1	226.206	chebi:58180
MNXM697	Leu-tRNA(Leu)	C21H32N6O11PR(C5H8O6PR)n	---------------	---------------	chebi:16624
MNXM6970	7alpha-Hydroxytestosterone	C19H28O3	0	304.424	kegg:C05291
MNXM699	O-acetyl-L-homoserine zwitterion	C6H11NO4	0	161.156	chebi:57716
MNXM7	ADP	C10H12N5O10P2	-3	424.177	chebi:456216
MNXM70	L-argininium(1+)	C6H15N4O2	1	175.209	chebi:32682
MNXM700	trans-urocanate	C6H5N2O2	-1	137.116	chebi:17771
MNXM701	(2S,3S)-3-hydroxy-2-methylbutanoyl-CoA(4-)	C26H40N7O18P3S	-4	863.618	chebi:57312
MNXM702	(4S)-limonene	C10H16	0	136.234	chebi:15383
MNXM704	2'-deoxycytidine	C9H13N3O4	0	227.217	chebi:15698
MNXM705	3-oxolauroyl-CoA	C33H52N7O18P3S	-4	959.788	chebi:62615
MNXM706	3-oxooctanoyl-CoA	C29H44N7O18P3S	-4	903.682	chebi:62619
MNXM707	3-oxotetradecanoyl-CoA	C35H56N7O18P3S	-4	987.842	chebi:62543
MNXM7076	apiforol	C15H14O5	0	274.269	metacyc:CPD-11940
MNXM708	4-fumarylacetoacetate(2-)	C8H6O6	-2	198.13	chebi:18034
MNXM7083	aromatic amino acid	C3H6NO2R	---------------	---------------	chebi:33856
MNXM709	5beta-cholestane-3alpha,7alpha,12alpha-triol	C27H48O3	0	420.668	chebi:16496
MNXM7099	a 3-oxoacyl-[acp]	C3H2O2SR2	---------------	---------------	metacyc:B-KETOACYL-ACP
MNXM71	tRNA(Gln)	C10H12N5O3R	0	---------------	chebi:29168
MNXM710	cholesta-5,7-dien-3beta-ol	C27H44O	0	384.638	chebi:17759
MNXM711	Co(2+)	Co	2	58.933	chebi:48828
MNXM7125	beta-D-mannoside	C6H11O6R	---------------	---------------	chebi:27507
MNXM7127	an (R)-3-hydroxydecanoyl-[acp]	C10H19O2SR	---------------	---------------	metacyc:Beta-hydroxydecanoyl-ACPs
MNXM713	L-cysteate(1-)	C3H6NO5S	-1	168.148	chebi:58090
MNXM714	methane	CH4	0	16.042	chebi:16183
MNXM7140	C15813	---------------	---------------	---------------	kegg:C15813
MNXM715	2-Demethylmenaquinone	C15H14O2(C5H8)n	0	---------------	kegg:C05818
MNXM716	3-oxoadipate	C6H6O5	-2	158.109	chebi:15775
MNXM717	3-oxohexanoyl-CoA	C27H40N7O18P3S	-4	875.629	chebi:62418
MNXM7176	Cinnavalininate	C14H6N2O6	-2	298.207	kegg:C05640
MNXM718	5-dehydro-4-deoxy-D-glucuronate	C6H7O6	-1	175.116	chebi:17117
MNXM721	alpha-D-mannose 1-phosphate(2-)	C6H11O9P	-2	258.12	chebi:58409
MNXM7214	Cyanoglycoside	C8H11NO6R2	---------------	---------------	kegg:C05713
MNXM7216	cyclic dehypoxanthinylfutalosinate	C14H13O7	-1	293.249	chebi:64270
MNXM722	benzene-1,2,4-triol	C6H6O3	0	126.11	chebi:16971
MNXM7231	cystathionine	C7H14N2O4S	0	222.262	chebi:17755
MNXM724	dinitrogen	N2	0	28.013	chebi:17997
MNXM7243	D-glucoside	C6H11O6R	---------------	---------------	chebi:35436
MNXM727	L-selenocysteine zwitterion	C3H7NO2Se	0	168.053	chebi:57843
MNXM73	phosphoenolpyruvate	C3H2O6P	-3	165.018	chebi:58702
MNXM730	N-acetyl-L-glutamate(2-)	C7H9NO5	-2	187.15	chebi:44337
MNXM7300	Didemethylcitalopram	C18H18FN2O	1	297.347	kegg:C16609
MNXM7312	disulfide	S2R2	---------------	---------------	chebi:48343
MNXM733	(S)-3-hydroxylauroyl-CoA	C33H54N7O18P3S	-4	961.804	chebi:62558
MNXM734	2,3-dihydroxy-3-methylbutanoate	C5H9O4	-1	133.123	chebi:11424
MNXM736	3-dehydro-L-gulonate	C6H9O7	-1	193.131	chebi:57655
MNXM737	3-hydroxybenzoate	C7H5O3	-1	137.113	chebi:16193
MNXM7375	gentamicin C	C19H37N5O7(R1)(R2)	---------------	---------------	chebi:28417
MNXM738	3-oxopalmitoyl-CoA(4-)	C37H60N7O18P3S	-4	1015.89	chebi:57349
MNXM739	4-hydroxybenzoyl-CoA(4-)	C28H36N7O18P3S	-4	883.608	chebi:57356
MNXM74	D-glyceraldehyde 3-phosphate	C3H5O6P	-2	168.042	chebi:59776
MNXM741	aniline	C6H7N	0	93.126	chebi:17296
MNXM742	carbamate	CH2NO2	-1	60.032	chebi:13941
MNXM743	D-fructofuranose 1-phosphate(2-)	C6H11O9P	-2	258.12	chebi:58674
MNXM744	D-glucarate	C6H8O8	-2	208.123	chebi:30612
MNXM745	dimethyl sulfoxide	C2H6OS	0	78.133	chebi:28262
MNXM748	L-1-piperideine-6-carboxylate	C6H8NO2	-1	126.133	chebi:58769
MNXM75	acetaldehyde	C2H4O	0	44.053	chebi:15343
MNXM750	octanoate	C8H15O2	-1	143.204	chebi:25646
MNXM75101	phosphatidylglycerol (dihexadec-9-enoyl, n-C16:1)	C38H70O10P	-1	717.93	metacyc:CPD0-2330
MNXM75102	phosphatidylglycerol (dioctadecanoyl, n-C18:0)	C42H82O10P	-1	778.068	metacyc:CPD-12822
MNXM753	trans-hex-2-enoyl-CoA	C27H40N7O17P3S	-4	859.629	chebi:62077
MNXM754	vanillin	C8H8O3	0	152.147	chebi:18346
MNXM7550	n BG28761	---------------	---------------	---------------	brenda:n_BG28761
MNXM757	(S)-3-hydroxyhexanoyl-CoA	C27H42N7O18P3S	-4	877.645	chebi:62075
MNXM7574	N-phenylacetamide	C8H9NO	0	135.163	chebi:28884
MNXM7576	N-alpha-acetyl-L-methionine	C7H12NO3S	-1	190.24	chebi:71670
MNXM7579	N3'-acetylgentamicin C	C21H39N5O8(R1)(R2)	---------------	---------------	metacyc:N3-ACETYLGENTAMICIN-C
MNXM759	4-(phosphonooxy)-L-threonine	C4H8NO7P	-2	213.083	chebi:58452
MNXM76	L-tyrosine zwitterion	C9H11NO3	0	181.189	chebi:58315
MNXM7605	O-D-alanyl-poly(ribitol phosphate)	(C8H16NO8P)n	---------------	---------------	chebi:16644
MNXM761	cytosine	C4H5N3O	0	111.102	chebi:16040
MNXM7614	an oxidized NrdH glutaredoxin-like protein	---------------	---------------	---------------	metacyc:Oxidized-NrdH-Proteins
MNXM762	isothiocyanic acid	CHNS	0	59.09	chebi:24928
MNXM763	N-formyl-D-kynurenine	C11H12N2O4	0	236.224	chebi:60051
MNXM764	phenylglyoxylate	C8H5O3	-1	149.123	chebi:36656
MNXM765	pyrroloquinoline quinol(3-)	C14H4N2O8	-4	328.19	chebi:58459
MNXM766	(S)-3-hydroxyoctanoyl-CoA	C29H46N7O18P3S	-4	905.698	chebi:62617
MNXM767	(S)-3-hydroxytetradecanoyl-CoA	C35H58N7O18P3S	-4	989.857	chebi:62614
MNXM768	(S)-4-hydroxymandelonitrile	C8H7NO2	0	149.147	chebi:16660
MNXM769	1,4-benzoquinone	C6H4O2	0	108.095	chebi:16509
MNXM77	glycerone phosphate	C3H5O6P	-2	168.042	chebi:57642
MNXM770	2,5-dioxopentanoate	C5H5O4	-1	129.091	chebi:58136
MNXM7700	procollagen trans-4-hydroxy-L-proline	C6H8N2O3R2	---------------	---------------	chebi:17341
MNXM771	3-acetamidopropanal	C5H9NO2	0	115.13	chebi:30322
MNXM7710	a [protein]-L-glutamate	---------------	---------------	---------------	metacyc:Protein-Glutamates
MNXM7713	a [protein]-L-tyrosine	C10H10N2O3R2	---------------	---------------	metacyc:Protein-Tyrosines
MNXM772	5,6-dihydrothymine	C5H8N2O2	0	128.129	chebi:27468
MNXM773	6-hydroxynicotinate	C6H4NO3	-1	138.101	chebi:57664
MNXM7733	an (3R)-3-hydroxymyristoyl-[acp]	C14H27O2SR	---------------	---------------	metacyc:R-3-hydroxymyristoyl-ACPs
MNXM7734	R-S-Cysteinylglycine	C5H9N2O3SR	---------------	---------------	kegg:C05729
MNXM7735	a reduced NrdH glutaredoxin-like protein	---------------	---------------	---------------	metacyc:Reduced-NrdH-Proteins
MNXM774	a D-amino acid	C2H4NO2R	0	---------------	chebi:59871
MNXM7754	a farnesylated protein	C26H39N5O6SR4(C2H2NOR)n	---------------	---------------	metacyc:S-FARNESYL-PROTEIN
MNXM776	cellobiose	C12H22O11	0	342.296	chebi:17057
MNXM7773	SN-38G	C28H27N2O11	-1	567.521	metacyc:CPD0-2376
MNXM7799	thiamine(1+) aldehyde	C12H15N4OS	1	263.339	chebi:27824
MNXM78	L-lysinium(1+)	C6H15N2O2	1	147.196	chebi:32551
MNXM780	N-acetylserotonin	C12H14N2O2	0	218.252	chebi:17697
MNXM7814	trans,trans-2,3,4,5-tetradehydroacyl-CoA	C26H39N7O17P3SR	0	---------------	chebi:17157
MNXM783	procollagen L-lysine	C7H13N3O2R2	---------------	---------------	chebi:18180
MNXM78362	protoheme IX	C34H32FeN4O4	0	616.487	chebi:26355
MNXM784	trans-oct-2-enoyl-CoA	C29H44N7O17P3S	-4	887.683	chebi:62242
MNXM785	UDP-N-acetyl-alpha-D-muramate	C20H28N3O19P2	-3	676.393	chebi:70757
MNXM7862	UDP-N-2-acetamido-2-deoxy-alpha-D-glucuronate	C17H22N3O18P2	-3	618.313	chebi:65040
MNXM7864	UDP-N-acetylmuramoyl-L-alanyl-D-gamma-glutamyl-L-lysine(3-)	C34H52N7O24P2	-3	1004.76	chebi:57736
MNXM7865	UDP-N-acetyl-alpha-D-muramoyl-L-alanyl-gamma-D-glutamyl-L-lysyl-D-alanyl-D-alanine	C40H62N9O26P2	-3	1146.91	chebi:70758
MNXM788	2-aminomuconic 6-semialdehyde	C6H7NO3	0	141.125	chebi:15745
MNXM7886	zealexin A1	C15H21O2	-1	233.326	metacyc:CPD-13573
MNXM789	2-deoxy-alpha-D-ribose 1-phosphate(2-)	C5H9O7P	-2	212.095	chebi:57259
MNXM7896	---------------	---------------	---------------	---------------	kegg:G00089
MNXM7898	---------------	---------------	---------------	---------------	kegg:G12336
MNXM7899	---------------	---------------	---------------	---------------	kegg:G10694
MNXM79	(6S)-5,6,7,8-tetrahydrofolate	C19H21N7O6	-2	443.413	chebi:57453
MNXM790	4-amino-2-methyl-5-phosphonatomethylpyrimidine(2-)	C6H8N3O4P	-2	217.119	chebi:58354
MNXM7900	---------------	---------------	---------------	---------------	kegg:G00014
MNXM7904	---------------	---------------	---------------	---------------	kegg:G06780
MNXM791	5-amino-6-(D-ribitylamino)uracil	C9H16N4O6	0	276.247	chebi:15934
MNXM792	5-aminopentanoate	C5H11NO2	0	117.146	chebi:356010
MNXM794	alpha-linolenate	C18H29O2	-1	277.422	chebi:32387
MNXM7942	(Gal)4 (Glc)1 (GlcNAc)3 (LFuc)3 (Cer)1	C90H155N4O54RCO	0	---------------	bigg:fucfucfucgalacglc13galacglcgal14acglcgalgluside_hs
MNXM795	D-tagatofuranose 6-phosphate(2-)	C6H11O9P	-2	258.12	chebi:58695
MNXM796	dimethylaminium	C2H8N	1	46.092	chebi:58040
MNXM79744	purine nucleobase	---------------	---------------	---------------	chebi:26386
MNXM79752	purine ribonucleoside	---------------	---------------	---------------	chebi:26399
MNXM798	geraniol	C10H18O	0	154.249	chebi:17447
MNXM799	isochorismate(2-)	C10H8O6	-2	224.167	chebi:29780
MNXM7993	1-alpha-D-{(1,4)-alpha-D-Glucosyl}(n-1)-alpha-D-glucopyranoside	C12H22O11(C6H10O5)n	0	---------------	kegg:C06400
MNXM8	NAD(+)	C21H26N7O14P2	-1	662.417	chebi:57540
MNXM80	UMP(2-)	C9H11N2O9P	-2	322.165	chebi:57865
MNXM8007	11,12-DHET	C20H33O4	-1	337.474	chebi:63969
MNXM801	L-arabinitol	C5H12O5	0	152.146	chebi:18403
MNXM802	N-carbamoyl-beta-alaninate	C4H7N2O3	-1	131.11	chebi:11892
MNXM8021	14,15-DHET	C20H33O4	-1	337.474	chebi:63966
MNXM803	phosphonoacetaldehyde	C2H4O4P	-1	123.025	chebi:58383
MNXM804	reduced adrenal ferredoxin	UKH2	0	279.143	chebi:16906
MNXM80428	queuosine	C17H24N5O7	1	410.402	chebi:60193
MNXM8049	2-Acyl-sn-glycerol_3-phosphocholine	C9H19RNO7P	0	---------------	biopath:2-Acyl-sn-glycerol_3-phosphocholine
MNXM806	tryptaminium	C10H13N2	1	161.224	chebi:57887
MNXM80636	red chlorophyll catabolite	C35H37N4O7	-1	625.691	chebi:47899
MNXM807	(S)-2,3-dihydrodipicolinate	C7H5NO4	-2	167.119	chebi:30620
MNXM808	5(S)-HPTE	C20H31O4	-1	335.458	chebi:57450
MNXM8083	3'-iodothyronamine	C14H15INO2	1	356.179	metacyc:CPD-13016
MNXM809	5,10-(methanylylidene)tetrahydromethanopterin(2-)	C31H41N6O16P	-2	784.662	chebi:58337
MNXM810	5alpha-cholest-7-en-3beta-ol	C27H46O	0	386.654	chebi:17168
MNXM811	all-trans-octaprenyl diphosphate	C40H65O7P2	-3	719.887	chebi:57711
[truncated: 370 more rows]
