# Supplementary material for: Compartmentalized metabolic network reconstruction of microbial communities to determine the effect of agricultural intervention on soils
Source: PLoS One. 2017 Aug 2;12(8):e0181826. doi: 10.1371/journal.pone.0181826 (PMC5540551; doi:10.1371/journal.pone.0181826)
Supplement: S4 Table — A pH of 7.2 was assumed. (XLSX) [file pone.0181826.s004.xlsx]

## Sheet: S4 Table
MetanetX ID	Name	Formula	Mass	Charge	Xref
MNXM1	H(+)	H	1	1.008	chebi:15378
MNXM1036	4,4-dimethyl-5alpha-cholesta-8,14,24-trien-3beta-ol	C29H46O	0	410.675	chebi:17813
MNXM6	NADPH	C21H26N7O17P3	-4	741.389	chebi:57783
MNXM5	NADP(+)	C21H25N7O17P3	-3	740.381	chebi:58349
MNXM913	14-demethyllanosterol	C29H48O	0	412.691	chebi:18364
MNXM2	H2O	H2O	0	18.015	chebi:15377
MNXM204	3,4-dihydroxybenzoate	C7H5O4	-1	153.112	chebi:36241
MNXM164	4-hydroxybenzoate	C7H5O3	-1	137.113	chebi:17879
MNXM4	O2	O2	0	31.999	chebi:15379
MNXM11519	Ergost-8(14)-en-3-one	C28H46O	0	398.664	brenda:BG14923
MNXM922	ergosterol	C28H44O	0	396.648	chebi:16933
MNXM105	beta-D-glucose	C6H12O6	0	180.156	chebi:15903
MNXM1142	beta-cellobiose	C12H22O11	0	342.296	chebi:36217
MNXM9861	2-methylcitrate(3-)	C7H7O7	-3	203.126	chebi:15598
MNXM1792	(Z)-but-2-ene-1,2,3-tricarboxylate	C7H5O6	-3	185.111	chebi:57872
MNXM1545	biuret	C2H5N3O2	0	103.08	chebi:18138
MNXM117	urea	CH4N2O	0	60.055	chebi:16199
MNXM13	CO(2)	CO2	0	44.01	chebi:16526
MNXM15	NH4(+)	H4N	1	18.038	chebi:28938
MNXM22	hydrogen peroxide	H2O2	0	34.015	chebi:16240
MNXM23	pyruvate	C3H3O3	-1	87.054	chebi:15361
MNXM3041	lactate	C3H5O3	-1	89.07	chebi:24996
MNXM285	(R)-lactate	C3H5O3	-1	89.07	chebi:16004
MNXM9	phosphate	HO4P	-2	95.979	chebi:43474
MNXM280	acetyl phosphate(2-)	C2H3O5P	-2	138.016	chebi:22191
MNXM976	D-proline zwitterion	C5H9NO2	0	115.13	chebi:57726
MNXM4302	2-oxopentanoate	C5H7O3	-1	115.107	chebi:28644
MNXM17054	D-alpha-aminobutyric acid	C4H9NO2	0	103.12	chebi:28797
MNXM159	2-oxobutanoate	C4H5O3	-1	101.081	chebi:16763
MNXM315	3-(indol-3-yl)pyruvate	C11H8NO3	-1	202.186	chebi:17640
MNXM1373	D-tryptophan zwitterion	C11H12N2O2	0	204.225	chebi:57719
MNXM575	2-oxoglutaramate	C5H6NO4	-1	144.105	chebi:16769
MNXM1819	D-glutamine	C5H10N2O3	0	146.144	chebi:58000
MNXM29	glycine	C2H5NO2	0	75.067	chebi:57305
MNXM39	formate	CHO2	-1	45.017	chebi:15740
MNXM1109	ergosta-5,7,22,24(28)-tetraen-3beta-ol	C28H42O	0	394.632	chebi:18249
MNXM2752	(7R)-7-(5-carboxy-5-oxopentanamido)cephalosporanate(2-)	C16H16N2O9S	-2	412.371	chebi:57536
MNXM1321	cephalosporin C(1-)	C16H20N3O8S	-1	414.41	chebi:57511
MNXM107	nitrite	NO2	-1	46.006	chebi:16301
MNXM8	NAD(+)	C21H26N7O14P2	-1	662.417	chebi:57540
MNXM10	NADH(2-)	C21H27N7O14P2	-2	663.425	chebi:57945
MNXM207	nitrate	NO3	-1	62.005	chebi:17632
MNXM2952	6,7-dihydropteridine	C6H6N4	0	134.139	chebi:30156
MNXM570	5-hydroxy-L-tryptophan zwitterion	C11H12N2O3	0	220.225	chebi:58266
MNXM3185	5,6,7,8-tetrahydropteridine	C6H8N4	0	136.155	chebi:28889
MNXM94	L-tryptophan zwitterion	C11H12N2O2	0	204.225	chebi:57912
MNXM56	formaldehyde	CH2O	0	30.026	chebi:16842
MNXM157	methanol	CH4O	0	32.042	chebi:17790
MNXM19	S-adenosyl-L-homocysteine	C14H20N6O5S	0	384.411	chebi:57856
MNXM4488	beta-tocopherol	C28H48O2	0	416.68	chebi:47771
MNXM16	S-adenosyl-L-methionine	C15H23N6O5S	1	399.445	chebi:59789
MNXM5121	delta-tocopherol	C27H46O2	0	402.653	chebi:47772
MNXM1152	N(2)-succinyl-L-ornithinate(1-)	C9H15N2O5	-1	231.226	chebi:58514
MNXM12	CoA	C21H32N7O16P3S	-4	763.502	chebi:57287
MNXM101	L-ornithinium(1+)	C5H13N2O2	1	133.169	chebi:46911
MNXM92	succinyl-CoA(5-)	C25H35N7O19P3S	-5	862.567	chebi:57292
MNXM1379	indole-3-acetyl-1D-myo-inositol	C16H19NO7	0	337.325	chebi:15711
MNXM41	D-glucopyranose	C6H12O6	0	180.156	chebi:4167
MNXM127	myo-inositol	C6H12O6	0	180.156	chebi:17268
MNXM1879	1-O-(indol-3-ylacetyl)-beta-D-glucose	C16H19NO7	0	337.325	chebi:17990
MNXM46	oxaloacetate	C4H2O5	-2	130.056	chebi:16452
MNXM86	propionyl-CoA(4-)	C24H36N7O17P3S	-4	819.566	chebi:57392
MNXM1144	cis,cis-muconate	C6H4O4	-2	140.094	chebi:32379
MNXM181	catechol	C6H6O2	0	110.111	chebi:18135
MNXM339	D-glucono-1,5-lactone	C6H10O6	0	178.14	chebi:16217
MNXM765	pyrroloquinoline quinol(3-)	C14H4N2O8	-4	328.19	chebi:58459
MNXM601	pyrroloquinoline quinone	C14H3N2O8	-3	327.182	chebi:58442
MNXM3	ATP	C10H12N5O13P3	-4	503.149	chebi:30616
MNXM138	carbamoyl phosphate(2-)	CH2NO5P	-2	139.004	chebi:58228
MNXM7	ADP	C10H12N5O10P2	-3	424.177	chebi:456216
MNXM60	bicarbonate	CHO3	-1	61.017	chebi:17544
MNXM368	sn-glycero-3-phosphoethanolamine zwitterion	C5H14NO6P	0	215.142	chebi:57952
MNXM218	ethanolamine	C2H8NO	1	62.091	chebi:57603
MNXM682	glycerol 1-phosphate	C3H7O6P	-2	170.058	chebi:231935
MNXM42	L-aspartate(1-)	C4H6NO4	-1	132.095	chebi:29991
MNXM2084	4-carboxylatomethylenebut-2-en-4-olide	C6H3O4	-1	139.086	chebi:57263
MNXM472	maleylacetate	C6H4O5	-2	156.093	chebi:16468
MNXM201	a CDP-diacylglycerol	C14H17N3O15P2R2	-2	---------------	chebi:58332
MNXM66	sn-glycerol 3-phosphate(2-)	C3H7O6P	-2	170.058	chebi:57597
MNXM31	CMP	C9H12N3O8P	-2	321.181	chebi:60377
MNXM871	3-(3-sn-phosphatidyl)-sn-glycerol 1-phosphate	C8H11O13P2R2	-3	---------------	chebi:60110
MNXM133	acetoacetyl-CoA(4-)	C25H36N7O18P3S	-4	847.576	chebi:57286
MNXM1058	(R)-3-hydroxybutanoyl-CoA(4-)	C25H38N7O18P3S	-4	849.592	chebi:57315
MNXM1641	4-CDP-2-C-methyl-D-erythritol 2-phosphate	C14H22N3O17P3	-4	597.256	chebi:57919
MNXM1642	4-CDP-2-C-methyl-D-erythritol(2-)	C14H23N3O14P2	-2	519.292	chebi:57823
MNXM167	sucrose	C12H22O11	0	342.296	chebi:17992
MNXM1542	beta-D-fructofuranose	C6H12O6	0	180.156	chebi:28645
MNXM99	alpha-D-glucose	C6H12O6	0	180.156	chebi:17925
MNXM753	trans-hex-2-enoyl-CoA	C27H40N7O17P3S	-4	859.629	chebi:62077
MNXM553	hexanoyl-CoA	C27H42N7O17P3S	-4	861.645	chebi:62620
MNXM342	octanoyl-CoA(4-)	C29H46N7O17P3S	-4	889.699	chebi:57386
MNXM784	trans-oct-2-enoyl-CoA	C29H44N7O17P3S	-4	887.683	chebi:62242
MNXM254	hydrogen cyanide	CHN	0	27.025	chebi:18407
MNXM1633	3,4-dihydroxymandelaldehyde	C8H8O4	0	168.147	chebi:27852
MNXM2931	3,4-dihydroxyphenylethyleneglycol	C8H10O4	0	170.163	chebi:1387
MNXM276	4-methylthio-2-oxobutanoate	C5H7O3S	-1	147.172	chebi:16723
MNXM76	L-tyrosine zwitterion	C9H11NO3	0	181.189	chebi:58315
MNXM153	3-(4-hydroxyphenyl)pyruvate	C9H7O4	-1	179.149	chebi:36242
MNXM61	L-methionine zwitterion	C5H11NO2S	0	149.211	chebi:57844
MNXM97	L-phenylalanine	C9H11NO2	0	165.189	chebi:58095
MNXM210	keto-phenylpyruvate	C9H7O3	-1	163.15	chebi:18005
MNXM2683	hydroquinone O-beta-D-glucopyranoside	C12H16O7	0	272.251	chebi:18305
MNXM93	fumarate(2-)	C4H2O4	-2	114.056	chebi:29806
MNXM25	succinate(2-)	C4H4O4	-2	116.072	chebi:30031
MNXM520	reduced coenzyme F420	C29H34N5O18P	-4	771.577	chebi:57530
MNXM8900	N-(7-[(2-sulfoethyl)dithio]heptanoyl)-3-O-phospho-L-threonine	C14H27NO8PS3	-3	464.535	brenda:BG31915
MNXM372	coenzyme gamma-F420-2(4-)	C29H32N5O18P	-4	769.561	chebi:59541
MNXM399	coenzyme M	C2H5O3S2	-1	141.189	chebi:58319
MNXM921	coenzyme B(3-)	C11H19NO7PS	-3	340.31	chebi:58596
MNXM1503	stachyose	C24H42O21	0	666.578	chebi:17164
MNXM390	alpha-D-galactose	C6H12O6	0	180.156	chebi:28061
MNXM761	cytosine	C4H5N3O	0	111.102	chebi:16040
MNXM90	choline	C5H14NO	1	104.171	chebi:15354
MNXM457	betaine aldehyde	C5H12NO	1	102.155	chebi:15710
MNXM1475	fluoroacetate	C2H2FO2	-1	77.034	chebi:18172
MNXM26	acetate	C2H3O2	-1	59.044	chebi:30089
MNXM996	fluoride	F	-1	18.998	chebi:17051
MNXM58	sulfate	O4S	-2	96.063	chebi:16189
MNXM1547	choline sulfate	C5H13NO4S	0	183.226	chebi:16822
MNXM217	benzoate	C7H5O2	-1	121.113	chebi:16150
MNXM5407	1,6-dihydroxycyclohexa-2,4-diene-1-carboxylate	C7H7O4	-1	155.128	chebi:17708
MNXM337	chorismate(2-)	C10H8O6	-2	224.167	chebi:29748
MNXM503	prephenate	C10H8O6	-2	224.167	chebi:57852
MNXM1365	5-O-(1-carboxylatovinyl)-3-phosphonatoshikimate	C10H9O10P	-4	320.146	chebi:57701
MNXM2819	electron donor	---------------	---------------	---------------	brenda:BL29369
MNXM228	nitric oxide	NO	0	30.006	chebi:16480
MNXM3330	oxidized electron donor	---------------	---------------	---------------	brenda:BL30416
MNXM1837	L-selenocystathionine	C7H14N2O4Se	0	269.157	chebi:62226
MNXM727	L-selenocysteine zwitterion	C3H7NO2Se	0	168.053	chebi:57843
MNXM820	O-succinyl-L-homoserinate(1-)	C8H12NO6	-1	218.184	chebi:57661
MNXM11	diphosphate(3-)	HO7P2	-3	174.951	chebi:33019
MNXM14	AMP	C10H12N5O7P	-2	345.205	chebi:456215
MNXM1704	1D-myo-inositol 2-(L-cysteiniumylamino)-2-deoxy-alpha-D-glucopyranoside	C15H29N2O11S	1	445.463	chebi:58887
MNXM1258	1D-myo-inositol 2-ammonio-2-deoxy-alpha-D-glucopyranoside	C12H24NO10	1	342.32	chebi:58886
MNXM55	L-cysteine zwitterion	C3H7NO2S	0	121.158	chebi:35235
MNXM438	(2E)-3-phenylprop-2-enoate	C9H7O2	-1	147.151	chebi:15669
MNXM2161	(2E)-3-(cis-5,6-dihydroxycyclohexa-1,3-dien-1-yl)prop-2-enoate	C9H9O4	-1	181.165	chebi:61451
MNXM2227	ectoine zwitterion	C6H10N2O2	0	142.156	chebi:58515
MNXM2023	N(4)-acetyl-L-2,4-diaminobutyric acid zwitterion	C6H12N2O3	0	160.171	chebi:58929
MNXM1251	(3S)-citramalyl-CoA(5-)	C26H37N7O20P3S	-5	892.593	chebi:58668
MNXM21	acetyl-CoA(4-)	C23H34N7O17P3S	-4	805.539	chebi:57288
MNXM345	homogentisate	C8H7O4	-1	167.139	chebi:16169
MNXM3012	dhurrin	C14H17NO7	0	311.287	chebi:27826
MNXM768	(S)-4-hydroxymandelonitrile	C8H7NO2	0	149.147	chebi:16660
MNXM584	allantoate	C4H7N4O4	-1	175.123	chebi:17536
MNXM490	(-)-ureidoglycolate	C3H5N2O4	-1	133.083	chebi:57296
MNXM4910	(2-naphthyl)methanol	C11H10O	0	158.197	chebi:27615
MNXM4972	2-naphthaldehyde	C11H8O	0	156.181	chebi:52368
MNXM858	coniferyl aldehyde	C10H10O3	0	178.185	chebi:16547
MNXM573	ferulate	C10H9O4	-1	193.176	chebi:29749
MNXM332	triphosphate(4-)	HO10P3	-4	253.923	chebi:48316
MNXM6187	beta-hexachlorocyclohexane	C6H6Cl6	0	290.83	chebi:28428
MNXM43	Cl(-)	Cl	-1	35.453	chebi:17996
MNXM5066	beta-2,3,4,5,6-Pentachlorocyclohexanol	C6H7Cl5O	0	272.384	kegg:C16181
MNXM349	glycolaldehyde	C2H4O2	0	60.052	chebi:17071
MNXM222	glycolate	C2H3O3	-1	75.043	chebi:29805
MNXM410	coproporphyrinogen III(4-)	C36H40N4O8	-4	656.725	chebi:57309
MNXM351	protoporphyrinogen(2-)	C34H38N4O4	-2	566.69	chebi:57307
MNXM316	5'-deoxyadenosine	C10H13N5O3	0	251.242	chebi:17319
MNXM8333	beta-2,3,5,6-Tetrachloro-1,4-cyclohexanediol	C6H8Cl4O2	0	253.939	kegg:C16182
MNXM131	citrate	C6H5O7	-3	189.1	chebi:16947
MNXM188	anthranilate	C7H6NO2	-1	136.128	chebi:16567
MNXM1182	anthraniloyl-CoA(4-)	C28H37N8O17P3S	-4	882.623	chebi:57331
MNXM2463	2,3-dihydroxy-2,3-dihydrobenzoyl-CoA(4-)	C28H38N7O19P3S	-4	901.623	chebi:58785
MNXM1977	2,3-dihydroxy-2,3-dihydrobenzoate	C7H7O4	-1	155.128	chebi:57576
MNXM173	(R)-carnitine	C7H15NO3	0	161.199	chebi:16347
MNXM1028	O-acetylcarnitine	C9H17NO4	0	203.236	chebi:57589
MNXM2572	(2-chloro-5-oxo-2,5-dihydro-2-furyl)acetate	C6H4ClO4	-1	175.547	chebi:58109
MNXM158	uracil	C4H4N2O2	0	112.087	chebi:17568
MNXM357	serotonin	C10H13N2O	1	177.223	chebi:350546
MNXM1236	L-citramalate(2-)	C5H6O5	-2	146.098	chebi:30936
MNXM126	3-phospho-D-glycerate	C3H4O7P	-3	183.033	chebi:58272
MNXM2074	2-phosphonatoglycolate(3-)	C2H2O6P	-3	153.007	chebi:58033
MNXM1276	D-ribulose 1,5-bisphosphate(4-)	C5H8O11P2	-4	306.058	chebi:57870
MNXM279	L-dopa zwitterion	C9H11NO4	0	197.188	chebi:57504
MNXM63	CTP	C9H12N3O14P3	-4	479.125	chebi:37563
MNXM121	UTP	C9H11N2O15P3	-4	480.109	chebi:46398
MNXM3074	O-propanoylcarnitine	C10H19NO4	0	217.262	chebi:28867
MNXM559	3-dehydro-D-sphinganine	C18H38NO2	1	300.5	chebi:58299
MNXM302	sphinganine	C18H40NO2	1	302.516	chebi:57817
MNXM9464	(E)-2'-hydroxybenzylidenepyruvate	---------------	---------------	---------------	brenda:BL283453
MNXM1593	salicylaldehyde	C7H6O2	0	122.121	chebi:16008
MNXM214	crotonoyl-CoA(4-)	C25H36N7O17P3S	-4	831.576	chebi:57332
MNXM2334	4-hydroxybutyryl-CoA(4-)	C25H38N7O18P3S	-4	849.592	chebi:58574
MNXM498	3-sulfino-L-alanine	C3H6NO4S	-1	152.149	chebi:61085
MNXM20	2-oxoglutarate	C5H4O5	-2	144.082	chebi:16810
MNXM1214	3-mercaptopyruvate	C3H3O3S	-1	119.119	chebi:57678
MNXM18	glutamate(1-)	C5H8NO4	-1	146.121	chebi:14321
MNXM319	L-cystathionine dizwitterion	C7H14N2O4S	0	222.262	chebi:58161
MNXM1208	2',4,4',6'-tetrahydroxychalcone	C15H12O5	0	272.253	chebi:15413
MNXM264	4-coumaroyl-CoA	C30H38N7O18P3S	-4	909.645	chebi:57355
MNXM40	malonyl-CoA(5-)	C24H33N7O19P3S	-5	848.541	chebi:57384
MNXM924	ethylamine	C2H8N	1	46.092	chebi:566789
MNXM75	acetaldehyde	C2H4O	0	44.053	chebi:15343
MNXM338	cytidine	C9H13N3O5	0	243.217	chebi:17562
MNXM288	uridine	C9H12N2O6	0	244.201	chebi:16704
MNXM786	(R)-3-aminoisobutyric acid zwitterion	C4H9NO2	0	103.12	chebi:57731
MNXM305	2-methyl-3-oxopropanoate	C4H5O3	-1	101.081	chebi:57700
MNXM32	L-alanine zwitterion	C3H7NO2	0	89.093	chebi:57972
MNXM109	a 1,2-diacylglycerol-3-phosphate	C5H5O8PR2	-2	---------------	chebi:57739
MNXM59	1,2-diacyl-sn-glycerol	C5H6O5R2	0	---------------	chebi:17815
MNXM156	D-alanine zwitterion	C3H7NO2	0	89.093	chebi:57416
MNXM529	meso-2,6-diaminopimelic acid dizwitterion	C7H14N2O4	0	190.197	chebi:57791
MNXM78	L-lysinium(1+)	C6H15N2O2	1	147.196	chebi:32551
MNXM1434	melibiose	C12H22O11	0	342.296	chebi:28053
MNXM714	methane	CH4	0	16.042	chebi:16183
MNXM644	(2S,6S)-2,6-diaminopimelic acid dizwitterion	C7H14N2O4	0	190.197	chebi:57609
MNXM1552	D-argininium(1+)	C6H15N4O2	1	175.209	chebi:32689
MNXM1037	5-guanidino-2-oxopentanoate	C6H11N3O3	0	173.17	chebi:58489
MNXM2329	3-O-methylgallate	C8H7O5	-1	183.138	chebi:19950
MNXM670	gallate	C7H5O5	-1	169.112	chebi:16918
MNXM2561	salicin	C13H18O7	0	286.278	chebi:17814
MNXM1855	salicyl alcohol	C7H8O2	0	124.137	chebi:16464
MNXM776	cellobiose	C12H22O11	0	342.296	chebi:17057
MNXM165	maltose	C12H22O11	0	342.296	chebi:17306
MNXM5155	ferricytochrome c2	---------------	---------------	---------------	chebi:16448
MNXM5156	ferrocytochrome c2	---------------	---------------	---------------	chebi:16707
MNXM1020	dethiobiotin(1-)	C10H17N2O3	-1	213.254	chebi:57861
MNXM1140	7,8-diaminononanoate cation	C9H21N2O2	1	189.275	chebi:58500
MNXM266	dCMP(2-)	C9H12N3O7P	-2	305.181	chebi:57566
MNXM704	2'-deoxycytidine	C9H13N3O4	0	227.217	chebi:15698
MNXM98	(S)-malate	C4H4O5	-2	132.072	chebi:15589
MNXM1611	(S)-malyl-CoA	C25H35N7O20P3S	-5	878.567	chebi:57317
MNXM234	dUMP	C9H11N2O8P	-2	306.166	chebi:246422
MNXM11551	ferricytochrome b	---------------	---------------	---------------	chebi:5022
MNXM11556	ferrocytochrome b	---------------	---------------	---------------	chebi:5034
MNXM5993	(2R,3S)-Î²-methylmalyl-CoA	C26H37N7O20P3S	-5	892.593	metacyc:CPD-9409
MNXM69	glyoxylate	C2HO3	-1	73.028	chebi:36655
MNXM2611	3-fumarylpyruvate	C7H4O6	-2	184.103	chebi:16854
MNXM452	dUTP	C9H11N2O14P3	-4	464.11	chebi:61555
MNXM360	dCTP	C9H12N3O13P3	-4	463.125	chebi:61481
MNXM88	palmitoyl-CoA	C37H62N7O17P3S	-4	1001.91	chebi:57379
MNXM581	(E)-hexadec-2-enoyl-CoA	C37H60N7O17P3S	-4	999.895	chebi:61526
MNXM7231	cystathionine	C7H14N2O4S	0	222.262	chebi:17755
MNXM123	homocysteine zwitterion	C4H9NO2S	0	135.185	chebi:58065
MNXM53	L-serine	C3H7NO3	0	105.093	chebi:33384
MNXM492	2'-deoxyuridine	C9H12N2O5	0	228.202	chebi:16450
MNXM265	a 2-oxocarboxylate	C2O3R	-1	---------------	chebi:35179
MNXM774	a D-amino acid	C2H4NO2R	0	---------------	chebi:59871
MNXM2295	a (2S)-2-hydroxycarboxylate	C2H2O3R	-1	---------------	chebi:58123
MNXM245	L-glutamic 5-semialdehyde zwitterion	C5H9NO3	0	131.13	chebi:58066
MNXM381	an L-amino acid	C2H4NO2R	0	---------------	chebi:59869
MNXM460	glycerone	C3H6O3	0	90.078	chebi:16016
MNXM74	D-glyceraldehyde 3-phosphate	C3H5O6P	-2	168.042	chebi:59776
MNXM186	D-xylulose 5-phosphate(2-)	C5H9O8P	-2	228.094	chebi:57737
MNXM679	beta-D-glucose 1-phosphate(2-)	C6H11O9P	-2	258.12	chebi:57684
MNXM649	2-dehydro-3-deoxy-6-phosphonato-D-gluconate(3-)	C6H8O9P	-3	255.096	chebi:57569
MNXM440	2-dehydro-3-deoxy-D-gluconate	C6H9O6	-1	177.132	chebi:57990
MNXM258	D-erythrose 4-phosphate(2-)	C4H7O7P	-2	198.068	chebi:16897
MNXM73	phosphoenolpyruvate	C3H2O6P	-3	165.018	chebi:58702
MNXM1219	7-phospho-2-dehydro-3-deoxy-D-arabino-heptonate	C7H10O10P	-3	285.122	chebi:58394
MNXM894	4-hydroxy-2-oxoglutarate(2-)	C5H4O6	-2	160.082	chebi:17742
MNXM548	pyridoxaminium(1+)	C8H13N2O2	1	169.201	chebi:57761
MNXM311	pyridoxal	C8H9NO3	0	167.162	chebi:17310
MNXM2808	beta-L-arabinose 1-phosphate(2-)	C5H9O8P	-2	228.094	chebi:57521
MNXM461	L-arabinopyranose	C5H10O5	0	150.13	chebi:17535
MNXM801	L-arabinitol	C5H12O5	0	152.146	chebi:18403
MNXM215	alpha-D-glucose 6-phosphate(2-)	C6H11O9P	-2	258.12	chebi:58225
MNXM1218	6-phospho-2-dehydro-D-gluconate(3-)	C6H8O10P	-3	271.095	chebi:20750
MNXM325	6-phosphonatooxy-D-gluconate	C6H10O10P	-3	273.111	chebi:58759
MNXM197	(3S)-3-hydroxy-3-methylglutaryl-CoA(5-)	C27H39N7O20P3S	-5	906.62	chebi:43074
MNXM333	(R)-mevalonate	C6H11O4	-1	147.149	chebi:36464
MNXM1084	ferrocytochrome b5	---------------	---------------	---------------	chebi:16518
MNXM272	stearoyl-CoA	C39H66N7O17P3S	-4	1029.96	chebi:57394
MNXM1083	ferricytochrome b5	---------------	---------------	---------------	chebi:18097
MNXM686	oleoyl-CoA	C39H64N7O17P3S	-4	1027.95	chebi:57387
MNXM2286	streptomycin 6-phosphate(1+)	C21H41N7O15P	1	662.562	chebi:57787
MNXM1091	streptomycin(3+)	C21H42N7O12	3	584.598	chebi:58007
MNXM512	(S)-lactaldehyde	C3H6O2	0	74.079	chebi:18041
MNXM310	methylglyoxal	C3H4O2	0	72.063	chebi:17158
MNXM484	ribonucleoside triphosphate	C5H9O13P3R	-3	---------------	chebi:17972
MNXM413	ribonucleoside diphosphate	C5H8O10P2R	-3	---------------	chebi:17668
MNXM1115	beta-nicotinamide D-riboside	C11H15N2O5	1	255.247	chebi:15927
MNXM355	beta-nicotinamide D-ribonucleotide	C11H14N2O8P	-1	333.211	chebi:14649
MNXM1370	CDP-4-dehydro-6-deoxy-D-glucose(2-)	C15H21N3O15P2	-2	545.286	chebi:58166
MNXM1729	CDP-D-glucose(2-)	C15H23N3O16P2	-2	563.301	chebi:58660
MNXM4088	Protein glutamate	C6H8N2O4R2	---------------	---------------	kegg:C00614
MNXM6401	Protein glutamine	C6H9N3O3R2	---------------	---------------	kegg:C02583
MNXM4270	2,5-dihydroxybenzaldehyde	C7H6O3	0	138.121	chebi:28508
MNXM850	2,5-dihydroxybenzoate	C7H5O4	-1	153.112	chebi:58044
MNXM2170	1-ammonio-1-deoxy-scyllo-inositol	C6H14NO5	1	180.179	chebi:57671
MNXM37	L-glutamine zwitterion	C5H10N2O3	0	146.144	chebi:58359
MNXM676	2,4,6/3,5-pentahydroxycyclohexanone	C6H10O6	0	178.14	chebi:17811
MNXM3482	3-dehydro-2-deoxy-D-gluconate	C6H9O6	-1	177.132	chebi:57839
MNXM3460	2-deoxy-D-gluconate	C6H11O6	-1	179.148	chebi:57653
MNXM2716	prop-2-ynal	C3H2O	0	54.047	chebi:27976
MNXM2422	propynoate	C3HO2	-1	69.039	chebi:15364
MNXM6781	3-(2-propenoic acid)-o-benzoquinone	C9H5O4	-1	177.134	metacyc:CPD-8094
MNXM505	trans-4-coumarate	C9H7O3	-1	163.15	chebi:12876
MNXM716	3-oxoadipate	C6H6O5	-2	158.109	chebi:15775
MNXM5749	ferricytochrome	C33H30FeN4O4	3	602.461	chebi:15719
MNXM5750	ferrocytochrome	C33H30FeN4O4	2	602.461	chebi:15983
MNXM546	dGMP(2-)	C10H12N5O7P	-2	345.205	chebi:57673
MNXM647	2'-deoxyguanosine	C10H13N5O4	0	267.241	chebi:17172
MNXM645	(3,4-dihydroxyphenyl)acetate	C8H7O4	-1	167.139	chebi:17612
MNXM1639	3-hydroxyphenylacetate	C8H7O3	-1	151.139	chebi:58149
MNXM1107	CDP-4-dehydro-3,6-dideoxy-D-glucose(2-)	C15H21N3O14P2	-2	529.286	chebi:58283
MNXM516	GDP-4-dehydro-6-deoxy-alpha-D-mannose(2-)	C16H21N5O15P2	-2	585.31	chebi:57964
MNXM2232	GDP-6-deoxy-alpha-D-talose	C16H23N5O15P2	-2	587.326	chebi:57638
MNXM1829	GDP-6-deoxy-alpha-D-mannose	C16H23N5O15P2	-2	587.326	chebi:58224
MNXM874	4-amino-5-hydroxymethyl-2-methylpyrimidine	C6H9N3O	0	139.155	chebi:16892
MNXM388	5-amino-1-(5-phosphonato-D-ribosyl)imidazol-3-ium	C8H13N3O7P	-1	294.178	chebi:58592
MNXM734	2,3-dihydroxy-3-methylbutanoate	C5H9O4	-1	133.123	chebi:11424
MNXM238	3-methyl-2-oxobutanoate	C5H7O3	-1	115.107	chebi:11851
MNXM1211	2-oxo-2H-pyran-4,6-dicarboxylate	C7H2O6	-2	182.087	chebi:58304
MNXM77	glycerone phosphate	C3H5O6P	-2	168.042	chebi:57642
MNXM4872	vitamin K	C11H7O2R	---------------	---------------	chebi:28384
MNXM9084	Reduced Vitamin K	C11H9O2R	---------------	---------------	kegg:C05850
MNXM455	2,3-dihydroxybenzoate	C7H5O4	-1	153.112	chebi:36654
MNXM1978	2,3-dihydroxybenzoyl 5'-adenylate(1-)	C17H17N5O10P	-1	482.318	chebi:57417
MNXM1130	2,3-dihydroxy-trans-cinnamate	C9H7O4	-1	179.149	chebi:58642
MNXM363	lauroyl-CoA(4-)	C33H54N7O17P3S	-4	945.805	chebi:57375
MNXM642	trans-dodec-2-enoyl-CoA(4-)	C33H52N7O17P3S	-4	943.789	chebi:57330
MNXM2190	3-maleylpyruvate	C7H4O6	-2	184.103	chebi:16727
MNXM933	(S)-methylmalonate semialdehyde	C4H5O3	-1	101.081	chebi:62413
MNXM1572	methylmalonate(2-)	C4H4O4	-2	116.072	chebi:17453
MNXM224	myristoyl-CoA(4-)	C35H58N7O17P3S	-4	973.858	chebi:57385
MNXM654	trans-tetradec-2-enoyl-CoA	C35H56N7O17P3S	-4	971.842	chebi:61405
MNXM103	cholesterol	C27H46O	0	386.654	chebi:16113
MNXM710	cholesta-5,7-dien-3beta-ol	C27H44O	0	384.638	chebi:17759
MNXM807	(S)-2,3-dihydrodipicolinate	C7H5NO4	-2	167.119	chebi:30620
MNXM480	(S)-2,3,4,5-tetrahydrodipicolinate(2-)	C7H7NO4	-2	169.135	chebi:16845
MNXM395	N-acetyl-D-galactosamine	C8H15NO6	0	221.208	chebi:28037
MNXM585	alpha-D-galactosyl-(1->4)-beta-D-galactosyl-(1->4)-D-glucosyl-(1<->1)-ceramide	C37H66NO18R	0	---------------	chebi:18313
MNXM978	N-acetyl-beta-D-galactosaminyl-(1->3)-alpha-D-galactosyl-(1->4)-beta-D-galactosyl-(1->4)-beta-D-glucosyl-(1<->1)-ceramide	C45H79N2O23R	0	---------------	chebi:18259
MNXM1799	3-coumarate	C9H7O3	-1	163.15	chebi:47927
MNXM557	15-cis-phytoene	C40H64	0	544.936	chebi:27787
MNXM1788	(1R,2R,3R)-prephytoene diphosphate	C40H65O7P2	-3	719.887	chebi:58011
MNXM281	dihydrofolate(2-)	C19H19N7O6	-2	441.397	chebi:57451
MNXM79	(6S)-5,6,7,8-tetrahydrofolate	C19H21N7O6	-2	443.413	chebi:57453
MNXM463	N(1)-(5-phospho-D-ribosyl)glycinamide(1-)	C7H14N2O8P	-1	285.168	chebi:58457
MNXM511	(6R)-5,10-methenyltetrahydrofolate	C20H20N7O6	-1	454.416	chebi:57455
MNXM453	N(2)-formyl-N(1)-(5-phospho-D-ribosyl)glycinamide(2-)	C8H13N2O9P	-2	312.171	chebi:58426
MNXM1522	2-hydroxy-4-oxobutane-1,2,4-tricarboxylate	C7H5O8	-3	217.11	chebi:58075
MNXM1054	(1E)-4-oxobut-1-ene-1,2,4-tricarboxylate	C7H3O7	-3	199.095	chebi:57471
MNXM235	orotate	C5H3N2O4	-1	155.088	chebi:30839
MNXM252	(S)-dihydroorotate	C5H5N2O4	-1	157.104	chebi:30864
MNXM465	N-carbamoyl-L-aspartate(2-)	C5H6N2O5	-2	174.112	chebi:32814
MNXM486	decanoyl-CoA	C31H50N7O17P3S	-4	917.752	chebi:61430
MNXM580	trans-dec-2-enoyl-CoA	C31H48N7O17P3S	-4	915.736	chebi:61406
MNXM1174	3alpha,7alpha-dihydroxy-5beta-cholestan-26-al	C27H46O3	0	418.652	chebi:27428
MNXM1138	5beta-cholestane-3alpha,7alpha,26-triol	C27H48O3	0	420.668	chebi:28540
MNXM506	5,6-dihydrouracil	C4H6N2O2	0	114.103	chebi:15901
MNXM802	N-carbamoyl-beta-alaninate	C4H7N2O3	-1	131.11	chebi:11892
MNXM6093	3-methoxy-4-hydroxyphenylglycol	C9H12O4	0	184.189	metacyc:CPD-11497
MNXM826	3-(2,3-dihydroxyphenyl)propanoate	C9H9O4	-1	181.165	chebi:46951
MNXM1636	3-(cis-5,6-dihydroxycyclohexa-1,3-dienyl)propanoate	C9H11O4	-1	183.181	chebi:60087
MNXM648	2,5-diamino-4-hydroxy-6-(5-phosphonatoribosylamino)pyrimidine(3-)	C9H14N5O8P	-2	351.21	chebi:58614
MNXM1532	5-amino-6-(5-phospho-D-ribosylamino)uracil	C9H13N4O9P	-2	352.195	chebi:58453
MNXM699	O-acetyl-L-homoserine zwitterion	C6H11NO4	0	161.156	chebi:57716
MNXM7214	Cyanoglycoside	C8H11NO6R2	---------------	---------------	kegg:C05713
MNXM3000	cyanohydrin	C2HNOR2	0	---------------	chebi:23437
MNXM5904	prop-2-yn-1-ol	C3H4O	0	56.063	chebi:28905
MNXM205	dopamine	C8H12NO2	1	154.186	chebi:59905
MNXM11245	Cytochrome P-450 reduced form	---------------	---------------	---------------	kegg:C06110
MNXM11244	Cytochrome P-450 oxidized form	---------------	---------------	---------------	kegg:C06109
MNXM2806	arbutin 6-phosphate	C12H15O10P	-2	350.215	chebi:60929
MNXM376	hydroquinone	C6H6O2	0	110.111	chebi:17594
MNXM508	beta-D-glucose 6-phosphate(2-)	C6H11O9P	-2	258.12	chebi:58247
MNXM478	(-)-3-dehydroquinate	C7H9O6	-1	189.143	chebi:32364
MNXM1994	6-hydroxyhexanoate	C6H11O3	-1	131.15	chebi:32383
MNXM831	6-oxohexanoate	C6H9O3	-1	129.134	chebi:18322
MNXM5312	trans-3-Chloroallyl aldehyde	C3H3ClO	0	90.508	kegg:C06613
MNXM6087	3-chloroprop-2-en-1-ol	C3H5ClO	0	92.524	chebi:23120
MNXM6216	cis-3-Chloroallyl aldehyde	C3H3ClO	0	90.508	kegg:C16348
MNXM5676	cis-3-chloroprop-2-en-1-ol	C3H5ClO	0	92.524	chebi:28967
MNXM1468	chloroacetate	C2H2ClO2	-1	93.489	chebi:23123
MNXM1816	chloroacetaldehyde	C2H3ClO	0	78.498	chebi:27871
MNXM9463	(E)-1,3-dichloropropene	C3H4Cl2	0	110.97	chebi:18624
MNXM9511	(Z)-1,3-dichloropropene	C3H4Cl2	0	110.97	chebi:18809
MNXM3805	2-[3-carboxylato-3-(methylammonio)propyl]-L-histidine dizwitterion	C11H18N4O4	0	270.285	chebi:57784
MNXM3804	2-(3-amino-3-carboxypropyl)-L-histidine dizwitterion	C10H16N4O4	0	256.258	chebi:58031
MNXM2186	3-chloro-cis,cis-muconate(2-)	C6H3ClO4	-2	174.539	chebi:17589
MNXM936	2,5-didehydro-D-gluconate	C6H7O7	-1	191.116	chebi:11449
MNXM582	2-dehydro-D-gluconate	C6H9O7	-1	193.131	chebi:16808
MNXM244	3-oxopropanoate	C3H3O3	-1	87.054	chebi:33190
MNXM872	3-hydroxypropanoate	C3H5O3	-1	89.07	chebi:16510
MNXM1147	cyanuric acid	C3H3N3O3	0	129.074	chebi:38028
MNXM1634	3-(3-hydroxyphenyl)propanoate	C9H9O3	-1	165.166	chebi:57277
MNXM2524	glutaredoxin	C10H16N3O6S	-1	306.316	chebi:48465
MNXM970	arsenate(2-)	AsHO4	-2	139.927	chebi:48597
MNXM2525	glutaredoxin disulfide	C20H30N6O12S2	-2	610.615	chebi:48466
MNXM658	arsenite(1-)	AsH2O3	-1	124.936	chebi:29242
MNXM9298	---------------	---------------	---------------	---------------	kegg:G00171
MNXM9295	---------------	---------------	---------------	---------------	kegg:G00010
MNXM6479	---------------	---------------	---------------	---------------	kegg:G00011
MNXM182	D-mannopyranose	C6H12O6	0	180.156	chebi:4208
MNXM9328	---------------	---------------	---------------	---------------	kegg:G00012
MNXM9313	---------------	---------------	---------------	---------------	kegg:G00013
MNXM7900	---------------	---------------	---------------	---------------	kegg:G00014
MNXM1004	sucrose 6(F)-phosphate(2-)	C12H21O14P	-2	420.261	chebi:57723
MNXM816	L-tartrate	C4H4O6	-2	148.071	chebi:30924
MNXM523	2-hydroxy-3-oxosuccinate(2-)	C4H2O6	-2	146.055	chebi:58265
MNXM1389	trans-hexadec-2-enal	C16H30O	0	238.409	chebi:17585
MNXM187	phosphoethanolamine	C2H7NO4P	-1	140.055	chebi:58190
MNXM391	sphingosine 1-phosphate	C18H37NO5P	-1	378.464	chebi:60119
MNXM183	(6R)-5,10-methylenetetrahydrofolate	C20H21N7O6	-2	455.424	chebi:15636
MNXM257	dTMP	C10H13N2O8P	-2	320.193	chebi:26999
MNXM7899	---------------	---------------	---------------	---------------	kegg:G10694
MNXM2261	N,N-dimethylethanolamine phosphate(1-)	C4H11NO4P	-1	168.108	chebi:58641
MNXM1491	N-methylethanolaminium phosphate(1-)	C3H9NO4P	-1	154.082	chebi:57781
MNXM229	choline phosphate	C5H13NO4P	-1	182.135	chebi:295975
MNXM6494	(1-naphthyl)methanol	C11H10O	0	158.197	chebi:38137
MNXM6043	1-naphthaldehyde	C11H8O	0	156.181	chebi:52367
MNXM350	propane-1,3-diamine	C3H12N2	2	76.141	chebi:57484
MNXM493	3-ammoniopropanal	C3H8NO	1	74.102	chebi:58374
MNXM586	antheraxanthin	C40H56O3	0	584.871	chebi:27867
MNXM403	zeaxanthin	C40H56O2	0	568.871	chebi:27547
MNXM583	all-trans-violaxanthin	C40H56O4	0	600.87	chebi:35288
MNXM840	L-2,4-diazaniumylbutyrate	C4H11N2O2	1	119.142	chebi:58761
MNXM615	D-mannitol	C6H14O6	0	182.172	chebi:16899
MNXM958	2,3-diketogulonate	C6H7O7	-1	191.116	chebi:57441
MNXM736	3-dehydro-L-gulonate	C6H9O7	-1	193.131	chebi:57655
MNXM12309	myo-inositol phosphate	---------------	---------------	---------------	chebi:25448
MNXM3121	(22S)-22-hydroxycampest-4-en-3-one	C28H46O2	0	414.664	chebi:72330
MNXM1962	(5alpha,22S,24R)-22-hydroxyergostan-3-one	C28H48O2	0	416.68	chebi:59411
MNXM7140	C15813	---------------	---------------	---------------	kegg:C15813
MNXM10846	C15810	---------------	---------------	---------------	kegg:C15810
MNXM1984	dehydroglycine	C2H3NO2	0	73.051	chebi:53647
MNXM4697	N-[(E)-4-ammoniobutylidene]propane-1,3-diaminium	C7H20N3	3	146.254	chebi:58732
MNXM124	spermidine(3+)	C7H22N3	3	148.27	chebi:57834
MNXM9280	---------------	---------------	---------------	---------------	kegg:G13033
MNXM9325	---------------	---------------	---------------	---------------	kegg:G08421
MNXM7904	---------------	---------------	---------------	---------------	kegg:G06780
MNXM9324	---------------	---------------	---------------	---------------	kegg:G13038
MNXM143	N-acetyl-D-glucosamine	C8H15NO6	0	221.208	chebi:506227
MNXM9329	---------------	---------------	---------------	---------------	kegg:G13039
MNXM7898	---------------	---------------	---------------	---------------	kegg:G12336
MNXM9283	---------------	---------------	---------------	---------------	kegg:G13043
MNXM497	phenylacetate	C8H7O2	-1	135.14	chebi:18401
MNXM2709	phenylacetonitrile	C8H7N	0	117.148	chebi:25979
MNXM5873	OPC8-3-hydroxyacyl-CoA	C39H60N7O19P3S	-4	1055.91	metacyc:CPD-11519
MNXM5876	OPC8-trans-2-enoyl-CoA	C39H58N7O18P3S	-4	1037.9	metacyc:CPD-11518
MNXM5874	OPC8-3-ketoacyl-CoA	C39H58N7O19P3S	-4	1053.9	metacyc:CPD-11520
MNXM5871	OPC6-CoA	C37H56N7O18P3S	-4	1011.86	metacyc:CPD-11521
MNXM5869	OPC6-3-hydroxyacyl-CoA	C37H56N7O19P3S	-4	1027.86	metacyc:CPD-11523
MNXM5872	OPC6-trans-2-enoyl-CoA	C37H54N7O18P3S	-4	1009.85	metacyc:CPD-11522
MNXM5870	OPC6-3-ketoacyl-CoA	C37H54N7O19P3S	-4	1025.85	metacyc:CPD-11524
MNXM5867	OPC4-CoA	C35H52N7O18P3S	-4	983.81	metacyc:CPD-11525
MNXM5865	OPC4-3-hydroxyacyl-CoA	C35H52N7O19P3S	-4	999.809	metacyc:CPD-11527
MNXM5868	OPC4-trans-2-enoyl-CoA	C35H50N7O18P3S	-4	981.794	metacyc:CPD-11526
MNXM5866	OPC4-3-ketoacyl-CoA	C35H50N7O19P3S	-4	997.793	metacyc:CPD-11528
MNXM5798	jasmonoyl-CoA	C33H48N7O18P3S	-4	955.757	metacyc:CPD-11529
MNXM1714	5-amino-2-oxopentanoic acid zwitterion	C5H9NO3	0	131.13	chebi:58802
MNXM1148	D-ornithinium(1+)	C5H13N2O2	1	133.169	chebi:57668
MNXM481	3'-dephospho-CoA(2-)	C21H33N7O13P2S	-2	685.538	chebi:57328
MNXM892	2,3-bisphosphonato-D-glycerate(5-)	C3H3O10P2	-5	260.997	chebi:58248
MNXM261	3-phosphonato-D-glyceroyl phosphate(4-)	C3H4O10P2	-4	262.005	chebi:57604
MNXM2923	2-dehydro-3-deoxy-D-glucarate(2-)	C6H6O7	-2	190.108	chebi:58098
MNXM744	D-glucarate	C6H8O8	-2	208.123	chebi:30612
MNXM1087	N-formylmethanofuran(5-)	C35H39N4O16	-5	771.701	chebi:57727
MNXM1050	methanofuranate(4-)	C34H40N4O15	-4	744.699	chebi:58151
MNXM5558	5-methyl-3-oxo-4-hexenoyl-CoA	C28H40N7O18P3S	-4	887.64	metacyc:CPD-12906
MNXM389	3-methylbut-2-enoyl-CoA	C26H38N7O17P3S	-4	845.603	chebi:57344
MNXM593	(R)-pantoate	C6H11O4	-1	147.149	chebi:15980
MNXM959	2-dehydropantoate	C6H9O4	-1	145.133	chebi:11561
MNXM3848	3-methoxytyramine	C9H14NO2	1	168.213	metacyc:CPD-7650
MNXM4183	(4-hydroxy-3-methoxyphenyl)acetaldehyde	C9H10O3	0	166.174	chebi:28111
MNXM1210	2-hydroxyglutarate(2-)	C5H6O5	-2	146.098	chebi:11596
MNXM10616	Alcophosphamide	C7H17Cl2N2O3P	0	279.101	kegg:C16551
MNXM2968	Aldophosphamide	C7H15Cl2N2O3P	0	277.085	kegg:C07645
MNXM3835	3-Carbamoyl-2-phenylpropionaldehyde	C10H11NO3	0	193.199	kegg:C16587
MNXM6074	2-Phenyl-1,3-propanediol monocarbamate	C10H13NO3	0	195.215	kegg:C16586
MNXM789	2-deoxy-alpha-D-ribose 1-phosphate(2-)	C5H9O7P	-2	212.095	chebi:57259
MNXM1897	5-dehydro-2-deoxy-D-gluconate	C6H9O6	-1	177.132	chebi:16669
MNXM2337	5-deoxy-D-glucuronate	C6H9O6	-1	177.132	chebi:58852
MNXM622	1-deoxy-D-xylulose 5-phosphate	C5H9O7P	-2	212.095	chebi:57792
MNXM1626	2-C-methyl-D-erythritol 4-phosphate(2-)	C5H11O7P	-2	214.11	chebi:58262
MNXM212	adenosine	C10H13N5O4	0	267.241	chebi:16335
MNXM1985	3'-AMP	C10H12N5O7P	-2	345.205	chebi:60880
MNXM1407	4-O-phosphonato-D-erythronate(3-)	C4H6O8P	-3	213.059	chebi:58766
MNXM2775	2-amino-2,3,7-trideoxy-D-lyxo-hept-6-ulosonate	C7H13NO5	0	191.182	chebi:58859
MNXM5788	2,3-dioxopropyl phosphate	C3H3O6P	-2	166.026	chebi:58860
MNXM1974	1-deoxy-D-threo-hexo-2,5-diulose 6-phosphate	C6H9O8P	-2	240.105	chebi:58861
MNXM361	L-aspartate 4-semialdehyde	C4H7NO3	0	117.103	chebi:537519
MNXM7216	cyclic dehypoxanthinylfutalosinate	C14H13O7	-1	293.249	chebi:64270
MNXM3255	dehypoxanthine futalosinate	C14H15O7	-1	295.265	chebi:58864
MNXM13382	---------------	---------------	---------------	---------------	kegg:G00595
MNXM13336	---------------	---------------	---------------	---------------	kegg:G00971
MNXM6075	2-Polyprenyl-6-methoxyphenol	C12H16O2(C5H8)n	0	---------------	kegg:C17552
MNXM6758	2-Polyprenyl-6-hydroxyphenol	C11H14O2(C5H8)n	0	---------------	kegg:C17551
MNXM1264	3-oxoadipyl-CoA(5-)	C27H37N7O20P3S	-5	904.604	chebi:57348
MNXM2645	S-Methyl butanethioate	C5H10OS	0	118.197	hmdb:HMDB31191
MNXM3229	But-2-enoyl-[acyl-carrier protein]	C4H5OSR	---------------	---------------	kegg:C04246
MNXM1269	acetyl-[acyl-carrier protein]	C2H3OSR	0	---------------	chebi:17093
MNXM477	malonate(2-)	C3H2O4	-2	102.046	chebi:15792
MNXM184	carboxyacetyl-[acyl-carrier protein]	C3H3O3SR	0	---------------	chebi:17330
MNXM849	11-deoxycorticosterone	C21H30O3	0	330.461	chebi:16973
MNXM5562	5alpha-Dihydrodeoxycorticosterone	C21H32O3	0	332.477	kegg:C18040
MNXM1531	5,6-dimethylbenzimidazole	C9H10N2	0	146.189	chebi:15890
MNXM208	FMNH2	C17H21N4O9P	-2	456.344	chebi:57618
MNXM668	5,6,7,8-tetrahydromethanopterin	C30H42N6O16P	-3	773.659	chebi:58103
MNXM1643	5-methyl-5,6,7,8-tetrahydromethanopterin	C31H44N6O16P	-3	787.685	chebi:58116
MNXM299	carbon monoxide(1+)	CHO	1	29.018	chebi:58072
MNXM667	5,10-methylenetetrahydromethanopterin(3-)	C31H42N6O16P	-3	785.67	chebi:57818
MNXM446	(S)-3-hydroxybutanoyl-CoA(4-)	C25H38N7O18P3S	-4	849.592	chebi:57316
MNXM446	(S)-3-hydroxybutanoyl-CoA(4-)	C25H38N7O18P3S	-4	849.592	chebi:57316
MNXM2	H2O	H2O	0	18.015	chebi:15377
MNXM214	crotonoyl-CoA(4-)	C25H36N7O17P3S	-4	831.576	chebi:57332
MNXM757	(S)-3-hydroxyhexanoyl-CoA	C27H42N7O18P3S	-4	877.645	chebi:62075
MNXM757	(S)-3-hydroxyhexanoyl-CoA	C27H42N7O18P3S	-4	877.645	chebi:62075
MNXM753	trans-hex-2-enoyl-CoA	C27H40N7O17P3S	-4	859.629	chebi:62077
MNXM770	2,5-dioxopentanoate	C5H5O4	-1	129.091	chebi:58136
MNXM1261	2-dehydro-3-deoxy-D-arabinonate	C5H7O5	-1	147.106	chebi:16699
MNXM766	(S)-3-hydroxyoctanoyl-CoA	C29H46N7O18P3S	-4	905.698	chebi:62617
MNXM766	(S)-3-hydroxyoctanoyl-CoA	C29H46N7O18P3S	-4	905.698	chebi:62617
MNXM784	trans-oct-2-enoyl-CoA	C29H44N7O17P3S	-4	887.683	chebi:62242
MNXM674	(S)-3-hydroxydecanoyl-CoA	C31H50N7O18P3S	-4	933.751	chebi:62616
MNXM674	(S)-3-hydroxydecanoyl-CoA	C31H50N7O18P3S	-4	933.751	chebi:62616
MNXM580	trans-dec-2-enoyl-CoA	C31H48N7O17P3S	-4	915.736	chebi:61406
MNXM733	(S)-3-hydroxylauroyl-CoA	C33H54N7O18P3S	-4	961.804	chebi:62558
MNXM733	(S)-3-hydroxylauroyl-CoA	C33H54N7O18P3S	-4	961.804	chebi:62558
MNXM642	trans-dodec-2-enoyl-CoA(4-)	C33H52N7O17P3S	-4	943.789	chebi:57330
MNXM767	(S)-3-hydroxytetradecanoyl-CoA	C35H58N7O18P3S	-4	989.857	chebi:62614
MNXM654	trans-tetradec-2-enoyl-CoA	C35H56N7O17P3S	-4	971.842	chebi:61405
MNXM767	(S)-3-hydroxytetradecanoyl-CoA	C35H58N7O18P3S	-4	989.857	chebi:62614
MNXM825	(S)-3-hydroxypalmitoyl-CoA	C37H62N7O18P3S	-4	1017.91	chebi:62613
MNXM581	(E)-hexadec-2-enoyl-CoA	C37H60N7O17P3S	-4	999.895	chebi:61526
MNXM825	(S)-3-hydroxypalmitoyl-CoA	C37H62N7O18P3S	-4	1017.91	chebi:62613
MNXM701	(2S,3S)-3-hydroxy-2-methylbutanoyl-CoA(4-)	C26H40N7O18P3S	-4	863.618	chebi:57312
MNXM609	2-methylbut-2-enoyl-CoA	C26H38N7O17P3S	-4	845.603	chebi:57260
MNXM701	(2S,3S)-3-hydroxy-2-methylbutanoyl-CoA(4-)	C26H40N7O18P3S	-4	863.618	chebi:57312
MNXM609	2-methylbut-2-enoyl-CoA	C26H38N7O17P3S	-4	845.603	chebi:57260
MNXM9268	---------------	---------------	---------------	---------------	kegg:G13057
MNXM9294	---------------	---------------	---------------	---------------	kegg:G13058
MNXM13169	tRNA with a 3' CC end	C23H33N6O18P2R(C5H8O6PR)n	---------------	---------------	kegg:C19080
MNXM13171	tRNA with a 3' cytidine	C14H21N3O11PR(C5H8O6PR)n	---------------	---------------	kegg:C19078
MNXM5545	a (4S)-1,2-epoxymenth-8-ene	C10H16O	0	152.233	metacyc:4S-limonene-1-2-epoxides
MNXM702	(4S)-limonene	C10H16	0	136.234	chebi:15383
MNXM13170	tRNA with a 3' CCA end	C33H45N11O24P3R(C5H8O6PR)n	---------------	---------------	kegg:C19085
MNXM5974	UDP-2,3-diacetamido-2,3-dideoxy-alpha-D-glucuronate	C19H25N4O18P2	-3	659.365	chebi:58745
MNXM5322	UDP-2,3-diacetamido-2,3-dideoxy-alpha-D-mannuronate	C19H25N4O18P2	-3	659.365	chebi:58746
MNXM275	2-phospho-D-glycerate	C3H4O7P	-3	183.033	chebi:58289
MNXM4884	Î±-Kdo-(2->8)-Î±-Kdo-(2->4)-Î±-Kdo-(2->6)-lipid IVA	C92H159N2O44P2	-7	2059.18	metacyc:CPD-12281
MNXM535	CMP-3-deoxy-D-manno-octulosonate	C17H24N3O15P	-2	541.357	chebi:59825
MNXM824	(KDO)2-lipid IVA	C84H148N2O37P2	-6	1840.01	chebi:60365
MNXM13359	---------------	---------------	---------------	---------------	kegg:G13061
MNXM271	sedoheptulose 7-phosphate(2-)	C7H13O10P	-2	288.146	chebi:57483
MNXM17114	D-glycero-D-manno-heptose 7-phosphate	C7H13O10P	-2	288.146	chebi:59955
MNXM4551	D-glycero-alpha-D-manno-heptose 7-phosphate	C7H13O10P	-2	288.146	chebi:60203
MNXM2851	oxepin-CoA	C29H38N7O18P3S	-4	897.634	chebi:63252
MNXM2919	2-(1,2-epoxy-1,2-dihydrophenyl)acetyl-CoA	C29H38N7O18P3S	-4	897.634	chebi:63458
MNXM502	phenylacetyl-CoA(4-)	C29H38N7O17P3S	-4	881.635	chebi:57390
MNXM1959	(2E,6E)-farnesal	C15H24O	0	220.35	chebi:15894
MNXM1161	(2E,6E)-farnesol	C15H26O	0	222.366	chebi:16619
MNXM4343	3-oxocholest-4-en-26-ol	C27H44O2	0	400.637	chebi:63640
MNXM973	cholest-4-en-3-one	C27H44O	0	384.638	chebi:16175
MNXM3890	9alpha-hydroxyandrosta-1,4-diene-3,17-dione	C19H24O3	0	300.392	chebi:63641
MNXM3538	androsta-1,4-diene-3,17-dione	C19H24O2	0	284.393	chebi:40799
MNXM2304	(Z)-3-ureidoacrylate peracid	C4H6N2O4	0	146.101	chebi:59889
MNXM3415	(Z)-3-aminoperacrylic acid	C3H5NO3	0	103.077	chebi:59892
MNXM742	carbamate	CH2NO2	-1	60.032	chebi:13941
MNXM2585	(Z)-2-methyl-ureidoperacrylic acid	C5H8N2O4	0	160.128	chebi:63249
MNXM4212	(Z)-2-hydroxy-3-aminoperacrylic acid	C4H7NO3	0	117.103	chebi:63250
MNXM12923	scyllo-inositol	C6H12O6	0	180.156	chebi:10642
MNXM2207	7-cyano-7-deazaguanine	C7H5N5O	0	175.148	chebi:45075
MNXM5026	7-carboxy-7-deazaguanine	C7H5N4O3	-1	193.14	chebi:61036
MNXM626	4-(trimethylammonio)butanoate	C7H15NO2	0	145.2	chebi:16244
MNXM5285	a protein c-terminal s-farnesyl-l-cysteine methyl ester	C21H35N2O3SR(C2H2NOR)n	---------------	---------------	metacyc:PROTEIN-C-TERMINAL-S-FARNESYL-L-CYSTEINE
MNXM9053	a protein c-terminal S-farnesyl-L-cysteine	C20H33N2O3SR(C2H2NOR)n	---------------	---------------	metacyc:PROTEIN-C-TERMINAL-S-ETC-CYSTEINE
MNXM17354	DNA-6-Methyl-Amino-Purines	C11H16N5O6P(C5H8O5PR)n(C5H8O5PR)n	---------------	---------------	metacyc:DNA-6-Methyl-Amino-Purines
MNXM11418	DNA-Adenines	C10H14N5O6P(C5H8O5PR)n(C5H8O5PR)n	---------------	---------------	metacyc:DNA-Adenines
MNXM20524	a phospholipid cyclopropane fatty acid	C15H24O8PR3	---------------	---------------	metacyc:Phospholipid-Cyclopropane-Fatty-Acids
MNXM12666	a phospholipid olefinic fatty acid	C14H22O8PR3	---------------	---------------	metacyc:Phospholipid-Olefinic-Fatty-Acids
MNXM4216	1,2-bis-O-sinapoyl beta-D-glucoside	C28H32O14	0	592.545	chebi:27993
MNXM1304	1-O-sinapoyl-beta-D-glucose	C17H22O10	0	386.351	chebi:16546
MNXM11193	an [eIF5A-precursor]-deoxyhypusine	C11H22N4O2R2	---------------	---------------	metacyc:CPD-9973
MNXM17467	an [eIF5A-precursor]-lysine	C7H13N3O2R2	---------------	---------------	metacyc:EIF5A-LYSINE
MNXM9056	a protein-L-tyrosine phosphate	C10H11N2O6PR2	---------------	---------------	metacyc:Protein-tyrosine-phosphates
MNXM7713	a [protein]-L-tyrosine	C10H10N2O3R2	---------------	---------------	metacyc:Protein-Tyrosines
MNXM5962	a trans-2-enoyl-[acyl-carrier protein]	C3H2OSR2	---------------	---------------	metacyc:TRANS-D2-ENOYL-ACP
MNXM5861	a (3R)-3-hydroxyacyl-[acyl-carrier protein]	C3H4O2SR2	---------------	---------------	metacyc:OH-ACYL-ACP
MNXM7099	a 3-oxoacyl-[acp]	C3H2O2SR2	---------------	---------------	metacyc:B-KETOACYL-ACP
MNXM402	laurate	C12H23O2	-1	199.31	chebi:18262
MNXM108	palmitate	C16H31O2	-1	255.416	chebi:7896
MNXM11	diphosphate(3-)	HO7P2	-3	174.951	chebi:33019
MNXM14	AMP	C10H12N5O7P	-2	345.205	chebi:456215
MNXM88	palmitoyl-CoA	C37H62N7O17P3S	-4	1001.91	chebi:57379
MNXM108	palmitate	C16H31O2	-1	255.416	chebi:7896
MNXM12	CoA	C21H32N7O16P3S	-4	763.502	chebi:57287
MNXM3	ATP	C10H12N5O13P3	-4	503.149	chebi:30616
MNXM2410	octan-1-ol	C8H18O	0	130.228	chebi:16188
MNXM6368	an oxidized rubredoxin	UK	0	277.127	metacyc:Oxidized-Rubredoxins
MNXM5860	octane	C8H18	0	114.229	chebi:17590
MNXM6421	a reduced rubredoxin	UK	0	277.127	metacyc:Reduced-Rubredoxins
MNXM16901	a D-threo-aldose	C5H9O5R	---------------	---------------	metacyc:CPD-8548
MNXM16902	a D-threo-aldono-1,5-lactone	C6H10O5	0	162.141	brenda:BG49008
MNXM1380	keto-D-fructose	C6H12O6	0	180.156	chebi:48095
MNXM216	nicotinamide	C6H6N2O	0	122.125	chebi:17154
MNXM952	S-formylglutathionate(1-)	C11H16N3O7S	-1	334.326	chebi:57688
MNXM1051	S-(hydroxymethyl)glutathione(1-)	C11H18N3O7S	-1	336.342	chebi:58758
MNXM57	glutathione	C10H16N3O6S	-1	306.316	chebi:57925
MNXM821	propanal	C3H6O	0	58.079	chebi:17153
MNXM1255	(S)-propane-1,2-diol	C3H8O2	0	76.094	chebi:29002
MNXM2165	(R)-prunasin	C14H17NO6	0	295.288	chebi:17396
MNXM1283	mandelonitrile	C8H7NO	0	133.147	chebi:16910
MNXM2425	raucaffricine	C27H32N2O8	0	512.552	chebi:17400
MNXM1124	vomilenine	C21H22N2O3	0	350.411	chebi:16408
MNXM417	D-fructofuranose 1,6-bisphosphate(4-)	C6H10O12P2	-4	336.084	chebi:49299
MNXM5875	OPC8-CoA	C39H60N7O18P3S	-4	1039.92	metacyc:CPD-11517
MNXM2596	1D-myo-inositol 2-acetamido-2-deoxy-alpha-D-glucopyranoside 3-phosphate(2-)	C14H24NO14P	-2	461.312	chebi:58892
MNXM2062	1D-myo-inositol 2-acetamido-2-deoxy-alpha-D-glucopyranoside	C14H25NO11	0	383.348	chebi:52442
MNXM2146	an oxidized flavoprotein	---------------	---------------	---------------	metacyc:Oxidized-Flavoproteins
MNXM5567	6-hydroxymelatonin	C13H16N2O3	0	248.278	metacyc:CPD-12014
MNXM1114	melatonin	C13H16N2O2	0	232.278	chebi:16796
MNXM2154	a reduced flavoprotein	---------------	---------------	---------------	metacyc:Reduced-Flavoproteins
MNXM780	N-acetylserotonin	C12H14N2O2	0	218.252	chebi:17697
MNXM12695	a pimeloyl-[acp]	C7H11O3SR	---------------	---------------	metacyc:Pimeloyl-ACPs
MNXM12694	a pimelyl-[acp] methyl ester	C8H13O3SR	---------------	---------------	metacyc:Pimeloyl-ACP-methyl-esters
MNXM621	raffinose	C18H32O16	0	504.437	chebi:16634
MNXM1294	sedoheptulose 1,7-bisphosphate(4-)	C7H12O13P2	-4	366.11	chebi:58335
MNXM963	5-dehydro-D-gluconate	C6H9O7	-1	193.131	chebi:58143
MNXM1565	L-idonate	C6H11O7	-1	195.147	chebi:17796
MNXM1748	L-fuculose	C6H12O5	0	164.156	chebi:17617
MNXM659	L-fucose	C6H12O5	0	164.156	chebi:2181
MNXM1749	L-fuculose 1-phosphate(2-)	C6H11O8P	-2	242.121	chebi:57846
MNXM406	feruloyl-CoA	C31H40N7O19P3S	-4	939.671	chebi:57276
MNXM754	vanillin	C8H8O3	0	152.147	chebi:18346
MNXM1401	3,4-dihydroxyphenylacetaldehyde	C8H8O3	0	152.147	chebi:27978
MNXM111	Fe(2+)	Fe	2	55.845	chebi:29033
MNXM196	Fe(3+)	Fe	3	55.845	chebi:29034
MNXM1727	beta-L-fucose 1-phosphate(2-)	C6H11O8P	-2	242.121	chebi:57268
MNXM260	L-kynurenine zwitterion	C10H12N2O3	0	208.214	chebi:57959
MNXM1288	N-formyl-L-kynurenine zwitterion	C11H12N2O4	0	236.224	chebi:58629
MNXM4035	linamarin	C10H17NO6	0	247.245	chebi:16441
MNXM2066	2-hydroxy-2-methylpropanenitrile	C4H7NO	0	85.104	chebi:15348
MNXM1231	formamide	CH3NO	0	45.041	chebi:16397
MNXM1287	N-formyl-L-glutamate(2-)	C6H7NO5	-2	173.123	chebi:17684
MNXM496	N-formimidoyl-L-glutamate(1-)	C6H9N2O4	-1	173.147	chebi:58928
MNXM172	4-oxobutanoate	C4H5O3	-1	101.081	chebi:57706
MNXM192	4-aminobutanoate	C4H9NO2	0	103.12	chebi:59888
MNXM172	4-oxobutanoate	C4H5O3	-1	101.081	chebi:57706
MNXM32	L-alanine zwitterion	C3H7NO2	0	89.093	chebi:57972
MNXM192	4-aminobutanoate	C4H9NO2	0	103.12	chebi:59888
MNXM23	pyruvate	C3H3O3	-1	87.054	chebi:15361
MNXM1521	2-(carboxylatomethyl)-5-oxo-2,5-dihydro-2-furoate(2-)	C7H4O6	-2	184.103	chebi:57979
MNXM829	5-oxo-4,5-dihydro-2-furylacetate	C6H5O4	-1	141.102	chebi:58425
MNXM3238	cis-beta-D-glucosyl-2-hydroxycinnamate	C15H17O8	-1	325.291	chebi:62223
MNXM3237	cis-2-coumarate	C9H7O3	-1	163.15	chebi:47921
MNXM915	5-formimidoyltetrahydrofolate(2-)	C20H22N8O6	-2	470.439	chebi:57456
MNXM1392	(6S)-5-formyltetrahydrofolate(2-)	C20H21N7O7	-2	471.423	chebi:57457
MNXM237	10-formyltetrahydrofolate	C20H21N7O7	-2	471.423	chebi:57454
MNXM739	4-hydroxybenzoyl-CoA(4-)	C28H36N7O18P3S	-4	883.608	chebi:57356
MNXM1744	hydroxyacetone	C3H6O2	0	74.079	chebi:27957
MNXM398	acetone	C3H6O	0	58.079	chebi:15347
MNXM708	4-fumarylacetoacetate(2-)	C8H6O6	-2	198.13	chebi:18034
MNXM154	acetoacetate	C4H5O3	-1	101.081	chebi:13705
MNXM577	4-hydroxybenzaldehyde	C7H6O2	0	122.121	chebi:17597
MNXM6439	a stearoyl-[acp]	C18H35OSR	---------------	---------------	metacyc:Stearoyl-ACPs
MNXM12509	a trans-octadec-2-enoyl-[acp]	C18H33OSR	---------------	---------------	metacyc:Octadec-2-enoyl-ACPs
MNXM2041	(2R)-2-hydroxy-2-methylbutanenitrile	C5H9NO	0	99.131	chebi:60908
MNXM12137	lotaustralin	C11H19NO6	0	261.272	metacyc:CPD-10277
MNXM8974	an oxidized glutaredoxin	---------------	---------------	---------------	metacyc:Ox-Glutaredoxins
MNXM9080	a reduced glutaredoxin	---------------	---------------	---------------	metacyc:Red-Glutaredoxins
MNXM340	N-acetyl-alpha-D-glucosamine 1-phosphate(2-)	C8H14NO9P	-2	299.172	chebi:57776
MNXM969	alpha-D-glucosamine 1-phosphate(1-)	C6H13NO8P	-1	258.143	chebi:58516
MNXM405	5-aminolevulinate	C5H9NO3	0	131.13	chebi:356416
MNXM1453	(S)-4-amino-5-oxopentanoic acid zwitterion	C5H9NO3	0	131.13	chebi:57501
MNXM1280	L-gamma-glutamyl phosphate(2-)	C5H8NO7P	-2	225.093	chebi:58274
MNXM429	6-O-phosphono-D-glucono-1,5-lactone	C6H9O9P	-2	256.104	chebi:57955
MNXM5569	6-methoxy-3-methyl-2-all-trans-polyprenyl-1,4-benzoquinol	C38H58O3	0	562.865	chebi:61473
MNXM5473	2-methoxy-6-all-trans-polyprenyl-1,4-benzoquinol	C37H56O3	0	548.839	chebi:61472
MNXM9799	2-carboxylate-4-methyl-5-beta-(ethyl adenosine 5-diphosphate) thiazole	C17H19N6O12P2S	-3	593.378	metacyc:CPDQT-400
MNXM336	alpha-D-galactose 1-phosphate(2-)	C6H11O9P	-2	258.12	chebi:58336
MNXM112	beta-D-galactose	C6H12O6	0	180.156	chebi:27667
MNXM3362	strictosidine aglycone(1+)	C21H25N2O4	1	369.434	chebi:58012
MNXM1360	3alpha(S)-strictosidinium(1+)	C27H35N2O9	1	531.575	chebi:58193
MNXM2873	UDP-4-dehydro-6-deoxy-D-glucose(2-)	C15H20N2O16P2	-2	546.271	chebi:57810
MNXM50	UDP-D-glucose(2-)	C15H22N2O17P2	-2	564.286	chebi:58367
MNXM854	5-dehydro-4-deoxy-D-glucarate(2-)	C6H6O7	-2	190.108	chebi:42819
MNXM1080	D-galactarate	C6H8O8	-2	208.123	chebi:16537
MNXM1734	D-galactonate	C6H11O7	-1	195.147	chebi:12931
MNXM1627	2-dehydro-3-deoxy-D-galactonate	C6H9O6	-1	177.132	chebi:57989
MNXM550	(N(omega)-L-arginino)succinate(1-)	C10H17N4O6	-1	289.265	chebi:57472
MNXM466	4-(2-aminophenyl)-2,4-dioxobutanoate	C10H8NO4	-1	206.175	chebi:58147
MNXM1663	dihydrolipoylprotein	C8H16NOS2R	---------------	---------------	chebi:16194
MNXM998	lipoylprotein	C8H14NOS2R	---------------	---------------	chebi:15804
MNXM1312	4-guanidinobutanoic acid zwitterion	C5H11N3O2	0	145.16	chebi:57486
MNXM1895	4-guanidiniumylbutanal	C5H12N3O	1	130.168	chebi:57854
MNXM646	1D-myo-inositol 1-phosphate(2-)	C6H11O9P	-2	258.12	chebi:58433
MNXM24	AH2	RH2	---------------	---------------	chebi:17499
MNXM35	A	R	---------------	---------------	chebi:13193
MNXM926	hydrogen selenide	H2Se	0	80.976	chebi:16503
MNXM471	isovaleryl-CoA	C26H40N7O17P3S	-4	847.619	chebi:57345
MNXM6903	4-oxohex-2-enedioate	C6H4O5	-2	156.093	chebi:12040
MNXM2320	2-deoxy-D-ribose 5-phosphate(2-)	C5H9O7P	-2	212.095	chebi:57651
MNXM1791	(S)-6-hydroxynicotinium(1+)	C10H15N2O	1	179.239	chebi:58182
MNXM1254	(S)-nicotine	C10H15N2	1	163.24	chebi:59806
MNXM828	4-methylphenol	C7H8O	0	108.138	chebi:17847
MNXM445	lycopene	C40H56	0	536.873	chebi:15948
MNXM1875	(S)-3-hydroxyacyl-CoA(4-)	C24H35N7O18P3SR	-4	---------------	chebi:57318
MNXM4118	trans-2,3-didehydroacyl-CoA	C24H33N7O17P3SR	-4	---------------	chebi:58856
MNXM1875	(S)-3-hydroxyacyl-CoA(4-)	C24H35N7O18P3SR	-4	---------------	chebi:57318
MNXM4118	trans-2,3-didehydroacyl-CoA	C24H33N7O17P3SR	-4	---------------	chebi:58856
MNXM1597	urate	C5H3N4O3	---------------	167.102	chebi:30848
MNXM174	9H-xanthine	C5H4N4O2	0	152.111	chebi:17712
MNXM3340	polyneuridine aldehyde	C21H22N2O3	0	350.411	chebi:16829
MNXM2060	16-epivellosimine	C19H20N2O	0	292.375	chebi:16425
MNXM1481	L-dopaquinone zwitterion	C9H9NO4	0	195.172	chebi:57924
MNXM2887	(2S)-2-hydroxy-3-oxobutyl phosphate	C4H7O6P	-2	182.069	chebi:58830
MNXM145	D-ribulose 5-phosphate(2-)	C5H9O8P	-2	228.094	chebi:58121
MNXM2403	N-acetyl-D-mannosamine	C8H15NO6	0	221.208	chebi:17122
MNXM227	N-acetylneuraminate	C11H18NO9	-1	308.262	chebi:35418
MNXM1137	5-hydroxyisouric acid	C5H4N4O4	0	184.11	chebi:18072
MNXM2321	2-furoyl-CoA(4-)	C26H34N7O18P3S	-4	857.571	chebi:57333
MNXM4393	5-hydroxy-2-furoyl-CoA(5-)	C26H34N7O19P3S	-4	873.57	chebi:57365
MNXM837	gamma-linolenoyl-CoA(4-)	C39H60N7O17P3S	-4	1023.92	chebi:57363
MNXM638	linoleoyl-CoA(4-)	C39H62N7O17P3S	-4	1025.93	chebi:57383
MNXM262	prostaglandin H2(1-)	C20H31O5	-1	351.457	chebi:57405
MNXM135	arachidonate	C20H31O2	-1	303.459	chebi:32395
MNXM341	D-gluconate	C6H11O7	-1	195.147	chebi:18391
MNXM1880	1-pyrroline	C4H8N	1	70.113	chebi:36781
MNXM118	putrescine	C4H14N2	2	90.167	chebi:326268
MNXM956	(4R)-limonene	C10H16	0	136.234	chebi:15382
MNXM1381	limonene 1,2-epoxide	C10H16O	0	152.233	chebi:16431
MNXM2446	(R)-3-hydroxyacyl-CoA(4-)	C24H35N7O18P3SR	-4	---------------	chebi:57319
MNXM1021	glutarate(2-)	C5H6O4	-2	130.099	chebi:30921
MNXM382	glutaryl-CoA(5-)	C26H37N7O19P3S	-5	876.594	chebi:57378
MNXM475	2-hydroxy-3-oxopropanoate	C3H3O4	-1	103.054	chebi:57978
MNXM949	neurosporene	C40H58	0	538.889	chebi:16833
MNXM1039	all-trans-zeta-carotene	C40H60	0	540.904	chebi:28068
MNXM1085	L-galactono-1,4-lactone	C6H10O6	0	178.14	chebi:17464
MNXM4637	L-galactopyranose	C6H12O6	0	180.156	chebi:37619
MNXM743	D-fructofuranose 1-phosphate(2-)	C6H11O9P	-2	258.12	chebi:58674
MNXM435	D-glyceraldehyde	C3H6O3	0	90.078	chebi:17378
MNXM483	N-[(R)-4-phosphonatopantothenoyl]-L-cysteinate	C12H20N2O9PS	-3	399.334	chebi:59458
MNXM373	D-pantetheine 4'-phosphate	C11H21N2O7PS	-2	356.332	chebi:61723
MNXM1775	pyrogallol	C6H6O3	0	126.11	chebi:16164
MNXM1769	phloroglucinol	C6H6O3	0	126.11	chebi:16204
MNXM1961	(5-hydroxyindol-3-yl)acetate	C10H8NO3	-1	190.175	chebi:62622
MNXM1057	(5-hydroxyindol-3-yl)acetaldehyde	C10H9NO2	0	175.184	chebi:50157
MNXM2101	atrazine	C8H14ClN5	0	215.683	chebi:15930
MNXM1528	4-ethylamino-6-isopropylamino-1,3,5-triazin-2-ol	C8H15N5O	0	197.238	chebi:18316
MNXM189	D-glycerate	C3H5O4	-1	105.069	chebi:16659
MNXM392	3-hydroxypyruvate	C3H3O4	-1	103.054	chebi:17180
MNXM1253	(R)-S-lactoylglutathionate(1-)	C13H20N3O8S	-1	378.378	chebi:57474
MNXM82	GDP-alpha-D-mannose	C16H23N5O16P2	-2	603.325	chebi:57527
MNXM1736	D-glycero-beta-D-manno-heptose 1,7-bisphosphate	C7H12O13P2	-4	366.11	chebi:60208
MNXM1554	D-glycero-beta-D-manno-heptose 7-phosphate	C7H13O10P	-2	288.146	chebi:60204
MNXM1661	D-glycero-beta-D-manno-heptose 1-phosphate	C7H13O10P	-2	288.146	chebi:61593
MNXM113	GMP(3-)	C10H12N5O8P	-2	361.205	chebi:58115
MNXM298	5'-xanthylate(2-)	C10H11N4O9P	-2	362.19	chebi:57464
MNXM286	dATP	C10H12N5O12P3	-4	487.15	chebi:61404
MNXM344	dGTP	C10H12N5O13P3	-4	503.149	chebi:61429
MNXM2911	2'-deoxyribonucleoside triphosphate	C5H12O12P3R	---------------	---------------	chebi:16516
MNXM51	GTP	C10H12N5O14P3	-4	519.149	chebi:37565
MNXM561	ADP-D-glucose	C16H23N5O15P2	-2	587.326	chebi:57498
MNXM367	L-alpha-glycerophosphocholine	C8H20NO6P	0	257.221	chebi:55397
MNXM401	guanosine	C10H13N5O5	0	283.241	chebi:16750
MNXM4339	3-keto-beta-D-galactose	C6H10O6	0	178.14	chebi:27453
MNXM151	glutathione disulfide(2-)	C20H30N6O12S2	-2	610.615	chebi:58297
MNXM769	1,4-benzoquinone	C6H4O2	0	108.095	chebi:16509
MNXM412	L-gamma-glutamyl-L-cysteinate(1-)	C8H13N2O5S	-1	249.264	chebi:58173
MNXM397	7,8-dihydroneopterin 3'-triphosphate(4-)	C9H12N5O13P3	-4	491.139	chebi:58462
MNXM259	guanine	C5H5N5O	0	151.126	chebi:16235
MNXM773	6-hydroxynicotinate	C6H4NO3	-1	138.101	chebi:57664
MNXM888	pyridine-2,5-diol	C5H5NO2	0	111.099	chebi:16364
MNXM1	H(+)	H	1	1.008	chebi:15378
MNXM10	NADH(2-)	C21H27N7O14P2	-2	663.425	chebi:57945
MNXM133	acetoacetyl-CoA(4-)	C25H36N7O18P3S	-4	847.576	chebi:57286
MNXM8	NAD(+)	C21H26N7O14P2	-1	662.417	chebi:57540
MNXM717	3-oxohexanoyl-CoA	C27H40N7O18P3S	-4	875.629	chebi:62418
MNXM717	3-oxohexanoyl-CoA	C27H40N7O18P3S	-4	875.629	chebi:62418
MNXM706	3-oxooctanoyl-CoA	C29H44N7O18P3S	-4	903.682	chebi:62619
MNXM706	3-oxooctanoyl-CoA	C29H44N7O18P3S	-4	903.682	chebi:62619
MNXM677	3-oxodecanoyl-CoA	C31H48N7O18P3S	-4	931.735	chebi:62548
MNXM677	3-oxodecanoyl-CoA	C31H48N7O18P3S	-4	931.735	chebi:62548
MNXM705	3-oxolauroyl-CoA	C33H52N7O18P3S	-4	959.788	chebi:62615
MNXM705	3-oxolauroyl-CoA	C33H52N7O18P3S	-4	959.788	chebi:62615
MNXM707	3-oxotetradecanoyl-CoA	C35H56N7O18P3S	-4	987.842	chebi:62543
MNXM707	3-oxotetradecanoyl-CoA	C35H56N7O18P3S	-4	987.842	chebi:62543
MNXM738	3-oxopalmitoyl-CoA(4-)	C37H60N7O18P3S	-4	1015.89	chebi:57349
MNXM738	3-oxopalmitoyl-CoA(4-)	C37H60N7O18P3S	-4	1015.89	chebi:57349
MNXM524	2-methylacetoacetyl-CoA(4-)	C26H38N7O18P3S	-4	861.602	chebi:57335
MNXM524	2-methylacetoacetyl-CoA(4-)	C26H38N7O18P3S	-4	861.602	chebi:57335
MNXM1310	3-oxo-fatty acyl-CoA(4-)	C24H33N7O18P3SR	-4	---------------	chebi:57347
MNXM1310	3-oxo-fatty acyl-CoA(4-)	C24H33N7O18P3SR	-4	---------------	chebi:57347
MNXM920	but-1-ene-1,2,4-tricarboxylate	C7H5O6	-3	185.111	chebi:58174
MNXM984	(1R,2S)-homoisocitrate	C7H7O7	-3	203.126	chebi:15404
MNXM289	betaine	C5H11NO2	0	117.146	chebi:17750
MNXM1056	(2R)-homocitrate	C7H7O7	-3	203.126	chebi:58884
MNXM724	dinitrogen	N2	0	28.013	chebi:17997
MNXM579	dinitrogen oxide	N2O	0	44.013	chebi:17045
MNXM1119	S-methyl-L-methionine zwitterion	C6H14NO2S	1	164.246	chebi:58252
MNXM960	4-methyl-5-(2-phosphonatooxyethyl)thiazole(2-)	C6H8NO4PS	-2	221.171	chebi:58296
MNXM962	5-(2-hydroxyethyl)-4-methylthiazole	C6H9NOS	0	143.207	chebi:17957
MNXM370	2-ammonio-2-deoxy-D-glucopyranose 6-phosphate(1-)	C6H13NO8P	-1	258.143	chebi:58725
MNXM533	2-ammonio-2-deoxy-D-glucopyranose	C6H14NO5	1	180.179	chebi:58723
MNXM427	D-mannopyranose 6-phosphate(2-)	C6H11O9P	-2	258.12	chebi:58735
MNXM691	4-maleylacetoacetate	C8H6O6	-2	198.13	chebi:17105
MNXM396	3-hydroxy-2-isobutyrate	C4H7O3	-1	103.097	chebi:11805
MNXM700	trans-urocanate	C6H5N2O2	-1	137.116	chebi:17771
MNXM134	L-histidine zwitterion	C6H9N3O2	0	155.155	chebi:57595
MNXM635	histaminium	C5H10N3	1	112.153	chebi:58432
MNXM1745	imidazole-4-acetaldehyde	C5H6N2O	0	110.114	chebi:27398
MNXM1281	L-histidinol(1+)	C6H12N3O	1	142.179	chebi:57699
MNXM1482	L-histidinol phosphate(1-)	C6H11N3O4P	-1	220.143	chebi:57980
MNXM554	porphobilinogen(1-)	C10H13N2O4	-1	225.221	chebi:58126
MNXM547	preuroporphyrinogen(8-)	C40H38N4O17	-8	846.746	chebi:57845
MNXM790	4-amino-2-methyl-5-phosphonatomethylpyrimidine(2-)	C6H8N3O4P	-2	217.119	chebi:58354
MNXM12650	phosphatidyl-1D-myo-inositol-C160	C41H78O13P	-1	810.024	seed:cpd16974
MNXM3232	CDP-1,2-dihexadecanoylglycerol	C44H79N3O15P2	-2	952.057	seed:cpd15419
MNXM1176	4-hydroxy-2-oxopentanoate	C5H7O4	-1	131.107	chebi:58222
MNXM2488	4-hydroxy-2-oxohexanoate	C6H9O4	-1	145.133	chebi:53800
MNXM1184	D-arabinose 5-phosphate	C5H9O8P	-2	228.094	chebi:57693
MNXM239	androstenedione	C19H26O2	0	286.409	chebi:16422
MNXM294	testosterone	C19H28O2	0	288.424	chebi:17347
MNXM353	L-homoserine zwitterion	C4H9NO3	0	119.119	chebi:57476
MNXM2053	(S)-3-aminoisobutyric acid zwitterion	C4H9NO2	0	103.12	chebi:58655
MNXM89557	L-glutamate	C5H8NO4	-1	146.121	chebi:29985
MNXM1334	O-phosphonato-L-homoserine(2-)	C4H8NO6P	-2	197.083	chebi:57590
MNXM1778	sym-homospermidinium(3+)	C8H24N3	3	162.296	chebi:57811
MNXM268	L-2-aminoadipate	C6H10NO4	-1	160.148	chebi:58672
MNXM263	2-oxoadipate(2-)	C6H6O5	-2	158.109	chebi:57499
MNXM730	N-acetyl-L-glutamate(2-)	C7H9NO5	-2	187.15	chebi:44337
MNXM817	N(2)-acetyl-L-ornithine zwitterion	C7H14N2O3	0	174.198	chebi:57805
MNXM89689	ornithinium(1+)	C5H13N2O2	1	133.169	chebi:46912
MNXM89661	isocitrate(3-)	C6H5O7	-3	189.1	chebi:16087
MNXM813	cis-aconitate(3-)	C6H3O6	-3	171.084	chebi:16383
MNXM1062	2-acetamido-5-oxopentanoate	C7H10NO4	-1	172.159	chebi:29123
MNXM1458	4-amino-4-deoxychorismate(1-)	C10H10NO5	-1	224.19	chebi:58406
MNXM366	pyridoxamine 5'-phosphate(1-)	C8H12N2O5P	-1	247.165	chebi:58451
MNXM89582	hydrogen sulfide	HS	-1	33.073	chebi:29919
MNXM90191	(R)-propane-1,2-diol	C3H8O2	0	76.094	chebi:28972
MNXM909	(R)-lactaldehyde	C3H6O2	0	74.079	chebi:17167
MNXM799	isochorismate(2-)	C10H8O6	-2	224.167	chebi:29780
MNXM70	L-argininium(1+)	C6H15N4O2	1	175.209	chebi:32682
MNXM162	D-threo-isocitrate(3-)	C6H5O7	-3	189.1	chebi:15562
MNXM304	biotin	C10H15N2O3S	-1	243.303	chebi:57586
MNXM89	sulfur	S	0	32.065	chebi:26833
MNXM1456	3-(imidazol-4-yl)-2-oxopropyl phosphate(2-)	C6H7N2O5P	-2	218.104	chebi:57766
MNXM1422	D-erythro-1-(imidazol-4-yl)glycerol 3-phosphate(2-)	C6H9N2O6P	-2	236.119	chebi:58278
MNXM1455	1-(2-carboxylatophenylamino)-1-deoxy-D-ribulose 5-phosphate(3-)	C12H13NO9P	-3	346.207	chebi:58613
MNXM866	(1S,2R)-1-C-(indol-3-yl)glycerol 3-phosphate(2-)	C11H12NO6P	-2	285.19	chebi:58866
MNXM418	O-acetyl-L-serine zwitterion	C5H9NO4	0	147.129	chebi:58340
MNXM1330	imidazole-4-acetate	C5H5N2O2	-1	125.105	chebi:57969
MNXM456	5-formamido-1-(5-phospho-D-ribosyl)imidazole-4-carboxamide(2-)	C10H13N4O9P	-2	364.205	chebi:58467
MNXM125	IMP(2-)	C10H11N4O8P	-2	346.19	chebi:58053
MNXM89602	D-galactopyranose	C6H12O6	0	180.156	chebi:4139
MNXM518	indole-3-acetaldehyde	C10H9NO	0	159.185	chebi:18086
MNXM891	(2R,3S)-3-isopropylmalate(2-)	C7H10O5	-2	174.151	chebi:35121
MNXM1602	(2S)-2-isopropyl-3-oxosuccinate(2-)	C7H8O5	-2	172.135	chebi:17214
MNXM1706	2-isopropylmaleate(2-)	C7H8O4	-2	156.136	chebi:58085
MNXM985	(2S)-2-isopropylmalate(2-)	C7H10O5	-2	174.151	chebi:1178
MNXM1106	ammonioacetone	C3H8NO	1	74.102	chebi:58320
MNXM89621	beta-D-fructofuranose 6-phosphate(2-)	C6H11O9P	-2	258.12	chebi:57634
MNXM878	alpha-D-galactosyl-(1->3)-1D-myo-inositol	C12H22O11	0	342.296	chebi:17505
MNXM1406	4-(L-gamma-glutamylamino)butanoate	C9H15N2O5	-1	231.226	chebi:58800
MNXM589	leukotriene C4	C30H45N3O9S	-2	623.758	chebi:57973
MNXM885	leukotriene D4	C25H39N2O6S	-1	495.652	chebi:63166
MNXM331	D-glutamate	C5H8NO4	-1	146.121	chebi:29986
MNXM683	L-cysteinylglycine	C5H10N2O3S	0	178.21	chebi:61694
MNXM44	acyl-CoA	C22H31N7O17P3SR	-4	---------------	chebi:58342
MNXM1647	8-phosphonato-3-deoxy-D-manno-oct-2-ulosonate(3-)	C8H12O11P	-3	315.148	chebi:58368
MNXM989	3-deoxy-D-manno-octulosonate	C8H13O8	-1	237.184	chebi:16064
MNXM362	lactose	C12H22O11	0	342.296	chebi:17716
MNXM713	L-cysteate(1-)	C3H6NO5S	-1	168.148	chebi:58090
MNXM594	3-sulfonatopyruvate(2-)	C3H2O6S	-2	166.109	chebi:57940
MNXM404	4-methyl-2-oxopentanoate	C6H9O3	-1	129.134	chebi:17865
MNXM140	L-leucine zwitterion	C6H13NO2	0	131.173	chebi:57427
MNXM576	3-hydroxy-L-kynurenine zwitterion	C10H12N2O4	0	224.213	chebi:58125
MNXM759	4-(phosphonooxy)-L-threonine	C4H8NO7P	-2	213.083	chebi:58452
MNXM1514	(R)-3-hydroxy-2-oxo-4-(phosphonatoooxy)butanoate	C4H4O8P	-3	211.044	chebi:58538
MNXM179	(S)-lactate	C3H5O3	-1	89.07	chebi:16651
MNXM301	(S)-1-pyrroline-5-carboxylate	C5H6NO2	-1	112.107	chebi:17388
MNXM282	taurine	C2H7NO3S	0	125.147	chebi:507393
MNXM379	O-phospho-L-serine	C3H6NO6P	-2	183.057	chebi:57524
MNXM541	3-phospho-hydroxypyruvate	C3H2O7P	-3	181.018	chebi:18110
MNXM422	4-ammoniobutanal	C4H10NO	1	88.128	chebi:58264
MNXM1563	L-2-succinylamino-6-oxoheptanedioate(3-)	C11H12NO8	-3	286.215	chebi:15685
MNXM1488	N-(3-carboxylatopropionyl)-LL-2,6-diaminopimelate(2-)	C11H16N2O7	-2	288.254	chebi:58087
MNXM1763	N-succinyl-L-glutamic 5-semialdehyde(2-)	C9H11NO6	-2	229.187	chebi:58520
MNXM1786	UDP-4-amino-4-deoxy-beta-L-arabinose	C14H22N3O15P2	-1	534.283	chebi:58708
MNXM1505	UDP-beta-L-threo-pentopyranos-4-ulose(2-)	C14H18N2O16P2	-2	532.244	chebi:58710
MNXM130	(S)-2,3-epoxysqualene	C30H50O	0	426.717	chebi:15441
MNXM482	lanosterol	C30H50O	0	426.717	chebi:16521
MNXM1996	7,8-didemethyl-8-hydroxy-5-deazariboflavin	C16H17N3O7	0	363.322	chebi:43034
MNXM2126	L-lactyl-2-diphospho-5'-guanosine	C13H16N5O13P2	-3	512.239	chebi:59435
MNXM2374	F420-0(2-)	C19H20N3O12P	-2	513.349	chebi:59531
MNXM965	7,8-dihydropteroate	C14H13N6O3	-1	313.291	chebi:17839
MNXM281	dihydrofolate(2-)	C19H19N7O6	-2	441.397	chebi:57451
MNXM7	ADP	C10H12N5O10P2	-3	424.177	chebi:456216
MNXM9	phosphate	HO4P	-2	95.979	chebi:43474
MNXM89557	L-glutamate	C5H8NO4	-1	146.121	chebi:29985
MNXM965	7,8-dihydropteroate	C14H13N6O3	-1	313.291	chebi:17839
MNXM90341	(S)-3-hydroxyisobutyryl-CoA	C25H38N7O18P3S	-4	849.592	chebi:62611
MNXM1444	threo-3-methyl-L-aspartate(1-)	C5H8NO4	-1	146.121	chebi:58724
MNXM15	NH4(+)	H4N	1	18.038	chebi:28938
MNXM20	2-oxoglutarate	C5H4O5	-2	144.082	chebi:16810
MNXM947	methacrylyl-CoA	C25H36N7O17P3S	-4	831.576	chebi:62500
MNXM947	methacrylyl-CoA	C25H36N7O17P3S	-4	831.576	chebi:62500
MNXM90341	(S)-3-hydroxyisobutyryl-CoA	C25H38N7O18P3S	-4	849.592	chebi:62611
MNXM90941	aldehydo-D-xylose	C5H10O5	0	150.13	chebi:15936
MNXM597	D-xylulose	C5H10O5	0	150.13	chebi:17140
MNXM309	deamido-NAD(2-)	C21H24N6O15P2	-2	662.394	chebi:58437
MNXM147	L-asparagine zwitterion	C4H8N2O3	0	132.118	chebi:58048
MNXM89588	alpha-D-glucose 1-phosphate(2-)	C6H11O9P	-2	258.12	chebi:58601
MNXM964	5-oxo-L-prolinate	C5H6NO3	-1	128.106	chebi:58402
MNXM1637	3-dehydrocarnitine	C7H13NO3	0	159.183	chebi:57885
MNXM89948	carnitine	C7H15NO3	0	161.199	chebi:17126
MNXM2888	(2S)-2-phospholactate	C3H4O6P	-3	167.034	chebi:59906
MNXM90126	D-mannitol 1-phosphate	C6H13O9P	-2	260.136	chebi:61381
MNXM90136	6-phosphonato-2-dehydro-3-deoxy-D-galactate(3-)	C6H8O9P	-3	255.096	chebi:58298
MNXM806	tryptaminium	C10H13N2	1	161.224	chebi:57887
MNXM1865	(3S)-3,6-diammoniohexanoate	C6H15N2O2	1	147.196	chebi:57434
MNXM943	cadaverine	C5H16N2	2	104.194	chebi:58384
MNXM2090	5-ammoniopentanamide	C5H13N2O	1	117.17	chebi:58382
MNXM975	D-lysinium(1+)	C6H15N2O2	1	147.196	chebi:32557
MNXM434	sulfoacetaldehyde	C2H3O4S	-1	123.108	chebi:58246
MNXM1887	3,4-dihydroxyphenylpyruvate	C9H7O5	-1	195.149	chebi:29055
MNXM2489	4-hydroxy-L-glutamate(1-)	C5H8NO5	-1	162.121	chebi:32812
MNXM1608	(R)-malate(2-)	C4H4O5	-2	132.072	chebi:15588
MNXM1239	maleate(2-)	C4H2O4	-2	114.056	chebi:30780
MNXM902	maleamate	C4H4NO3	-1	114.079	chebi:16146
MNXM198	alpha,alpha-trehalose	C12H22O11	0	342.296	chebi:16551
MNXM2112	D-cysteine zwitterion	C3H7NO2S	0	121.158	chebi:35236
MNXM1668	gamma-L-glutamylputrescinium(1+)	C9H20N3O3	1	218.273	chebi:58731
MNXM696	L-arogenate(1-)	C10H12NO5	-1	226.206	chebi:58180
MNXM3150	2',3'-cyclic UMP	C9H10N2O8P	-1	305.158	chebi:60873
MNXM2184	3'-UMP	C9H11N2O9P	-2	322.165	chebi:60784
MNXM721	alpha-D-mannose 1-phosphate(2-)	C6H11O9P	-2	258.12	chebi:58409
MNXM1022	hydrogenobyrinic acid a,c-diamide(4-)	C45H60N6O12	-2	876.991	chebi:58536
MNXM1279	hydrogenobyrinate(6-)	C45H56N4O14	-4	876.945	chebi:58323
MNXM1660	D-fructuronate	C6H9O7	-1	193.131	chebi:59863
MNXM1045	D-mannonate	C6H11O7	-1	195.147	chebi:17767
MNXM233	butanoyl-CoA	C25H38N7O17P3S	-4	833.592	chebi:57371
MNXM255	methylammonium	CH6N	1	32.065	chebi:59338
MNXM504	trans-3-methylglutaconyl-CoA(5-)	C27H37N7O19P3S	-5	888.604	chebi:57346
MNXM1694	(2S,3R)-3-hydroxybutane-1,2,3-tricarboxylate	C7H7O7	-3	203.126	chebi:57429
MNXM21	acetyl-CoA(4-)	C23H34N7O17P3S	-4	805.539	chebi:57288
MNXM342	octanoyl-CoA(4-)	C29H46N7O17P3S	-4	889.699	chebi:57386
MNXM409	5-(methylsulfanyl)-2,3-dioxopentyl phosphate(2-)	C6H9O6PS	-2	240.171	chebi:58828
MNXM522	S-methyl-5-thio-D-ribulose 1-phosphate(2-)	C6H11O7PS	-2	258.186	chebi:58548
MNXM1168	2-C-methyl-D-erythritol 2,4-cyclic diphosphate(2-)	C5H10O9P2	-2	276.075	chebi:58483
MNXM652	methanethiol	CH4S	0	48.107	chebi:16007
MNXM318	5-methyltetrahydrofolate(2-)	C20H23N7O6	-2	457.44	chebi:18608
MNXM3148	2',3'-cyclic CMP	C9H11N3O7P	-1	304.173	chebi:60877
MNXM2182	3'-CMP	C9H12N3O8P	-2	321.181	chebi:60875
MNXM155	thioredoxin	C10H14N4O4S2R4	---------------	---------------	chebi:15967
MNXM2245	L-methionine (R)-S-oxide zwitterion	C5H11NO3S	0	165.211	chebi:58773
MNXM148	thioredoxin disulfide	C10H12N4O4S2R4	---------------	---------------	chebi:18191
MNXM2840	N(tele)-methylhistaminium	C6H12N3	1	126.18	chebi:58600
MNXM5416	1-methylimidazole-4-acetaldehyde	C6H8N2O	0	124.141	chebi:28104
MNXM540	1D-myo-inositol 3-phosphate(2-)	C6H11O9P	-2	258.12	chebi:58401
MNXM2063	1D-myo-inositol 4-phosphate(2-)	C6H11O9P	-2	258.12	chebi:58469
MNXM1233	galactitol	C6H14O6	0	182.172	chebi:16813
MNXM3005	D-galactono-1,4-lactone	C6H10O6	0	178.14	chebi:15895
MNXM856	adenosylcobinamide phosphate(1-)	C58H83CoN16O14P	-1	1318.29	chebi:58502
MNXM1105	adenosylcobinamide-GDP	C68H95CoN21O21P2	-1	1663.49	chebi:60487
MNXM925	holo-[acyl-carrier protein]	HSR	---------------	---------------	chebi:18359
MNXM2214	apo-[acyl-carrier protein]	HOR	0	---------------	chebi:16139
MNXM45	adenosine 3',5'-bisphosphate	C10H11N5O10P2	-4	423.169	chebi:58343
MNXM1289	oxalatosuccinate(3-)	C6H3O7	-3	187.084	chebi:58931
MNXM306	oleate	C18H33O2	-1	281.453	chebi:30823
MNXM1000	Oleoyl-[acyl-carrier protein]	C18H33OSR	---------------	---------------	kegg:C01203
MNXM269	lactosyl-N-acylsphingosine	C31H56NO13R	0	---------------	chebi:14498
MNXM63441	N-acetyl-beta-D-galactosyl-(1->4)-beta-D-galactosyl-(1->4)-beta-D-glucosylceramide	C39H69N2O18R	0	---------------	chebi:27731
MNXM90693	alanine	C3H7NO2	0	89.093	chebi:16449
MNXM5613	alpha-aminopropionitrile	C3H6N2	0	70.093	chebi:27959
MNXM89810	Gln-tRNA(Gln)	C20H29N7O12PR(C5H8O6PR)n	---------------	---------------	chebi:29166
MNXM71	tRNA(Gln)	C10H12N5O3R	0	---------------	chebi:29168
MNXM2598	2',3'-cyclic AMP	C10H11N5O6P	-1	328.198	chebi:60879
MNXM356	propionate	C3H5O2	-1	73.071	chebi:17272
MNXM608	(R)-methylmalonyl-CoA(5-)	C25H35N7O19P3S	-5	862.567	chebi:57326
MNXM190	(S)-methylmalonyl-CoA(5-)	C25H35N7O19P3S	-5	862.567	chebi:57327
MNXM1223	acetoacetyl-[acyl-carrier protein]	C4H5O2SR	0	---------------	chebi:2393
MNXM2977	beta-D-Gal-(1->3)-beta-D-GalNAc-(1->4)-beta-D-Gal-(1->4)-beta-D-Glc-(1<->1')-Cer	C45H79N2O23R	0	---------------	chebi:27938
MNXM1754	lipid IVA(4-)	C68H126N2O23P2	-4	1401.67	chebi:58603
MNXM1206	(KDO)-lipid IVA	C76H137N2O30P2	-5	1620.84	chebi:60364
MNXM590	mycothiol	C17H30N2O12S	0	486.491	chebi:16768
MNXM150	5'-S-methyl-5'-thioadenosine	C11H15N5O3S	0	297.334	chebi:17509
MNXM168	adenine	C5H5N5	0	135.127	chebi:16708
MNXM407	S-methyl-5-thio-alpha-D-ribose 1-phosphate(2-)	C6H11O7PS	-2	258.186	chebi:58533
MNXM9338	---------------	---------------	---------------	---------------	kegg:G13032
MNXM1134	3-carboxy-cis,cis-muconate(3-)	C7H3O6	-3	183.095	chebi:57496
MNXM1104	5-oxo-2,5-dihydro-2-furylacetate	C6H5O4	-1	141.102	chebi:58372
MNXM90639	Menaquinol	C16H18O2(C5H8)n	0	---------------	kegg:C05819
MNXM17197	Demethylmenaquinol	C15H16O2(C5H8)n	0	---------------	kegg:C19847
MNXM1659	D-arabino-hex-3-ulose 6-phosphate(2-)	C6H11O9P	-2	258.12	chebi:58542
MNXM90317	2D-2,3,5/4,6-pentahydroxycyclohexanone	C6H10O6	0	178.14	chebi:50920
MNXM4261	1D-chiro-inositol	C6H12O6	0	180.156	chebi:27372
MNXM1441	precorrin-4	C44H45N4O17	-7	901.845	metacyc:CPD-651
MNXM90864	precorrin-3B	C43H44N4O17	-6	888.826	metacyc:CPD-643
MNXM5723	a dodecanoyl-[acp]	C12H23OSR	---------------	---------------	metacyc:Dodecanoyl-ACPs
MNXM2083	4-acetamidobutanoate	C6H10NO3	-1	144.148	chebi:11951
MNXM1527	4-acetamidobutanal	C6H11NO2	0	129.157	chebi:7386
MNXM3149	2',3'-cyclic GMP	C10H11N5O7P	-1	344.197	chebi:60837
MNXM2183	3'-GMP	C10H12N5O8P	-2	361.205	chebi:60732
MNXM55844	halide	HX	---------------	1.008	chebi:16042
MNXM18306	a haloacetate	C2H3O2X	---------------	59.044	metacyc:Haloacetates
MNXM832	a primary alcohol	CH3OR	0	---------------	chebi:15734
MNXM13900	1-haloalkanes	CH2XR	---------------	---------------	chebi:19044
MNXM1290	precorrin-3A(7-)	C43H43N4O16	-7	871.819	chebi:58561
MNXM313	N-acetyl-D-glucosamine 6-phosphate	C8H14NO9P	-2	299.172	chebi:57513
MNXM8934	a nucleoside diphosphate-glucose	C11H21O15P2R	---------------	---------------	metacyc:NDP-glucoses
MNXM380	4a-hydroxytetrahydrobiopterin	C9H15N5O4	0	257.246	chebi:15374
MNXM90604	7,8-dihydrobiopterin	C9H13N5O3	0	239.231	chebi:64277
MNXM1577	N-benzoylglycine	C9H8NO3	-1	178.165	chebi:606565
MNXM2036	UDP-3-O-[(3R)-3-hydroxytetradecanoyl]-alpha-D-glucosamine	C29H50N3O18P2	-1	790.664	chebi:71573
MNXM7733	an (3R)-3-hydroxymyristoyl-[acp]	C14H27O2SR	---------------	---------------	metacyc:R-3-hydroxymyristoyl-ACPs
MNXM1199	UDP-2,3-bis(3-hydroxytetradecanoyl)-D-glucosamine(2-)	C43H75N3O20P2	-2	1016.01	chebi:58271
MNXM2157	UDP-3-O-[(3R)-3-hydroxytetradecanoyl]-N-acetyl-alpha-D-glucosamine	C31H51N3O19P2	-2	831.693	chebi:61494
MNXM47	UDP-N-acetyl-alpha-D-glucosamine(2-)	C17H25N3O17P2	-2	605.338	chebi:57705
MNXM2024	N-formylmaleamate	C5H4NO4	-1	142.09	chebi:59911
MNXM1384	N-acetyl-L-gamma-glutamyl phosphate(3-)	C7H9NO8P	-3	266.122	chebi:57936
MNXM194	nicotinate beta-D-ribonucleotide	C11H12NO9P	-2	333.188	chebi:57502
MNXM274	nicotinate	C6H4NO2	-1	122.101	chebi:32544
MNXM1224	alpha-ribazole 5'-phosphate(2-)	C14H17N2O7P	-2	356.268	chebi:57918
MNXM552	1,4-dihydroxy-2-naphthoate	C11H7O4	-1	203.171	chebi:11173
MNXM1132	2-succinylbenzoyl-CoA(5-)	C32H39N7O20P3S	-5	966.673	chebi:57364
MNXM1915	beta-D-ribosylnicotinate	C11H13NO6	0	255.224	chebi:58527
MNXM687	xanthosine	C10H12N4O6	0	284.225	chebi:18107
MNXM334	inosine	C10H12N4O5	0	268.226	chebi:17596
MNXM935	2'-deoxyinosine	C10H12N4O4	0	252.227	chebi:28997
MNXM1922	dIMP	C10H11N4O7P	-2	330.191	chebi:61194
MNXM80	UMP(2-)	C9H11N2O9P	-2	322.165	chebi:57865
MNXM1860	XTP	C10H11N4O15P3	-4	520.133	chebi:61314
MNXM432	dAMP	C10H12N5O6P	-2	329.206	chebi:58245
MNXM394	dTTP	C10H13N2O14P3	-4	478.137	chebi:37568
MNXM423	ITP	C10H11N4O14P3	-4	504.134	chebi:61402
MNXM426	2-acetyllactate	C5H7O4	-1	131.107	chebi:57774
MNXM13	CO(2)	CO2	0	44.01	chebi:16526
MNXM426	2-acetyllactate	C5H7O4	-1	131.107	chebi:57774
MNXM211	L-citrulline zwitterion	C6H13N3O3	0	175.186	chebi:57743
MNXM1707	2-methoxy-6-(all-trans-octaprenyl)phenol	C47H72O2	0	669.073	chebi:1235
MNXM1635	3-(all-trans-octaprenyl)benzene-1,2-diol	C46H70O2	0	655.047	chebi:1233
MNXM470	isobutyryl-CoA	C25H38N7O17P3S	-4	833.592	chebi:57338
MNXM519	orotidine 5'-phosphate(3-)	C10H10N2O11P	-3	365.167	chebi:57538
MNXM89822	L-tyrosyl-tRNA(Tyr)	RC9H10NO2	---------------	---------------	chebi:29161
MNXM90668	tRNA(Tyr)	RH	---------------	---------------	chebi:29182
MNXM89815	Ala-tRNA(Ala)	C13H22NO11PR2(C5H8O6PR)n	---------------	---------------	chebi:17732
MNXM89576	tRNA(Ala)	C10H12N5O3R	0	---------------	chebi:29170
MNXM247	L-prolyl-tRNA(Pro)	RC5H8NO	---------------	---------------	chebi:29154
MNXM114	L-proline	C5H9NO2	0	115.13	chebi:60039
MNXM90667	tRNA(Pro)	RH	---------------	---------------	chebi:29177
MNXM4548	D-galacto-hexodialdose	C6H10O6	0	178.14	chebi:16222
MNXM161	pyridoxal 5'-phosphate	C8H8NO6P	-2	245.126	chebi:597326
MNXM116	D-ribose 5-phosphate	C5H9O8P	-2	228.094	chebi:58273
MNXM90394	4-imidazolone-5-propionate	C6H7N2O3	-1	155.131	metacyc:4-IMIDAZOLONE-5-PROPIONATE
MNXM4617	hydantoin-5-propionate	C6H7N2O4	-1	171.131	metacyc:HYDANTOIN-5-PROPIONATE
MNXM291	oxalate(2-)	C2O4	-2	88.019	chebi:30623
MNXM1410	5-oxopentanoate	C5H7O3	-1	115.107	chebi:16120
MNXM2926	2-hydroxy-17beta-estradiol	C18H24O3	0	288.381	chebi:28744
MNXM358	17beta-estradiol	C18H24O2	0	272.382	chebi:16469
MNXM364	(R)-pantothenate	C9H16NO5	-1	218.227	chebi:29032
MNXM144	beta-alanine zwitterion	C3H7NO2	0	89.093	chebi:57966
MNXM1588	precorrin-5	C45H47N4O17	-7	915.871	metacyc:CPD-662
MNXM672	precorrin-2(7-)	C42H41N4O16	-7	857.792	chebi:58827
MNXM1496	precorrin-6A	C44H47N4O16	-7	887.861	chebi:58513
MNXM1497	precorrin-6B	C44H50N4O16	-6	890.885	chebi:58532
MNXM1589	precorrin-8X(7-)	C45H53N4O14	-7	873.921	chebi:58581
MNXM2171	1-guanidino-1-deoxy-scyllo-inositol 4-phosphate(1-)	C7H15N3O8P	-1	300.183	chebi:57656
MNXM2308	1-ammonio-1-deoxy-scyllo-inositol 4-phosphate(1-)	C6H13NO8P	-1	258.143	chebi:58325
MNXM1024	lipoamide	C8H15NOS2	0	205.341	chebi:17460
MNXM4815	S-acetyldihydrolipoamide	C10H19NO2S2	0	249.393	chebi:16807
MNXM454	pyridoxine 5'-phosphate(2-)	C8H10NO6P	-2	247.142	chebi:58589
MNXM660	phenylethylamine	C8H12N	1	122.188	chebi:225237
MNXM473	phenylacetaldehyde	C8H8O	0	120.149	chebi:16424
MNXM90601	4-carboxylato-2-hydroxyhexa-2,4-dienedioate(3-)	C7H3O7	-3	199.095	chebi:57732
MNXM2710	phosphatidyl-N-methylethanolamine zwitterion	C8H14NO8PR2	0	---------------	chebi:57588
MNXM115	phosphatidylethanolamine zwitterion	C7H12NO8PR2	0	---------------	chebi:57613
MNXM2028	Phosphatidylcholine (homo sapiens)	C8H18NO4PRCO2R2CO2	0	---------------	bigg:pchol_hs
MNXM1850	phosphatidylethanolamine (homo sapiens)	C5H12NO4PRCO2R2CO2	0	---------------	bigg:pe_hs
MNXM1324	D-tagatose 1,6-bisphosphate	C6H10O12P2	-4	336.084	chebi:58694
MNXM795	D-tagatofuranose 6-phosphate(2-)	C6H11O9P	-2	258.12	chebi:58695
MNXM146	5,6,7,8-tetrahydrobiopterin	C9H15N5O3	0	241.247	chebi:15372
MNXM938	2-hydroxyphytanoyl-CoA(4-)	C41H70N7O18P3S	-4	1074.02	chebi:57334
MNXM931	phytanoyl-CoA(4-)	C41H70N7O17P3S	-4	1058.02	chebi:57391
MNXM295	alpha-D-ribose 1-phosphate(2-)	C5H9O8P	-2	228.094	chebi:57720
MNXM415	(R)-4'-phosphopantothenate	C9H15NO8P	-3	296.191	chebi:10986
MNXM1499	propanoyl phosphate	C3H5O5P	-2	152.043	chebi:58933
MNXM90200	aldehydo-D-galactose	C6H12O6	0	180.156	chebi:17118
MNXM1403	3-phenylpropionate	C9H9O2	-1	149.167	chebi:51057
MNXM1489	N-(5-phosphonato-beta-D-ribosyl)anthranilate	C12H13NO9P	-3	346.207	chebi:18277
MNXM1515	1-(5-phosphoribosyl)-5'-AMP	C15H19N5O14P2	-4	555.284	chebi:59457
MNXM1397	1-(5-phospho-D-ribosyl)-5-[(5-phospho-D-ribosylamino)methylideneamino]imidazole-4-carboxamide(4-)	C15H21N5O15P2	-4	573.299	chebi:58435
MNXM607	(2S)-2-[5-amino-1-(5-O-phosphonato-beta-D-ribosyl)imidazole-4-carboxamido]succinate	C13H15N4O12P	-4	450.252	chebi:58443
MNXM507	5-amino-1-(5-phosphonato-D-ribosyl)imidazole-4-carboxylate	C9H12N3O9P	-2	337.18	chebi:58564
MNXM1351	1-(5-phospho-D-ribosyl)-ATP	C15H19N5O20P4	-6	713.228	chebi:58424
MNXM1408	5-[(5-phospho-1-deoxy-D-ribulos-1-ylimino)methylamino]-1-(5-phospho-D-ribosyl)imidazole-4-carboxamide	C15H21N5O15P2	-4	573.299	chebi:58525
MNXM805	trans-4-hydroxy-L-proline zwitterion	C5H9NO3	0	131.13	chebi:58375
MNXM650	acryloyl-CoA(4-)	C24H34N7O17P3S	-4	817.55	chebi:57367
MNXM1263	3-hydroxypropanoyl-CoA(4-)	C24H36N7O18P3S	-4	835.565	chebi:58528
MNXM1265	3-phosphoshikimate	C7H8O8P	-3	251.107	chebi:145989
MNXM5273	phosphatidylserine (homo sapiens)	C6H11NO6PRCO2R2CO2	-1	---------------	bigg:ps_hs
MNXM221	phosphatidyl-L-serine(1-)	C8H11NO10PR2	-1	---------------	chebi:58436
MNXM1348	(2R)-2-O-phosphonato-3-sulfonatolactate(4-)	C3H3O9PS	-4	246.089	chebi:15597
MNXM530	(R)-3-sulfolactate	C3H4O6S	-2	168.125	chebi:58738
MNXM4752	O-phosphonatooxy-D-serine(2-)	C3H6NO6P	-2	183.057	chebi:58680
MNXM694	D-serine zwitterion	C3H7NO3	0	105.093	chebi:35247
MNXM142	L-threonine zwitterion	C4H9NO3	0	119.119	chebi:57926
MNXM1492	O-phosphonato-L-threonine(2-)	C4H8NO6P	-2	197.083	chebi:58675
MNXM1153	N-acetylputrescinium	C6H15N2O	1	131.196	chebi:58263
MNXM213	hypoxanthine	C5H4N4O	0	136.111	chebi:17368
MNXM26	acetate	C2H3O2	-1	59.044	chebi:30089
MNXM1530	4-pyridoxate	C8H8NO4	-1	182.153	chebi:30959
MNXM2149	perillyl aldehyde	C10H14O	0	150.218	chebi:15421
MNXM2414	perillate	C10H13O2	-1	165.209	chebi:62641
MNXM474	(-)-quinate	C7H11O6	-1	191.159	chebi:29751
MNXM633	D-ribulose	C5H10O5	0	150.13	chebi:17173
MNXM901	L-ribulose 5-phosphate(2-)	C5H9O8P	-2	228.094	chebi:58226
MNXM425	retinal	C20H28O	0	284.436	chebi:15035
MNXM329	all-trans-retinol	C20H30O	0	286.452	chebi:17336
MNXM1750	L-rhamnulose	C6H12O5	0	164.156	chebi:17897
MNXM1151	L-rhamnopyranose	C6H12O5	0	164.156	chebi:62346
MNXM1675	L-rhamnulose 1-phosphate(2-)	C6H11O8P	-2	242.121	chebi:58313
MNXM421	4-aminobenzoate	C7H6NO2	-1	136.128	chebi:17836
MNXM1029	(2R)-2-hydroxypropylammonium	C3H10NO	1	76.118	chebi:42677
MNXM877	adenosylcobyrate	C55H76CoN15O11	0	1182.22	chebi:58504
MNXM629	adenosylcobinamide	C58H84CoN16O11	1	1240.32	chebi:2480
MNXM1697	(R)-1-ammoniopropan-2-yl phosphate(1-)	C3H9NO4P	-1	154.082	chebi:58563
MNXM226	1-acyl-sn-glycerol 3-phosphate	C4H6O7PR	-2	---------------	chebi:57970
MNXM248	a triacylglycerol	C6H5O6R3	0	---------------	chebi:17855
MNXM384	L-saccharopine	C11H19N2O6	-1	275.278	chebi:57951
MNXM1756	N(2)-(3-carboxylatopropionyl)-L-arginine(1-)	C10H17N4O5	-1	273.266	chebi:58241
MNXM287	adenosine 5'-phosphosulfate	C10H12N5O10PS	-2	425.269	chebi:58243
MNXM300	sarcosine	C3H7NO2	0	89.093	chebi:57433
MNXM873	3alpha,7alpha,12alpha-trihydroxy-24-oxo-5beta-cholestan-26-oyl-CoA(4-)	C48H74N7O21P3S	-4	1210.12	chebi:58507
MNXM431	choloyl-CoA	C45H70N7O20P3S	-4	1154.06	chebi:57373
MNXM1339	selenophosphate	O3PSe	-3	157.932	chebi:16144
MNXM90886	tRNA(Glu)	C10H12N5O3R	0	---------------	chebi:29175
MNXM89752	L-glutamyl-tRNA(Glu)	C20H28N6O13PR(C5H8O6PR)n	---------------	---------------	chebi:29157
MNXM528	hexadecanal	C16H32O	0	240.425	chebi:17600
MNXM487	(2S,3R)-2-azaniumyl-3-hydroxyoctadecyl phosphate	C18H39NO5P	-1	380.48	chebi:57939
MNXM1757	N-(3-carboxylatopropanoyl)-L-glutamate(3-)	C9H10NO7	-3	244.178	chebi:58763
MNXM321	S-adenosylmethioninaminium	C14H24N6O3S	2	356.444	chebi:57443
MNXM602	shikimate	C7H9O5	-1	173.143	chebi:36208
MNXM96063	Enzyme N6-(lipoyl)lysine	C8H14NOS2R	---------------	---------------	kegg:C15972
MNXM6145	[Dihydrolipoyllysine-residue acetyltransferase] S-acetyldihydrolipoyllysine	C10H18NO2S2R	---------------	---------------	kegg:C16255
MNXM5590	[Dihydrolipoyllysine-residue succinyltransferase] S-succinyldihydrolipoyllysine	C12H20NO4S2R	---------------	---------------	kegg:C16254
MNXM5034	[Dihydrolipoyllysine-residue (2-methylpropanoyl)transferase] S-(2-methylpropanoyl)dihydrolipoyllysine	C12H22NO2S2R	---------------	---------------	kegg:C15977
MNXM2962	[Dihydrolipoyllysine-residue succinyltransferase] S-glutaryldihydrolipoyllysine	C13H22NO4S2R	---------------	---------------	kegg:C06157
MNXM243	3',5'-cyclic AMP(1-)	C10H11N5O6P	-1	328.198	chebi:58165
MNXM89870	Arg-tRNA(Arg)	C21H33N9O11PR(C5H8O6PR)n	---------------	---------------	chebi:18366
MNXM90751	tRNA(Arg)	C10H12N5O3R	0	---------------	chebi:29171
MNXM89761	Asn-tRNA(Asn)	C14H23N2O12PR2(C5H8O6PR)n	---------------	---------------	chebi:29265
MNXM90665	tRNA(Asn)	C10H12N5O3R	0	---------------	chebi:29172
MNXM89763	glycyl-tRNA(Gly)	C12H20NO11PR2(C5H8O6PR)n	---------------	---------------	chebi:29156
MNXM90340	tRNA(Gly)	C10H12N5O3R	0	---------------	chebi:29176
MNXM89831	L-histidyl-tRNA(His)	C16H24N3O11PR2(C5H8O6PR)n	---------------	---------------	chebi:29155
MNXM90878	tRNA(His)	C10H12N5O3R	0	---------------	chebi:29178
MNXM89832	L-isoleucyl-tRNA(Ile)	C21H32N6O11PR(C5H8O6PR)n	---------------	---------------	chebi:29160
MNXM231	L-isoleucine zwitterion	C6H13NO2	0	131.173	chebi:58045
MNXM90879	tRNA(Ile)	C10H12N5O3R	0	---------------	chebi:29174
MNXM697	Leu-tRNA(Leu)	C21H32N6O11PR(C5H8O6PR)n	---------------	---------------	chebi:16624
MNXM90880	tRNA(Leu)	C10H12N5O3R	0	---------------	chebi:29169
MNXM28	Met-tRNA(Met)	C20H30N6O11PSR(C5H8O6PR)n	---------------	---------------	chebi:16635
MNXM90882	tRNA(Met)	C10H12N5O3R	0	---------------	chebi:29173
MNXM89802	L-phenylalanyl-tRNA(Phe)	C19H26NO11PR2(C5H8O6PR)n	---------------	---------------	chebi:29153
MNXM90753	tRNA(Phe)	C10H12N5O3R	0	---------------	chebi:29184
MNXM89803	L-seryl-tRNA(Ser)	C13H22NO12PR2(C5H8O6PR)n	---------------	---------------	chebi:29162
MNXM91028	tRNA(Ser)	C10H12N5O3R	0	---------------	chebi:29179
MNXM89895	L-threonyl-tRNA(Thr)	C14H24NO12PR2(C5H8O6PR)n	---------------	---------------	chebi:29163
MNXM90883	tRNA(Thr)	C10H12N5O3R	0	---------------	chebi:29180
MNXM89804	L-tryptophyl-tRNA(Trp)	C26H31N7O11PR(C5H8O6PR)n	---------------	---------------	chebi:29159
MNXM90755	tRNA(Trp)	C10H12N5O3R	0	---------------	chebi:29181
MNXM439	(S)-3-methyl-2-oxovalerate	C6H9O3	-1	129.134	chebi:35146
MNXM5588	[Dihydrolipoyllysine-residue (2-methylpropanoyl)transferase] S-(2-methylbutanoyl)dihydrolipoyllysine	C13H24NO2S2R	---------------	---------------	kegg:C15979
MNXM96075	Holo-[carboxylase]	C17H27N5O4SR2	---------------	---------------	kegg:C06250
MNXM5655	Carboxybiotin-carboxyl-carrier protein	C18H26N5O6SR2	---------------	---------------	kegg:C04419
MNXM96100	[Enzyme]-cysteine	C4H6N2O2SR2	---------------	---------------	kegg:C15811
MNXM3891	[Enzyme]-S-sulfanylcysteine	C4H6N2O2S2R2	---------------	---------------	kegg:C15812
MNXM330	superoxide	O2	-1	31.999	chebi:18421
MNXM96064	an electron-transfer-related quinol	---------------	---------------	---------------	metacyc:ETR-Quinols
MNXM2824	an electron-transfer-related quinone	---------------	---------------	---------------	metacyc:ETR-Quinones
MNXM327	estrone	C18H22O2	0	270.366	chebi:17263
MNXM1230	estrone 3-sulfate	C18H21O5S	-1	349.421	chebi:60050
MNXM1212	2-succinatobenzoate	C11H8O5	-2	220.178	chebi:18325
MNXM1249	(1R,6R)-2-(3-carboxylatopropanoyl)-6-hydroxycyclohexa-2,4-diene-1-carboxylate	C11H10O6	-2	238.194	chebi:58689
MNXM2796	9,9'-di-cis-zeta-carotene	C40H60	0	540.904	chebi:48716
MNXM2957	7,7',9,9'-tetra-cis-lycopene	C40H56	0	536.873	chebi:62466
MNXM1539	alpha-ribazole	C14H18N2O4	0	278.304	chebi:10329
MNXM489	adenosylcobalamin	C72H100CoN18O17P	0	1579.58	chebi:18408
MNXM890	trans-caffeate	C9H7O4	-1	179.149	chebi:57770
MNXM1423	D-tagaturonate	C6H9O7	-1	193.131	chebi:17886
MNXM2011	D-altronate	C6H11O7	-1	195.147	chebi:17360
MNXM68	D-fructose 6-phosphate(2-)	C6H11O9P	-2	258.12	chebi:57579
MNXM90110	L-valyl-tRNA(Val)	C20H30N6O11PR(C5H8O6PR)n	---------------	---------------	chebi:29164
MNXM199	L-valine zwitterion	C5H11NO2	0	117.146	chebi:57762
MNXM90885	tRNA(Val)	C10H12N5O3R	0	---------------	chebi:29183
MNXM451	dTDP-4-dehydro-6-deoxy-alpha-D-glucose	C16H22N2O15P2	-2	544.298	chebi:57649
MNXM1376	dTDP-alpha-D-glucose	C16H24N2O16P2	-2	562.313	chebi:57477
MNXM1569	lipid A disaccharide	C68H127N2O20P	-2	1323.71	chebi:58466
MNXM662	thiamine(1+) monophosphate(2-)	C12H16N4O4PS	-1	343.319	chebi:37575
MNXM322	thiamine(1+)	C12H17N4OS	1	265.355	chebi:18385
MNXM671	methyl-CoM(1-)	C3H7O3S2	-1	155.216	chebi:58286
MNXM796	dimethylaminium	C2H8N	1	46.092	chebi:58040
MNXM352	trimethylamine	C3H10N	1	60.118	chebi:58389
MNXM420	thymidine	C10H14N2O5	0	242.229	chebi:17748
MNXM2378	glyceraldehyde 3-phosphate(2-)	C3H5O6P	-2	168.042	chebi:58027
MNXM990	3-hydroxy-N(6),N(6),N(6)-trimethyl-L-lysine zwitterion	C9H21N2O3	1	205.275	chebi:57515
MNXM1486	N(6),N(6),N(6)-trimethyl-L-lysine	C9H21N2O2	1	189.275	chebi:58100
MNXM448	alpha,alpha-trehalose 6-phosphate(2-)	C12H21O14P	-2	420.261	chebi:58429
MNXM49	3'-phosphoadenosine-5'-phosphosulfate	C10H11N5O13P2S	-4	503.233	chebi:58339
MNXM377	indole	C8H7N	0	117.148	chebi:16881
MNXM565	N(6)-(1,2-dicarboxylatoethyl)-AMP(4-)	C14H14N5O11P	-4	459.262	chebi:57567
MNXM365	5-amino-1-(5-phospho-D-ribosyl)imidazole-4-carboxamide(2-)	C9H13N4O8P	-2	336.195	chebi:58475
MNXM603	tyramine	C8H12NO	1	138.187	chebi:327995
MNXM479	(4-hydroxyphenyl)acetaldehyde	C8H8O2	0	136.148	chebi:15621
MNXM1446	UDP-N-acetylmuramoyl-L-alanyl-D-gamma-glutamyl-meso-2,6-diaminoheptanedioate(4-)	C35H51N7O26P2	-4	1047.76	chebi:58582
MNXM955	UDP-N-acetylmuramoyl-L-alanyl-D-glutamate(4-)	C28H39N5O23P2	-4	875.576	chebi:57968
MNXM225	UDP-N-acetyl-D-galactosamine	C17H25N3O17P2	-2	605.338	chebi:57847
MNXM1953	UDP-N-acetylmuramoyl-L-alaninate(3-)	C23H33N4O20P2	-3	747.47	chebi:57953
MNXM87	UDP-alpha-D-glucuronate(3-)	C15H19N2O18P2	-3	577.261	chebi:58052
MNXM284	UDP-alpha-D-xylose	C14H20N2O16P2	-2	534.26	chebi:57632
MNXM1954	UDP-N-acetylmuramoyl-L-alanyl-D-glutamyl-6-carboxy-L-lysyl-D-alanyl-D-alanine	C41H61N9O28P2	-4	1189.91	chebi:61386
MNXM669	D-alanyl-D-alanine	C6H12N2O3	0	160.171	chebi:57822
MNXM1390	UDP-4-deoxy-4-formamido-beta-L-arabinose	C15H21N3O16P2	-2	561.285	chebi:58709
MNXM414	uroporphyrinogen III(8-)	C40H36N4O16	-8	828.731	chebi:57308
MNXM1088	oxalurate	C3H3N2O4	-1	131.067	chebi:57824
MNXM1122	urea-1-carboxylate	C2H3N2O3	-1	103.057	chebi:15832
MNXM1839	lipid X(2-)	C34H64NO12P	-2	709.845	chebi:57957
MNXM982	vanillate	C8H7O4	-1	167.139	chebi:16632
MNXM1238	L-xylulose 5-phosphate(2-)	C5H9O8P	-2	228.094	chebi:57829
MNXM510	xylitol	C5H12O5	0	152.146	chebi:17151
MNXM2276	pseudouridine 5'-phosphate(2-)	C9H11N2O9P	-2	322.165	chebi:58380
MNXM3173	3Î±,7Î±-dihydroxy-24-oxo-5Î²-cholestanoyl CoA	C48H74N7O20P3S	-4	1194.12	metacyc:CPD-10591
MNXM834	chenodeoxycholoyl-CoA	C45H70N7O19P3S	-4	1138.06	chebi:62989
MNXM685	L-ribulose	C5H10O5	0	150.13	chebi:16880
MNXM90036	Phosphatidylcholine	C12H23R2NO8P	1	---------------	brenda:BG93262
MNXM3691	phosphatidyl-N,N-dimethylethanolamine	C9H16NO8PR2	0	---------------	chebi:52332
MNXM3395	(24R,25R)-3Î±,7Î±,24-trihydroxy-5Î²-cholestanoyl CoA	C48H76N7O20P3S	-4	1196.14	metacyc:CPD-10590
MNXM2949	5-hydroxymethyldeoxycytidylate(2-)	C10H14N3O8P	-2	335.207	chebi:57962
MNXM1092	UDP-alpha-D-galacturonate	C15H19N2O18P2	-3	577.261	chebi:57635
MNXM12916	S-Aminomethyldihydrolipoylenzyme	C4H11RNS2	2	---------------	biopath:S-Aminomethyldihydrolipoylenzyme
MNXM10012	3-Hydroxy-4-((3-mercapto-propylsulfanylmethylimino)-methyl)-2-methyl-5-phosphonooxymethyl-pyridinium_(linked_with_enzyme)	C12H18RN2O5PS2	0	---------------	biopath:3-Hydroxy-4-((3-mercapto-propylsulfanylmethylimino)-methyl)-2-methyl-5-phosphonooxymethyl-pyridinium_(linked_with_enzyme)
MNXM1992	4-hydroxy-1-pyrroline-2-carboxylate	C5H6NO3	-1	128.106	chebi:57745
MNXM2813	cis-4-hydroxy-D-proline zwitterion	C5H9NO3	0	131.13	chebi:57690
MNXM2152	precorrin-1(8-)	C41H38N4O16	-8	842.758	chebi:58893
MNXM3356	salicin-6-phosphate	C13H17O10P	-2	364.242	chebi:64794
MNXM514	4-hydroxybutyrate	C4H7O3	-1	103.097	chebi:16724
MNXM1241	mesaconate	C5H4O4	-2	128.083	chebi:36986
MNXM954	trans-2-octadecenoyl-CoA	C39H64N7O17P3S	-4	1027.95	chebi:71412
MNXM374	dADP(3-)	C10H12N5O9P2	-3	408.178	chebi:57667
MNXM1282	L-xylulose	C5H10O5	0	150.13	chebi:17399
MNXM977	ethene	C2H4	0	28.053	chebi:18153
MNXM1128	1-aminocyclopropanecarboxylic acid zwitterion	C4H7NO2	0	101.104	chebi:58360
MNXM2595	16alpha-hydroxydehydroepiandrosterone	C19H28O3	0	304.424	chebi:27771
MNXM375	dehydroepiandrosterone	C19H28O2	0	288.424	chebi:28689
MNXM2617	4-guanidiniumylbutanamide(1+)	C5H13N4O	1	145.183	chebi:58365
MNXM2239	indole-3-acetamide	C10H10N2O	0	174.199	chebi:16031
MNXM383	(indol-3-yl)acetate	C10H8NO2	-1	174.176	chebi:30854
MNXM3208	acrylamide	C3H5NO	0	71.078	chebi:28619
MNXM1368	acrylate	C3H3O2	-1	71.055	chebi:37080
MNXM599	iminosuccinate	C4H4NO4	-1	130.079	chebi:58831
MNXM12794	Protosterol_cation	C30H51O	1	427.725	biopath:Protosterol_cation
MNXM90666	tRNA(Cys)	C10H12N5O3R	0	---------------	chebi:29167
MNXM90012	L-cysteinyl-tRNA(Cys)	C18H26N6O11PSR(C5H8O6PR)n	---------------	---------------	chebi:29152
MNXM809	5,10-(methanylylidene)tetrahydromethanopterin(2-)	C31H41N6O16P	-2	784.662	chebi:58337
MNXM1436	N(5)-formyl-5,6,7,8-tetrahydromethanopterin(3-)	C31H42N6O17P	-3	801.669	chebi:58018
MNXM220	CDP(3-)	C9H12N3O11P2	-3	400.153	chebi:58069
MNXM865	UDP-L-arabinose(2-)	C14H20N2O16P2	-2	534.26	chebi:58341
MNXM436	dGDP(2-)	C10H12N5O10P2	-3	424.177	chebi:58595
MNXM611	3-dehydroshikimate	C7H7O5	-1	171.127	chebi:16630
MNXM132	prenyl diphosphate(3-)	C5H9O7P2	-3	243.068	chebi:57623
MNXM83	isopentenyl diphosphate	C5H9O7P2	-3	243.068	chebi:128769
MNXM100	geranyl diphosphate	C10H17O7P2	-3	311.185	chebi:58057
MNXM634	DNA	C10H17O8PR2(C5H8O5PR)n	---------------	---------------	chebi:16991
MNXM14908	a DNA 5-methylcytosine	C10H16N3O7P(C5H8O5PR)n(C5H8O5PR)n	---------------	---------------	metacyc:5-Methylcytosine-DNA
MNXM95381	N-formylmethionyl-tRNA(fMet)	C21H30N6O12PSR(C5H8O6PR)n	---------------	---------------	chebi:17119
MNXM34	(2E,6E)-farnesyl diphosphate	C15H25O7P2	-3	379.302	chebi:175763
MNXM139	geranylgeranyl diphosphate	C20H33O7P2	-3	447.419	chebi:57533
MNXM81221	S(8)-aminomethyldihydrolipoylprotein	C9H19N2OS2R	---------------	---------------	chebi:16882
MNXM643	(25R)-5beta-cholestane-3alpha,7alpha,12alpha,26-tetrol	C27H48O4	0	436.668	chebi:48939
MNXM709	5beta-cholestane-3alpha,7alpha,12alpha-triol	C27H48O3	0	420.668	chebi:16496
MNXM1160	(2-amino-4-hydroxy-7,8-dihydropteridin-6-yl)methyl diphosphate(3-)	C7H8N5O8P2	-3	352.115	chebi:57602
MNXM937	2-amino-6-(hydroxymethyl)-7,8-dihydropteridin-4-ol	C7H9N5O2	0	195.179	chebi:17083
MNXM606	(2E)-4-hydroxy-3-methylbut-2-enyl diphosphate	C5H9O8P2	-3	259.068	chebi:128753
MNXM179	(S)-lactate	C3H5O3	-1	89.07	chebi:16651
MNXM232	ubiquinone-8	C49H74O4	0	727.109	chebi:61683
MNXM191	ubiquinol-8	C49H76O4	0	729.125	chebi:61682
MNXM17	UDP	C9H11N2O12P2	-3	401.137	chebi:58223
MNXM2693	mesaconyl-C1-CoA	C26H35N7O19P3S	-5	874.578	metacyc:CPD-9408
MNXM38297	5-S-methyl-5-thio-alpha-D-ribofuranose	C6H12O4S	0	180.222	chebi:45738
MNXM411	dCDP(3-)	C9H12N3O10P2	-3	384.153	chebi:58593
MNXM232	ubiquinone-8	C49H74O4	0	727.109	chebi:61683
MNXM191	ubiquinol-8	C49H76O4	0	729.125	chebi:61682
MNXM328	agmatinium(2+)	C5H16N4	2	132.207	chebi:58145
MNXM811	all-trans-octaprenyl diphosphate	C40H65O7P2	-3	719.887	chebi:57711
MNXM1277	(R)-dihydrolipoamide	C8H17NOS2	0	207.357	chebi:43711
MNXM97271	Tetrahydrobiopterin-4a-carbinolamine	C9H15N5O4	0	257.246	bigg:thbpt4acam
MNXM568	2-formamido-N(1)-(5-O-phosphonato-D-ribosyl)acetamidine	C8H14N3O8P	-2	311.186	chebi:58478
MNXM30	GDP	C10H12N5O11P2	-3	440.177	chebi:58189
MNXM572	dUDP	C9H11N2O11P2	-3	385.138	chebi:60471
MNXM1741	fecosterol	C28H46O	0	398.664	chebi:17038
MNXM574	zymosterol	C27H44O	0	384.638	chebi:18252
MNXM95176	L-selenocysteinyl-tRNA(Sec)	C13H22NO11PSeR2(C5H8O6PR)n	---------------	---------------	chebi:13166
MNXM90476	L-seryl-tRNA(Sec)	C13H22NO12PR2(C5H8O6PR)n	---------------	---------------	chebi:13170
MNXM292	squalene	C30H50	0	410.718	chebi:15440
MNXM1135	4-amino-2-methyl-5-diphosphonatomethylpyrimidine(3-)	C6H8N3O7P2	-3	296.091	chebi:57841
MNXM932	UDP-N-acetyl-alpha-D-mannosamine	C17H25N3O17P2	-2	605.338	chebi:68623
MNXM97052	UDP-N-acetyl-alpha-D-mannosaminouronate	C17H22N3O18P2	-3	618.313	chebi:70731
MNXM1688	UDP-N-acetyl-3-O-(1-carboxylatovinyl)-alpha-D-glucosamine	C20H26N3O19P2	-3	674.377	chebi:68483
MNXM1955	undecaprenyldiphosphonato-N-acetylmuramoyl-L-alanyl-D-gamma-glutamyl-L-lysyl-D-alanyl-D-alanine	C86H140N7O21P2	-3	1670.01	chebi:60032
MNXM1344	undecaprenyldiphosphonato-N-acetyl-(N-acetylglucosaminyl)muramoyl-L-alanyl-gamma-D-glutamyl-L-lysyl-D-alanyl-D-alanine	C94H153N8O26P2	-3	1873.21	chebi:60033
MNXM785	UDP-N-acetyl-alpha-D-muramate	C20H28N3O19P2	-3	676.393	chebi:70757
MNXM326	ditrans,octacis-undecaprenyl diphosphate	C55H89O7P2	-3	924.238	chebi:58405
MNXM89795	UDP-alpha-D-galactose	C15H22N2O17P2	-2	564.286	chebi:66914
MNXM2158	UDP-alpha-D-galactofuranose	C15H22N2O17P2	-2	564.286	chebi:66915
MNXM7865	UDP-N-acetyl-alpha-D-muramoyl-L-alanyl-gamma-D-glutamyl-L-lysyl-D-alanyl-D-alanine	C40H62N9O26P2	-3	1146.91	chebi:70758
MNXM7864	UDP-N-acetylmuramoyl-L-alanyl-D-gamma-glutamyl-L-lysine(3-)	C34H52N7O24P2	-3	1004.76	chebi:57736
MNXM91432	3alpha,7alpha-Dihydroxy-5beta-cholestanoyl-CoA	C48H76N7O19P3S	-4	1180.14	biopath:3alpha,7alpha-Dihydroxy-5beta-cholestanoyl-CoA
MNXM688	(25R)-3alpha,7alpha-dihydroxy-5beta-cholestan-26-oate	C27H45O4	-1	433.644	chebi:58750
MNXM2484	3-sulfinyl-pyruvate	C3H2O5S	-2	150.11	metacyc:3-SULFINYL-PYRUVATE
MNXM42	L-aspartate(1-)	C4H6NO4	-1	132.095	chebi:29991
MNXM97048	D-4-hydroxy-2-oxoglutarate	C5H4O6	-2	160.082	chebi:62213
MNXM928	L-gulono-1,4-lactone	C6H10O6	0	178.14	chebi:17587
MNXM1838	L-xylo-hex-3-ulonolactone	C6H8O6	0	176.124	chebi:28745
MNXM1680	N,N'-diacetylchitobiose	C16H28N2O11	0	424.4	chebi:28681
MNXM96179	Aryl_sulfate	RO4S	-2	---------------	biopath:Aryl_sulfate
MNXM1155	phylloquinone	C31H46O2	0	450.696	chebi:18067
MNXM1587	phyllohydroquinone	C31H48O2	0	452.712	chebi:28433
MNXM97018	D-glucuronate	C6H9O7	-1	193.131	metacyc:GLUCURONATE
MNXM1979	(2S)-2-amino-3-oxo-4-(phosphonatooxy)butanoate	C4H6NO7P	-2	211.067	chebi:64178
MNXM1927	L-gulonate	C6H11O7	-1	195.147	chebi:13115
MNXM8288	alpha-L-fucoside	C6H11O5R	0	---------------	chebi:28349
MNXM89653	ditrans,octacis-undecaprenyl phosphate	C55H89O4P	-2	845.267	chebi:60392
MNXM97019	(S)-2-ureidoglycine	C3H7N3O3	0	133.106	chebi:59947
MNXM7862	UDP-N-2-acetamido-2-deoxy-alpha-D-glucuronate	C17H22N3O18P2	-3	618.313	chebi:65040
MNXM917	acyl-[acyl-carrier protein]	C3H4OSR2	---------------	---------------	chebi:16018
MNXM2229	a reduced electron-transfer flavoprotein	---------------	---------------	---------------	metacyc:ETF-Reduced
MNXM2671	Electron-transferring flavoprotein	---------------	---------------	---------------	kegg:C04253
MNXM1800	4-carboxy-2-hydroxy-cis,cis-muconate 6-semialdehyde(2-)	C7H4O6	-2	184.103	chebi:58358
MNXM1628	2-hydroxy-5-carboxymethylmuconate semialdehyde	C8H6O6	-2	198.13	chebi:58030
MNXM3813	2-hydroxyestrone	C18H22O3	0	286.365	chebi:1156
MNXM1017	butanal	C4H8O	0	72.106	chebi:15743
MNXM910	1,2-diacyl-3-beta-D-galactosyl-sn-glycerol	C11H16O10R2	0	---------------	chebi:17615
MNXM1722	all-trans-heptaprenyl diphosphate	C35H57O7P2	-3	651.77	chebi:58206
MNXM3308	N(omega)-(ADP-D-ribosyl)-L-arginine	C21H34N9O15P2	-1	714.493	chebi:60267
MNXM1684	sn-3-O-(geranylgeranyl)glycerol 1-phosphate(2-)	C23H39O6P	-2	442.526	chebi:57677
MNXM1158	sn-glycerol 1-phosphate(2-)	C3H7O6P	-2	170.058	chebi:57685
MNXM1419	carnosine zwitterion	C9H14N4O3	0	226.232	chebi:57485
MNXM1215	3-phosphonopyruvate	C3H3O6P	-2	166.026	chebi:71402
MNXM494	1,2-dihydroxy-3-oxo-5-methylthiopentene	C6H10O3S	0	162.207	chebi:49252
MNXM1034	3-hydroxy-2-methylpropanoyl-CoA(4-)	C25H38N7O18P3S	-4	849.592	chebi:57340
MNXM1861	(1R,2S,5S,6S)-2-(3-carboxylatopropanoyl)-5-[(1-carboxylatovinyl)oxy]-6-hydroxycyclohex-3-ene-1-carboxylate	C14H13O9	-3	325.248	chebi:58818
MNXM88421	UDP-2-acetamido-3-amino-2,3-dideoxy-alpha-D-glucuronate	C17H24N4O17P2	-2	618.337	chebi:62245
MNXM1136	4-deoxy-4-formamido-alpha-L-arabinopyranosyl di-trans,octa-cis-undecaprenyl phosphate	C61H99NO8P	-1	1005.41	chebi:58909
MNXM1067	all-trans-hexaprenyl diphosphate(3-)	C30H49O7P2	-3	583.653	chebi:58179
MNXM1454	2-aminobut-2-enoate OK	C4H7NO2	0	101.104	chebi:48306
MNXM277	aldehyde	CHOR	0	---------------	chebi:17478
MNXM5065	benzamide	C7H7NO	0	121.137	chebi:28179
MNXM2073	2-phenylacetamide	C8H9NO	0	135.163	chebi:16562
MNXM2495	6-aminopenicillanic acid zwitterion	C8H12N2O3S	0	216.257	chebi:57869
MNXM1812	benzylpenicillin(1-)	C16H17N2O4S	-1	333.382	chebi:51354
MNXM1777	S-(5-deoxy-D-ribos-5-yl)-L-homocysteine zwitterion	C9H17NO6S	0	267.299	chebi:58195
MNXM18265	Gpp	C10H12N5O11P2	-3	440.177	brenda:BG27560
MNXM1189	ppGpp	C10H12N5O17P4	-5	598.121	metacyc:GUANOSINE-5DP-3DP
MNXM97020	coenzyme Q	C14H18O4	0	250.29	brenda:BG5295
MNXM7098	azurin	C9H10N4O4Na	1	261.19	brenda:BG26951
MNXM9085	a reduced azurin	---------------	---------------	---------------	metacyc:Reduced-Azurins
MNXM2105	butanoyl phosphate(2-)	C4H7O5P	-2	166.069	chebi:58079
MNXM2747	(24E)-3alpha,7alpha,12alpha-trihydroxy-5beta-cholest-24-en-26-oyl-CoA	C48H74N7O20P3S	-4	1194.12	chebi:59879
MNXM97154	(24R,25R)-3Î±,7Î±,12Î±,24-tetrahydroxy-5Î²-cholestanoyl CoA	C48H76N7O21P3S	-4	1212.14	metacyc:CPD-7275
MNXM2748	(24E)-3Î±,7Î±-dihydroxy-5Î²-cholest-24-enoyl-CoA	C48H74N7O19P3S	-4	1178.12	metacyc:CPD-10589
MNXM1323	cycloartenol	C30H50O	0	426.717	chebi:17030
MNXM19481	MurNAc-pentapeptide-diphosphoundecaprenol	---------------	---------------	---------------	brenda:BL274847
MNXM2110	coenzyme F420-1(3-)	C24H26N4O15P	-3	641.455	chebi:59543
MNXM1409	5-carboxylatoamino-1-(5-O-phosphonato-D-ribosyl)imidazole(3-)	C9H11N3O9P	-3	336.172	chebi:58730
MNXM91851	2'-deoxy-5-hydroxymethylcytidine-5'-diphosphate	C10H14N3O11P2	-3	414.179	metacyc:DEOXY-HYDROXYMETHYLCYTIDINE-DIP
MNXM92861	2'-deoxy-5-hydroxymethylcytidine-5'-triphosphate	C10H14N3O14P3	-4	493.151	metacyc:DEOXY-OH-METHYLCYTIDINE-TRIPHOSPHATE
MNXM1428	hydrazine	H4N2	0	32.045	chebi:15571
MNXM861	e(-)	.	-1	0.001	chebi:10545
MNXM591	presqualene diphosphate	C30H49O7P2	-3	583.653	chebi:57310
MNXM55302	glycerol 1-phosphodiester	C3H8O6PR	0	---------------	chebi:55491
MNXM96232	a sulfur acceptor	---------------	---------------	---------------	metacyc:Sulfur-Acceptors
MNXM1560	glycocholate	C26H42NO6	-1	464.615	chebi:29746
MNXM450	cholate	C24H39O5	-1	407.563	chebi:29747
MNXM6138	7alpha-hydroxyandrost-4-ene-3,17-dione	C19H26O3	0	302.408	chebi:27768
MNXM6272	gamma-amino-gamma-cyanobutanoic acid	C5H7N2O2	-1	127.121	chebi:28474
MNXM6970	7alpha-Hydroxytestosterone	C19H28O3	0	304.424	kegg:C05291
MNXM3007	D-hexose 6-phosphate	C6H11O9P	-2	258.12	chebi:61567
MNXM1274	D-hexose	C6H12O6	0	180.156	chebi:4194
MNXM2004	beta-D-glucosyl-(1<->1)-ceramide	C25H46NO8R	0	---------------	chebi:22801
MNXM7243	D-glucoside	C6H11O6R	---------------	---------------	chebi:35436
MNXM2399	morphiniumone(1+)	C17H18NO3	1	284.33	chebi:57728
MNXM1027	morphine(1+)	C17H20NO3	1	286.346	chebi:58097
MNXM6068	(3E)-2-oxohex-3-enedioate	C6H4O5	-2	156.093	chebi:64908
MNXM1242	N-acetylmuramoyl-L-alanyl-D-glutamyl-meso-2,6-diaminopimelyl-D-alanyl-D-alanine-diphosphoundecaprenyl-N-acetylglucosamine	C95H152N8O28P2	-4	1916.21	chebi:61388
MNXM96052	beta-D-GalNAc-(1->4)-[alpha-Neu5Ac-(2->3)]-beta-D-Gal-(1->4)-beta-D-Glc-(1<->1')-Cer	C50H86N3O26R	0	---------------	chebi:51013
MNXM90989	alpha-N-acetylneuraminyl-(2->3)-alpha-D-galactosyl-(1->4)-beta-D-glucosyl-(1<->1)-ceramide	C42H73N2O21R	0	---------------	chebi:15681
MNXM36578	3'-ketolactose	C12H20O11	0	340.281	chebi:27571
MNXM11420	a cytosine in DNA	C9H14N3O7P(C5H8O5PR)n(C5H8O5PR)n	---------------	---------------	metacyc:DNA-Cytosines
MNXM6346	N-acetyl-D-galactosamine 6-phosphate	C8H14NO9P	-2	299.172	chebi:71673
MNXM5116	D-galactosamine 6-phosphate	C6H13NO8P	-1	258.143	chebi:71674
MNXM618	oxalyl-CoA(5-)	C23H31N7O19P3S	-5	834.514	chebi:57388
MNXM563	formyl-CoA(4-)	C22H32N7O17P3S	-4	791.512	chebi:57376
MNXM240	benzoyl-CoA	C28H36N7O17P3S	-4	867.608	chebi:57369
MNXM3920	3-oxo-3-phenylpropionyl-CoA	C30H38N7O18P3S	-4	909.645	metacyc:CPD-514
MNXM5572	6-oxocyclohex-1-ene-1-carboxyl-CoA	C28H38N7O18P3S	-4	885.624	metacyc:6-OXOCYCLOHEX-1-ENE-1-CARBONYL-COA
MNXM2792	6-hydroxycyclohex-1-ene-1-carbonyl-CoA(4-)	C28H40N7O18P3S	-4	887.64	chebi:57361
MNXM2899	(R)-2-benzylsuccinyl-CoA(5-)	C32H41N7O19P3S	-5	952.69	chebi:57253
MNXM4923	(E)-2-benzylidenesuccinyl-CoA(5-)	C32H39N7O19P3S	-5	950.674	chebi:58519
MNXM5555	5-hydroxy-6-methoxy-3-methyl-2-octaprenyl-1,4-benzoquinone	C48H72O4	0	713.083	chebi:27688
MNXM715	2-Demethylmenaquinone	C15H14O2(C5H8)n	0	---------------	kegg:C05818
MNXM93263	cobalt-factor III	C43H38N4O16Co	-8	925.712	metacyc:COBALT-FACTOR-III
MNXM47447	cobalt-sirohydrochlorin	C42H36CoN4O16	-8	911.686	chebi:60049
MNXM9326	---------------	---------------	---------------	---------------	kegg:G10526
MNXM9296	---------------	---------------	---------------	---------------	kegg:G00005
MNXM10495	[GlcNAc-(1->4)-Mur2Ac(oyl-L-Ala-g-D-Glu-L-Lys-D-Ala-D-Ala)]n-diphosphoundecaprenol	C94H156N8O26P2(C39H64N8O19)n-1	-4	---------------	kegg:C11826
MNXM96383	penicillin	C9H10N2O4SR	-1	---------------	chebi:51356
MNXM96384	penicilloic acid	C8H13N2O4SR	0	---------------	chebi:7968
MNXM400	creatine	C4H9N3O2	0	131.133	chebi:16919
MNXM1470	creatinine	C4H7N3O	0	113.118	chebi:16737
MNXM4850	trans-dienelactone	C6H3O4	-1	139.086	metacyc:CPD-10608
MNXM4284	2-chloro-cis,cis-muconate(2-)	C6H3ClO4	-2	174.539	chebi:19504
MNXM2784	3-hydroxyadipyl-CoA	C27H39N7O20P3S	-5	906.62	chebi:70990
MNXM2440	ubiquinone-9	C54H82O4	0	795.226	chebi:18160
MNXM4985	3-demethylubiquinone-9	C53H80O4	0	781.2	chebi:18238
MNXM1213	3-ammonio-2-oxopropyl phosphate(1-)	C3H7NO5P	-1	168.065	chebi:57279
MNXM5524	3-hydroxy-5- oxohexanoyl-CoA	C27H40N7O19P3S	-4	891.628	metacyc:CPD-20
MNXM5523	3-hydroxy-5-oxohexanoate	C6H9O4	-1	145.133	chebi:20051
MNXM91778	(4Z,7Z,10Z,13Z,16Z,19Z)-docosahexaenoyl-CoA	C43H62N7O17P3S	-4	1073.97	chebi:65132
MNXM91783	(6Z,9Z,12Z,15Z,18Z,21Z)-3-oxotetracosahexaenoyl-CoA	C45H64N7O18P3S	-4	1116.01	chebi:65131
MNXM3199	7-methyl-3-oxooct-6-enoyl-CoA	C30H44N7O18P3S	-4	915.693	chebi:71410
MNXM5560	5-methylhex-4-enoyl-CoA	C28H42N7O17P3S	-4	873.656	metacyc:CPD-12902
MNXM8946	Norcodeine	C17H20NO3	1	286.346	kegg:C16576
MNXM1550	codeine(1+)	C18H22NO3	1	300.372	chebi:57871
MNXM7125	beta-D-mannoside	C6H11O6R	---------------	---------------	chebi:27507
MNXM2673	estriol	C18H24O3	0	288.381	chebi:27974
MNXM1760	N-carbamoylsarcosinate	C4H7N2O3	-1	131.11	chebi:57490
MNXM1762	N-methylhydantoin	C4H6N2O2	0	114.103	chebi:16354
MNXM12839	quinolinate nucleotide	C12H11NO11P	-3	376.19	metacyc:QUINOLINATE_NUCLEOTIDE
MNXM2939	3-oxo-5,6-dehydrosuberyl-CoA semialdehyde	C29H40N7O19P3S	-4	915.65	chebi:63257
MNXM3852	3-oxo-5,6-dehydrosuberyl-CoA	C29H39N7O20P3S	-5	930.641	chebi:63255
MNXM6803	3-hydroxy-5,9,17-trioxo-4,5:9,10-disecoandrosta-1(10),2-dien-4-oate	C19H23O6	-1	347.382	chebi:58607
MNXM1448	(2Z,4Z)-2-hydroxyhexa-2,4-dienoate	C6H7O3	-1	127.118	chebi:63693
MNXM5033	9,17-dioxo-1,2,3,4,10,19-hexanorandrostan-5-oate	C13H17O4	-1	237.272	chebi:63692
MNXM1747	itaconate(2-)	C5H4O4	-2	128.083	chebi:17240
MNXM3194	6-carboxy-5,6,7,8-tetrahydropterin	C7H8N5O3	-1	210.17	chebi:61032
MNXM981	trans-glutaconyl-CoA	C26H35N7O19P3S	-5	874.578	chebi:57353
MNXM88420	UDP-2-acetamido-2-deoxy-alpha-D-ribo-hex-3-uluronate	C17H20N3O18P2	-3	616.298	chebi:62250
MNXM30985	(4S)-4-hydroxy-2,3,4,5-tetrahydro-(2S)-dipicolinate	C7H7NO5	-2	185.134	chebi:67139
MNXM6224	a dolichyl Î²-D-glucosyl phosphate	C86H142O9P	-1	1351.02	metacyc:CPD-166
MNXM1824	a dolichyl phosphate	C80H131O4P	-2	1187.87	metacyc:DOLICHOLP
MNXM96178	an aromatic oxo-acid	C3H3O3R	---------------	---------------	metacyc:Aromatic-Oxoacids
MNXM7083	aromatic amino acid	C3H6NO2R	---------------	---------------	chebi:33856
MNXM663	(R)-3-hydroxybutanoate	C4H7O3	-1	103.097	chebi:10983
MNXM4419	6-phosphonato-beta-D-glucosyl-(1->4)-D-glucose(2-)	C12H21O14P	-2	420.261	chebi:58312
MNXM3794	16alpha-hydroxyestrone	C18H22O3	0	286.365	chebi:776
MNXM1940	N-formimidoylglycine zwitterion	C3H6N2O2	0	102.092	chebi:58479
MNXM3165	3-(indol-3-yl)lactate	C11H10NO3	-1	204.202	chebi:17282
MNXM21520	reduced putidaredoxin	---------------	---------------	---------------	chebi:14971
MNXM2447	(1R,4R)-camphor	C10H16O	0	152.233	chebi:15396
MNXM12543	oxidized putidaredoxin	---------------	---------------	---------------	chebi:17673
MNXM5345	(+)-exo-5-hydroxycamphor	C10H16O2	0	168.233	chebi:15398
MNXM2741	(+)-alpha-tocopherol	C29H50O2	0	430.706	chebi:18145
MNXM2522	gamma-tocopherol	C28H48O2	0	416.68	chebi:18185
MNXM12784	[protein]-3-O-(N-acetyl-D-glucosaminyl)-L-serine	C12H19N3O8R2	---------------	---------------	metacyc:Protein-N-acetyl-D-glucosamin-L-serine
MNXM6406	a [protein]-L-serine	C4H6N2O3R2	---------------	---------------	metacyc:Protein-L-serines
MNXM12785	[protein]-3-O-(N-acetyl-D-glucosaminyl)-L-threonine	C13H21N3O8R2	---------------	---------------	metacyc:Protein-N-acetyl-D-glucosamine-L-thr
MNXM9057	a [protein]-L-threonine	C5H8N2O3R2	---------------	---------------	metacyc:Proteins-L-Threonines
MNXM2159	vinylacetyl-CoA(4-)	C25H36N7O17P3S	-4	831.576	chebi:57396
MNXM4961	2-(2-carboxy-4-methylthiazol-5-yl)ethyl phosphate	C7H7NO6PS	-3	264.172	chebi:62890
MNXM2758	(R,Z)- 2-(2-carboxy-4-methylthiazol-5(2H)-ylidene)ethyl phosphate	C7H7NO6PS	-3	264.172	chebi:62899
MNXM1973	1-alkyl-2-acetyl-sn-glycero-3-phosphocholine	C10H21NO7PR	0	---------------	chebi:63915
MNXM1256	1-alkyl-sn-glycero-3-phosphocholine	C8H19NO6PR	---------------	---------------	chebi:30909
MNXM3777	1,5-anhydro-D-mannitol	C6H12O5	0	164.156	chebi:49182
MNXM31744	3-hydroxy-isobutyryl-CoA	C25H38N7O18P3S	-4	849.592	metacyc:3-HYDROXY-ISOBUTYRYL-COA
MNXM2778	3,4-dihydrocoumarin	C9H8O2	0	148.159	chebi:16151
MNXM1133	3-(2-hydroxyphenyl)propanoate	C9H9O3	-1	165.166	chebi:46957
MNXM3146	1D-myo-inositol 1,2,3,5,6-pentakisphosphate(10-)	C6H7O21P5	-10	569.976	chebi:58747
MNXM491	1D-myo-inositol hexakisphosphate	C6H6O24P6	-12	647.94	chebi:58130
MNXM526	4-nitrophenolate	C6H4NO3	-1	138.101	chebi:57917
MNXM3867	4-nitrophenyl phosphate	C6H4NO6P	-2	217.073	chebi:61146
MNXM2368	dihydromacarpine	C22H19NO6	0	393.389	chebi:18029
MNXM2312	12-hydroxydihydrochelirubine	C21H17NO6	0	379.363	chebi:15716
MNXM881	alpha-D-ribose 1,5-bisphosphate	C5H8O11P2	-4	306.058	chebi:68688
MNXM13282	alpha-D-ribose 1,2-cyclic phosphate 5-phosphate	C5H7O10P2	-3	289.051	chebi:68687
MNXM7614	an oxidized NrdH glutaredoxin-like protein	---------------	---------------	---------------	metacyc:Oxidized-NrdH-Proteins
MNXM7735	a reduced NrdH glutaredoxin-like protein	---------------	---------------	---------------	metacyc:Reduced-NrdH-Proteins
MNXM4408	6-(alpha-D-glucosazaniumyl)-1D-myo-inositol	C12H24NO10	1	342.32	chebi:58700
MNXM3085	propan-2-ol	C3H8O	0	60.095	chebi:17824
MNXM303	ethanol	C2H6O	0	46.068	chebi:16236
MNXM974	D-aspartate(1-)	C4H6NO4	-1	132.095	chebi:29990
MNXM1058	(R)-3-hydroxybutanoyl-CoA(4-)	C25H38N7O18P3S	-4	849.592	chebi:57315
MNXM1759	N-acetyl-LL-2,6-diaminopimelate(1-)	C9H15N2O5	-1	231.226	chebi:58767
MNXM1262	2-hydroxy-6-oxo-6-phenylhexa-2,4-dienoate	C12H9O4	-1	217.197	chebi:58284
MNXM1143	biphenyl-2,3-diol	C12H10O2	0	186.207	chebi:16205
MNXM1761	N-isopropylammelide	C6H10N4O2	0	170.169	chebi:17247
MNXM9828	2-hydroxy carboxylate	C2H2O3R	-1	---------------	chebi:58896
MNXM97270	S-(2-hydroxyacyl)glutathione (OK)	C12H17N3O8SR	-1	---------------	chebi:71261
MNXM1425	GDP-beta-L-galactose	C16H23N5O16P2	-2	603.325	chebi:61454
MNXM2258	N(6)-hydroxy-L-lysine zwitterion	C6H14N2O3	0	162.187	chebi:57820
MNXM718	5-dehydro-4-deoxy-D-glucuronate	C6H7O6	-1	175.116	chebi:17117
MNXM1709	3-deoxy-D-glycero-hexo-2,5-diulosonate	C6H7O6	-1	175.116	chebi:29071
MNXM97116	precorrin-7	C44H52N4O14	-6	860.902	chebi:71490
MNXM9037	Poly[(R)-3-hydroxybutanoate]n-x	(C4H6O2)n	---------------	---------------	kegg:C11551
MNXM7687	Poly[(R)-3-hydroxybutanoate]x	(C4H6O2)x	---------------	---------------	kegg:C11552
MNXM1243	N-carbamoylputrescinium(1+)	C5H14N3O	1	132.184	chebi:58318
MNXM6104	4-amino-6-chloro-1,3,5-triazin-2-ol	C3H3ClN4O	0	146.535	chebi:27797
MNXM2636	ammelide	C3H4N4O2	0	128.089	chebi:28134
MNXM2077	3-hydroxy-3-(4-hydroxy-3-methoxyphenyl)propanoyl-CoA(4-)	C31H42N7O20P3S	-4	957.686	chebi:58004
MNXM7605	O-D-alanyl-poly(ribitol phosphate)	(C8H16NO8P)n	---------------	---------------	chebi:16644
MNXM2030	poly(ribitol phosphate)	(C5H11O7P)n	0	---------------	chebi:16051
MNXM3034	hydrogen phosphonatoacetate(2-)	C2H3O5P	-2	138.016	chebi:57488
MNXM1910	all-trans-phytoene	C40H64	0	544.936	chebi:8191
MNXM2294	(1S,2R)-3-phenylcyclohexa-3,5-diene-1,2-diol	C12H12O2	0	188.222	chebi:32922
MNXM2316	2,3-dihydroxy-p-cumate	C10H11O4	-1	195.192	chebi:36647
MNXM2354	cis-5,6-dihydroxy-4-isopropylcyclohexa-1,3-dienecarboxylate	C10H13O4	-1	197.208	chebi:58420
MNXM803	phosphonoacetaldehyde	C2H4O4P	-1	123.025	chebi:58383
MNXM4223	1,8-diazacyclotetradecane-2,9-dione	C12H22N2O2	0	226.315	chebi:16968
MNXM2137	N-(6-aminohexanoyl)-6-aminohexanoic acid zwitterion	C12H24N2O3	0	244.331	chebi:58798
MNXM1598	ureidoglycine	C3H7N3O3	0	133.106	chebi:57714
MNXM1960	(3S,5S)-3,5-diammoniohexanoate	C6H15N2O2	1	147.196	chebi:57436
MNXM1097	(S)-mandelate	C8H7O3	-1	151.139	chebi:17756
MNXM1698	(R)-mandelate	C8H7O3	-1	151.139	chebi:32382
MNXM1657	cyclohexa-1,5-diene-1-carbonyl-CoA(4-)	C28H38N7O17P3S	-4	869.624	chebi:57374
MNXM2006	chlorite	ClO2	-1	67.452	chebi:17441
MNXM2809	biphenyl	C12H10	0	154.208	chebi:17097
MNXM2619	4alpha-methyl-5alpha-ergosta-8,14,24(28)-trien-3beta-ol	C29H46O	0	410.675	chebi:30109
MNXM2144	obtusifoliol	C30H50O	0	426.717	chebi:17791
MNXM32179	1,2-dihexadecanoyl-sn-glycero-3-phospho-(1'-sn-glycerol)	C38H74O10P	-1	721.962	chebi:72829
MNXM34740	2-16:0-lysoPG	C22H44O9P	-1	483.553	metacyc:CPD-8363
MNXM114141	3-(4-hydroxyphenyl)lactate	C9H9O4	-1	181.165	chebi:36659
MNXM7127	an (R)-3-hydroxydecanoyl-[acp]	C10H19O2SR	---------------	---------------	metacyc:Beta-hydroxydecanoyl-ACPs
MNXM28221	trans-Dec-2-enoyl-[acp]	C11H20OS	0	200.341	lipidmaps:LMFA07060012
MNXM27066	(R)-3-Hydroxydodecanoyl-[acp]	C13H26O2S	0	246.409	lipidmaps:LMFA07060015
MNXM23842	trans-Dodec-2-enoyl-[acp]	C13H24OS	0	228.394	lipidmaps:LMFA07060016
MNXM24297	trans-Tetradec-2-enoyl-[acp]	C15H28OS	0	256.447	lipidmaps:LMFA07060018
MNXM2576	(3R)-3-Hydroxypalmitoyl-[acyl-carrier protein]	C16H31O2SR	---------------	---------------	kegg:C04633
MNXM29072	trans-Hexadec-2-enoyl-[acp]	C17H32OS	0	284.5	lipidmaps:LMFA07060020
MNXM25370	(R)-3-Hydroxyhexanoyl-[acp]	C7H14O2S	0	162.25	lipidmaps:LMFA07060006
MNXM24502	trans-Hex-2-enoyl-[acp]	C7H12OS	0	144.235	lipidmaps:LMFA07060007
MNXM10019	a (R)-3-hydroxyoctanoyl-[acp]	C8H15O2SR	---------------	---------------	metacyc:3-Hydroxy-octanoyl-ACPs
MNXM23766	trans-Oct-2-enoyl-[acp]	C9H16OS	0	172.288	lipidmaps:LMFA07060009
MNXM359	3-hydroxyanthranilate	C7H6NO3	-1	152.127	chebi:36559
MNXM1372	aminocarboxymuconate semialdehyde	C7H6NO5	-1	184.126	metacyc:2-AMINO-3-3-OXOPROP-2-ENYL-BUT-2-ENEDI
MNXM26616	3-Oxodecanoyl-[acp]	C11H20O2S	0	216.34	lipidmaps:LMFA07060011
MNXM28933	3-Oxododecanoyl-[acp]	C13H24O2S	0	244.393	lipidmaps:LMFA07060014
MNXM26095	3-Oxotetradecanoyl-[acp]	C15H28O2S	0	272.447	lipidmaps:LMFA07060017
MNXM24578	3-oxopalmitoyl-[acyl-carrier protein]	C17H32O2S	0	300.5	lipidmaps:LMFA07060019
MNXM3843	3-Hydroxyoctadecanoyl-[acp]	C18H35O2SR	---------------	---------------	kegg:C16220
MNXM10102	a 3-oxo-stearoyl-[acp]	C18H33O2SR	---------------	---------------	metacyc:3-oxo-stearoyl-ACPs
MNXM1896	4-pyridoxolactone	C8H7NO3	0	165.146	chebi:16871
MNXM25602	3-Oxohexanoyl-[acp]	C7H12O2S	0	160.234	lipidmaps:LMFA07060005
MNXM28031	3-Oxooctanoyl-[acp]	C9H16O2S	0	188.287	lipidmaps:LMFA07060008
MNXM23586	octanoyl-[acyl-carrier protein]	C9H18OS	0	174.304	lipidmaps:LMFA07060010
MNXM25221	decanoyl-[acyl-carrier protein]	C11H22OS	0	202.357	lipidmaps:LMFA07060013
MNXM564	myristoyl-[acyl-carrier protein]	C14H27OSR	---------------	---------------	chebi:50651
MNXM23683	Hexanoyl-[acp]	C7H14OS	0	146.25	lipidmaps:LMFA07060039
MNXM31869	(R)-noradrenaline	C8H12NO3	1	170.186	chebi:72587
MNXM114346	4-Carboxymuconolactone	C7H4O6	-2	184.103	seed:cpd00938
MNXM1018	D-arabinitol	C5H12O5	0	152.146	chebi:18333
MNXM312	2-oxopent-4-enoate	C5H5O3	-1	113.091	chebi:11641
MNXM4398	5-methyl-2-oxo-3-hexene-1,6-dioate	C7H6O5	-2	170.12	metacyc:CPD-9164
MNXM114221	2-Hydroxy-cis-hex-2,4-dienoate	C6H7O3	-1	127.118	kegg:C11354
MNXM160	D-glucopyranose 6-phosphate	C6H11O9P	-2	258.12	chebi:61548
MNXM89905	L-allysine	C6H11NO3	0	145.156	chebi:58321
MNXM63469	N-acetyl-D-galactosamine 1-phosphate	C8H14NO9P	-2	299.172	chebi:55404
MNXM114079	(S)-2-acetolactate	C5H7O4	-1	131.107	chebi:58476
MNXM664	(R)-acetoin	C4H8O2	0	88.105	chebi:15686
MNXM90332	N-acetylmuramate 6-phosphate	C11H17NO11P	-3	370.227	chebi:58722
MNXM96415	FAD	C27H31N9O15P2	-2	783.534	metacyc:FAD
MNXM38	FADH2	C27H33N9O15P2	-2	785.55	chebi:58307
MNXM119	FMN	C17H19N4O9P	-2	454.328	chebi:58210
MNXM270	riboflavin	C17H20N4O6	0	376.364	chebi:17015
MNXM40300	Adenosyl cobyrinic acid a,c diamide	C55H73CoN11O15	1	1187.17	hmdb:HMDB01083
MNXM495	IDP	C10H11N4O11P2	-3	425.162	chebi:58280
MNXM242	D-ribose	C5H10O5	0	150.13	chebi:47013
MNXM15900	alpha-D-ribose 5-phosphate	C5H9O8P	-2	228.094	chebi:18189
MNXM114092	ADP-ribose	C15H21N5O14P2	-2	557.3	kegg:C00301
MNXM91	5-phospho-alpha-D-ribose 1-diphosphate	C5H8O14P3	-5	385.03	chebi:58017
MNXM114070	L-homocysteine zwitterion	C4H9NO2S	0	135.185	chebi:58199
MNXM81337	S-succinyl-dihydrolipoamide	C12H20NO4S2	-1	306.422	metacyc:CPD0-341
MNXM39043	7,8-Dihydroneopterin	C9H13N5O4	0	255.231	hmdb:HMDB02275
MNXM89612	glycerol	C3H8O3	0	92.094	chebi:17754
MNXM91795	(S)-(+)-allantoin	C4H6N4O3	0	158.115	metacyc:S-ALLANTOIN
MNXM788	2-aminomuconic 6-semialdehyde	C6H7NO3	0	141.125	chebi:15745
MNXM1131	2-aminomuconate(2-)	C6H6NO4	-1	156.116	chebi:57937
MNXM1286	N-acetyl-D-mannosamine-6-phosphate	C8H14NO9P	-2	299.172	metacyc:N-ACETYL-D-MANNOSAMINE-6P
MNXM114087	2-amino-3-oxobutanoate	C4H7NO3	0	117.103	chebi:17844
MNXM2233	GDP-D-mannuronate	C16H20N5O17P2	-3	616.301	chebi:17466
MNXM90811	D-arabinose	C5H10O5	0	150.13	metacyc:D-ARABINOSE
MNXM90752	tRNA(Asp)	C10H12N5O3R	0	---------------	chebi:29186
MNXM90839	L-aspartyl-tRNA(Asp)	C14H22NO13PR2(C5H8O6PR)n	---------------	---------------	chebi:29158
MNXM464	N,N-dimethylglycine zwitterion	C4H9NO2	0	103.12	chebi:58251
MNXM1102	2-hydroxy-6-oxohexa-2,4-dienoate	C6H5O4	-1	141.102	chebi:58068
MNXM47455	cobinamide	C48H72CoN11O8	2	990.087	chebi:28956
MNXM2215	aquacob(III)alamin	C62H90CoN13O15P	1	1347.36	chebi:15852
MNXM814	cob(II)alamin	C62H88CoN13O14P	0	1329.35	chebi:16304
MNXM47414	cob(I)alamin	C62H89CoN13O14P	0	1330.36	chebi:15982
MNXM90433	1,2-dihexadecanoyl-sn-glycerol 3-phosphate	C35H68O8P	-1	647.883	seed:cpd15524
MNXM46301	Chitin	C28H49N3O16	0	683.699	hmdb:HMDB03362
MNXM92167	Chitin (monomer)	C8H13NO5	0	203.193	bigg:chitin
MNXM46309	chitosan	H2O(C6H12NO4)n	0	---------------	chebi:16261
MNXM91273	N-Phosphocreatine	C4H8N3O5P	-2	209.097	biopath:N-Phosphocreatine
MNXM91520	cob(II)yrinate a,c-diamide	C45H56N6O12Co	0	931.892	metacyc:CPD-689
MNXM711	Co(2+)	Co	2	58.933	chebi:48828
MNXM2653	cobalt-precorrin-6B	C44H47CoN4O16	-7	946.794	chebi:72780
MNXM47441	cobalt-precorrin-6A	C44H45CoN4O16	-7	944.778	chebi:60064
MNXM92210	cobyrinate	C45H53N4O14Co	-1	932.854	metacyc:CPD-9049
MNXM2995	cobalt-precorrin-8X	C45H52CoN4O14	-6	931.846	chebi:70792
MNXM105630	sulfite	O3S	-2	80.063	chebi:17359
MNXM762	isothiocyanic acid	CHNS	0	59.09	chebi:24928
MNXM323	trioxidosulfanidosulfate(1-)	HO3S2	-1	113.136	chebi:33542
MNXM90461	cyanate	CHNO	0	43.025	chebi:29195
MNXM114072	ferricytochrome c	C42H44FeN8O8S2R4	---------------	---------------	chebi:15991
MNXM537	ferrocytochrome c	C42H44FeN8O8S2R4	---------------	---------------	chebi:16928
MNXM4	O2	O2	0	31.999	chebi:15379
MNXM537	ferrocytochrome c	C42H44FeN8O8S2R4	---------------	---------------	chebi:16928
MNXM114072	ferricytochrome c	C42H44FeN8O8S2R4	---------------	---------------	chebi:15991
MNXM92189	cob(I)yrinate a,c-diamide	C45H56N6O12Co	-1	931.892	metacyc:CPD-694
MNXM114097	(R)-2,3-dihydroxy-3-methylbutanoate	C5H9O4	-1	133.123	chebi:49072
MNXM114195	(2Z,4E,7E)-2-hydroxy-6-oxonona-2,4,7-trienedioate	C9H6O6	-2	210.14	chebi:66888
MNXM114305	6-hydroxymethyl dihydropterin	C7H9N5O2	0	195.179	seed:cpd00954
MNXM1558	geranial	C10H16O	0	152.233	chebi:16980
MNXM798	geraniol	C10H18O	0	154.249	chebi:17447
MNXM90047	6,7-dihydrobiopterin	C9H13N5O3	0	239.231	chebi:20680
MNXM1686	tryptophol	C10H11NO	0	161.2	chebi:17890
MNXM91575	Dolichol-phosphate	C25H43O4P	-2	438.58	biopath:Dolichol-phosphate
MNXM1740	Dolichyl phosphate D-mannose	C26H47O9P(C5H8)n	-1	---------------	kegg:C03862
MNXM689	(R)-5-diphosphonatomevalonate(4-)	C6H10O10P2	-4	304.085	chebi:57557
MNXM957	1-pyrroline-2-carboxylic acid	C5H7NO2	0	113.115	chebi:36761
MNXM152	dTDP(3-)	C10H13N2O11P2	-3	399.165	chebi:58369
MNXM1063	2-deoxy-D-ribose 1-phosphate	C5H9O7P	-2	212.095	chebi:58576
MNXM693	D-galacturonate	C6H9O7	-1	193.131	chebi:12952
MNXM52342	epimelibiose	C12H22O11	0	342.296	chebi:4808
MNXM500	D-fructose 1,6-bisphosphate	C6H10O12P2	-4	336.084	chebi:16905
MNXM1553	D-fructose 1-phosphate	C6H11O9P	-2	258.12	chebi:18105
MNXM1630	2-hydroxyethane-1-sulfonate	C2H5O4S	-1	125.124	chebi:61904
MNXM1485	methanesulfonate	CH3O3S	-1	95.098	chebi:25224
MNXM1246	reduced riboflavin	C17H22N4O6	0	378.38	chebi:17607
MNXM169	reduced ferredoxin	Fe2R4S6	4	---------------	chebi:17513
MNXM96475	Oxidized adrenal ferredoxin	UK	2	277.127	kegg:C00667
MNXM804	reduced adrenal ferredoxin	UKH2	0	279.143	chebi:16906
MNXM835	cyclohexanone	C6H10O	0	98.143	chebi:17854
MNXM3002	cyclohexanol	C6H12O	0	100.159	chebi:18099
MNXM4485	beta-D-mannosyldiacetylchitobiosyldiphosphodolichol	C32H58N2O22P2(C5H8)n	0	---------------	chebi:18396
MNXM41231	alpha-D-mannosyl-beta-D-mannosyldiacetylchitobiosyldiphosphodolichol	C53H90N2O27P2	-2	1249.23	chebi:28067
MNXM775	CDP-glycerol(2-)	C12H19N3O13P2	-2	475.239	chebi:58311
MNXM52	UDP-alpha-D-glucose(2-)	C15H22N2O17P2	-2	564.286	chebi:58885
MNXM90541	GDP-L-fucose(2-)	C16H23N5O15P2	-2	587.326	chebi:57984
MNXM1820	D-ribitol	C5H12O5	0	152.146	chebi:15963
MNXM2608	3-beta-D-galactosyl-sn-glycerol	C9H18O8	0	254.234	chebi:15754
MNXM81222	S(8)-glutaryldihydrolipoamide	C13H22NO4S2	-1	320.448	chebi:28391
MNXM95017	a glycogen	C24H42O21	0	666.578	metacyc:Glycogens
MNXM91213	L-glutamyl-tRNA(Gln)	C20H28N6O13PR(C5H8O6PR)n	---------------	---------------	chebi:29165
MNXM90003	5-phospho-beta-D-ribosylaminium(1-)	C5H11NO7P	-1	228.117	chebi:58681
MNXM2705	octanal	C8H16O	0	128.212	chebi:17935
MNXM1561	guanosine 3'-diphosphate 5'-triphosphate(6-)	C10H12N5O20P5	-6	677.093	chebi:60028
MNXM114159	(2Z,4E)-2-hydroxy-6-oxonona-2,4-dienedioate	C9H8O6	-2	212.156	chebi:66887
MNXM90586	1-hexadecanoyl-sn-glycerol 3-phosphate	C19H38O7P	-1	409.475	seed:cpd15327
MNXM90881	tRNA(Lys)	C10H12N5O3R	0	---------------	chebi:29185
MNXM89922	L-lysyl-tRNA(Lys)	C16H29N2O11PR2(C5H8O6PR)n	---------------	---------------	chebi:16047
MNXM3674	normetanephrine	C9H14NO3	1	184.212	metacyc:CPD-11875
MNXM1989	3-methoxy-4-hydroxyphenylglycolaldehyde	C9H10O4	0	182.173	metacyc:CPD-11876
MNXM61338	melibiitol	C12H24O11	0	344.312	chebi:27527
MNXM469	D-glucitol	C6H14O6	0	182.172	chebi:17924
MNXM2563	tetrahydropteroyltri-L-glutamate(4-)	C29H33N9O12	-4	699.625	chebi:58140
MNXM2623	5-methyltetrahydropteroyltri-L-glutamate(4-)	C30H35N9O12	-4	713.652	chebi:58207
MNXM2254	Mg-protoporphyrin IX	C34H30MgN4O4	-2	582.931	chebi:60492
MNXM346	protoporphyrin(2-)	C34H32N4O4	-2	560.642	chebi:57306
MNXM653	Mg(2+)	Mg	2	24.305	chebi:18420
MNXM62645	muonium chloride	ClMu	0	35.453	chebi:46625
MNXM176	a ubiquinone	C9H10O4(C5H8)n	0	---------------	chebi:16389
MNXM90307	Ubiquinol	C14H20O4(C5H8)n	0	---------------	kegg:C00390
MNXM1325	dITP	C10H11N4O13P3	-4	488.135	chebi:61382
MNXM2174	dIDP	C10H11N4O10P2	-3	409.163	chebi:62286
MNXM1615	1-methylpyrrolinium	C5H10N	1	84.14	chebi:27435
MNXM2704	N-methylputrescinium(2+)	C5H16N2	2	104.194	chebi:58039
MNXM555	quinolinate(2-)	C7H3NO4	-2	165.103	chebi:29959
MNXM63049	N(5)-[(hydroxyamino)(imino)methyl]-L-ornithine	C6H14N4O3	0	190.2	chebi:43088
MNXM114187	ammonium hydroxide	H4N.HO	0	35.046	chebi:18219
MNXM1746	indole-3-acetonitrile	C10H8N2	0	156.184	chebi:17566
MNXM940	4-trimethylammoniobutanal	C7H16NO	1	130.208	chebi:18020
MNXM2800	adipate(2-)	C6H8O4	-2	144.125	chebi:17128
MNXM378	salicylate	C7H5O3	-1	137.113	chebi:30762
MNXM371	benzaldehyde	C7H6O	0	106.122	chebi:17169
MNXM96694	1-phosphatidyl-myo-inositol	C11H17O13PR2	---------------	---------------	metacyc:1-PHOSPHATIDYL-MYO-INOSITOL
MNXM297	phosphatidylcholine	C10H19NO8PR2	---------------	---------------	chebi:49183
MNXM567	(R)-5-phosphonatomevalonate(3-)	C6H10O7P	-3	225.113	chebi:58146
MNXM2771	2,3-didehydropimeloyl-CoA	C28H39N7O19P3S	-5	902.631	chebi:57359
MNXM951	pimeloyl-CoA(5-)	C28H41N7O19P3S	-5	904.647	chebi:57360
MNXM467	6-pyruvoyl-5,6,7,8-tetrahydropterin	C9H11N5O3	0	237.215	chebi:17804
MNXM1313	6,7-dimethyl-8-(1-D-ribityl)lumazine	C13H18N4O6	0	326.305	chebi:17601
MNXM791	5-amino-6-(D-ribitylamino)uracil	C9H16N4O6	0	276.247	chebi:15934
MNXM393	D-glucitol 6-phosphate	C6H13O9P	-2	260.136	chebi:60084
MNXM863	sirohydrochlorin(8-)	C42H38N4O16	-8	854.768	chebi:58351
MNXM82173	siroheme	C42H36FeN4O16	-8	908.597	chebi:60052
MNXM2212	ammonioacetaldehyde	C2H6NO	1	60.075	chebi:58213
MNXM256	thiamine diphosphate	C12H16N4O7P2S	-2	422.291	chebi:58937
MNXM7331	dTDP-4-dehydro-6-deoxy-D-galactose	C16H22N2O15P2	-2	544.298	chebi:57837
MNXM2371	dTDP-4-dehydro-6-deoxy-beta-L-mannose	C16H22N2O15P2	-2	544.298	chebi:62830
MNXM899	dTDP-6-deoxy-beta-L-mannose	C16H24N2O15P2	-2	546.314	chebi:57510
MNXM317	5,6,7,8-tetrahydrofolyl-L-glutamic acid	C24H27N8O9	-3	571.519	chebi:27650
MNXM934	(S)-N-methylcoclaurinium(1+)	C18H22NO3	1	300.372	chebi:57993
MNXM1096	(S)-coclaurine	C17H20NO3	1	286.346	chebi:57581
MNXM386	thymine	C5H6N2O2	0	126.113	chebi:17821
MNXM3090	S-adenosyl-4-methylthio-2-oxobutanoate	C15H19N5O6S	0	397.406	chebi:16490
MNXM1141	8-amino-7-oxononanoic acid zwitterion	C9H17NO3	0	187.236	chebi:57532
MNXM5043	all-trans-undecaprenyl diphosphate(3-)	C55H89O7P2	-3	924.238	chebi:57995
MNXM17106	D-glucuronate 1-phosphate	C6H8O10P	-3	271.095	chebi:28547
MNXM1540	barbiturate	C4H3N2O3	-1	127.078	chebi:29745
MNXM114088	Phosphate_(protonated)	HO4P	-2	95.979	biopath:Phosphate_(protonated)
MNXM97455	beta-D-Ribose_1-phosphate	C5H9O8P	-2	228.094	biopath:beta-D-Ribose_1-phosphate
MNXM90406	cis-4-hydroxy-L-proline	C5H9NO3	0	131.13	chebi:63727
MNXM8169	5-Formiminotetrahydrofolylpolyglutamate	C25H28N9O9	-3	598.545	biopath:5-Formiminotetrahydrofolylpolyglutamate
MNXM12899	RNA_(elongated_by_one_cytidine-5-prime-phosphate)	C9H12RN3O8P	-2	---------------	biopath:RNA_(elongated_by_one_cytidine-5-prime-phosphate)
MNXM1248	RNA	C10H18O13P2R2(C5H8O6PR)n	---------------	---------------	chebi:33697
MNXM114236	(3-Phosphatidyl)-ethanolamine	C7H11R2NO8P	-2	---------------	biopath:(3-Phosphatidyl)-ethanolamine
MNXM7114	beta-D-allose	C6H12O6	0	180.156	chebi:40656
MNXM114171	beta-D-Fructose_6-phosphate	C6H11O9P	-2	258.12	biopath:beta-D-Fructose_6-phosphate
MNXM33047	10-formyltetrahydrofolyl-L-glutamate	C25H27N8O10	-3	599.529	chebi:27862
MNXM114176	(S)-3-hydroxyisobutyrate	C4H7O3	-1	103.097	chebi:62638
MNXM78362	protoheme IX	C34H32FeN4O4	0	616.487	chebi:26355
MNXM114063	fatty acid	C18H35O2	-1	283.469	brenda:BG9009
MNXM26906	2-acyl-sn-glycero-3-phosphoethanolamine	C7H16NO7P	0	257.178	lipidmaps:LMGP0205AA00
MNXM114402	benzylpenicilloate(1-)	C16H19N2O5S	-1	351.397	chebi:61220
MNXM62437	Monodehydroascorbate	C6H7O6	0	175.116	hmdb:HMDB13004
MNXM6428	RX	XR	---------------	---------------	metacyc:RX
MNXM2237	HX	R	0	---------------	metacyc:HX
MNXM3350	R-S-glutathione	C10H16N3O6SR	---------------	---------------	chebi:17021
MNXM2963	a monoacylglycerol	C4H7O4R	---------------	---------------	chebi:17408
MNXM1337	prostaglandin G2	C20H31O6	-1	367.457	chebi:27647
MNXM10617	Aldimine_(from_glycine_and_pyridoxal_phosphate)	C10H10N2O7P	-3	301.169	biopath:Aldimine_(from_glycine_and_pyridoxal_phosphate)
MNXM3480	3-carboxy-1-hydroxypropylthiamine diphosphate	C16H21N4O10P2S	-3	523.371	chebi:1463
MNXM354	sphingomyelin d18:1(1+)	C24H49N2O6PR	1	---------------	chebi:62490
MNXM96497	Ceramide	C20H39NO3	0	341.529	lipidmaps:LMSP02010000
MNXM1705	2-(1-hydroxyethyl)thiamine diphosphate	C14H20N4O8P2S	-2	466.343	chebi:58939
MNXM308	a diacylglycerol	C5H6O5R2	---------------	---------------	chebi:18035
MNXM60402	LPC	C10H22NO7P	0	299.258	lipidmaps:LMGP01050000
MNXM107752	phosphate monoester dianion	O4PR	-2	---------------	chebi:67140
MNXM171	a phosphatidylglycerol	C8H12O10PR2	-1	---------------	chebi:60523
MNXM93473	histone-L-lysine	C7H13N3O2R2	---------------	---------------	metacyc:CPD-8578
MNXM96156	[Acetyl-CoA:carbon-dioxide ligase (ADP-forming)]	C17H27N5O4SR2	---------------	---------------	kegg:C04681
MNXM67	1-phosphatidyl-1D-myo-inositol 4,5-bisphosphate	C11H14O19P3R2	-5	---------------	chebi:58456
MNXM122	1-phosphatidyl-1D-myo-inositol 4-phosphate	C11H15O16P2R2	-3	---------------	chebi:58178
MNXM39846	a nucleoside 2',3'-cyclic phosphate	C5H8O6PR	---------------	---------------	chebi:18271
MNXM4806	ribonucleoside 3'-monophosphate(2-)	C5H8O7PR	-2	---------------	chebi:13197
MNXM88436	UDP-GlcNAc	C17H25N3O17P2	-2	605.338	lipidmaps:LMSL01010002
MNXM114288	4,5-Dihydro-4-oxo-5-imidazolepropanoate	C6H7N2O3	-1	155.131	brenda:BG23570
MNXM114155	(S)-5-oxo-2,5-dihydro-2-furylacetate	C6H5O4	-1	141.102	chebi:58736
MNXM114184	(R)-(-)-allantoin	C4H6N4O3	0	158.115	metacyc:R--ALLANTOIN
MNXM95603	Poly[(R)-3-hydroxybutanoate]n	(C4H6O2)2	0	172.178	seed:cpd13380
MNXM4671	monocarboxylic acid amide	CH2NOR	---------------	---------------	chebi:29347
MNXM1891	3-oxo-3-ureidopropanoate	C4H5N2O4	-1	145.094	chebi:58775
MNXM44141	beta-lactam antibiotic	C6H3NO3SR2	---------------	---------------	chebi:27933
MNXM16903	a substituted Î²-amino acid	C3H2R5NO2	0	---------------	metacyc:CPD-8550
MNXM2142	a nitrile	CNR	0	---------------	chebi:18379
MNXM36	alkane	HR	---------------	---------------	chebi:18310
MNXM114120	5-hydroxypenta-2,4-diene-1,2,5-tricarboxylate(3-)	C8H5O7	-3	213.121	chebi:12113
MNXM1163	(3E)-5-oxopent-3-ene-1,2,5-tricarboxylate	C8H5O7	-3	213.121	chebi:57568
MNXM1999	acyl monophosphate	CO5PR	-2	---------------	chebi:59918
MNXM16312	a Î²-D-glucuronoside	C6H9O7R	---------------	---------------	metacyc:Beta-D-Glucuronides
MNXM59041	keto-L-sorbose	C6H12O6	0	180.156	chebi:13172
MNXM3633	L-iditol	C6H14O6	0	182.172	chebi:18202
MNXM96594	oxidized polyvinyl alcohol	C8H15RO4	0	---------------	metacyc:Oxidized-Polyvinyl-Alcohol
MNXM3341	a polyvinyl alcohol	H2(C2H4O)n	0	---------------	chebi:17246
MNXM2992	cis,trans-4-hydroxymuconic semialdehyde(1-)	C6H5O4	-1	141.102	chebi:58434
MNXM1306	2-oxohept-3-enedioate	C7H6O5	-2	170.12	chebi:17205
MNXM2180	2-hydroxy-1,4-benzoquinone	C6H4O3	0	124.094	chebi:18400
MNXM722	benzene-1,2,4-triol	C6H6O3	0	126.11	chebi:16971
MNXM764	phenylglyoxylate	C8H5O3	-1	149.123	chebi:36656
MNXM5510	3-acylpyruvate	C4H2O4R	-1	---------------	chebi:57278
MNXM2342	7H-purine	C5H4N4	0	120.112	chebi:17258
MNXM2846	nebularine	C10H12N4O4	0	252.227	chebi:18255
MNXM1125	(+)-dihydrokaempferol	C15H12O6	0	288.252	chebi:15401
MNXM2221	cis-3,4-leucopelargonidin	C15H14O6	0	290.268	chebi:17343
MNXM10925	an organic chloride	ClR	---------------	---------------	metacyc:Chlorides
MNXM4428	acetamide	C2H5NO	0	59.067	chebi:27856
MNXM1526	3-hydroxypropanal	C3H6O2	0	74.079	chebi:17871
MNXM90068	(S)-2-hydroxyglutarate(2-)	C5H6O5	-2	146.098	chebi:16782
MNXM2675	flavin	C12H9N4O2R	0	---------------	chebi:30527
MNXM94345	[histone]	C9H15N3O3R2	---------------	---------------	chebi:15358
MNXM2662	Dihydroflavodoxin	C12H11RN4O2	0	---------------	kegg:C05196
MNXM2168	1,4,5,6-tetrahydro-6-oxonicotinate	C6H6NO3	-1	140.117	chebi:57777
MNXM6842	3-Oxo-delta1-steroid	C19H28O	0	272.425	kegg:C02941
MNXM6847	3-Oxosteroid	C19H30O	0	274.441	kegg:C01876
MNXM3379	UDP-alpha-D-6-sulfoquinovose	C15H21N2O19P2S	-3	627.342	chebi:60009
MNXM1871	(O(3)S.S.SO(3))(2-)	O6S3	-2	192.191	chebi:15987
MNXM1781	tetrathionate(2-)	O6S4	-2	224.256	chebi:15226
MNXM3705	reduced cytochrome c	---------------	---------------	---------------	brenda:BL28296
MNXM96526	Cytochrome c	C42H44FeN8O8S2R4	---------------	---------------	kegg:C00524
MNXM16642	CH3OO-	CH4O2	0	48.041	brenda:BG28543
MNXM195	dihydrogen	H2	0	2.016	chebi:18276
MNXM2108	cinnamaldehyde	C9H8O	0	132.159	chebi:16731
MNXM3947	cinnamyl alcohol	C9H10O	0	134.175	chebi:17177
MNXM114109	ferrocytochrome b1	C36H36FeN4O2	4	612.542	chebi:16762
MNXM114108	ferricytochrome b1	C36H36FeN4O2	5	612.542	chebi:16748
MNXM864	tropinium	C8H16NO	1	142.219	chebi:57554
MNXM1595	tropiniumone	C8H14NO	1	140.203	chebi:57851
MNXM89658	L-erythro-tetrahydrobiopterin	C9H15N5O3	0	241.247	chebi:59560
MNXM1006	(2S,5R)-menthone	C10H18O	0	154.249	chebi:15410
MNXM3117	(+)-neomenthol	C10H20O	0	156.265	chebi:15402
MNXM1980	2-amino-5-oxocyclohex-1-enecarbonyl-CoA(4-)	C28H39N8O18P3S	-4	900.638	chebi:58410
MNXM3863	4-hydroxyphenyl acetate	C8H8O3	0	152.147	chebi:31128
MNXM2196	4-hydroxy-4-methyl-2-oxoglutarate(2-)	C6H6O6	-2	174.108	chebi:58276
MNXM7700	procollagen trans-4-hydroxy-L-proline	C6H8N2O3R2	---------------	---------------	chebi:17341
MNXM92609	procollagen L-proline	C6H8N2O2R2	---------------	---------------	chebi:17430
MNXM114170	3-hydroxy-cis,cis-muconate(2-)	C6H4O5	-2	156.093	chebi:58139
MNXM114106	S	S	0	32.065	seed:cpd00074
MNXM2357	citramalate(2-)	C5H6O5	-2	146.098	chebi:13997
MNXM2356	citraconate(2-)	C5H4O4	-2	128.083	chebi:30719
MNXM8334	a (R)-3-hydroxybutanoyl-[acp]	C4H7O2SR	---------------	---------------	metacyc:Beta-3-hydroxybutyryl-ACPs
MNXM1382	Mg protoporphyrin IX 13-monomethyl ester	C35H34MgN4O4	0	598.974	chebi:15432
MNXM2718	pseudotropinium	C8H16NO	1	142.219	chebi:57493
MNXM12781	a [protein]-L-glutamate-O5-methyl-ester	C7H10N2O4R2	---------------	---------------	metacyc:protein-L-glutamate-O4-methyl-ester
MNXM1014	3-cyano-L-alanine	C4H6N2O2	0	114.103	chebi:16934
MNXM2299	(5-L-glutamyl)-L-amino acid	C7H11N2O5R	---------------	---------------	chebi:17690
MNXM639	a peptide	C2H4NO2R(C2H2NOR)n	0	---------------	chebi:60466
MNXM14895	a 5-L-glutamyl-[peptide]	C7H11N2O5R(C2H2NOR)n	---------------	---------------	metacyc:5-L-GLUTAMYL-PEPTIDE
MNXM42008	an alpha-amino acid	C2H4NO2R	---------------	---------------	chebi:33704
MNXM90033	Maltodextrin	C12H22O11	0	342.296	hmdb:HMDB37138
MNXM1689	(1,4-alpha-D-glucosyl)n+1	C24H40R2O21	0	---------------	brenda:BG92781
MNXM2116	dolichyl D-mannosyl phosphate	C106H174O9P	-1	1623.48	brenda:BG76381
MNXM60922	magnesium 13(1)-hydroxyprotoporphyrinate 13-monomethyl ester	C35H33MgN4O5	-1	613.965	chebi:60489
MNXM1352	magnesium 13(1)-oxoprotoporphyrinate 13-monomethyl ester	C35H31MgN4O5	-1	611.949	chebi:60490
MNXM13661	(D-mannose)5-(N-acetyl-D-glucosaminyl)2-dolichyl-diphosphate	C146H240N2O42P2	-2	2757.4	brenda:BG48650
MNXM13662	(D-mannose)6-(N-acetyl-D-glucosaminyl)2-dolichyl-diphosphate	C152H250N2O47P2	-2	2919.54	brenda:BG48652
MNXM1509	(3S)-citryl-CoA(6-)	C27H36N7O22P3S	-6	935.595	chebi:57321
MNXM31544	(R)-2-benzylsuccinate	C11H10O4	-2	206.195	chebi:58692
MNXM1031	(2R,3S)-tartrate	C4H4O6	-2	148.071	chebi:30928
MNXM1881	2,3-bis-O-(geranylgeranyl)glycerol 1-phosphate(2-)	C43H71O6P	-2	714.994	chebi:57707
MNXM2143	nitroethane	C2H5NO2	0	75.067	chebi:16268
MNXM250	L-dehydroascorbate	C6H5O6	-1	173.1	chebi:58539
MNXM673	Protein N(pi)-phospho-L-histidine	C7H9N4O5PR2	---------------	---------------	kegg:C04261
MNXM3704	a [protein]-L-histidine	C7H8N4O2R2	---------------	---------------	metacyc:Protein-Histidines
MNXM6472	Uridylyl-[protein-PII]	C19H21N4O11PR2	---------------	---------------	kegg:C05326
MNXM1209	2-dehydro-3-deoxy-L-arabinonate	C5H7O5	-1	147.106	chebi:35173
MNXM6326	Man8GlcNAc	C56H95NO46	0	1518.33	brenda:BG85319
MNXM19170	Man9-5GlcNAc	C62H105NO51	0	1680.47	brenda:BG21423
MNXM97269	RSH	HSR	0	---------------	chebi:17366
MNXM96974	phosphatidylinositol 3-phosphate	C11H18R2O16P2	0	---------------	chebi:26034
MNXM5914	an (R)-2-haloacid	C2H2O2XR	---------------	---------------	metacyc:R-2-Haloacids
MNXM96324	an (R)-2-hydroxycarboxylate	C2H2O3R	-1	---------------	chebi:58314
MNXM114112	4-carboxy-2-hydroxy-cis,cis-muconate	C7H3O7	-3	199.095	chebi:58142
MNXM2782	3-(methylthio)propionate	C4H7O2S	-1	119.162	chebi:49016
MNXM114122	2-hydroxy-5-(methylsulfanyl)-3-oxopent-1-enyl phosphate	C6H9O6PS	-2	240.171	chebi:59505
MNXM868	(2Z,6E)-farnesyl diphosphate	C15H25O7P2	-3	379.302	chebi:162247
MNXM4100	a quinol	C6H6O2	0	110.111	metacyc:Reduced-Quinones
MNXM968	all-trans-nonaprenyl diphosphate(3-)	C45H73O7P2	-3	788.004	chebi:58391
MNXM5314	tritrans,heptacis-undecaprenyl diphosphate	C55H89O7P2	-3	924.238	chebi:60388
MNXM166	a menaquinone	C11H8O2(C5H8)n	0	---------------	chebi:16374
MNXM2996	cobalt-precorrin-5B	C43H42N4O16Co	-4	929.744	metacyc:CPD-9047
MNXM1806	6-phosphonato-5-dehydro-2-deoxy-D-gluconate(3-)	C6H8O9P	-3	255.096	chebi:57949
MNXM90658	Protochlorophyllide	C35H30MgN4O5	0	610.942	hmdb:HMDB31148
MNXM97030	chlorophyllide	C35H34N4O5Mg	0	614.973	brenda:BG36539
MNXM62329	molybdopterin adenine dinucleotide	C20H22N10O14P2S2Mo	-2	848.465	metacyc:CPD-13035
MNXM1193	molybdopterin	C10H12N5O6PS2	-2	393.336	chebi:58698
MNXM2648	CDP-1L-myo-inositol	C15H23N3O16P2	-2	563.301	chebi:62573
MNXM2032	S-sulfanylglutathionate(1-)	C10H16N3O6S2	-1	338.381	chebi:58905
MNXM11139	cob(II)yrinate c monoamide	C45H54CoN5O13	-5	931.869	chebi:70793
MNXM6133	7,9,9'-tri-cis-neurosporene	C40H58	0	538.889	chebi:62463
MNXM2099	all-trans-phytofluene	C40H62	0	542.92	chebi:28129
MNXM2861	propane-1,3-diol	C3H8O2	0	76.094	chebi:16109
MNXM1693	(2E,4Z)-2-hydroxy-6-oxonona-2,4-dienedioate	C9H8O6	-2	212.156	chebi:61449
MNXM1984	dehydroglycine	C2H3NO2	0	73.051	chebi:53647
MNXM316	5'-deoxyadenosine	C10H13N5O3	0	251.242	chebi:17319
MNXM61	L-methionine zwitterion	C5H11NO2S	0	149.211	chebi:57844
MNXM714	methane	CH4	0	16.042	chebi:16183
MNXM828	4-methylphenol	C7H8O	0	108.138	chebi:17847
MNXM16	S-adenosyl-L-methionine	C15H23N6O5S	1	399.445	chebi:59789
MNXM24	AH2	RH2	---------------	---------------	chebi:17499
MNXM76	L-tyrosine zwitterion	C9H11NO3	0	181.189	chebi:58315
MNXM10013	3-hydroxy-9,10-seconandrost-1,3,5(10)-triene-9,17-dione	---------------	---------------	---------------	brenda:BL315881
MNXM9954	3,4-dihydroxy-9,10-seconandrost-1,3,5(10)-triene-9,17-dione	---------------	---------------	---------------	brenda:BL316229
MNXM1358	2-oxopropyl-CoM(1-)	C5H9O4S2	-1	197.253	chebi:57552
MNXM2164	(R)-2-hydroxypropyl-CoM(1-)	C5H11O4S2	-1	199.268	chebi:58458
MNXM2166	(S)-2-hydroxypropyl-CoM(1-)	C5H11O4S2	-1	199.268	chebi:58430
MNXM1967	(S)-acetoin	C4H8O2	0	88.105	chebi:15687
MNXM3413	(S,S)-butane-2,3-diol	C4H10O2	0	90.121	chebi:16812
MNXM12711	poly[(R)-3-hydroxybutanoate]	C4H6R2O2	0	---------------	brenda:BG94486
MNXM90350	Ceramide	C19H36RNO3	0	---------------	brenda:BG93050
MNXM92291	DNTP	C10H14NO5PS	0	291.261	seed:cpd04008
MNXM2209	9-cis-retinal	C20H28O	0	284.436	metacyc:CPD-13536
MNXM10472	9-cis-retinoate	C20H27O2	-1	299.427	metacyc:CPD-13549
MNXM114370	methyl viologen	C12H14N2	2	186.253	brenda:BG3306
MNXM21518	reduced methylviologen	C12H26N2	2	198.348	brenda:BG36397
MNXM38659	6-deoxy-D-glucono-1,5-lactone	C6H10O5	0	162.141	chebi:57247
MNXM1347	(-)-trans-carveol	C10H16O	0	152.233	chebi:15389
MNXM94054	(Phosphate)n	HO10P3	-4	253.923	seed:cpd11672
MNXM3404	(phosphate)n+1	RH7O18P6	0	---------------	brenda:BG92806
MNXM14314	2-O-methylcytosine	C5H7N3O	0	125.129	chebi:70854
MNXM15051	7-methylguanine	C6H8N5O	0	166.161	metacyc:CPD0-2377
MNXM20048	O2-methylthymine	C6H8N2O2	0	140.14	brenda:BG23557
MNXM6094	3-methyladenine	C6H7N5	0	149.153	chebi:38635
MNXM14929	a 5'-phospho-DNA	C10H18O11P2R2(C5H8O5PR)n	---------------	---------------	metacyc:5-Phospho-DNA
MNXM90253	5'-deoxy-5'-adenosylcobalamin	C72H100N18O17PCo	0	1579.58	brenda:BG21488
MNXM521	retinoate	C20H27O2	-1	299.427	chebi:15036
MNXM919	alpha-D-mannose	C6H12O6	0	180.156	chebi:28729
MNXM1731	cis-1,2-dihydrobenzene-1,2-diol	C6H8O2	0	112.127	chebi:16190
MNXM11602	fructan	---------------	---------------	---------------	chebi:28796
MNXM307	progesterone	C21H30O2	0	314.462	chebi:17026
MNXM1066	5alpha-pregnane-3,20-dione	C21H32O2	0	316.478	chebi:28952
MNXM2175	2'-deoxyribonucleoside diphosphate	C5H11O9P2R	---------------	---------------	chebi:17955
MNXM7814	trans,trans-2,3,4,5-tetradehydroacyl-CoA	C26H39N7O17P3SR	0	---------------	chebi:17157
MNXM898	cortisone	C21H28O5	0	360.444	chebi:16962
MNXM4354	4,5alpha-dihydrocortisone	C21H30O5	0	362.46	chebi:16372
MNXM1507	(15Z)-12-oxophyto-10,15-dienoate	C18H27O3	-1	291.405	chebi:57411
MNXM2208	8-[(1R,2R)-3-oxo-2-\{(Z)-pent-2-en-1-yl\}cyclopentyl]octanoate	C18H29O3	-1	293.421	chebi:15720
MNXM1654	cellulose	(C6H10O5)n	---------------	---------------	metacyc:CELLULOSE
MNXM2847	nonaprenyl 4-hydroxybenzoate	C52H78O3	0	751.174	chebi:18162
MNXM625	2'-deoxyadenosine	C10H13N5O3	0	251.242	chebi:17256
MNXM170	1-phosphatidyl-1D-myo-inositol 3,5-bisphosphate(5-)	C11H14O19P3R2	-5	---------------	chebi:57923
MNXM1873	(S)-2-amino-6-oxopimelate	C7H10NO5	-1	188.158	chebi:58556
MNXM114220	2-aceto-2-hydroxy-butanoate	C6H9O4	-1	145.133	metacyc:2-ACETO-2-HYDROXY-BUTYRATE
MNXM90854	N-acetyl-beta-D-mannosamine	C8H15NO6	0	221.208	chebi:63154
MNXM114240	2-acetamido-2-deoxy-D-mannose	C8H15NO6	0	221.208	brenda:BG26057
MNXM2303	(R)-6-hydroxynicotinium	C10H15N2O	1	179.239	chebi:58413
MNXM1412	6-hydroxypseudooxynicotine	C10H15N2O2	1	195.238	chebi:58682
MNXM7550	n BG28761	---------------	---------------	---------------	brenda:n_BG28761
MNXM92252	Dehydrodolichol-diphosphate	C25H41O7P2	-3	515.536	biopath:Dehydrodolichol-diphosphate
MNXM8897	n BG89187	---------------	---------------	---------------	brenda:n_BG89187
MNXM90508	1,2-Diacylglycero-3-phosphorylethanolamine	C7H12R2NO8P	0	---------------	brenda:BG92832
MNXM3957	cyclohexyl isocyanide(1+)	C7H12N	1	110.177	chebi:58334
MNXM3667	N-cyclohexylformamide	C7H13NO	0	127.184	chebi:17945
MNXM21289	protein N6-(dihydrolipoyl)lysine	C37H60N8O12S3	0	905.114	brenda:BG55577
MNXM9050	protein N6-(lipoyl)lysine	C37H58N8O12S3	0	903.098	brenda:BG55579
MNXM96038	a reduced electron acceptor	R	0	---------------	metacyc:Donor-H2
MNXM3278	a phosphoprotein	---------------	---------------	---------------	metacyc:General-Phos-Protein-Substrates
MNXM177	a protein	C2H4NO2R(C2H2NOR)n	---------------	---------------	metacyc:General-Protein-Substrates
MNXM2937	3-ketosucrose	C12H20O11	0	340.281	chebi:17429
MNXM54124	Galactan	C14H26O11	0	370.35	hmdb:HMDB04162
MNXM4857	a tRNA containing N6-dimethylallyladenosine	C15H22N5O7P(C5H8O6PR)n(C5H8O6PR)n	---------------	---------------	metacyc:tRNA-Containing-6Isopentenyladenosine
MNXM91319	tRNA	C10H17O10PR2(C5H8O6PR)n	---------------	---------------	chebi:17843
MNXM2415	phenyl hydrogen sulfate	C6H5O4S	-1	173.166	chebi:27905
MNXM320	phenol	C6H6O	0	94.111	chebi:15882
MNXM8972	omega-hydroxy fatty acid	H2CO3(CH2)n	-1	---------------	chebi:10615
MNXM335	2-acylglycerol	C4H7O4R	0	---------------	chebi:17389
MNXM2365	D-phenylalanine zwitterion	C9H11NO2	0	165.189	chebi:57981
MNXM64	long-chain fatty acid	CHO2R	0	---------------	chebi:15904
MNXM43631	benzoyl phosphate	C7H5O5P	-2	200.085	chebi:3038
MNXM13464	(1,4-beta-D-xylan)n	C15H26O13	0	414.359	chebi:15447
MNXM114222	4-hydroxy-2-ketopimelate	C7H8O6	-2	188.135	metacyc:CPD-804
MNXM38125	5-Glutamyl-taurine	C7H13N2O6S	-1	253.253	chebi:27694
MNXM5589	S-(3-Methylbutanoyl)-dihydrolipoamide-E	C13H25NO2S2	0	291.473	hmdb:HMDB06867
MNXM42463	arabinan	(C15H24O12)n	---------------	---------------	chebi:22590
MNXM36740	a 3-oxoacid	C14H25O3	-1	241.346	metacyc:CPD-12642
MNXM93732	oligoglycosylglucose	(C12H20O10)n	---------------	---------------	metacyc:CPD-8556
MNXM7993	1-alpha-D-{(1,4)-alpha-D-Glucosyl}(n-1)-alpha-D-glucopyranoside	C12H22O11(C6H10O5)n	0	---------------	kegg:C06400
MNXM48	a primary amine	H2NR	0	---------------	chebi:32877
MNXM54181	galacturonan	C12H18O13(C6H8O6)n-2	-3	---------------	chebi:24174
MNXM6320	a long-chain ester	C2H2O2R2	---------------	---------------	metacyc:Long-Chain-Esters
MNXM96066	a long-chain alcohol	CH3OR	---------------	---------------	metacyc:Long-chain-alcohols
MNXM77738	polyphosphate	O4P(O3P)n	-4	---------------	chebi:16838
#N/A	#N/A	#N/A	#N/A	#N/A	#N/A
MNXM8906	N-acetyl-D-glucosaminide	C8H14NO6R	0	---------------	chebi:28401
MNXM792	5-aminopentanoate	C5H11NO2	0	117.146	chebi:356010
MNXM623	17beta-hydroxy-5alpha-androstan-3-one	C19H30O2	0	290.44	chebi:16330
MNXM96068	Enzyme N6-(dihydrolipoyl)lysine	C8H16NOS2R	---------------	---------------	kegg:C15973
MNXM999	N-acetyl-D-glucosaminylphosphatidylinositol	C19H30NO18PR2	---------------	---------------	chebi:15935
MNXM7176	Cinnavalininate	C14H6N2O6	-2	298.207	kegg:C05640
MNXM103135	beta-D-Glc-(1->3')-1,2-diacylglycerol	C11H16O10R2	0	---------------	chebi:67150
MNXM114119	(3R,4S,5R)-3,4,5-trihydroxy-6-oxocyclohex-1-en-1-olate	C6H7O5	-1	159.117	chebi:58691
MNXM5040	alditol	C6H14O6	0	182.172	brenda:BG22792
MNXM96123	aldose	C4H8O4	0	120.104	brenda:BG22358
MNXM15993	amygdalin	C20H27NO11	0	457.428	chebi:27613
MNXM5936	sugar phosphate	C12H22O14P	-1	421.268	chebi:33447
MNXM3094	a sugar	---------------	---------------	---------------	metacyc:Sugar
MNXM12117	lipid	---------------	---------------	---------------	chebi:18059
MNXM4932	(S)-2-Methylbutanoyl-CoA	C26H40N7O17P3S	-4	847.619	kegg:C15980
MNXM102	a 1-phosphatidyl-1D-myo-inositol 3-phosphate	C11H15O16P2R2	-3	---------------	chebi:58088
MNXM60421	LPE	C7H16NO7P	0	257.178	lipidmaps:LMGP02050000
MNXM200	1D-myo-inositol 1,4,5-trisphosphate	C6H9O15P3	-6	414.048	chebi:203600
MNXM9375	(1->6)-beta-D-glucan	C18H32O16	0	504.437	chebi:27380
MNXM6848	3-phosphatidyl-1'-(3'-O-L-lysyl)glycerol	C14H25N2O11PR2	---------------	---------------	chebi:29039
MNXM6387	a plastoquinol	C53H82O2	0	751.217	metacyc:PLASTOQUINOL-1
MNXM8977	an oxidized plastocyanin	CuR	---------------	---------------	metacyc:Oxidized-Plastocyanins
MNXM2151	a plastoquinone	C53H80O2	0	749.201	metacyc:PLASTOQUINONE
MNXM9034	a reduced plastocyanin	CuR	---------------	---------------	metacyc:Plastocyanin-Reduced
MNXM12810	putidaredoxin	---------------	---------------	---------------	chebi:17644
MNXM2091	5-L-glutamyl amino acid	C7H11N2O5R	0	---------------	chebi:15857
MNXM6407	a protein-N-ubiquityl-lysine	C14H20R6N6O5	0	---------------	metacyc:PROTEIN-N-UBIQUITYL-LYSINE
MNXM6463	a ubiquitin	C4H6R2N2O3	0	---------------	metacyc:Ubiquitins
MNXM783	procollagen L-lysine	C7H13N3O2R2	---------------	---------------	chebi:18180
MNXM4404	5alpha-cholestan-3-one	C27H46O	0	386.654	chebi:17762
MNXM7734	R-S-Cysteinylglycine	C5H9N2O3SR	---------------	---------------	kegg:C05729
MNXM5982	UDP-sugar	C9H13N2O12P2R	---------------	---------------	chebi:17297
MNXM3213	an Î±-D-aldose-1-phosphate	C6H11O9P	-2	258.12	metacyc:Alpha-D-aldose-1-phosphates
MNXM545	D-galactosyl-N-acylsphingosine	C25H46NO8R	0	---------------	chebi:18390
MNXM1921	digalactosylceramide	C31H56NO13R	---------------	---------------	chebi:28811
MNXM6310	L-sorbose 1-phosphate	C6H11O9P	-2	258.12	metacyc:CPD-531
MNXM2394	maltose 6'-phosphate(2-)	C12H21O14P	-2	420.261	chebi:57478
MNXM14246	2-hydroxy fatty acid	C2H3O3R(CH2)n	---------------	---------------	chebi:10283
MNXM12133	Long-chain acid anion	C3H4O2R(C2H4)n	---------------	---------------	kegg:C03129
MNXM887	O-alkylglycerone phosphate(2-)	C3H4O6PR	-2	---------------	chebi:58049
MNXM1700	1-acylglycerone 3-phosphate	C4H4O7PR	-2	---------------	chebi:57534
MNXM5822	Methylcorrinoid	C20H3CoN4R21	---------------	---------------	chebi:27833
MNXM5691	corrinoid	C19CoN4R21	---------------	---------------	chebi:33913
MNXM2128	lactose 6-phosphate	C12H21O14P	-2	420.261	metacyc:LACTOSE-6P
MNXM9051	Protein N6-[(R)-4-amino-2-hydroxybutyl]-L-lysine	C11H22N4O3R2	---------------	---------------	kegg:C04679
MNXM96110	Citrate (pro-3S)-lyase (acetyl form)	C2H3OSR	---------------	---------------	kegg:C04334
MNXM32164	1,2-Dioctadecanoyl-3-(galactosyl-B-1-6-galactosyl-B-1)-glycerol	C51H96O15	0	949.299	hmdb:HMDB11132
MNXM63076	N,N'-diacetylchitobiosyldiphosphodolichol	C36H64N2O17P2(C5H8)n	0	---------------	chebi:12427
MNXM2445	(3R)-3-hydroxy-L-aspartate(1-)	C4H6NO5	-1	148.094	chebi:58196
MNXM55495	D-Galactosyl-N-acetyl-D-galactosaminyl-(N-acetylneuraminyl)-D-galactosyl-D-glucosylceramide	C56H96N3O31R	---------------	---------------	kegg:C04911
MNXM1452	(S)-3'-hydroxy-N-methylcoclaurinium(1+)	C18H22NO4	1	316.372	chebi:58010
MNXM96161	[Protein-PII]	C10H10N2O3R2	---------------	---------------	kegg:C05250
MNXM114339	(2Z)-4-oxobut-2-ene-1,2,4-tricarboxylate	C7H3O7	-3	199.095	metacyc:CPD-186
MNXM1789	(2R,3S)-2,3-dimethylmalate	C6H8O5	-2	160.125	chebi:57422
MNXM54305	gamma-Glutamyl-Se-methylselenocysteine	C9H15N2O5Se	-1	310.186	chebi:28776
MNXM2429	Se-methyl-L-selenocysteine zwitterion	C4H9NO2Se	0	182.08	chebi:58531
MNXM96107	an S-substituted L-cysteine	C3H6NO2SR	0	---------------	chebi:58717
MNXM25932	palmitoyl-[acyl-carrier protein]	C17H34OS	0	286.516	lipidmaps:LMFA07060040
MNXM8275	all-trans-polyprenyl diphosphate	C5H12O7P2(C5H8)n	0	---------------	chebi:55337
MNXM14755	a 4-hydroxy-3-polyprenylbenzoate	C12H14O3(C5H8)n	-1	---------------	metacyc:4-Hydroxy-3-polyprenylbenzoates
MNXM53766	formamidopyrimidine nucleoside triphosphate	C10H14N5O15P3	-4	537.164	chebi:27985
MNXM2773	2,5-diamino-6-ribosylamino-4(3H)pyrimidinone 5'-triphosphate	C9H14N5O14P3	-4	509.154	chebi:929
[truncated: 214 more rows]
