# Supplementary material for: Compartmentalized metabolic network reconstruction of microbial communities to determine the effect of agricultural intervention on soils
Source: PLoS One. 2017 Aug 2;12(8):e0181826. doi: 10.1371/journal.pone.0181826 (PMC5540551; doi:10.1371/journal.pone.0181826)
Supplement: S5 Table — (XLSX) [file pone.0181826.s005.xlsx]

## Sheet: S5 Table
#MNX_ID	Compartment	Kegg_ID	Equation	Description	Δ G	Balance	EC	Source
MNXR1000	[c]	R05639	1 MNXM1 + 1 MNXM1036 + 1 MNXM6 = 1 MNXM5 + 1 MNXM913	1 H(+) + 1 4,4-dimethyl-5alpha-cholesta-8,14,24-trien-3beta-ol + 1 NADPH = 1 NADP(+) + 1 14-demethyllanosterol	1.2635345	true	1.3.1.70	rhea:18561
MNXR10010	[c]		1 MNXM2 + 1 MNXM204 = 1 MNXM164 + 1 MNXM4	1 H2O + 1 3,4-dihydroxybenzoate = 1 4-hydroxybenzoate + 1 O2	0	false	1.1.1.24	brenda:BS187889
MNXR10073	[c]	R06092	2 MNXM105 = 1 MNXM1142 + 1 MNXM2	2 beta-D-glucose = 1 beta-cellobiose + 1 H2O	0	true	3.2.1.108;3.2.1.21;3.2.1.74	kegg:R06092
MNXR10088	[c]		1 MNXM2 + 1 MNXM3 + 1 MNXM41 = 1 MNXM41 + 1 MNXM7 + 1 MNXM9	1 H2O + 1 ATP + 1 D-glucopyranose = 1 D-glucopyranose + 1 ADP + 1 phosphate	0	false	3.6.3.17	brenda:BS190102
MNXR10096	[c]		1 MNXM21576 + 1 MNXM7 + 1 MNXM9 = 1 MNXM2 + 1 MNXM21576 + 1 MNXM3	1 rhodamine 123 + 1 ADP + 1 phosphate = 1 H2O + 1 rhodamine 123 + 1 ATP	0	false	3.6.3.44	brenda:BS190133
MNXR10112	[c]	R04424	1 MNXM9861 = 1 MNXM1792 + 1 MNXM2	1 2-methylcitrate(3-) = 1 (Z)-but-2-ene-1,2,3-tricarboxylate + 1 H2O	0.9129944	true	4.2.1.79	kegg:R04424
MNXR10113	[c]	R05562	1 MNXM1 + 1 MNXM1545 + 1 MNXM2 = 1 MNXM117 + 1 MNXM13 + 1 MNXM15	1 H(+) + 1 biuret + 1 H2O = 1 urea + 1 CO(2) + 1 NH4(+)	0	true	3.5.1.84	kegg:R05562
MNXR10138	[n]		1 MNXM22 + 1 MNXM23 = 1 MNXM3041 + 1 MNXM4	1 hydrogen peroxide + 1 pyruvate = 1 lactate + 1 O2	0	true	1.1.3.15	brenda:BS257488
MNXR10139	[n]		1 MNXM285 + 1 MNXM4 = 1 MNXM22 + 1 MNXM23	1 (R)-lactate + 1 O2 = 1 hydrogen peroxide + 1 pyruvate	0	true	1.1.3.15	brenda:BS257489
MNXR10167	[n]		1 MNXM2 + 1 MNXM23 + 1 MNXM9 = 1 MNXM13 + 1 MNXM22 + 1 MNXM280	1 H2O + 1 pyruvate + 1 phosphate = 1 CO(2) + 1 hydrogen peroxide + 1 acetyl phosphate(2-)	0	false	1.2.3.3	brenda:BS258276
MNXR10203	[m]		1 MNXM17054 + 1 MNXM2 + 1 MNXM4 = 1 MNXM15 + 1 MNXM159 + 1 MNXM22	1 D-alpha-aminobutyric acid + 1 H2O + 1 O2 = 1 NH4(+) + 1 2-oxobutanoate + 1 hydrogen peroxide	0	true	1.4.3.3	brenda:BS259039
MNXR10203	[n]		1 MNXM17054 + 1 MNXM2 + 1 MNXM4 = 1 MNXM15 + 1 MNXM159 + 1 MNXM22	1 D-alpha-aminobutyric acid + 1 H2O + 1 O2 = 1 NH4(+) + 1 2-oxobutanoate + 1 hydrogen peroxide	0	true	1.4.3.3	brenda:BS259039
MNXR10210	[m]		1 MNXM2 + 1 MNXM2365 + 1 MNXM4 = 1 MNXM15 + 1 MNXM210 + 1 MNXM22	1 H2O + 1 D-phenylalanine zwitterion + 1 O2 = 1 NH4(+) + 1 keto-phenylpyruvate + 1 hydrogen peroxide	0	true	1.4.3.3	brenda:BS259048
MNXR10213	[c]		1 MNXM15 + 1 MNXM22 + 1 MNXM315 = 1 MNXM1373 + 1 MNXM2 + 1 MNXM4	1 NH4(+) + 1 hydrogen peroxide + 1 3-(indol-3-yl)pyruvate = 1 D-tryptophan zwitterion + 1 H2O + 1 O2	0	true	1.4.3.3	brenda:BS259053
MNXR10214	[m]		1 MNXM2 + 1 MNXM4 + 1 MNXM694 = 1 MNXM15 + 1 MNXM22 + 1 MNXM392	1 H2O + 1 O2 + 1 D-serine zwitterion = 1 NH4(+) + 1 hydrogen peroxide + 1 3-hydroxypyruvate	0	true	1.4.3.3	brenda:BS259054
MNXR10215	[m]		1 MNXM2 + 1 MNXM2112 + 1 MNXM4 = 1 MNXM1214 + 1 MNXM15 + 1 MNXM22	1 H2O + 1 D-cysteine zwitterion + 1 O2 = 1 3-mercaptopyruvate + 1 NH4(+) + 1 hydrogen peroxide	0	true	1.4.3.3	brenda:BS259055
MNXR1022	[c]	R05641	1 MNXM1 + 1 MNXM1109 + 1 MNXM6 = 1 MNXM5 + 1 MNXM922	1 H(+) + 1 ergosta-5,7,22,24(28)-tetraen-3beta-ol + 1 NADPH = 1 NADP(+) + 1 ergosterol	8.13353	true	1.3.1.71	rhea:18501
MNXR10221	[c]	R07400	1 MNXM15 + 1 MNXM22 + 1 MNXM2752 = 1 MNXM1321 + 1 MNXM2 + 1 MNXM4	1 NH4(+) + 1 hydrogen peroxide + 1 (7R)-7-(5-carboxy-5-oxopentanamido)cephalosporanate(2-) = 1 cephalosporin C(1-) + 1 H2O + 1 O2	-23.0227	true	1.4.3.3	kegg:R07400
MNXR10236	[c]	R00794	1 MNXM1 + 1 MNXM10 + 1 MNXM207 = 1 MNXM107 + 1 MNXM2 + 1 MNXM8	1 H(+) + 1 NADH(2-) + 1 nitrate = 1 nitrite + 1 H2O + 1 NAD(+)	88.7388	true	1.17.3.2;1.7.1.1;1.7.1.2	rhea:17913
MNXR10332	[c]		1 MNXM2 + 1 MNXM345 + 1 MNXM8 = 1 MNXM1 + 1 MNXM10 + 1 MNXM1639 + 1 MNXM4	1 H2O + 1 homogentisate + 1 NAD(+) = 1 H(+) + 1 NADH(2-) + 1 3-hydroxyphenylacetate + 1 O2	0	true	1.14.13.63	rhea:22208
MNXR10335	[c]	R00608	1 MNXM22 + 1 MNXM56 = 1 MNXM157 + 1 MNXM4	1 hydrogen peroxide + 1 formaldehyde = 1 methanol + 1 O2	-25.2	true	1.1.3.13	metacyc:METHANOL-OXIDASE-RXN
MNXR10335	[m]	R00608	1 MNXM22 + 1 MNXM56 = 1 MNXM157 + 1 MNXM4	1 hydrogen peroxide + 1 formaldehyde = 1 methanol + 1 O2	-25.2	true	1.1.3.13	metacyc:METHANOL-OXIDASE-RXN
MNXR10335	[n]	R00608	1 MNXM22 + 1 MNXM56 = 1 MNXM157 + 1 MNXM4	1 hydrogen peroxide + 1 formaldehyde = 1 methanol + 1 O2	-25.2	true	1.1.3.13	metacyc:METHANOL-OXIDASE-RXN
MNXR1035	[c]		1 MNXM1 + 1 MNXM128 + 1 MNXM7 + 1 MNXM9 = 1 MNXM128 + 1 MNXM2 + 1 MNXM3	1 H(+) + 1 Ca(2+) + 1 ADP + 1 phosphate = 1 Ca(2+) + 1 H2O + 1 ATP	0	true	3.6.3;3.6.3.8	rhea:18105
MNXR10355	[c]	R07504	1 MNXM1 + 1 MNXM19 + 1 MNXM4488 = 1 MNXM16 + 1 MNXM5121	1 H(+) + 1 S-adenosyl-L-homocysteine + 1 beta-tocopherol = 1 S-adenosyl-L-methionine + 1 delta-tocopherol	-20.64	true	2.1.1.95	metacyc:RXN-2562
MNXR10355	[m]	R07504	1 MNXM1 + 1 MNXM19 + 1 MNXM4488 = 1 MNXM16 + 1 MNXM5121	1 H(+) + 1 S-adenosyl-L-homocysteine + 1 beta-tocopherol = 1 S-adenosyl-L-methionine + 1 delta-tocopherol	-20.64	true	2.1.1.95	metacyc:RXN-2562
MNXR10355	[n]	R07504	1 MNXM1 + 1 MNXM19 + 1 MNXM4488 = 1 MNXM16 + 1 MNXM5121	1 H(+) + 1 S-adenosyl-L-homocysteine + 1 beta-tocopherol = 1 S-adenosyl-L-methionine + 1 delta-tocopherol	-20.64	true	2.1.1.95	metacyc:RXN-2562
MNXR10437	[c]	R00931	1 MNXM2 + 1 MNXM46 + 1 MNXM86 = 1 MNXM1 + 1 MNXM12 + 1 MNXM9861	1 H2O + 1 oxaloacetate + 1 propionyl-CoA(4-) = 1 H(+) + 1 CoA + 1 2-methylcitrate(3-)	-13.525391	true	2.3.3.5;4.1.3.31	kegg:R00931
MNXR1045	[c]	R00009	2 MNXM2 + 1 MNXM4 = 2 MNXM22	2 H2O + 1 O2 = 2 hydrogen peroxide	-45.454002	true	1.11.1.21;1.11.1.6	rhea:20309
MNXR1048	[c]	R00817	2 MNXM1 + 1 MNXM1144 = 1 MNXM181 + 1 MNXM4	2 H(+) + 1 cis,cis-muconate = 1 catechol + 1 O2	-98.39235	true	1.13.11.1	rhea:23852
MNXR10598	[m]		1 MNXM1 + 1 MNXM1922 + 1 MNXM7 = 1 MNXM3 + 1 MNXM935	1 H(+) + 1 dIMP + 1 ADP = 1 ATP + 1 2'-deoxyinosine	0	true	2.7.1.113;2.7.1.76	seed:rxn10055
MNXR10598	[n]		1 MNXM1 + 1 MNXM1922 + 1 MNXM7 = 1 MNXM3 + 1 MNXM935	1 H(+) + 1 dIMP + 1 ADP = 1 ATP + 1 2'-deoxyinosine	0	true	2.7.1.113;2.7.1.76	seed:rxn10055
MNXR1064	[c]	R00150	2 MNXM1 + 1 MNXM138 + 1 MNXM7 = 1 MNXM13 + 1 MNXM15 + 1 MNXM3	2 H(+) + 1 carbamoyl phosphate(2-) + 1 ADP = 1 CO(2) + 1 NH4(+) + 1 ATP	4.7141113	true	2.7.2.2	rhea:10152
MNXR1064	[m]	R00150	2 MNXM1 + 1 MNXM138 + 1 MNXM7 = 1 MNXM13 + 1 MNXM15 + 1 MNXM3	2 H(+) + 1 carbamoyl phosphate(2-) + 1 ADP = 1 CO(2) + 1 NH4(+) + 1 ATP	4.7141113	true	2.7.2.2	rhea:10152
MNXR1064	[n]	R00150	2 MNXM1 + 1 MNXM138 + 1 MNXM7 = 1 MNXM13 + 1 MNXM15 + 1 MNXM3	2 H(+) + 1 carbamoyl phosphate(2-) + 1 ADP = 1 CO(2) + 1 NH4(+) + 1 ATP	4.7141113	true	2.7.2.2	rhea:10152
MNXR1067	[c]	R07641	2 MNXM1 + 1 MNXM138 + 2 MNXM7 + 1 MNXM9 = 1 MNXM15 + 2 MNXM3 + 1 MNXM60	2 H(+) + 1 carbamoyl phosphate(2-) + 2 ADP + 1 phosphate = 1 NH4(+) + 2 ATP + 1 bicarbonate	-6.534	true	6.3.4.16;6.3.5.5	rhea:18029
MNXR10769	[c]	R07164	1 MNXM2 + 1 MNXM42 + 1 MNXM8 = 1 MNXM1 + 1 MNXM10 + 1 MNXM15 + 1 MNXM46	1 H2O + 1 L-aspartate(1-) + 1 NAD(+) = 1 H(+) + 1 NADH(2-) + 1 NH4(+) + 1 oxaloacetate	8.687	true	1.4.1.21	rhea:11788
MNXR10798	[c]	R03893	1 MNXM2 + 1 MNXM2084 = 1 MNXM1 + 1 MNXM472	1 H2O + 1 4-carboxylatomethylenebut-2-en-4-olide = 1 H(+) + 1 maleylacetate	-3.9712372	true	3.1.1.45	metacyc:CARBOXYMETHYLENEBUTENOLIDASE-RXN
MNXR1099	[c]	R01801	1 MNXM1 + 1 MNXM31 + 1 MNXM871 = 1 MNXM201 + 1 MNXM66	1 H(+) + 1 CMP + 1 3-(3-sn-phosphatidyl)-sn-glycerol 1-phosphate = 1 a CDP-diacylglycerol + 1 sn-glycerol 3-phosphate(2-)	45.724365	true	2.7.8.5	rhea:12593
MNXR11014	[c]	R01977	1 MNXM1 + 1 MNXM133 + 1 MNXM6 = 1 MNXM1058 + 1 MNXM5	1 H(+) + 1 acetoacetyl-CoA(4-) + 1 NADPH = 1 (R)-3-hydroxybutanoyl-CoA(4-) + 1 NADP(+)	-0.1665039	true	1.1.1.36	metacyc:RXN-5901
MNXR1102	[c]	R05634	1 MNXM1 + 1 MNXM1641 + 1 MNXM7 = 1 MNXM1642 + 1 MNXM3	1 H(+) + 1 4-CDP-2-C-methyl-D-erythritol 2-phosphate + 1 ADP = 1 4-CDP-2-C-methyl-D-erythritol(2-) + 1 ATP	-17.312256	true	2.7.1.148	rhea:18437
MNXR11052	[c]	R00802	1 MNXM167 + 1 MNXM2 = 1 MNXM1542 + 1 MNXM99	1 sucrose + 1 H2O = 1 beta-D-fructofuranose + 1 alpha-D-glucose	-6.7929993	true	3.2.1.20;3.2.1.21;3.2.1.26;3.2.1.48	rhea:33795
MNXR11078	[c]	R06985	1 MNXM1 + 1 MNXM6 + 1 MNXM753 = 1 MNXM5 + 1 MNXM553	1 H(+) + 1 NADPH + 1 trans-hex-2-enoyl-CoA = 1 NADP(+) + 1 hexanoyl-CoA	-16.55	true	1.3.1.38;1.3.1.8	kegg:R06985
MNXR11079	[c]	R03776	1 MNXM1 + 1 MNXM6 + 1 MNXM784 = 1 MNXM342 + 1 MNXM5	1 H(+) + 1 NADPH + 1 trans-oct-2-enoyl-CoA = 1 octanoyl-CoA(4-) + 1 NADP(+)	16.55	true	1.3.1.38;1.3.1.8	kegg:R03776
MNXR11091	[n]		1 MNXM13 + 2 MNXM2 + 1 MNXM254 = 1 MNXM29 + 1 MNXM4	1 CO(2) + 2 H2O + 1 hydrogen cyanide = 1 glycine + 1 O2	0	true	1.4.99.5	brenda:BS370171
MNXR11099	[c]		1 MNXM1348 + 1 MNXM2 = 1 MNXM4995 + 1 MNXM9	1 (2R)-2-O-phosphonato-3-sulfonatolactate(4-) + 1 H2O = 1 3-sulfonatolactate(2-) + 1 phosphate	0	true	3.1.3.71	brenda:BS370191
MNXR111	[c]	R04880	1 MNXM2931 + 1 MNXM8 = 1 MNXM1 + 1 MNXM10 + 1 MNXM1633	1 3,4-dihydroxyphenylethyleneglycol + 1 NAD(+) = 1 H(+) + 1 NADH(2-) + 1 3,4-dihydroxymandelaldehyde	2.5417786	true	1.1.1.1	rhea:31147
MNXR11169	[n]		1 MNXM276 + 1 MNXM76 = 1 MNXM153 + 1 MNXM61	1 4-methylthio-2-oxobutanoate + 1 L-tyrosine zwitterion = 1 3-(4-hydroxyphenyl)pyruvate + 1 L-methionine zwitterion	0	true	2.6.1.57	seed:rxn11208
MNXR11170	[n]		1 MNXM276 + 1 MNXM97 = 1 MNXM210 + 1 MNXM61	1 4-methylthio-2-oxobutanoate + 1 L-phenylalanine = 1 keto-phenylpyruvate + 1 L-methionine zwitterion	0	true	2.6.1.28;2.6.1.57	metacyc:RXN-7708
MNXR11171	[n]		1 MNXM276 + 1 MNXM94 = 1 MNXM315 + 1 MNXM61	1 4-methylthio-2-oxobutanoate + 1 L-tryptophan zwitterion = 1 3-(indol-3-yl)pyruvate + 1 L-methionine zwitterion	0	true	2.6.1.57	seed:rxn11348
MNXR11274	[m]		1 MNXM3 + 1 MNXM37 + 1 MNXM60 = 1 MNXM138 + 2 MNXM7 + 1 MNXM9	1 ATP + 1 L-glutamine zwitterion + 1 bicarbonate = 1 carbamoyl phosphate(2-) + 2 ADP + 1 phosphate	0	false	6.3.5.5	brenda:BS370733
MNXR11274	[n]		1 MNXM3 + 1 MNXM37 + 1 MNXM60 = 1 MNXM138 + 2 MNXM7 + 1 MNXM9	1 ATP + 1 L-glutamine zwitterion + 1 bicarbonate = 1 carbamoyl phosphate(2-) + 2 ADP + 1 phosphate	0	false	6.3.5.5	brenda:BS370733
MNXR11400	[n]		1 MNXM2 + 1 MNXM42 + 1 MNXM93 = 1 MNXM15 + 1 MNXM25 + 1 MNXM46	1 H2O + 1 L-aspartate(1-) + 1 fumarate(2-) = 1 NH4(+) + 1 succinate(2-) + 1 oxaloacetate	0	true	1.4.3.16	brenda:BS371006
MNXR11502	[m]		1 MNXM2 + 1 MNXM31 = 1 MNXM761 + 1 MNXM9	1 H2O + 1 CMP = 1 cytosine + 1 phosphate	0	false	3.1.3.31;3.1.3.5	brenda:BS372113
MNXR1151	[c]	R08557	1 MNXM1 + 1 MNXM10 + 1 MNXM457 = 1 MNXM8 + 1 MNXM90	1 H(+) + 1 NADH(2-) + 1 betaine aldehyde = 1 NAD(+) + 1 choline	2.5418243	true	1.1.1;1.1.1.1;1.1.99.1	rhea:33051
MNXR1151	[m]	R08557	1 MNXM1 + 1 MNXM10 + 1 MNXM457 = 1 MNXM8 + 1 MNXM90	1 H(+) + 1 NADH(2-) + 1 betaine aldehyde = 1 NAD(+) + 1 choline	2.5418243	true	1.1.1;1.1.1.1;1.1.99.1	rhea:33051
MNXR11510	[c]		2 MNXM1 + 1 MNXM1122 + 1 MNXM7 + 1 MNXM9 = 1 MNXM117 + 1 MNXM13 + 1 MNXM2 + 1 MNXM3	2 H(+) + 1 urea-1-carboxylate + 1 ADP + 1 phosphate = 1 urea + 1 CO(2) + 1 H2O + 1 ATP	0	true	6.3.4.6	metacyc:UREA-CARBOXYLASE-RXN
MNXR11510	[n]		2 MNXM1 + 1 MNXM1122 + 1 MNXM7 + 1 MNXM9 = 1 MNXM117 + 1 MNXM13 + 1 MNXM2 + 1 MNXM3	2 H(+) + 1 urea-1-carboxylate + 1 ADP + 1 phosphate = 1 urea + 1 CO(2) + 1 H2O + 1 ATP	0	true	6.3.4.6	metacyc:UREA-CARBOXYLASE-RXN
MNXR11515	[c]		1 MNXM1475 + 1 MNXM2 = 1 MNXM26 + 1 MNXM996	1 fluoroacetate + 1 H2O = 1 acetate + 1 fluoride	0	false	3.8.1.3	brenda:BS373202
MNXR11564	[c]	R07188	1 MNXM1 + 1 MNXM10 + 1 MNXM217 + 1 MNXM4 = 1 MNXM5407 + 1 MNXM8	1 H(+) + 1 NADH(2-) + 1 benzoate + 1 O2 = 1 1,6-dihydroxycyclohexa-2,4-diene-1-carboxylate + 1 NAD(+)	-71.6797	true	1.14.12.10	kegg:R07188
MNXR1159	[c]	R01715	1 MNXM337 = 1 MNXM503	1 chorismate(2-) = 1 prephenate	-9.8	true	5.4.99.5	rhea:13897
MNXR1159	[m]	R01715	1 MNXM337 = 1 MNXM503	1 chorismate(2-) = 1 prephenate	-9.8	true	5.4.99.5	rhea:13897
MNXR1159	[n]	R01715	1 MNXM337 = 1 MNXM503	1 chorismate(2-) = 1 prephenate	-9.8	true	5.4.99.5	rhea:13897
MNXR1160	[c]	R01714	1 MNXM337 + 1 MNXM9 = 1 MNXM1365	1 chorismate(2-) + 1 phosphate = 1 5-O-(1-carboxylatovinyl)-3-phosphonatoshikimate	3.4264526	true	4.2.3.5	rhea:21020
MNXR1160	[m]	R01714	1 MNXM337 + 1 MNXM9 = 1 MNXM1365	1 chorismate(2-) + 1 phosphate = 1 5-O-(1-carboxylatovinyl)-3-phosphonatoshikimate	3.4264526	true	4.2.3.5	rhea:21020
MNXR1160	[n]	R01714	1 MNXM337 + 1 MNXM9 = 1 MNXM1365	1 chorismate(2-) + 1 phosphate = 1 5-O-(1-carboxylatovinyl)-3-phosphonatoshikimate	3.4264526	true	4.2.3.5	rhea:21020
MNXR1161	[c]	R01302	1 MNXM164 + 1 MNXM23 = 1 MNXM337	1 4-hydroxybenzoate + 1 pyruvate = 1 chorismate(2-)	-28.43589	true	4.1.3.40	rhea:16505
MNXR11613	[m]	R04946	1 MNXM1 + 1 MNXM1837 + 1 MNXM25 = 1 MNXM727 + 1 MNXM820	1 H(+) + 1 L-selenocystathionine + 1 succinate(2-) = 1 L-selenocysteine zwitterion + 1 O-succinyl-L-homoserinate(1-)	0	true	2.5.1.48	kegg:R04946
MNXR11613	[n]	R04946	1 MNXM1 + 1 MNXM1837 + 1 MNXM25 = 1 MNXM727 + 1 MNXM820	1 H(+) + 1 L-selenocystathionine + 1 succinate(2-) = 1 L-selenocysteine zwitterion + 1 O-succinyl-L-homoserinate(1-)	0	true	2.5.1.48	kegg:R04946
MNXR11716	[c]	R06979	1 MNXM2 + 1 MNXM2227 = 1 MNXM2023	1 H2O + 1 ectoine zwitterion = 1 N(4)-acetyl-L-2,4-diaminobutyric acid zwitterion	-2.997	true	4.2.1.108	rhea:17281
MNXR1172	[c]	R02491	1 MNXM1671 + 1 MNXM2 = 1 MNXM1251	1 itaconyl-CoA(5-) + 1 H2O = 1 (3S)-citramalyl-CoA(5-)	2.362976	true	4.2.1.56	metacyc:ITACONYL-COA-HYDRATASE-RXN
MNXR1173	[c]	R00237	1 MNXM21 + 1 MNXM23 = 1 MNXM1251	1 acetyl-CoA(4-) + 1 pyruvate = 1 (3S)-citramalyl-CoA(5-)	5.456482	true	4.1.3.22;4.1.3.24;4.1.3.25	rhea:22612
MNXR11794	[c]	R02848	1 MNXM1 + 1 MNXM3007 + 1 MNXM7 = 1 MNXM1274 + 1 MNXM3	1 H(+) + 1 D-hexose 6-phosphate + 1 ADP = 1 D-hexose + 1 ATP	0	true	2.7.1.1	rhea:22740
MNXR11794	[m]	R02848	1 MNXM1 + 1 MNXM3007 + 1 MNXM7 = 1 MNXM1274 + 1 MNXM3	1 H(+) + 1 D-hexose 6-phosphate + 1 ADP = 1 D-hexose + 1 ATP	0	true	2.7.1.1	rhea:22740
MNXR11794	[n]	R02848	1 MNXM1 + 1 MNXM3007 + 1 MNXM7 = 1 MNXM1274 + 1 MNXM3	1 H(+) + 1 D-hexose 6-phosphate + 1 ADP = 1 D-hexose + 1 ATP	0	true	2.7.1.1	rhea:22740
MNXR118	[c]	R04883	1 MNXM1 + 1 MNXM1 + 1 MNXM3473 + 1 MNXM6 = 1 MNXM1633 + 1 MNXM2 + 1 MNXM5	1 H(+) + 1 H(+) + 1 3,4-dihydroxymandelate + 1 NADPH = 1 3,4-dihydroxymandelaldehyde + 1 H2O + 1 NADP(+)	0	true	1.2.1.5	kegg:R04883
MNXR120	[c]	R02521	1 MNXM13 + 1 MNXM345 = 1 MNXM153 + 1 MNXM4	1 CO(2) + 1 homogentisate = 1 3-(4-hydroxyphenyl)pyruvate + 1 O2	-109.72	true	1.13.11.27	rhea:16189
MNXR120	[m]	R02521	1 MNXM13 + 1 MNXM345 = 1 MNXM153 + 1 MNXM4	1 CO(2) + 1 homogentisate = 1 3-(4-hydroxyphenyl)pyruvate + 1 O2	-109.72	true	1.13.11.27	rhea:16189
MNXR12066	[c]	R10035	1 MNXM2 + 1 MNXM3012 = 1 MNXM105 + 1 MNXM768	1 H2O + 1 dhurrin = 1 beta-D-glucose + 1 (S)-4-hydroxymandelonitrile	0	true	3.2.1;3.2.1.21	metacyc:RXN-9588
MNXR12154	[m]		1 MNXM2 + 1 MNXM584 = 1 MNXM490	1 H2O + 1 allantoate = 1 (-)-ureidoglycolate	0	false	3.5.3.4	brenda:BS381377
MNXR12154	[n]		1 MNXM2 + 1 MNXM584 = 1 MNXM490	1 H2O + 1 allantoate = 1 (-)-ureidoglycolate	0	false	3.5.3.4	brenda:BS381377
MNXR12173	[c]	R06927	1 MNXM1 + 1 MNXM10 + 1 MNXM4972 = 1 MNXM4910 + 1 MNXM8	1 H(+) + 1 NADH(2-) + 1 2-naphthaldehyde = 1 (2-naphthyl)methanol + 1 NAD(+)	3.67	true	1.1.1.1;1.1.1.90	kegg:R06927
MNXR1227	[c]	R05700	1 MNXM2 + 1 MNXM8 + 1 MNXM858 = 2 MNXM1 + 1 MNXM10 + 1 MNXM573	1 H2O + 1 NAD(+) + 1 coniferyl aldehyde = 2 H(+) + 1 NADH(2-) + 1 ferulate	-9.803	true	1.2.1.68	rhea:23968
MNXR12283	[m]		1 MNXM2 + 1 MNXM332 = 1 MNXM9	1 H2O + 1 triphosphate(4-) = 1 phosphate	0	false	3.6.1.1	brenda:BS383385
MNXR12293	[c]	R07669	1 MNXM2 + 1 MNXM6187 = 1 MNXM1 + 1 MNXM43 + 1 MNXM5066	1 H2O + 1 beta-hexachlorocyclohexane = 1 H(+) + 1 Cl(-) + 1 beta-2,3,4,5,6-Pentachlorocyclohexanol	0	true	3.8.1.5	kegg:R07669
MNXR12321	[c]		1 MNXM358 + 1 MNXM8 = 1 MNXM327	1 17beta-estradiol + 1 NAD(+) = 1 estrone	0	false	1.1.1.35	brenda:BS386043
MNXR12564	[n]		1 MNXM4 + 1 MNXM56 = 1 MNXM22 + 1 MNXM39	1 O2 + 1 formaldehyde = 1 hydrogen peroxide + 1 formate	0	false	1.1.3.13	brenda:BS386471
MNXR12573	[c]		1 MNXM22 + 1 MNXM349 = 1 MNXM222 + 1 MNXM4	1 hydrogen peroxide + 1 glycolaldehyde = 1 glycolate + 1 O2	0	false	1.1.3.15	brenda:BS386493
MNXR12573	[m]		1 MNXM22 + 1 MNXM349 = 1 MNXM222 + 1 MNXM4	1 hydrogen peroxide + 1 glycolaldehyde = 1 glycolate + 1 O2	0	false	1.1.3.15	brenda:BS386493
MNXR12643	[n]		1 MNXM413 + 1 MNXM432 = 1 MNXM484 + 1 MNXM625	1 ribonucleoside diphosphate + 1 dAMP = 1 ribonucleoside triphosphate + 1 2'-deoxyadenosine	0	false	2.7.1.74	brenda:BS386626
MNXR12645	[m]		1 MNXM413 + 1 MNXM546 = 1 MNXM484 + 1 MNXM647	1 ribonucleoside diphosphate + 1 dGMP(2-) = 1 ribonucleoside triphosphate + 1 2'-deoxyguanosine	0	false	2.7.1.74	brenda:BS386628
MNXR12645	[n]		1 MNXM413 + 1 MNXM546 = 1 MNXM484 + 1 MNXM647	1 ribonucleoside diphosphate + 1 dGMP(2-) = 1 ribonucleoside triphosphate + 1 2'-deoxyguanosine	0	false	2.7.1.74	brenda:BS386628
MNXR12667	[n]		1 MNXM2 + 1 MNXM23 + 1 MNXM4 + 1 MNXM9 = 1 MNXM13 + 1 MNXM22 + 1 MNXM26 + 1 MNXM280	1 H2O + 1 pyruvate + 1 O2 + 1 phosphate = 1 CO(2) + 1 hydrogen peroxide + 1 acetate + 1 acetyl phosphate(2-)	0	false	1.2.3.3	brenda:BS386674
MNXR1272	[c]	R03220	2 MNXM1 + 1 MNXM4 + 1 MNXM410 = 2 MNXM13 + 2 MNXM2 + 1 MNXM351	2 H(+) + 1 O2 + 1 coproporphyrinogen III(4-) = 2 CO(2) + 2 H2O + 1 protoporphyrinogen(2-)	-88.96517	true	1.3.3.3	rhea:18257
MNXR1273	[c]	R06895	2 MNXM13 + 2 MNXM316 + 1 MNXM351 + 2 MNXM61 = 2 MNXM16 + 1 MNXM410	2 CO(2) + 2 5'-deoxyadenosine + 1 protoporphyrinogen(2-) + 2 L-methionine zwitterion = 2 S-adenosyl-L-methionine + 1 coproporphyrinogen III(4-)	-27.53122	true	1.3.99.22	rhea:15425
MNXR1273	[n]	R06895	2 MNXM13 + 2 MNXM316 + 1 MNXM351 + 2 MNXM61 = 2 MNXM16 + 1 MNXM410	2 CO(2) + 2 5'-deoxyadenosine + 1 protoporphyrinogen(2-) + 2 L-methionine zwitterion = 2 S-adenosyl-L-methionine + 1 coproporphyrinogen III(4-)	-27.53122	true	1.3.99.22	rhea:15425
MNXR12781	[m]		1 MNXM23 + 1 MNXM75 = 1 MNXM1268	1 pyruvate + 1 acetaldehyde = 1 acetoin	0	false	4.1.1.1	brenda:BS390303
MNXR12781	[n]		1 MNXM23 + 1 MNXM75 = 1 MNXM1268	1 pyruvate + 1 acetaldehyde = 1 acetoin	0	false	4.1.1.1	brenda:BS390303
MNXR12865	[c]	R07670	1 MNXM2 + 1 MNXM5066 = 1 MNXM1 + 1 MNXM43 + 1 MNXM8333	1 H2O + 1 beta-2,3,4,5,6-Pentachlorocyclohexanol = 1 H(+) + 1 Cl(-) + 1 beta-2,3,5,6-Tetrachloro-1,4-cyclohexanediol	0	true	3.8.1.5	kegg:R07670
MNXR1298	[c]	R00351	1 MNXM2 + 1 MNXM21 + 1 MNXM46 = 1 MNXM1 + 1 MNXM12 + 1 MNXM131	1 H2O + 1 acetyl-CoA(4-) + 1 oxaloacetate = 1 H(+) + 1 CoA + 1 citrate	-10.515259	true	2.3.3.1;2.3.3.3;4.1.3.7	rhea:16845
MNXR1298	[m]	R00351	1 MNXM2 + 1 MNXM21 + 1 MNXM46 = 1 MNXM1 + 1 MNXM12 + 1 MNXM131	1 H2O + 1 acetyl-CoA(4-) + 1 oxaloacetate = 1 H(+) + 1 CoA + 1 citrate	-10.515259	true	2.3.3.1;2.3.3.3;4.1.3.7	rhea:16845
MNXR13031	[c]		1 MNXM1 + 1 MNXM12 + 1 MNXM188 = 1 MNXM1182 + 1 MNXM2	1 H(+) + 1 CoA + 1 anthranilate = 1 anthraniloyl-CoA(4-) + 1 H2O	0	true	3.1.2.23	brenda:BS398635
MNXR1306	[c]	R00974	1 MNXM1 + 1 MNXM2 + 1 MNXM761 = 1 MNXM15 + 1 MNXM158	1 H(+) + 1 H2O + 1 cytosine = 1 NH4(+) + 1 uracil	8.627003	true	3.5.4.1	rhea:20605
MNXR1306	[m]	R00974	1 MNXM1 + 1 MNXM2 + 1 MNXM761 = 1 MNXM15 + 1 MNXM158	1 H(+) + 1 H2O + 1 cytosine = 1 NH4(+) + 1 uracil	8.627003	true	3.5.4.1	rhea:20605
MNXR1306	[n]	R00974	1 MNXM1 + 1 MNXM2 + 1 MNXM761 = 1 MNXM15 + 1 MNXM158	1 H(+) + 1 H2O + 1 cytosine = 1 NH4(+) + 1 uracil	8.627003	true	3.5.4.1	rhea:20605
MNXR13127	[c]		2 MNXM1 + 1 MNXM126 + 1 MNXM2074 = 1 MNXM1276 + 1 MNXM4	2 H(+) + 1 3-phospho-D-glycerate + 1 2-phosphonatoglycolate(3-) = 1 D-ribulose 1,5-bisphosphate(4-) + 1 O2	0	true	4.1.1;4.1.1.39	metacyc:RXN-961
MNXR13127	[m]		2 MNXM1 + 1 MNXM126 + 1 MNXM2074 = 1 MNXM1276 + 1 MNXM4	2 H(+) + 1 3-phospho-D-glycerate + 1 2-phosphonatoglycolate(3-) = 1 D-ribulose 1,5-bisphosphate(4-) + 1 O2	0	true	4.1.1;4.1.1.39	metacyc:RXN-961
MNXR13127	[n]		2 MNXM1 + 1 MNXM126 + 1 MNXM2074 = 1 MNXM1276 + 1 MNXM4	2 H(+) + 1 3-phospho-D-glycerate + 1 2-phosphonatoglycolate(3-) = 1 D-ribulose 1,5-bisphosphate(4-) + 1 O2	0	true	4.1.1;4.1.1.39	metacyc:RXN-961
MNXR13129	[m]		1 MNXM23 + 1 MNXM280 = 1 MNXM186	1 pyruvate + 1 acetyl phosphate(2-) = 1 D-xylulose 5-phosphate(2-)	0	false	4.1.2.9	brenda:BS398856
MNXR13129	[n]		1 MNXM23 + 1 MNXM280 = 1 MNXM186	1 pyruvate + 1 acetyl phosphate(2-) = 1 D-xylulose 5-phosphate(2-)	0	false	4.1.2.9	brenda:BS398856
MNXR13154	[m]		1 MNXM2 + 1 MNXM55 = 1 MNXM15 + 1 MNXM23	1 H2O + 1 L-cysteine zwitterion = 1 NH4(+) + 1 pyruvate	0	false	4.4.1.8	brenda:BS398913
MNXR1317	[c]	R00571	2 MNXM1 + 1 MNXM63 + 1 MNXM7 + 1 MNXM9 = 1 MNXM121 + 1 MNXM15 + 1 MNXM3	2 H(+) + 1 CTP + 1 ADP + 1 phosphate = 1 UTP + 1 NH4(+) + 1 ATP	-1.674	true	6.3.4.2	rhea:16597
MNXR132	[c]	R02978	1 MNXM1 + 1 MNXM559 + 1 MNXM6 = 1 MNXM302 + 1 MNXM5	1 H(+) + 1 3-dehydro-D-sphinganine + 1 NADPH = 1 sphinganine + 1 NADP(+)	-0.16648865	true	1.1.1.102	rhea:22640
MNXR13250	[c]	R09697	1 MNXM47 = 1 MNXM1784 + 1 MNXM2	1 UDP-N-acetyl-alpha-D-glucosamine(2-) = 1 UDP-2-acetamido-2,6-dideoxy-beta-L-arabino-hex-4-ulose + 1 H2O	0	true	4.2.1.115	rhea:26111
MNXR13250	[n]	R09697	1 MNXM47 = 1 MNXM1784 + 1 MNXM2	1 UDP-N-acetyl-alpha-D-glucosamine(2-) = 1 UDP-2-acetamido-2,6-dideoxy-beta-L-arabino-hex-4-ulose + 1 H2O	0	true	4.2.1.115	rhea:26111
MNXR13473	[c]		1 MNXM19769 + 1 MNXM2 = 1 MNXM211 + 1 MNXM26	1 N2-acetyl-L-citrulline + 1 H2O = 1 L-citrulline zwitterion + 1 acetate	0	false	3.5.1.B4	brenda:BS402775
MNXR13568	[c]		1 MNXM14 + 1 MNXM1419 + 1 MNXM9 = 1 MNXM134 + 1 MNXM144 + 1 MNXM3	1 AMP + 1 carnosine zwitterion + 1 phosphate = 1 L-histidine zwitterion + 1 beta-alanine zwitterion + 1 ATP	0	false	6.3.2.11	brenda:BS403
MNXR1357	[c]	R00896	1 MNXM20 + 1 MNXM55 = 1 MNXM1214 + 1 MNXM18	1 2-oxoglutarate + 1 L-cysteine zwitterion = 1 3-mercaptopyruvate + 1 glutamate(1-)	0	true	2.6.1.1	kegg:R00896
MNXR1358	[c]	R01001	1 MNXM2 + 1 MNXM319 = 1 MNXM15 + 1 MNXM159 + 1 MNXM55	1 H2O + 1 L-cystathionine dizwitterion = 1 NH4(+) + 1 2-oxobutanoate + 1 L-cysteine zwitterion	-0.267124	true	4.4.1.1	rhea:14005
MNXR13721	[n]		1 MNXM10340 + 1 MNXM213 = 1 MNXM11 + 1 MNXM125	1 5-phospho-alpha-D-ribose 1-phosphate + 1 hypoxanthine = 1 diphosphate(3-) + 1 IMP(2-)	0	false	2.4.2.8	brenda:BS407238
MNXR1374	[c]	R01878	1 MNXM1 + 1 MNXM2 + 1 MNXM338 = 1 MNXM15 + 1 MNXM288	1 H(+) + 1 H2O + 1 cytidine = 1 NH4(+) + 1 uridine	8.626999	true	3.5.4.5	rhea:16069
MNXR1374	[m]	R01878	1 MNXM1 + 1 MNXM2 + 1 MNXM338 = 1 MNXM15 + 1 MNXM288	1 H(+) + 1 H2O + 1 cytidine = 1 NH4(+) + 1 uridine	8.626999	true	3.5.4.5	rhea:16069
MNXR1374	[n]	R01878	1 MNXM1 + 1 MNXM2 + 1 MNXM338 = 1 MNXM15 + 1 MNXM288	1 H(+) + 1 H2O + 1 cytidine = 1 NH4(+) + 1 uridine	8.626999	true	3.5.4.5	rhea:16069
MNXR1376	[c]		1 MNXM1 + 1 MNXM31 + 1 MNXM7 = 1 MNXM3 + 1 MNXM338	1 H(+) + 1 CMP + 1 ADP = 1 ATP + 1 cytidine	0	true	2.7.1.48;2.7.1.74;2.7.1.76	rhea:24674
MNXR1376	[n]		1 MNXM1 + 1 MNXM31 + 1 MNXM7 = 1 MNXM3 + 1 MNXM338	1 H(+) + 1 CMP + 1 ADP = 1 ATP + 1 cytidine	0	true	2.7.1.48;2.7.1.74;2.7.1.76	rhea:24674
MNXR13820	[n]		1 MNXM10340 + 1 MNXM158 = 1 MNXM11 + 1 MNXM80	1 5-phospho-alpha-D-ribose 1-phosphate + 1 uracil = 1 diphosphate(3-) + 1 UMP(2-)	0	false	2.4.2.9	brenda:BS407448
MNXR13971	[c]		1 MNXM2 + 1 MNXM23 + 1 MNXM5319 = 1 MNXM13 + 1 MNXM26 + 1 MNXM5319	1 H2O + 1 pyruvate + 1 ubiquinol-6 = 1 CO(2) + 1 acetate + 1 ubiquinol-6	0	false	1.2.5.1	brenda:BS410977
MNXR13971	[n]		1 MNXM2 + 1 MNXM23 + 1 MNXM5319 = 1 MNXM13 + 1 MNXM26 + 1 MNXM5319	1 H2O + 1 pyruvate + 1 ubiquinol-6 = 1 CO(2) + 1 acetate + 1 ubiquinol-6	0	false	1.2.5.1	brenda:BS410977
MNXR14007	[m]		2 MNXM376 + 1 MNXM445 = 1 MNXM1039 + 2 MNXM769	2 hydroquinone + 1 lycopene = 1 all-trans-zeta-carotene + 2 1,4-benzoquinone	0	true	1.3.5.6	brenda:BS411065
MNXR1403	[n]		1 MNXM1 + 1 MNXM2 + 1 MNXM625 = 1 MNXM15 + 1 MNXM935	1 H(+) + 1 H2O + 1 2'-deoxyadenosine = 1 NH4(+) + 1 2'-deoxyinosine	0	true	3.5.4.17;3.5.4.4	rhea:28190
MNXR14042	[c]		1 MNXM13897 = 1 MNXM4 + 1 MNXM645	1 1-carboxymethyl-4-hydroxy cis muconic semialdehyde = 1 O2 + 1 (3,4-dihydroxyphenyl)acetate	0	false	1.13.11.15	brenda:BS413196
MNXR1405	[c]	R02089	1 MNXM1 + 1 MNXM432 + 1 MNXM7 = 1 MNXM3 + 1 MNXM625	1 H(+) + 1 dAMP + 1 ADP = 1 ATP + 1 2'-deoxyadenosine	-33.884857	true	2.7.1.145;2.7.1.74;2.7.1.76	rhea:23452
MNXR1405	[n]	R02089	1 MNXM1 + 1 MNXM432 + 1 MNXM7 = 1 MNXM3 + 1 MNXM625	1 H(+) + 1 dAMP + 1 ADP = 1 ATP + 1 2'-deoxyadenosine	-33.884857	true	2.7.1.145;2.7.1.74;2.7.1.76	rhea:23452
MNXR1417	[c]	R02240	1 MNXM1 + 1 MNXM109 + 1 MNXM7 = 1 MNXM3 + 1 MNXM59	1 H(+) + 1 a 1,2-diacylglycerol-3-phosphate + 1 ADP = 1 ATP + 1 1,2-diacyl-sn-glycerol	-4.544739	true	2.7.1.107	rhea:10272
MNXR1417	[m]	R02240	1 MNXM1 + 1 MNXM109 + 1 MNXM7 = 1 MNXM3 + 1 MNXM59	1 H(+) + 1 a 1,2-diacylglycerol-3-phosphate + 1 ADP = 1 ATP + 1 1,2-diacyl-sn-glycerol	-4.544739	true	2.7.1.107	rhea:10272
MNXR1423	[c]	R05861	1 MNXM15 + 1 MNXM22 + 1 MNXM23 = 1 MNXM156 + 1 MNXM2 + 1 MNXM4	1 NH4(+) + 1 hydrogen peroxide + 1 pyruvate = 1 D-alanine zwitterion + 1 H2O + 1 O2	-23.79712	true	1.4.3.19;1.4.3.3	rhea:22688
MNXR1430	[c]	R00451	1 MNXM1 + 1 MNXM529 = 1 MNXM13 + 1 MNXM78	1 H(+) + 1 meso-2,6-diaminopimelic acid dizwitterion = 1 CO(2) + 1 L-lysinium(1+)	-3.0900116	true	4.1.1.20	rhea:15101
MNXR1430	[m]	R00451	1 MNXM1 + 1 MNXM529 = 1 MNXM13 + 1 MNXM78	1 H(+) + 1 meso-2,6-diaminopimelic acid dizwitterion = 1 CO(2) + 1 L-lysinium(1+)	-3.0900116	true	4.1.1.20	rhea:15101
MNXR1430	[n]	R00451	1 MNXM1 + 1 MNXM529 = 1 MNXM13 + 1 MNXM78	1 H(+) + 1 meso-2,6-diaminopimelic acid dizwitterion = 1 CO(2) + 1 L-lysinium(1+)	-3.0900116	true	4.1.1.20	rhea:15101
MNXR14311	[c]		1 MNXM99 = 1 MNXM1434 + 1 MNXM2	1 alpha-D-glucose = 1 melibiose + 1 H2O	0	false	3.2.1.22	brenda:BS415675
MNXR14312	[c]		1 MNXM4 + 1 MNXM714 = 1 MNXM157 + 1 MNXM2 + 1 MNXM8	1 O2 + 1 methane = 1 methanol + 1 H2O + 1 NAD(+)	0	false	1.14.13.25	brenda:BS415677
MNXR1432	[c]	R02735	1 MNXM644 = 1 MNXM529	1 (2S,6S)-2,6-diaminopimelic acid dizwitterion = 1 meso-2,6-diaminopimelic acid dizwitterion	0	true	5.1.1.7	rhea:15393
MNXR1432	[m]	R02735	1 MNXM644 = 1 MNXM529	1 (2S,6S)-2,6-diaminopimelic acid dizwitterion = 1 meso-2,6-diaminopimelic acid dizwitterion	0	true	5.1.1.7	rhea:15393
MNXR1432	[n]	R02735	1 MNXM644 = 1 MNXM529	1 (2S,6S)-2,6-diaminopimelic acid dizwitterion = 1 meso-2,6-diaminopimelic acid dizwitterion	0	true	5.1.1.7	rhea:15393
MNXR14346	[c]		1 MNXM23 + 1 MNXM435 = 1 MNXM1627 + 1 MNXM440	1 pyruvate + 1 D-glyceraldehyde = 1 2-dehydro-3-deoxy-D-galactonate + 1 2-dehydro-3-deoxy-D-gluconate	0	false	4.1.2.20	brenda:BS415737
MNXR1435	[c]	R02923	1 MNXM1552 + 1 MNXM2 + 1 MNXM4 = 1 MNXM1037 + 1 MNXM15 + 1 MNXM22	1 D-argininium(1+) + 1 H2O + 1 O2 = 1 5-guanidino-2-oxopentanoate + 1 NH4(+) + 1 hydrogen peroxide	-23.0227	true	1.4.3.3	kegg:R02923
MNXR14389	[c]	R03551	1 MNXM2 + 1 MNXM2329 = 1 MNXM157 + 1 MNXM670	1 H2O + 1 3-O-methylgallate = 1 methanol + 1 gallate	0	true	0	kegg:R03551
MNXR14394	[n]		1 MNXM2 + 1 MNXM7 = 1 MNXM11 + 1 MNXM212	1 H2O + 1 ADP = 1 diphosphate(3-) + 1 adenosine	0	true	3.1.3.31;3.1.3.5	brenda:BS73810
MNXR14395	[m]		1 MNXM2 + 1 MNXM7 = 1 MNXM212 + 1 MNXM9	1 H2O + 1 ADP = 1 adenosine + 1 phosphate	0	false	3.1.3.2;3.1.3.5;3.6.1.5	brenda:BS73811
MNXR14395	[n]		1 MNXM2 + 1 MNXM7 = 1 MNXM212 + 1 MNXM9	1 H2O + 1 ADP = 1 adenosine + 1 phosphate	0	false	3.1.3.2;3.1.3.5;3.6.1.5	brenda:BS73811
MNXR14432	[m]		1 MNXM1 + 1 MNXM742 + 1 MNXM9 = 1 MNXM138 + 1 MNXM2	1 H(+) + 1 carbamate + 1 phosphate = 1 carbamoyl phosphate(2-) + 1 H2O	0	true	3.1.3.2;3.6.1.7	brenda:BS93363
MNXR14472	[c]		1 MNXM2 + 1 MNXM776 = 1 MNXM105 + 1 MNXM41	1 H2O + 1 cellobiose = 1 beta-D-glucose + 1 D-glucopyranose	0	true	3.2.1.21;3.2.1.37;3.2.1.38;3.2.1.62	brenda:BS94274
MNXR14486	[c]	R06104	1 MNXM1142 + 1 MNXM2 = 2 MNXM41	1 beta-cellobiose + 1 H2O = 2 D-glucopyranose	0	true	3.1.1.20;3.2.1.149;3.2.1.21;3.2.1.28;3.2.1.58;3.2.1.6;3.2.1.74;3.7.1.4	kegg:R06104
MNXR14507	[c]	R00026	1 MNXM2 + 1 MNXM776 = 2 MNXM105	1 H2O + 1 cellobiose = 2 beta-D-glucose	-4.612976	true	3.2.1.21	rhea:30679
MNXR14508	[c]	R00028	1 MNXM165 + 1 MNXM2 = 2 MNXM99	1 maltose + 1 H2O = 2 alpha-D-glucose	-3.112976	true	3.2.1.20	kegg:R00028
MNXR14523	[c]	R00082	2 MNXM2 + 4 MNXM5155 = 1 MNXM4 + 4 MNXM5156	2 H2O + 4 ferricytochrome c2 = 1 O2 + 4 ferrocytochrome c2	0	false	1.7.2.1;1.9.3.1	kegg:R00082
MNXR14528	[c]	R00100	2 MNXM1084 + 1 MNXM8 = 1 MNXM10 + 2 MNXM1083	2 ferrocytochrome b5 + 1 NAD(+) = 1 NADH(2-) + 2 ferricytochrome b5	0	false	1.6.2.2	metacyc:CYTOCHROME-B5-REDUCTASE-RXN
MNXR1455	[c]	R03182	3 MNXM1 + 1 MNXM1020 + 1 MNXM7 + 1 MNXM9 = 1 MNXM1140 + 1 MNXM13 + 1 MNXM3	3 H(+) + 1 dethiobiotin(1-) + 1 ADP + 1 phosphate = 1 7,8-diaminononanoate cation + 1 CO(2) + 1 ATP	-26.029968	true	6.3.3.3	rhea:15805
MNXR1455	[m]	R03182	3 MNXM1 + 1 MNXM1020 + 1 MNXM7 + 1 MNXM9 = 1 MNXM1140 + 1 MNXM13 + 1 MNXM3	3 H(+) + 1 dethiobiotin(1-) + 1 ADP + 1 phosphate = 1 7,8-diaminononanoate cation + 1 CO(2) + 1 ATP	-26.029968	true	6.3.3.3	rhea:15805
MNXR14569	[c]	R00306	1 MNXM2 + 1 MNXM776 = 2 MNXM41	1 H2O + 1 cellobiose = 2 D-glucopyranose	-3.113	true	3.2.1.21;3.2.1.74	kegg:R00306
MNXR1459	[c]	R01666	1 MNXM1 + 1 MNXM266 + 1 MNXM7 = 1 MNXM3 + 1 MNXM704	1 H(+) + 1 dCMP(2-) + 1 ADP = 1 ATP + 1 2'-deoxycytidine	0	true	2.7.1.145;2.7.1.74	metacyc:RXN-14093
MNXR14596	[c]	R00406	1 MNXM92 + 1 MNXM98 = 1 MNXM1611 + 1 MNXM25	1 succinyl-CoA(5-) + 1 (S)-malate = 1 (S)-malyl-CoA + 1 succinate(2-)	-2.03992	true	2.8.3.-	metacyc:RXN-8964
MNXR1461	[c]	R01663	1 MNXM1 + 1 MNXM2 + 1 MNXM266 = 1 MNXM15 + 1 MNXM234	1 H(+) + 1 H2O + 1 dCMP(2-) = 1 NH4(+) + 1 dUMP	8.626999	true	3.5.4.12;3.5.4.14	rhea:22924
MNXR1461	[m]	R01663	1 MNXM1 + 1 MNXM2 + 1 MNXM266 = 1 MNXM15 + 1 MNXM234	1 H(+) + 1 H2O + 1 dCMP(2-) = 1 NH4(+) + 1 dUMP	8.626999	true	3.5.4.12;3.5.4.14	rhea:22924
MNXR14636	[c]	R00625	1 MNXM1 + 1 MNXM277 + 1 MNXM6 = 1 MNXM5 + 1 MNXM832	1 H(+) + 1 aldehyde + 1 NADPH = 1 NADP(+) + 1 a primary alcohol	5.22	true	1.1.1.2;1.1.1.71	rhea:15937
MNXR14641	[c]	R00636	1 MNXM1 + 1 MNXM265 = 1 MNXM13 + 1 MNXM277	1 H(+) + 1 a 2-oxocarboxylate = 1 CO(2) + 1 aldehyde	-13.7369995	true	4.1.1.1	rhea:11628
MNXR14642	[c]	R00637	1 MNXM4 + 1 MNXM832 = 1 MNXM22 + 1 MNXM277	1 O2 + 1 a primary alcohol = 1 hydrogen peroxide + 1 aldehyde	-5.8977585	true	1.1.3.13	rhea:19829
MNXR14662	[c]	R00784	1 MNXM2 + 1 MNXM228 + 1 MNXM5155 = 1 MNXM1 + 1 MNXM107 + 1 MNXM5156	1 H2O + 1 nitric oxide + 1 ferricytochrome c2 = 1 H(+) + 1 nitrite + 1 ferrocytochrome c2	0	false	1.7.2.1	kegg:R00784
MNXR14664	[c]	R00792	1 MNXM107 + 2 MNXM11551 + 1 MNXM2 = 2 MNXM11556 + 1 MNXM207	1 nitrite + 2 ferricytochrome b + 1 H2O = 2 ferrocytochrome b + 1 nitrate	0	false	1.9.6.1	kegg:R00792
MNXR14673	[c]		1 MNXM1 + 1 MNXM6 + 1 MNXM74 = 1 MNXM5 + 1 MNXM66	1 H(+) + 1 NADPH + 1 D-glyceraldehyde 3-phosphate = 1 NADP(+) + 1 sn-glycerol 3-phosphate(2-)	0	true	1.1.1.177	rhea:19773
MNXR14704	[c]	R00934	1 MNXM69 + 1 MNXM86 = 1 MNXM5993	1 glyoxylate + 1 propionyl-CoA(4-) = 1 (2R,3S)-β-methylmalyl-CoA	6.5565796	true	4.1.3.24	metacyc:RXN-8961
MNXR14705	[c]	R00936	1 MNXM1 + 1 MNXM10 + 1 MNXM281 = 1 MNXM79 + 1 MNXM8	1 H(+) + 1 NADH(2-) + 1 dihydrofolate(2-) = 1 (6S)-5,6,7,8-tetrahydrofolate + 1 NAD(+)	0	true	1.5.1.3	kegg:R00936
MNXR14706	[c]	R00937	2 MNXM1 + 2 MNXM10 + 1 MNXM617 = 1 MNXM79 + 2 MNXM8	2 H(+) + 2 NADH(2-) + 1 folate = 1 (6S)-5,6,7,8-tetrahydrofolate + 2 NAD(+)	0	true	1.5.1.3	kegg:R00937
MNXR14732	[c]	R01085	1 MNXM2 + 1 MNXM2611 = 1 MNXM1 + 1 MNXM23 + 1 MNXM93	1 H2O + 1 3-fumarylpyruvate = 1 H(+) + 1 pyruvate + 1 fumarate(2-)	-13.647125	true	3.7.1.20;3.7.1.5	rhea:26168
MNXR1475	[c]	R02325	1 MNXM1 + 1 MNXM2 + 1 MNXM360 = 1 MNXM15 + 1 MNXM452	1 H(+) + 1 H2O + 1 dCTP = 1 NH4(+) + 1 dUTP	8.626892	true	3.5.4.13;3.5.4.14	rhea:22680
MNXR1475	[m]	R02325	1 MNXM1 + 1 MNXM2 + 1 MNXM360 = 1 MNXM15 + 1 MNXM452	1 H(+) + 1 H2O + 1 dCTP = 1 NH4(+) + 1 dUTP	8.626892	true	3.5.4.13;3.5.4.14	rhea:22680
MNXR1476	[m]		1 MNXM1 + 1 MNXM2 + 1 MNXM63 = 1 MNXM121 + 1 MNXM15	1 H(+) + 1 H2O + 1 CTP = 1 UTP + 1 NH4(+)	0	true	3.5.4.13	rhea:30335
MNXR14765	[c]	R01278	1 MNXM1 + 1 MNXM581 + 1 MNXM6 = 1 MNXM5 + 1 MNXM88	1 H(+) + 1 (E)-hexadec-2-enoyl-CoA + 1 NADPH = 1 NADP(+) + 1 palmitoyl-CoA	16.55	true	1.3.1.38;1.3.1.8	kegg:R01278
MNXR14767	[n]		1 MNXM2 + 1 MNXM7231 = 1 MNXM123 + 1 MNXM15 + 1 MNXM23	1 H2O + 1 cystathionine = 1 homocysteine zwitterion + 1 NH4(+) + 1 pyruvate	0	true	4.4.1.8	seed:rxn00950
MNXR14768	[n]		1 MNXM2 + 1 MNXM7231 = 1 MNXM123 + 1 MNXM53	1 H2O + 1 cystathionine = 1 homocysteine zwitterion + 1 L-serine	0	true	4.2.1.22	seed:rxn00953
MNXR1478	[c]	R02485	1 MNXM1 + 1 MNXM2 + 1 MNXM704 = 1 MNXM15 + 1 MNXM492	1 H(+) + 1 H2O + 1 2'-deoxycytidine = 1 NH4(+) + 1 2'-deoxyuridine	8.626991	true	3.5.4.14;3.5.4.5	rhea:13433
MNXR1478	[m]	R02485	1 MNXM1 + 1 MNXM2 + 1 MNXM704 = 1 MNXM15 + 1 MNXM492	1 H(+) + 1 H2O + 1 2'-deoxycytidine = 1 NH4(+) + 1 2'-deoxyuridine	8.626991	true	3.5.4.14;3.5.4.5	rhea:13433
MNXR1478	[n]	R02485	1 MNXM1 + 1 MNXM2 + 1 MNXM704 = 1 MNXM15 + 1 MNXM492	1 H(+) + 1 H2O + 1 2'-deoxycytidine = 1 NH4(+) + 1 2'-deoxyuridine	8.626991	true	3.5.4.14;3.5.4.5	rhea:13433
MNXR14787	[c]	R01340	1 MNXM2 + 1 MNXM4 + 1 MNXM774 = 1 MNXM15 + 1 MNXM22 + 1 MNXM265	1 H2O + 1 O2 + 1 a D-amino acid = 1 NH4(+) + 1 hydrogen peroxide + 1 a 2-oxocarboxylate	17.497353	true	1.4.3.3	rhea:21816
MNXR14788	[c]	R01341	1 MNXM22 + 1 MNXM265 = 1 MNXM2295 + 1 MNXM4	1 hydrogen peroxide + 1 a 2-oxocarboxylate = 1 a (2S)-2-hydroxycarboxylate + 1 O2	-12.5807495	true	1.1.3.15	rhea:16789
MNXR14790	[c]	R01343	1 MNXM101 + 1 MNXM265 = 1 MNXM245 + 1 MNXM381	1 L-ornithinium(1+) + 1 a 2-oxocarboxylate = 1 L-glutamic 5-semialdehyde zwitterion + 1 an L-amino acid	-41.46034	true	2.6.1.13	rhea:13877
MNXR14799	[c]		1 MNXM335 + 1 MNXM44 = 1 MNXM12 + 1 MNXM59	1 2-acylglycerol + 1 acyl-CoA = 1 CoA + 1 1,2-diacyl-sn-glycerol	0	true	2.3.1.22	rhea:32947
MNXR14815	[c]		2 MNXM2 + 1 MNXM438 + 1 MNXM8 = 2 MNXM1 + 1 MNXM10 + 1 MNXM217 + 1 MNXM26	2 H2O + 1 (2E)-3-phenylprop-2-enoate + 1 NAD(+) = 2 H(+) + 1 NADH(2-) + 1 benzoate + 1 acetate	0	true	0	metacyc:RXN-9336
MNXR14816	[c]	R01427	1 MNXM217 = 1 MNXM737	1 benzoate = 1 3-hydroxybenzoate	0	false	0	kegg:R01427
MNXR14820	[c]		1 MNXM460 + 1 MNXM74 = 1 MNXM186 + 1 MNXM56	1 glycerone + 1 D-glyceraldehyde 3-phosphate = 1 D-xylulose 5-phosphate(2-) + 1 formaldehyde	0	true	2.2.1.3	metacyc:FORMALDEHYDE-TRANSKETOLASE-RXN
MNXR14840	[c]	R01520	1 MNXM1 + 1 MNXM10 + 1 MNXM339 = 1 MNXM105 + 1 MNXM8	1 H(+) + 1 NADH(2-) + 1 D-glucono-1,5-lactone = 1 beta-D-glucose + 1 NAD(+)	-4.6782227	true	1.1.1.118;1.1.1.47	rhea:13649
MNXR14845	[c]	R01555	1 MNXM165 + 1 MNXM9 = 1 MNXM41 + 1 MNXM679	1 maltose + 1 phosphate = 1 D-glucopyranose + 1 beta-D-glucose 1-phosphate(2-)	-10.329956	true	2.4.1.8	rhea:21116
MNXR1485	[c]	R01541	1 MNXM1 + 1 MNXM649 + 1 MNXM7 = 1 MNXM3 + 1 MNXM440	1 H(+) + 1 2-dehydro-3-deoxy-6-phosphonato-D-gluconate(3-) + 1 ADP = 1 ATP + 1 2-dehydro-3-deoxy-D-gluconate	-16.064148	true	2.7.1.45	rhea:14797
MNXR14853	[c]	R01618	1 MNXM1089 + 1 MNXM58 = 1 MNXM287 + 1 MNXM3	1 P(1),P(4)-bis(5'-adenosyl) tetraphosphate(4-) + 1 sulfate = 1 adenosine 5'-phosphosulfate + 1 ATP	0	true	2.7.7.53	kegg:R01618
MNXR1486	[c]	R01826	1 MNXM2 + 1 MNXM258 + 1 MNXM73 = 1 MNXM1219 + 1 MNXM9	1 H2O + 1 D-erythrose 4-phosphate(2-) + 1 phosphoenolpyruvate = 1 7-phospho-2-dehydro-3-deoxy-D-arabino-heptonate + 1 phosphate	-7.153015	true	2.5.1.54;4.1.2.15	rhea:14717
MNXR1486	[m]	R01826	1 MNXM2 + 1 MNXM258 + 1 MNXM73 = 1 MNXM1219 + 1 MNXM9	1 H2O + 1 D-erythrose 4-phosphate(2-) + 1 phosphoenolpyruvate = 1 7-phospho-2-dehydro-3-deoxy-D-arabino-heptonate + 1 phosphate	-7.153015	true	2.5.1.54;4.1.2.15	rhea:14717
MNXR1486	[n]	R01826	1 MNXM2 + 1 MNXM258 + 1 MNXM73 = 1 MNXM1219 + 1 MNXM9	1 H2O + 1 D-erythrose 4-phosphate(2-) + 1 phosphoenolpyruvate = 1 7-phospho-2-dehydro-3-deoxy-D-arabino-heptonate + 1 phosphate	-7.153015	true	2.5.1.54;4.1.2.15	rhea:14717
MNXR14863	[m]	R01686	1 MNXM101 + 1 MNXM3363 = 1 MNXM282 + 1 MNXM70	1 L-ornithinium(1+) + 1 taurocyamine zwitterion = 1 taurine + 1 L-argininium(1+)	0	true	2.1.4.1	kegg:R01686
MNXR14863	[n]	R01686	1 MNXM101 + 1 MNXM3363 = 1 MNXM282 + 1 MNXM70	1 L-ornithinium(1+) + 1 taurocyamine zwitterion = 1 taurine + 1 L-argininium(1+)	0	true	2.1.4.1	kegg:R01686
MNXR1487	[c]	R00470	1 MNXM23 + 1 MNXM69 = 1 MNXM894	1 pyruvate + 1 glyoxylate = 1 4-hydroxy-2-oxoglutarate(2-)	2.66411	true	4.1.1.3;4.1.2.14;4.1.3.16	rhea:18169
MNXR14875	[n]		1 MNXM2 + 1 MNXM4 + 1 MNXM548 = 1 MNXM15 + 1 MNXM22 + 1 MNXM311	1 H2O + 1 O2 + 1 pyridoxaminium(1+) = 1 NH4(+) + 1 hydrogen peroxide + 1 pyridoxal	0	true	1.4.3;1.4.3.5	rhea:30775
MNXR1488	[c]	R05605	1 MNXM23 + 1 MNXM74 = 1 MNXM649	1 pyruvate + 1 D-glyceraldehyde 3-phosphate = 1 2-dehydro-3-deoxy-6-phosphonato-D-gluconate(3-)	5.22818	true	4.1.2.-;4.1.2.14	rhea:17089
MNXR14882	[c]	R01754	1 MNXM1 + 1 MNXM2808 + 1 MNXM7 = 1 MNXM3 + 1 MNXM461	1 H(+) + 1 beta-L-arabinose 1-phosphate(2-) + 1 ADP = 1 ATP + 1 L-arabinopyranose	-14.815796	true	2.7.1.46	rhea:20153
MNXR14884	[c]	R01758	1 MNXM1 + 1 MNXM10 + 1 MNXM461 = 1 MNXM8 + 1 MNXM801	1 H(+) + 1 NADH(2-) + 1 L-arabinopyranose = 1 NAD(+) + 1 L-arabinitol	0	true	1.1.1.21;1.1.1.255	rhea:25225
MNXR14890	[c]	R01786	1 MNXM1 + 1 MNXM215 + 1 MNXM7 = 1 MNXM3 + 1 MNXM99	1 H(+) + 1 alpha-D-glucose 6-phosphate(2-) + 1 ADP = 1 ATP + 1 alpha-D-glucose	-14.815918	true	2.7.1.1;2.7.1.2	metacyc:RXN-1685
MNXR14892	[c]	R01788	1 MNXM2 + 1 MNXM215 = 1 MNXM9 + 1 MNXM99	1 H2O + 1 alpha-D-glucose 6-phosphate(2-) = 1 phosphate + 1 alpha-D-glucose	0	true	3.1.3.9	kegg:R01788
MNXR14924	[c]	R01989	1 MNXM101 + 1 MNXM1312 = 1 MNXM192 + 1 MNXM70	1 L-ornithinium(1+) + 1 4-guanidinobutanoic acid zwitterion = 1 4-aminobutanoate + 1 L-argininium(1+)	0	true	2.1.4.1	kegg:R01989
MNXR14924	[m]	R01989	1 MNXM101 + 1 MNXM1312 = 1 MNXM192 + 1 MNXM70	1 L-ornithinium(1+) + 1 4-guanidinobutanoic acid zwitterion = 1 4-aminobutanoate + 1 L-argininium(1+)	0	true	2.1.4.1	kegg:R01989
MNXR14924	[n]	R01989	1 MNXM101 + 1 MNXM1312 = 1 MNXM192 + 1 MNXM70	1 L-ornithinium(1+) + 1 4-guanidinobutanoic acid zwitterion = 1 4-aminobutanoate + 1 L-argininium(1+)	0	true	2.1.4.1	kegg:R01989
MNXR14925	[n]	R01991	1 MNXM1 + 1 MNXM11 + 1 MNXM14 + 1 MNXM6290 = 1 MNXM134 + 1 MNXM192 + 1 MNXM3	1 H(+) + 1 diphosphate(3-) + 1 AMP + 1 homocarnosine = 1 L-histidine zwitterion + 1 4-aminobutanoate + 1 ATP	0	true	6.3.2.11	kegg:R01991
MNXR14937	[c]	R02032	1 MNXM1 + 1 MNXM10 + 1 MNXM1218 = 1 MNXM325 + 1 MNXM8	1 H(+) + 1 NADH(2-) + 1 6-phospho-2-dehydro-D-gluconate(3-) = 1 6-phosphonatooxy-D-gluconate + 1 NAD(+)	0	true	1.1.1.43	rhea:16821
MNXR14942	[c]	R02081	2 MNXM1 + 2 MNXM10 + 1 MNXM197 = 1 MNXM12 + 1 MNXM333 + 2 MNXM8	2 H(+) + 2 NADH(2-) + 1 (3S)-3-hydroxy-3-methylglutaryl-CoA(5-) = 1 CoA + 1 (R)-mevalonate + 2 NAD(+)	-6.68274	true	1.1.1.88	rhea:14833
MNXR14994	[c]	R02222	2 MNXM1 + 2 MNXM1084 + 1 MNXM272 + 1 MNXM4 = 2 MNXM1083 + 2 MNXM2 + 1 MNXM686	2 H(+) + 2 ferrocytochrome b5 + 1 stearoyl-CoA + 1 O2 = 2 ferricytochrome b5 + 2 H2O + 1 oleoyl-CoA	9.187	false	1.14.19.1	metacyc:1.14.19.1-RXN
MNXR15002	[c]	R02252	1 MNXM1 + 1 MNXM10 + 1 MNXM438 = 1 MNXM1403 + 1 MNXM8	1 H(+) + 1 NADH(2-) + 1 (2E)-3-phenylprop-2-enoate = 1 3-phenylpropionate + 1 NAD(+)	0	true	1.3.1.31	kegg:R02252
MNXR15004	[c]	R02257	1 MNXM1 + 1 MNXM10 + 1 MNXM512 = 1 MNXM1118 + 1 MNXM8	1 H(+) + 1 NADH(2-) + 1 (S)-lactaldehyde = 1 propane-1,2-diol + 1 NAD(+)	0	true	1.1.1.77	kegg:R02257
MNXR15005	[c]	R02260	1 MNXM1 + 1 MNXM310 + 1 MNXM6 = 1 MNXM5 + 1 MNXM512	1 H(+) + 1 methylglyoxal + 1 NADPH = 1 NADP(+) + 1 (S)-lactaldehyde	2.293518	true	1.2.1.49	kegg:R02260
MNXR15006	[c]	R02261	1 MNXM23 + 1 MNXM512 = 1 MNXM2319	1 pyruvate + 1 (S)-lactaldehyde = 1 2-dehydro-3-deoxy-L-rhamnonate	0.54000854	true	4.1.2;4.1.2.-	metacyc:RXN0-5433
MNXR15015	[m]	R02320	1 MNXM23 + 1 MNXM484 = 1 MNXM413 + 1 MNXM73	1 pyruvate + 1 ribonucleoside triphosphate = 1 ribonucleoside diphosphate + 1 phosphoenolpyruvate	0	false	2.7.1.40	kegg:R02320
MNXR15016	[c]	R02323	1 MNXM2 + 1 MNXM355 = 1 MNXM1115 + 1 MNXM9	1 H2O + 1 beta-nicotinamide D-ribonucleotide = 1 beta-nicotinamide D-riboside + 1 phosphate	5.9687653	true	3.1.3.5	rhea:30815
MNXR15016	[m]	R02323	1 MNXM2 + 1 MNXM355 = 1 MNXM1115 + 1 MNXM9	1 H2O + 1 beta-nicotinamide D-ribonucleotide = 1 beta-nicotinamide D-riboside + 1 phosphate	5.9687653	true	3.1.3.5	rhea:30815
MNXR15016	[n]	R02323	1 MNXM2 + 1 MNXM355 = 1 MNXM1115 + 1 MNXM9	1 H2O + 1 beta-nicotinamide D-ribonucleotide = 1 beta-nicotinamide D-riboside + 1 phosphate	5.9687653	true	3.1.3.5	rhea:30815
MNXR15025	[c]	R02344	1 MNXM1 + 1 MNXM10 + 1 MNXM1268 = 1 MNXM3413 + 1 MNXM8	1 H(+) + 1 NADH(2-) + 1 acetoin = 1 (S,S)-butane-2,3-diol + 1 NAD(+)	1.08179	true	1.1.1.76	kegg:R02344
MNXR15031	[m]	R02363	2 MNXM2 + 2 MNXM769 = 2 MNXM376 + 1 MNXM4	2 H2O + 2 1,4-benzoquinone = 2 hydroquinone + 1 O2	0	true	1.14.18.1	kegg:R02363
MNXR15042	[c]	R02387	1 MNXM12 + 1 MNXM7574 = 1 MNXM21 + 1 MNXM741	1 CoA + 1 N-phenylacetamide = 1 acetyl-CoA(4-) + 1 aniline	0	true	2.3.1.5	kegg:R02387
MNXR15051	[c]	R02426	1 MNXM1370 + 1 MNXM2 = 1 MNXM1729	1 CDP-4-dehydro-6-deoxy-D-glucose(2-) + 1 H2O = 1 CDP-D-glucose(2-)	-13.897034	true	4.2.1.45	rhea:17153
MNXR15054	[c]		1 MNXM3040 = 1 MNXM1151	1 L-rhamnofuranose = 1 L-rhamnopyranose	0	true	0	metacyc:RXN-12149
MNXR15056	[c]	R02459	1 MNXM1148 + 1 MNXM265 = 1 MNXM1714 + 1 MNXM774	1 D-ornithinium(1+) + 1 a 2-oxocarboxylate = 1 5-amino-2-oxopentanoic acid zwitterion + 1 a D-amino acid	0	true	2.6.1.21	kegg:R02459
MNXR15065	[m]	R02508	1 MNXM1 + 1 MNXM25 + 1 MNXM7231 = 1 MNXM55 + 1 MNXM820	1 H(+) + 1 succinate(2-) + 1 cystathionine = 1 L-cysteine zwitterion + 1 O-succinyl-L-homoserinate(1-)	0	true	2.5.1.48;4.2.99.9	kegg:R02508
MNXR15065	[n]	R02508	1 MNXM1 + 1 MNXM25 + 1 MNXM7231 = 1 MNXM55 + 1 MNXM820	1 H(+) + 1 succinate(2-) + 1 cystathionine = 1 L-cysteine zwitterion + 1 O-succinyl-L-homoserinate(1-)	0	true	2.5.1.48;4.2.99.9	kegg:R02508
MNXR15090	[c]	R02622	1 MNXM1 + 1 MNXM2 + 1 MNXM6401 = 1 MNXM15 + 1 MNXM4088	1 H(+) + 1 H2O + 1 Protein glutamine = 1 NH4(+) + 1 Protein glutamate	15.205116	true	3.5.1.44	kegg:R02622
MNXR15103	[c]	R02657	1 MNXM2 + 1 MNXM4 + 1 MNXM4270 = 1 MNXM1 + 1 MNXM22 + 1 MNXM850	1 H2O + 1 O2 + 1 2,5-dihydroxybenzaldehyde = 1 H(+) + 1 hydrogen peroxide + 1 2,5-dihydroxybenzoate	41.5127	true	1.2.1.29;1.2.3.1	kegg:R02657
MNXR15134	[c]		1 MNXM68 = 1 MNXM215	1 D-fructose 6-phosphate(2-) = 1 alpha-D-glucose 6-phosphate(2-)	0	true	5.3.1.9	metacyc:RXN-6182
MNXR15134	[n]		1 MNXM68 = 1 MNXM215	1 D-fructose 6-phosphate(2-) = 1 alpha-D-glucose 6-phosphate(2-)	0	true	5.3.1.9	metacyc:RXN-6182
MNXR15149	[c]	R02781	1 MNXM2170 + 1 MNXM575 = 1 MNXM37 + 1 MNXM676	1 1-ammonio-1-deoxy-scyllo-inositol + 1 2-oxoglutaramate = 1 L-glutamine zwitterion + 1 2,4,6/3,5-pentahydroxycyclohexanone	7.80588	true	2.6.1.50	rhea:22920
MNXR1516	[c]	R04049	1 MNXM1 + 1 MNXM10 + 1 MNXM3482 = 1 MNXM3460 + 1 MNXM8	1 H(+) + 1 NADH(2-) + 1 3-dehydro-2-deoxy-D-gluconate = 1 2-deoxy-D-gluconate + 1 NAD(+)	1.0817871	true	1.1.1.125	rhea:12160
MNXR15182	[c]	R02865	1 MNXM1 + 1 MNXM393 + 1 MNXM7 = 1 MNXM3 + 1 MNXM469	1 H(+) + 1 D-glucitol 6-phosphate + 1 ADP = 1 ATP + 1 D-glucitol	-4.5	true	2.7.1.1	kegg:R02865
MNXR15203	[m]	R02924	1 MNXM1552 + 1 MNXM265 = 1 MNXM1037 + 1 MNXM774	1 D-argininium(1+) + 1 a 2-oxocarboxylate = 1 5-guanidino-2-oxopentanoate + 1 a D-amino acid	0	true	2.6.1.21	kegg:R02924
MNXR15207	[c]	R02940	1 MNXM2 + 1 MNXM2716 + 1 MNXM8 = 2 MNXM1 + 1 MNXM10 + 1 MNXM2422	1 H2O + 1 prop-2-ynal + 1 NAD(+) = 2 H(+) + 1 NADH(2-) + 1 propynoate	-13.105347	true	1.2.1.3	rhea:30879
MNXR15218	[c]	R02988	1 MNXM1 + 1 MNXM10 + 1 MNXM472 = 1 MNXM716 + 1 MNXM8	1 H(+) + 1 NADH(2-) + 1 maleylacetate = 1 3-oxoadipate + 1 NAD(+)	0	true	1.3.1.32	rhea:16981
MNXR15227	[c]	R03071	1 MNXM107 + 1 MNXM2 + 2 MNXM5749 = 1 MNXM207 + 2 MNXM5750	1 nitrite + 1 H2O + 2 ferricytochrome = 1 nitrate + 2 ferrocytochrome	-74.1205	false	1.9.6.1	kegg:R03071
MNXR15260	[c]	R03154	1 MNXM1236 + 1 MNXM92 = 1 MNXM1251 + 1 MNXM25	1 L-citramalate(2-) + 1 succinyl-CoA(5-) = 1 (3S)-citramalyl-CoA(5-) + 1 succinate(2-)	0	true	2.8.3.7	kegg:R03154
MNXR15262	[c]	R03157	1 MNXM12 + 1 MNXM3 + 1 MNXM872 = 1 MNXM1263 + 1 MNXM7 + 1 MNXM9	1 CoA + 1 ATP + 1 3-hydroxypropanoate = 1 3-hydroxypropanoyl-CoA(4-) + 1 ADP + 1 phosphate	0	true	3.1.2.4;6.2.1.-	kegg:R03157
MNXR1527	[c]	R01967	1 MNXM1 + 1 MNXM546 + 1 MNXM7 = 1 MNXM3 + 1 MNXM647	1 H(+) + 1 dGMP(2-) + 1 ADP = 1 ATP + 1 2'-deoxyguanosine	-14.815857	true	2.7.1.113;2.7.1.145;2.7.1.74	rhea:19201
MNXR1527	[m]	R01967	1 MNXM1 + 1 MNXM546 + 1 MNXM7 = 1 MNXM3 + 1 MNXM647	1 H(+) + 1 dGMP(2-) + 1 ADP = 1 ATP + 1 2'-deoxyguanosine	-14.815857	true	2.7.1.113;2.7.1.145;2.7.1.74	rhea:19201
MNXR1527	[n]	R01967	1 MNXM1 + 1 MNXM546 + 1 MNXM7 = 1 MNXM3 + 1 MNXM647	1 H(+) + 1 dGMP(2-) + 1 ADP = 1 ATP + 1 2'-deoxyguanosine	-14.815857	true	2.7.1.113;2.7.1.145;2.7.1.74	rhea:19201
MNXR15304	[c]	R03299	1 MNXM2 + 1 MNXM645 + 1 MNXM8 = 1 MNXM1 + 1 MNXM10 + 1 MNXM1639 + 1 MNXM4	1 H2O + 1 (3,4-dihydroxyphenyl)acetate + 1 NAD(+) = 1 H(+) + 1 NADH(2-) + 1 3-hydroxyphenylacetate + 1 O2	-95.8267	true	1.14.13.3;1.14.14.9	kegg:R03299
MNXR15305	[c]	R03310	2 MNXM2 + 1 MNXM710 + 1 MNXM8 = 1 MNXM1 + 1 MNXM10 + 1 MNXM4 + 1 MNXM810	2 H2O + 1 cholesta-5,7-dien-3beta-ol + 1 NAD(+) = 1 H(+) + 1 NADH(2-) + 1 O2 + 1 5alpha-cholest-7-en-3beta-ol	-98.4737	true	1.14.21.6	rhea:18921
MNXR15326	[c]	R03391	1 MNXM1 + 1 MNXM10 + 1 MNXM1370 = 1 MNXM1107 + 1 MNXM2 + 1 MNXM8	1 H(+) + 1 NADH(2-) + 1 CDP-4-dehydro-6-deoxy-D-glucose(2-) = 1 CDP-4-dehydro-3,6-dideoxy-D-glucose(2-) + 1 H2O + 1 NAD(+)	0	true	1.17.1.1	rhea:19653
MNXR15326	[n]	R03391	1 MNXM1 + 1 MNXM10 + 1 MNXM1370 = 1 MNXM1107 + 1 MNXM2 + 1 MNXM8	1 H(+) + 1 NADH(2-) + 1 CDP-4-dehydro-6-deoxy-D-glucose(2-) = 1 CDP-4-dehydro-3,6-dideoxy-D-glucose(2-) + 1 H2O + 1 NAD(+)	0	true	1.17.1.1	rhea:19653
MNXR15327	[c]	R03392	1 MNXM1 + 1 MNXM1370 + 1 MNXM6 = 1 MNXM1107 + 1 MNXM2 + 1 MNXM5	1 H(+) + 1 CDP-4-dehydro-6-deoxy-D-glucose(2-) + 1 NADPH = 1 CDP-4-dehydro-3,6-dideoxy-D-glucose(2-) + 1 H2O + 1 NADP(+)	-0.36242676	true	1.17.1.1	rhea:19657
MNXR15327	[n]	R03392	1 MNXM1 + 1 MNXM1370 + 1 MNXM6 = 1 MNXM1107 + 1 MNXM2 + 1 MNXM5	1 H(+) + 1 CDP-4-dehydro-6-deoxy-D-glucose(2-) + 1 NADPH = 1 CDP-4-dehydro-3,6-dideoxy-D-glucose(2-) + 1 H2O + 1 NADP(+)	-0.36242676	true	1.17.1.1	rhea:19657
MNXR15328	[c]	R03396	1 MNXM1 + 1 MNXM10 + 1 MNXM516 = 1 MNXM2232 + 1 MNXM8	1 H(+) + 1 NADH(2-) + 1 GDP-4-dehydro-6-deoxy-alpha-D-mannose(2-) = 1 GDP-6-deoxy-alpha-D-talose + 1 NAD(+)	0	true	1.1.1.135;1.1.1.187	rhea:10728
MNXR15329	[c]	R03397	1 MNXM1 + 1 MNXM10 + 1 MNXM516 = 1 MNXM1829 + 1 MNXM8	1 H(+) + 1 NADH(2-) + 1 GDP-4-dehydro-6-deoxy-alpha-D-mannose(2-) = 1 GDP-6-deoxy-alpha-D-mannose + 1 NAD(+)	2.3	true	1.1.1.187;1.1.1.281	rhea:13825
MNXR15334	[c]	R03472	1 MNXM874 = 1 MNXM388	1 4-amino-5-hydroxymethyl-2-methylpyrimidine = 1 5-amino-1-(5-phosphonato-D-ribosyl)imidazol-3-ium	0	false	0	kegg:R03472
MNXR15334	[m]	R03472	1 MNXM874 = 1 MNXM388	1 4-amino-5-hydroxymethyl-2-methylpyrimidine = 1 5-amino-1-(5-phosphonato-D-ribosyl)imidazol-3-ium	0	false	0	kegg:R03472
MNXR1535	[c]	R01209	1 MNXM734 = 1 MNXM2 + 1 MNXM238	1 2,3-dihydroxy-3-methylbutanoate = 1 H2O + 1 3-methyl-2-oxobutanoate	-6.747	true	4.2.1.9	rhea:20936
MNXR15353	[c]		1 MNXM1 + 1 MNXM1211 + 1 MNXM2 = 1 MNXM4 + 1 MNXM670	1 H(+) + 1 2-oxo-2H-pyran-4,6-dicarboxylate + 1 H2O = 1 O2 + 1 gallate	0	true	1.13.11;1.13.11.3	metacyc:RXN-11861
MNXR1537	[c]	R01011	1 MNXM1 + 1 MNXM7 + 1 MNXM77 = 1 MNXM3 + 1 MNXM460	1 H(+) + 1 ADP + 1 glycerone phosphate = 1 ATP + 1 glycerone	-13.505859	true	2.7.1.29	rhea:15773
MNXR15394	[c]	R03643	1 MNXM1 + 1 MNXM10 + 1 MNXM4872 = 1 MNXM8 + 1 MNXM9084	1 H(+) + 1 NADH(2-) + 1 vitamin K = 1 NAD(+) + 1 Reduced Vitamin K	-21.529	false	1.6.5.2	kegg:R03643
MNXR154	[c]	R03027	1 MNXM2 + 1 MNXM214 = 1 MNXM1058	1 H2O + 1 crotonoyl-CoA(4-) = 1 (R)-3-hydroxybutanoyl-CoA(4-)	2.1629639	true	4.2.1.55	rhea:17849
MNXR1543	[c]	R01504	1 MNXM1 + 1 MNXM3 + 1 MNXM455 = 1 MNXM11 + 1 MNXM1978	1 H(+) + 1 ATP + 1 2,3-dihydroxybenzoate = 1 diphosphate(3-) + 1 2,3-dihydroxybenzoyl 5'-adenylate(1-)	-45.352478	true	2.7.7.58	rhea:20229
MNXR15436	[c]	R03790	1 MNXM1 + 1 MNXM10 + 1 MNXM764 = 1 MNXM1698 + 1 MNXM8	1 H(+) + 1 NADH(2-) + 1 phenylglyoxylate = 1 (R)-mandelate + 1 NAD(+)	0	true	1.2.1.-	kegg:R03790
MNXR15437	[c]	R03792	1 MNXM1 + 1 MNXM10 + 1 MNXM764 = 1 MNXM1097 + 1 MNXM8	1 H(+) + 1 NADH(2-) + 1 phenylglyoxylate = 1 (S)-mandelate + 1 NAD(+)	0	true	1.1.1.-	kegg:R03792
MNXR15454	[c]	R03824	1 MNXM614 = 1 MNXM1048	1 all-trans-beta-carotene = 1 gamma-carotene	-43.53	true	5.5.1.19	rhea:32239
MNXR1546	[c]	R06785	1 MNXM1 + 1 MNXM10 + 1 MNXM1130 = 1 MNXM2161 + 1 MNXM8	1 H(+) + 1 NADH(2-) + 1 2,3-dihydroxy-trans-cinnamate = 1 (2E)-3-(cis-5,6-dihydroxycyclohexa-1,3-dien-1-yl)prop-2-enoate + 1 NAD(+)	-10.56	true	1.3.1.87	rhea:25066
MNXR15466	[c]	R03856	1 MNXM1 + 1 MNXM6 + 1 MNXM642 = 1 MNXM363 + 1 MNXM5	1 H(+) + 1 NADPH + 1 trans-dodec-2-enoyl-CoA(4-) = 1 lauroyl-CoA(4-) + 1 NADP(+)	16.55	true	1.3.1.38;1.3.1.8	kegg:R03856
MNXR1547	[c]		1 MNXM1 + 1 MNXM2040 = 1 MNXM1130 + 1 MNXM4	1 H(+) + 1 (2E,4Z,7E)-2-hydroxy-6-oxonona-2,4,7-trienedioate = 1 2,3-dihydroxy-trans-cinnamate + 1 O2	0	true	1.13.11.16	rhea:25054
MNXR15471	[c]	R03868	1 MNXM2190 = 1 MNXM2611	1 3-maleylpyruvate = 1 3-fumarylpyruvate	0	true	5.2.1.2;5.2.1.4	rhea:17393
MNXR15472	[c]	R03869	1 MNXM2 + 1 MNXM8 + 1 MNXM933 = 2 MNXM1 + 1 MNXM10 + 1 MNXM1572	1 H2O + 1 NAD(+) + 1 (S)-methylmalonate semialdehyde = 2 H(+) + 1 NADH(2-) + 1 methylmalonate(2-)	-9.803	true	1.2.1.3	rhea:31043
MNXR15472	[m]	R03869	1 MNXM2 + 1 MNXM8 + 1 MNXM933 = 2 MNXM1 + 1 MNXM10 + 1 MNXM1572	1 H2O + 1 NAD(+) + 1 (S)-methylmalonate semialdehyde = 2 H(+) + 1 NADH(2-) + 1 methylmalonate(2-)	-9.803	true	1.2.1.3	rhea:31043
MNXR15474	[c]	R03871	1 MNXM2 + 1 MNXM4 + 1 MNXM933 = 1 MNXM1 + 1 MNXM1572 + 1 MNXM22	1 H2O + 1 O2 + 1 (S)-methylmalonate semialdehyde = 1 H(+) + 1 methylmalonate(2-) + 1 hydrogen peroxide	12.813	true	1.2.3.1	kegg:R03871
MNXR15513	[c]	R03989	1 MNXM1 + 1 MNXM6 + 1 MNXM654 = 1 MNXM224 + 1 MNXM5	1 H(+) + 1 NADPH + 1 trans-tetradec-2-enoyl-CoA = 1 myristoyl-CoA(4-) + 1 NADP(+)	16.55	true	1.3.1.38;1.3.1.8	kegg:R03989
MNXR1552	[c]	R01456	1 MNXM1 + 1 MNXM6 + 1 MNXM710 = 1 MNXM103 + 1 MNXM5	1 H(+) + 1 NADPH + 1 cholesta-5,7-dien-3beta-ol = 1 cholesterol + 1 NADP(+)	11.193497	true	1.3.1.21	rhea:23984
MNXR1556	[c]	R04199	1 MNXM1 + 1 MNXM6 + 1 MNXM807 = 1 MNXM480 + 1 MNXM5	1 H(+) + 1 NADPH + 1 (S)-2,3-dihydrodipicolinate = 1 (S)-2,3,4,5-tetrahydrodipicolinate(2-) + 1 NADP(+)	0	true	1.3.1.26	rhea:24344
MNXR1556	[m]	R04199	1 MNXM1 + 1 MNXM6 + 1 MNXM807 = 1 MNXM480 + 1 MNXM5	1 H(+) + 1 NADPH + 1 (S)-2,3-dihydrodipicolinate = 1 (S)-2,3,4,5-tetrahydrodipicolinate(2-) + 1 NADP(+)	0	true	1.3.1.26	rhea:24344
MNXR1556	[n]	R04199	1 MNXM1 + 1 MNXM6 + 1 MNXM807 = 1 MNXM480 + 1 MNXM5	1 H(+) + 1 NADPH + 1 (S)-2,3-dihydrodipicolinate = 1 (S)-2,3,4,5-tetrahydrodipicolinate(2-) + 1 NADP(+)	0	true	1.3.1.26	rhea:24344
MNXR15589	[c]	R04184	1 MNXM2 + 1 MNXM978 = 1 MNXM395 + 1 MNXM585	1 H2O + 1 N-acetyl-beta-D-galactosaminyl-(1->3)-alpha-D-galactosyl-(1->4)-beta-D-galactosyl-(1->4)-beta-D-glucosyl-(1<->1)-ceramide = 1 N-acetyl-D-galactosamine + 1 alpha-D-galactosyl-(1->4)-beta-D-galactosyl-(1->4)-D-glucosyl-(1<->1)-ceramide	3.113	true	3.2.1.52	kegg:R04184
MNXR15595	[c]	R04198	1 MNXM1 + 1 MNXM10 + 1 MNXM807 = 1 MNXM480 + 1 MNXM8	1 H(+) + 1 NADH(2-) + 1 (S)-2,3-dihydrodipicolinate = 1 (S)-2,3,4,5-tetrahydrodipicolinate(2-) + 1 NAD(+)	0	true	1.3.1.26	rhea:24348
MNXR15595	[m]	R04198	1 MNXM1 + 1 MNXM10 + 1 MNXM807 = 1 MNXM480 + 1 MNXM8	1 H(+) + 1 NADH(2-) + 1 (S)-2,3-dihydrodipicolinate = 1 (S)-2,3,4,5-tetrahydrodipicolinate(2-) + 1 NAD(+)	0	true	1.3.1.26	rhea:24348
MNXR15595	[n]	R04198	1 MNXM1 + 1 MNXM10 + 1 MNXM807 = 1 MNXM480 + 1 MNXM8	1 H(+) + 1 NADH(2-) + 1 (S)-2,3-dihydrodipicolinate = 1 (S)-2,3,4,5-tetrahydrodipicolinate(2-) + 1 NAD(+)	0	true	1.3.1.26	rhea:24348
MNXR156	[c]	R06787	1 MNXM1 + 1 MNXM10 + 1 MNXM1799 + 1 MNXM4 = 1 MNXM1130 + 1 MNXM2 + 1 MNXM8	1 H(+) + 1 NADH(2-) + 1 3-coumarate + 1 O2 = 1 2,3-dihydroxy-trans-cinnamate + 1 H2O + 1 NAD(+)	-93.14877	true	1.14.13.127	rhea:25050
MNXR156	[m]	R06787	1 MNXM1 + 1 MNXM10 + 1 MNXM1799 + 1 MNXM4 = 1 MNXM1130 + 1 MNXM2 + 1 MNXM8	1 H(+) + 1 NADH(2-) + 1 3-coumarate + 1 O2 = 1 2,3-dihydroxy-trans-cinnamate + 1 H2O + 1 NAD(+)	-93.14877	true	1.14.13.127	rhea:25050
MNXR15602	[c]	R04218	1 MNXM11 + 1 MNXM557 = 1 MNXM1788	1 diphosphate(3-) + 1 15-cis-phytoene = 1 (1R,2R,3R)-prephytoene diphosphate	-3.66	true	2.5.1.32	rhea:34479
MNXR1561	[c]	R00939	1 MNXM1 + 1 MNXM281 + 1 MNXM6 = 1 MNXM5 + 1 MNXM79	1 H(+) + 1 dihydrofolate(2-) + 1 NADPH = 1 NADP(+) + 1 (6S)-5,6,7,8-tetrahydrofolate	0.59	true	1.5.1.3	rhea:15009
MNXR1561	[m]	R00939	1 MNXM1 + 1 MNXM281 + 1 MNXM6 = 1 MNXM5 + 1 MNXM79	1 H(+) + 1 dihydrofolate(2-) + 1 NADPH = 1 NADP(+) + 1 (6S)-5,6,7,8-tetrahydrofolate	0.59	true	1.5.1.3	rhea:15009
MNXR15623	[c]		1 MNXM1 + 1 MNXM1211 + 1 MNXM157 = 1 MNXM2329 + 1 MNXM4	1 H(+) + 1 2-oxo-2H-pyran-4,6-dicarboxylate + 1 methanol = 1 3-O-methylgallate + 1 O2	0	true	1.13.11;1.13.11.-;1.13.11.8	rhea:31127
MNXR15637	[c]		1 MNXM2 + 1 MNXM463 + 1 MNXM511 = 2 MNXM1 + 1 MNXM453 + 1 MNXM79	1 H2O + 1 N(1)-(5-phospho-D-ribosyl)glycinamide(1-) + 1 (6R)-5,10-methenyltetrahydrofolate = 2 H(+) + 1 N(2)-formyl-N(1)-(5-phospho-D-ribosyl)glycinamide(2-) + 1 (6S)-5,6,7,8-tetrahydrofolate	0	true	2.1.2.2	rhea:31131
MNXR15637	[m]		1 MNXM2 + 1 MNXM463 + 1 MNXM511 = 2 MNXM1 + 1 MNXM453 + 1 MNXM79	1 H2O + 1 N(1)-(5-phospho-D-ribosyl)glycinamide(1-) + 1 (6R)-5,10-methenyltetrahydrofolate = 2 H(+) + 1 N(2)-formyl-N(1)-(5-phospho-D-ribosyl)glycinamide(2-) + 1 (6S)-5,6,7,8-tetrahydrofolate	0	true	2.1.2.2	rhea:31131
MNXR15665	[c]	R04478	1 MNXM1054 + 1 MNXM2 = 1 MNXM1522	1 (1E)-4-oxobut-1-ene-1,2,4-tricarboxylate + 1 H2O = 1 2-hydroxy-4-oxobutane-1,2,4-tricarboxylate	6.423004	true	4.2.1.83	kegg:R04478
MNXR1569	[m]		1 MNXM22 + 1 MNXM235 = 1 MNXM252 + 1 MNXM4	1 hydrogen peroxide + 1 orotate = 1 (S)-dihydroorotate + 1 O2	0	true	1.3.3.1;1.3.5.2;1.3.98.1;1.3.99.11	rhea:15441
MNXR1569	[n]		1 MNXM22 + 1 MNXM235 = 1 MNXM252 + 1 MNXM4	1 hydrogen peroxide + 1 orotate = 1 (S)-dihydroorotate + 1 O2	0	true	1.3.3.1;1.3.5.2;1.3.98.1;1.3.99.11	rhea:15441
MNXR15690	[c]	R04483	1 MNXM8 + 1 MNXM853 = 1 MNXM10 + 1 MNXM13 + 1 MNXM1461	1 NAD(+) + 1 3beta-hydroxy-4beta-methyl-5alpha-cholest-7-ene-4alpha-carboxylate = 1 NADH(2-) + 1 CO(2) + 1 4alpha-methyllathosterone	0.34	true	1.1.1.170	rhea:20669
MNXR15696	[c]	R04501	1 MNXM1 + 1 MNXM10 + 1 MNXM1362 + 1 MNXM4 = 1 MNXM1065 + 1 MNXM2 + 1 MNXM8	1 H(+) + 1 NADH(2-) + 1 4,4-dimethyl-5alpha-cholest-7-en-3beta-ol + 1 O2 = 1 4beta-(hydroxymethyl)-4alpha-methyl-5alpha-cholest-7-en-3beta-ol + 1 H2O + 1 NAD(+)	-92.5767	true	1.14.13.72	rhea:18733
MNXR1576	[c]	R01993	1 MNXM2 + 1 MNXM252 = 1 MNXM1 + 1 MNXM465	1 H2O + 1 (S)-dihydroorotate = 1 H(+) + 1 N-carbamoyl-L-aspartate(2-)	-4.581238	true	3.5.2.3	rhea:24296
MNXR1576	[m]	R01993	1 MNXM2 + 1 MNXM252 = 1 MNXM1 + 1 MNXM465	1 H2O + 1 (S)-dihydroorotate = 1 H(+) + 1 N-carbamoyl-L-aspartate(2-)	-4.581238	true	3.5.2.3	rhea:24296
MNXR1576	[n]	R01993	1 MNXM2 + 1 MNXM252 = 1 MNXM1 + 1 MNXM465	1 H2O + 1 (S)-dihydroorotate = 1 H(+) + 1 N-carbamoyl-L-aspartate(2-)	-4.581238	true	3.5.2.3	rhea:24296
MNXR15764	[c]	R04711	1 MNXM1 + 1 MNXM19 + 1 MNXM3166 = 1 MNXM16 + 1 MNXM2783	1 H(+) + 1 S-adenosyl-L-homocysteine + 1 3-all-trans-hexaprenyl-4-hydroxy-5-methoxybenzoate = 1 S-adenosyl-L-methionine + 1 3-all-trans-hexaprenyl-4,5-dihydroxybenzoate	-4.3600006	true	2.1.1.114	rhea:14121
MNXR15771	[c]	R04753	1 MNXM1 + 1 MNXM580 + 1 MNXM6 = 1 MNXM486 + 1 MNXM5	1 H(+) + 1 trans-dec-2-enoyl-CoA + 1 NADPH = 1 decanoyl-CoA + 1 NADP(+)	16.55	true	1.3.1.38;1.3.1.8	kegg:R04753
MNXR15795	[c]	R04801	1 MNXM949 = 1 MNXM3549	1 neurosporene = 1 beta-zeacarotene	-43.53	true	5.5.1;5.5.1.19	metacyc:RXN-8038
MNXR15797	[c]	R04805	1 MNXM1 + 1 MNXM10 + 1 MNXM1174 = 1 MNXM1138 + 1 MNXM8	1 H(+) + 1 NADH(2-) + 1 3alpha,7alpha-dihydroxy-5beta-cholestan-26-al = 1 5beta-cholestane-3alpha,7alpha,26-triol + 1 NAD(+)	-99.6275	true	1.1.1.1	kegg:R04805
MNXR1580	[c]	R02269	1 MNXM2 + 1 MNXM506 = 1 MNXM1 + 1 MNXM802	1 H2O + 1 5,6-dihydrouracil = 1 H(+) + 1 N-carbamoyl-beta-alaninate	-7.7071304	true	3.5.2.2	rhea:16121
MNXR1580	[m]	R02269	1 MNXM2 + 1 MNXM506 = 1 MNXM1 + 1 MNXM802	1 H2O + 1 5,6-dihydrouracil = 1 H(+) + 1 N-carbamoyl-beta-alaninate	-7.7071304	true	3.5.2.2	rhea:16121
MNXR1580	[x]	R02269	1 MNXM2 + 1 MNXM506 = 1 MNXM1 + 1 MNXM802	1 H2O + 1 5,6-dihydrouracil = 1 H(+) + 1 N-carbamoyl-beta-alaninate	-7.7071304	true	3.5.2.2	rhea:16121
MNXR15817	[c]	R04881	1 MNXM1 + 1 MNXM19 + 1 MNXM6093 = 1 MNXM16 + 1 MNXM2931	1 H(+) + 1 S-adenosyl-L-homocysteine + 1 3-methoxy-4-hydroxyphenylglycol = 1 S-adenosyl-L-methionine + 1 3,4-dihydroxyphenylethyleneglycol	-4.3599854	true	2.1.1.6	metacyc:RXN-10914
MNXR1582	[c]	R06784	1 MNXM1 + 1 MNXM10 + 1 MNXM826 = 1 MNXM1636 + 1 MNXM8	1 H(+) + 1 NADH(2-) + 1 3-(2,3-dihydroxyphenyl)propanoate = 1 3-(cis-5,6-dihydroxycyclohexa-1,3-dienyl)propanoate + 1 NAD(+)	-6.358185	true	1.3.1.87	rhea:25062
MNXR15823	[c]	R04899	1 MNXM1133 = 1 MNXM1403	1 3-(2-hydroxyphenyl)propanoate = 1 3-phenylpropionate	0	false	0	kegg:R04899
MNXR1583	[c]	R03459	1 MNXM1 + 1 MNXM2 + 1 MNXM648 = 1 MNXM15 + 1 MNXM1532	1 H(+) + 1 H2O + 1 2,5-diamino-4-hydroxy-6-(5-phosphonatoribosylamino)pyrimidine(3-) = 1 NH4(+) + 1 5-amino-6-(5-phospho-D-ribosylamino)uracil	-4.123001	true	3.5.4.26	rhea:21868
MNXR1583	[m]	R03459	1 MNXM1 + 1 MNXM2 + 1 MNXM648 = 1 MNXM15 + 1 MNXM1532	1 H(+) + 1 H2O + 1 2,5-diamino-4-hydroxy-6-(5-phosphonatoribosylamino)pyrimidine(3-) = 1 NH4(+) + 1 5-amino-6-(5-phospho-D-ribosylamino)uracil	-4.123001	true	3.5.4.26	rhea:21868
MNXR15850	[m]	R04945	1 MNXM1 + 1 MNXM1837 + 1 MNXM26 = 1 MNXM699 + 1 MNXM727	1 H(+) + 1 L-selenocystathionine + 1 acetate = 1 O-acetyl-L-homoserine zwitterion + 1 L-selenocysteine zwitterion	0	true	2.5.1.48	kegg:R04945
MNXR15850	[n]	R04945	1 MNXM1 + 1 MNXM1837 + 1 MNXM26 = 1 MNXM699 + 1 MNXM727	1 H(+) + 1 L-selenocystathionine + 1 acetate = 1 O-acetyl-L-homoserine zwitterion + 1 L-selenocysteine zwitterion	0	true	2.5.1.48	kegg:R04945
MNXR15853	[c]	R04949	1 MNXM2 + 1 MNXM7214 = 1 MNXM3000 + 1 MNXM41	1 H2O + 1 Cyanoglycoside = 1 cyanohydrin + 1 D-glucopyranose	0	true	3.2.1.21	kegg:R04949
MNXR1587	[m]		1 MNXM2 + 1 MNXM965 = 1 MNXM421 + 1 MNXM937	1 H2O + 1 7,8-dihydropteroate = 1 4-aminobenzoate + 1 2-amino-6-(hydroxymethyl)-7,8-dihydropteridin-4-ol	0	true	2.5.1;2.5.1.15	rhea:30887
MNXR159	[c]	R02080	1 MNXM1 + 1 MNXM279 = 1 MNXM13 + 1 MNXM205	1 H(+) + 1 L-dopa zwitterion = 1 CO(2) + 1 dopamine	-3.0900116	true	4.1.1.25;4.1.1.28	rhea:12272
MNXR1594	[c]	R03083	1 MNXM478 + 1 MNXM9 = 1 MNXM1219	1 (-)-3-dehydroquinate + 1 phosphate = 1 7-phospho-2-dehydro-3-deoxy-D-arabino-heptonate	-6.151825	true	4.2.3.4;4.6.1.3	rhea:21968
MNXR1594	[m]	R03083	1 MNXM478 + 1 MNXM9 = 1 MNXM1219	1 (-)-3-dehydroquinate + 1 phosphate = 1 7-phospho-2-dehydro-3-deoxy-D-arabino-heptonate	-6.151825	true	4.2.3.4;4.6.1.3	rhea:21968
MNXR15970	[c]	R05231	1 MNXM1 + 1 MNXM6 + 1 MNXM831 = 1 MNXM1994 + 1 MNXM5	1 H(+) + 1 NADPH + 1 6-oxohexanoate = 1 6-hydroxyhexanoate + 1 NADP(+)	5.22	true	1.1.1.2	rhea:31267
MNXR15972	[c]	R05233	1 MNXM1 + 1 MNXM10 + 1 MNXM5312 = 1 MNXM6087 + 1 MNXM8	1 H(+) + 1 NADH(2-) + 1 trans-3-Chloroallyl aldehyde = 1 3-chloroprop-2-en-1-ol + 1 NAD(+)	0	true	1.1.1.1	kegg:R05233
MNXR15973	[c]	R05234	1 MNXM1 + 1 MNXM10 + 1 MNXM6216 = 1 MNXM5676 + 1 MNXM8	1 H(+) + 1 NADH(2-) + 1 cis-3-Chloroallyl aldehyde = 1 cis-3-chloroprop-2-en-1-ol + 1 NAD(+)	0	true	1.1.1.1	kegg:R05234
MNXR160	[c]		1 MNXM1 + 1 MNXM12 + 1 MNXM872 = 1 MNXM1263 + 1 MNXM2	1 H(+) + 1 CoA + 1 3-hydroxypropanoate = 1 3-hydroxypropanoyl-CoA(4-) + 1 H2O	0	true	3.1.2.4	metacyc:RXN-6384
MNXR16009	[c]	R05286	2 MNXM1 + 1 MNXM10 + 1 MNXM1468 = 1 MNXM1816 + 1 MNXM2 + 1 MNXM8	2 H(+) + 1 NADH(2-) + 1 chloroacetate = 1 chloroacetaldehyde + 1 H2O + 1 NAD(+)	-13.105286	true	1.2.1;1.2.1.3	rhea:30047
MNXR16029	[c]	R05341	1 MNXM445 = 1 MNXM1048	1 lycopene = 1 gamma-carotene	-43.53	true	5.5.1.19	rhea:32219
MNXR16045	[c]	R05367	1 MNXM2 + 1 MNXM9463 = 1 MNXM1 + 1 MNXM43 + 1 MNXM6087	1 H2O + 1 (E)-1,3-dichloropropene = 1 H(+) + 1 Cl(-) + 1 3-chloroprop-2-en-1-ol	0	true	3.8.1.5	kegg:R05367
MNXR16046	[c]	R05368	1 MNXM2 + 1 MNXM9511 = 1 MNXM1 + 1 MNXM43 + 1 MNXM5676	1 H2O + 1 (Z)-1,3-dichloropropene = 1 H(+) + 1 Cl(-) + 1 cis-3-chloroprop-2-en-1-ol	0	true	3.8.1.5	kegg:R05368
MNXR161	[c]	R01608	1 MNXM1 + 1 MNXM10 + 1 MNXM244 = 1 MNXM8 + 1 MNXM872	1 H(+) + 1 NADH(2-) + 1 3-oxopropanoate = 1 NAD(+) + 1 3-hydroxypropanoate	5.08179	true	1.1.1.59	rhea:13357
MNXR16117	[c]	R05450	1 MNXM2 + 1 MNXM345 + 1 MNXM8 = 1 MNXM1 + 1 MNXM10 + 1 MNXM2160 + 1 MNXM4	1 H2O + 1 homogentisate + 1 NAD(+) = 1 H(+) + 1 NADH(2-) + 1 (2-hydroxyphenyl)acetate + 1 O2	0	true	1.14.13.-	kegg:R05450
MNXR16181	[c]	R05539	1 MNXM13 = 1 MNXM3846	1 CO(2) = 1 3-isochromanone	0	false	0	kegg:R05539
MNXR162	[c]	R06786	1 MNXM2 + 1 MNXM8 + 1 MNXM826 = 1 MNXM1 + 1 MNXM10 + 1 MNXM1634 + 1 MNXM4	1 H2O + 1 NAD(+) + 1 3-(2,3-dihydroxyphenyl)propanoate = 1 H(+) + 1 NADH(2-) + 1 3-(3-hydroxyphenyl)propanoate + 1 O2	-93.148834	true	1.14.13.127	rhea:24785
MNXR162	[m]	R06786	1 MNXM2 + 1 MNXM8 + 1 MNXM826 = 1 MNXM1 + 1 MNXM10 + 1 MNXM1634 + 1 MNXM4	1 H2O + 1 NAD(+) + 1 3-(2,3-dihydroxyphenyl)propanoate = 1 H(+) + 1 NADH(2-) + 1 3-(3-hydroxyphenyl)propanoate + 1 O2	-93.148834	true	1.14.13.127	rhea:24785
MNXR16233	[c]	R05622	1 MNXM1 + 1 MNXM217 + 1 MNXM4 + 1 MNXM6 = 1 MNXM1508 + 1 MNXM5	1 H(+) + 1 benzoate + 1 O2 + 1 NADPH = 1 (1R,6S)-1,6-dihydroxycyclohexa-2,4-diene-1-carboxylate + 1 NADP(+)	0	true	1.14.12.10	kegg:R05622
MNXR16241	[c]	R05653	1 MNXM2 + 1 MNXM5586 + 1 MNXM8 = 1 MNXM1 + 1 MNXM10 + 1 MNXM3689 + 1 MNXM4	1 H2O + 1 9,10-epoxy-9,10-dihydrophenanthrene + 1 NAD(+) = 1 H(+) + 1 NADH(2-) + 1 phenanthrene + 1 O2	0	true	1.14.13.-	kegg:R05653
MNXR16270	[c]	R05733	1 MNXM1 + 1 MNXM10 + 1 MNXM1065 + 1 MNXM4 = 1 MNXM1035 + 2 MNXM2 + 1 MNXM8	1 H(+) + 1 NADH(2-) + 1 4beta-(hydroxymethyl)-4alpha-methyl-5alpha-cholest-7-en-3beta-ol + 1 O2 = 1 3beta-hydroxy-4beta-methyl-5alpha-cholest-7-ene-4alpha-carbaldehyde + 2 H2O + 1 NAD(+)	-103.554	true	1.14.13.72	rhea:19005
MNXR16271	[c]	R05734	1 MNXM2 + 1 MNXM8 + 1 MNXM853 = 1 MNXM10 + 1 MNXM1035 + 1 MNXM4	1 H2O + 1 NAD(+) + 1 3beta-hydroxy-4beta-methyl-5alpha-cholest-7-ene-4alpha-carboxylate = 1 NADH(2-) + 1 3beta-hydroxy-4beta-methyl-5alpha-cholest-7-ene-4alpha-carbaldehyde + 1 O2	7.967	true	1.14.13.72	rhea:13229
MNXR16303	[c]		2 MNXM1 + 1 MNXM3340 = 1 MNXM3026	2 H(+) + 1 polyneuridine aldehyde = 1 geissoschizine	0	false	0	metacyc:RXN-8224
MNXR16307	[c]	R05837	1 MNXM10 + 1 MNXM1213 + 1 MNXM13 = 1 MNXM759 + 1 MNXM8	1 NADH(2-) + 1 3-ammonio-2-oxopropyl phosphate(1-) + 1 CO(2) = 1 4-(phosphonooxy)-L-threonine + 1 NAD(+)	0	true	1.1.1.262	rhea:25319
MNXR16310	[c]	R05842	1 MNXM2 + 1 MNXM2550 = 1 MNXM3270	1 H2O + 1 oxirane = 1 ethylene glycol	-7.233	true	3.3.2.10	kegg:R05842
MNXR16404	[x]	R05980	1 MNXM2 + 1 MNXM9298 = 1 MNXM41 + 1 MNXM9295	1 H2O + 1 = 1 D-glucopyranose + 1	0	false	3.2.1.84	kegg:R05980
MNXR16405	[x]	R05981	1 MNXM2 + 1 MNXM9295 = 1 MNXM41 + 1 MNXM6479	1 H2O + 1 = 1 D-glucopyranose + 1	0	false	3.2.1.84	kegg:R05981
MNXR16406	[c]	R05982	4 MNXM2 + 1 MNXM6479 = 4 MNXM182 + 1 MNXM9328	4 H2O + 1 = 4 D-mannopyranose + 1	0	false	3.2.1.113	kegg:R05982
MNXR16408	[c]	R05984	2 MNXM2 + 1 MNXM9313 = 2 MNXM182 + 1 MNXM7900	2 H2O + 1 = 2 D-mannopyranose + 1	0	false	3.2.1.114	kegg:R05984
MNXR16444	[c]	R03921	1 MNXM1542 + 1 MNXM215 = 1 MNXM1004 + 1 MNXM2	1 beta-D-fructofuranose + 1 alpha-D-glucose 6-phosphate(2-) = 1 sucrose 6(F)-phosphate(2-) + 1 H2O	-3.113	true	3.2.1.26	kegg:R03921
MNXR16467	[c]	R06180	1 MNXM1 + 1 MNXM10 + 1 MNXM523 = 1 MNXM8 + 1 MNXM816	1 H(+) + 1 NADH(2-) + 1 2-hydroxy-3-oxosuccinate(2-) = 1 NAD(+) + 1 L-tartrate	3.541748	true	1.1.1.93	rhea:15209
MNXR165	[c]		1 MNXM1 + 1 MNXM1170 + 1 MNXM7 = 1 MNXM3 + 1 MNXM736	1 H(+) + 1 3-dehydro-L-gulonate 6-phosphate + 1 ADP = 1 ATP + 1 3-dehydro-L-gulonate	0	true	2.7.1.53	rhea:28222
MNXR16575	[c]	R06374	1 MNXM1599 = 1 MNXM6487	1 (-)-carvone = 1 (-)-cis-carveol	0	false	0	kegg:R06374
MNXR16576	[c]	R06375	1 MNXM1126 = 1 MNXM4886	1 (S)-carvone = 1 (+)-cis-carveol	0	false	0	kegg:R06375
MNXR16702	[c]	R06540	1 MNXM1125 + 1 MNXM13 + 1 MNXM2 + 1 MNXM25 = 1 MNXM20 + 1 MNXM2221 + 1 MNXM4	1 (+)-dihydrokaempferol + 1 CO(2) + 1 H2O + 1 succinate(2-) = 1 2-oxoglutarate + 1 cis-3,4-leucopelargonidin + 1 O2	0	true	1.14.11.19	kegg:R06540
MNXR16754	[c]	R06613	1 MNXM1 + 1 MNXM183 + 1 MNXM234 + 1 MNXM6 = 1 MNXM257 + 1 MNXM5 + 1 MNXM79	1 H(+) + 1 (6R)-5,10-methylenetetrahydrofolate + 1 dUMP + 1 NADPH = 1 dTMP + 1 NADP(+) + 1 (6S)-5,6,7,8-tetrahydrofolate	-13.76355	true	2.1.1.148	rhea:29043
MNXR16754	[m]	R06613	1 MNXM1 + 1 MNXM183 + 1 MNXM234 + 1 MNXM6 = 1 MNXM257 + 1 MNXM5 + 1 MNXM79	1 H(+) + 1 (6R)-5,10-methylenetetrahydrofolate + 1 dUMP + 1 NADPH = 1 dTMP + 1 NADP(+) + 1 (6S)-5,6,7,8-tetrahydrofolate	-13.76355	true	2.1.1.148	rhea:29043
MNXR16754	[n]	R06613	1 MNXM1 + 1 MNXM183 + 1 MNXM234 + 1 MNXM6 = 1 MNXM257 + 1 MNXM5 + 1 MNXM79	1 H(+) + 1 (6R)-5,10-methylenetetrahydrofolate + 1 dUMP + 1 NADPH = 1 dTMP + 1 NADP(+) + 1 (6S)-5,6,7,8-tetrahydrofolate	-13.76355	true	2.1.1.148	rhea:29043
MNXR16845	[c]	R06722	1 MNXM2 + 1 MNXM6479 = 1 MNXM182 + 1 MNXM7899	1 H2O + 1 = 1 D-mannopyranose + 1	0	false	3.2.1.113	kegg:R06722
MNXR16899	[c]	R06791	1 MNXM497 = 1 MNXM1639	1 phenylacetate = 1 3-hydroxyphenylacetate	0	false	0	kegg:R06791
MNXR16953	[c]		1 MNXM1 + 1 MNXM19 + 1 MNXM2261 = 1 MNXM1491 + 1 MNXM16	1 H(+) + 1 S-adenosyl-L-homocysteine + 1 N,N-dimethylethanolamine phosphate(1-) = 1 N-methylethanolaminium phosphate(1-) + 1 S-adenosyl-L-methionine	0	true	2.1.1.103	rhea:25321
MNXR16953	[m]		1 MNXM1 + 1 MNXM19 + 1 MNXM2261 = 1 MNXM1491 + 1 MNXM16	1 H(+) + 1 S-adenosyl-L-homocysteine + 1 N,N-dimethylethanolamine phosphate(1-) = 1 N-methylethanolaminium phosphate(1-) + 1 S-adenosyl-L-methionine	0	true	2.1.1.103	rhea:25321
MNXR16954	[c]		1 MNXM1 + 1 MNXM19 + 1 MNXM229 = 1 MNXM16 + 1 MNXM2261	1 H(+) + 1 S-adenosyl-L-homocysteine + 1 choline phosphate = 1 S-adenosyl-L-methionine + 1 N,N-dimethylethanolamine phosphate(1-)	0	true	2.1.1.103	rhea:25325
MNXR16954	[m]		1 MNXM1 + 1 MNXM19 + 1 MNXM229 = 1 MNXM16 + 1 MNXM2261	1 H(+) + 1 S-adenosyl-L-homocysteine + 1 choline phosphate = 1 S-adenosyl-L-methionine + 1 N,N-dimethylethanolamine phosphate(1-)	0	true	2.1.1.103	rhea:25325
MNXR16994	[c]	R06917	1 MNXM1 + 1 MNXM10 + 1 MNXM6043 = 1 MNXM6494 + 1 MNXM8	1 H(+) + 1 NADH(2-) + 1 1-naphthaldehyde = 1 (1-naphthyl)methanol + 1 NAD(+)	3.67	true	1.1.1.1	kegg:R06917
MNXR17	[c]	R03139	1 MNXM2 + 1 MNXM350 + 1 MNXM4 = 1 MNXM15 + 1 MNXM22 + 1 MNXM493	1 H2O + 1 propane-1,3-diamine + 1 O2 = 1 NH4(+) + 1 hydrogen peroxide + 1 3-ammoniopropanal	-23.338886	true	1.4.3.21;1.4.3.22;1.4.3.6	rhea:30895
MNXR17022	[c]	R06946	1 MNXM2 + 1 MNXM586 + 1 MNXM8 = 1 MNXM1 + 1 MNXM10 + 1 MNXM4 + 1 MNXM403	1 H2O + 1 antheraxanthin + 1 NAD(+) = 1 H(+) + 1 NADH(2-) + 1 O2 + 1 zeaxanthin	-104.907	true	1.14.13.90	rhea:24088
MNXR17023	[c]	R06947	1 MNXM2 + 1 MNXM583 + 1 MNXM8 = 1 MNXM1 + 1 MNXM10 + 1 MNXM4 + 1 MNXM586	1 H2O + 1 all-trans-violaxanthin + 1 NAD(+) = 1 H(+) + 1 NADH(2-) + 1 O2 + 1 antheraxanthin	-104.907	true	1.14.13.90	rhea:14941
MNXR17043	[c]	R06978	1 MNXM1 + 1 MNXM12 + 1 MNXM2023 = 1 MNXM21 + 1 MNXM840	1 H(+) + 1 CoA + 1 N(4)-acetyl-L-2,4-diaminobutyric acid zwitterion = 1 acetyl-CoA(4-) + 1 L-2,4-diazaniumylbutyrate	-5.28998	true	2.3.1.178	rhea:16901
MNXR17089	[n]	R07035	1 MNXM2314 + 2 MNXM57 = 1 MNXM151 + 1 MNXM2 + 1 MNXM2059	1 15(S)-HPETE(1-) + 2 glutathione = 1 glutathione disulfide(2-) + 1 H2O + 1 15(S)-HETE(1-)	0	true	1.11.1.9	kegg:R07035
MNXR17109	[c]		1 MNXM516 = 1 MNXM5765	1 GDP-4-dehydro-6-deoxy-alpha-D-mannose(2-) = 1 GDP-4-dehydro-6-L-deoxygalactose	0	true	1.1.1.271;5	metacyc:FCLEPIM-RXN
MNXR1722	[c]	R02637	1 MNXM1 + 1 MNXM10 + 1 MNXM958 = 1 MNXM736 + 1 MNXM8	1 H(+) + 1 NADH(2-) + 1 2,3-diketogulonate = 1 3-dehydro-L-gulonate + 1 NAD(+)	6.0018005	true	1.1.1.130	rhea:21924
MNXR17240	[c]	R07343	1 MNXM127 + 1 MNXM9 = 1 MNXM12309 + 1 MNXM2	1 myo-inositol + 1 phosphate = 1 myo-inositol phosphate + 1 H2O	0	false	3.1.3.25	kegg:R07343
MNXR17293	[c]	R07436	1 MNXM264 = 1 MNXM443	1 4-coumaroyl-CoA = 1 caffeoyl-CoA	0	false	1.14.13.-	kegg:R07436
MNXR17302	[c]	R07447	1 MNXM1 + 1 MNXM3121 + 1 MNXM6 = 1 MNXM1962 + 1 MNXM5	1 H(+) + 1 (22S)-22-hydroxycampest-4-en-3-one + 1 NADPH = 1 (5alpha,22S,24R)-22-hydroxyergostan-3-one + 1 NADP(+)	-3.8164978	true	1.3.1;1.3.99.-	metacyc:RXN-4229
MNXR17314	[c]	R07459	1 MNXM11 + 1 MNXM7140 = 1 MNXM10846 + 1 MNXM3	1 diphosphate(3-) + 1 C15813 = 1 C15810 + 1 ATP	0	false	2.7.7.73	kegg:R07459
MNXR17314	[m]	R07459	1 MNXM11 + 1 MNXM7140 = 1 MNXM10846 + 1 MNXM3	1 diphosphate(3-) + 1 C15813 = 1 C15810 + 1 ATP	0	false	2.7.7.73	kegg:R07459
MNXR17317	[c]	R07463	1 MNXM1984 = 1 MNXM29	1 dehydroglycine = 1 glycine	-43.2597	false	1.4.3.19	kegg:R07463
MNXR17317	[m]	R07463	1 MNXM1984 = 1 MNXM29	1 dehydroglycine = 1 glycine	-43.2597	false	1.4.3.19	kegg:R07463
MNXR17353	[c]	R07512	1 MNXM445 = 1 MNXM2957	1 lycopene = 1 7,7',9,9'-tetra-cis-lycopene	0	true	5.2.1.13	rhea:30971
MNXR17380	[c]	R07542	1 MNXM1048 = 1 MNXM9516	1 gamma-carotene = 1 1',2'-Dihydrochlorobactene	0	false	0	kegg:R07542
MNXR17393	[c]	R07555	1 MNXM1048 = 1 MNXM6504	1 gamma-carotene = 1 (2'S)-Deoxymyxol 2'-alpha-L-fucoside	0	false	0	kegg:R07555
MNXR17488	[c]		1 MNXM2 + 1 MNXM8 + 1 MNXM850 = 1 MNXM1 + 1 MNXM10 + 1 MNXM378 + 1 MNXM4	1 H2O + 1 NAD(+) + 1 2,5-dihydroxybenzoate = 1 H(+) + 1 NADH(2-) + 1 salicylate + 1 O2	0	true	1.14.13;1.14.13.-	rhea:35307
MNXR17489	[c]	R07710	1 MNXM2 + 1 MNXM5 + 1 MNXM850 = 1 MNXM1 + 1 MNXM378 + 1 MNXM4 + 1 MNXM6	1 H2O + 1 NADP(+) + 1 2,5-dihydroxybenzoate = 1 H(+) + 1 salicylate + 1 O2 + 1 NADPH	0	true	1.14.13.-	kegg:R07710
MNXR17506	[c]		1 MNXM359 = 1 MNXM3814	1 3-hydroxyanthranilate = 1 2-hydroxylaminobenzoate	0	true	5.4.99.-	metacyc:RXN-8846
MNXR17565	[c]	R07803	1 MNXM181 = 1 MNXM3846	1 catechol = 1 3-isochromanone	0	false	0	kegg:R07803
MNXR17568	[c]	R07806	1 MNXM2 + 1 MNXM9257 = 1 MNXM58 + 1 MNXM9338	1 H2O + 1 = 1 sulfate + 1	0	false	3.1.6.4	kegg:R07806
MNXR17571	[c]	R07809	1 MNXM2 + 1 MNXM9280 = 1 MNXM395 + 1 MNXM9325	1 H2O + 1 = 1 N-acetyl-D-galactosamine + 1	0	false	3.2.1.52	kegg:R07809
MNXR17572	[c]	R07810	1 MNXM2 + 1 MNXM7904 = 1 MNXM395 + 1 MNXM9325	1 H2O + 1 = 1 N-acetyl-D-galactosamine + 1	0	false	3.2.1.52	kegg:R07810
MNXR17577	[c]	R07815	1 MNXM12 + 1 MNXM9324 = 1 MNXM21 + 1 MNXM9287	1 CoA + 1 = 1 acetyl-CoA(4-) + 1	0	false	2.3.1.78	kegg:R07815
MNXR17578	[c]	R07816	1 MNXM2 + 1 MNXM9324 = 1 MNXM143 + 1 MNXM9329	1 H2O + 1 = 1 N-acetyl-D-glucosamine + 1	0	false	3.2.1.50	kegg:R07816
MNXR17585	[c]	R07823	1 MNXM2 + 1 MNXM7898 = 1 MNXM58 + 1 MNXM9283	1 H2O + 1 = 1 sulfate + 1	0	false	3.1.6.12	kegg:R07823
MNXR17615	[c]	R07855	2 MNXM2 + 1 MNXM2709 = 1 MNXM15 + 1 MNXM497	2 H2O + 1 phenylacetonitrile = 1 NH4(+) + 1 phenylacetate	1.804	true	3.5.5.1	kegg:R07855
MNXR17616	[c]	R07856	1 MNXM3549 = 1 MNXM10398	1 beta-zeacarotene = 1 7,8-Dihydro-beta-carotene	-20.13	true	5.5.1.19	kegg:R07856
MNXR17629	[c]	R07869	1 MNXM4 + 1 MNXM794 = 1 MNXM2046	1 O2 + 1 alpha-linolenate = 1 (9Z,11E,13S,15Z)-13-hydroperoxyoctadeca-9,11,15-trienoate	-69.98	true	1.13.11.12	rhea:34495
MNXR1764	[c]	R04301	1 MNXM1 + 1 MNXM19 + 1 MNXM3848 = 1 MNXM16 + 1 MNXM205	1 H(+) + 1 S-adenosyl-L-homocysteine + 1 3-methoxytyramine = 1 S-adenosyl-L-methionine + 1 dopamine	-4.3600006	true	2.1.1.6	metacyc:RXN6666-7
MNXR17648	[c]	R07889	1 MNXM2 + 1 MNXM5876 = 1 MNXM5873	1 H2O + 1 OPC8-trans-2-enoyl-CoA = 1 OPC8-3-hydroxyacyl-CoA	2.163	true	4.2.1.17;4.2.1.74	metacyc:RXN-10697
MNXR17649	[c]	R07890	1 MNXM1 + 1 MNXM10 + 1 MNXM5874 = 1 MNXM5873 + 1 MNXM8	1 H(+) + 1 NADH(2-) + 1 OPC8-3-ketoacyl-CoA = 1 OPC8-3-hydroxyacyl-CoA + 1 NAD(+)	3.76	true	1.1.1.211;1.1.1.35	metacyc:RXN-10698
MNXR17650	[c]	R07891	1 MNXM12 + 1 MNXM5874 = 1 MNXM21 + 1 MNXM5871	1 CoA + 1 OPC8-3-ketoacyl-CoA = 1 acetyl-CoA(4-) + 1 OPC6-CoA	7.056	true	2.3.1.16	metacyc:RXN-10699
MNXR17652	[c]	R07893	1 MNXM2 + 1 MNXM5872 = 1 MNXM5869	1 H2O + 1 OPC6-trans-2-enoyl-CoA = 1 OPC6-3-hydroxyacyl-CoA	2.163	true	4.2.1.17;4.2.1.74	metacyc:RXN-10704
MNXR17653	[c]	R07894	1 MNXM1 + 1 MNXM10 + 1 MNXM5870 = 1 MNXM5869 + 1 MNXM8	1 H(+) + 1 NADH(2-) + 1 OPC6-3-ketoacyl-CoA = 1 OPC6-3-hydroxyacyl-CoA + 1 NAD(+)	3.76	true	1.1.1.211;1.1.1.35	metacyc:RXN-10702
MNXR17654	[c]	R07895	1 MNXM12 + 1 MNXM5870 = 1 MNXM21 + 1 MNXM5867	1 CoA + 1 OPC6-3-ketoacyl-CoA = 1 acetyl-CoA(4-) + 1 OPC4-CoA	7.056	true	2.3.1.16	metacyc:RXN-10700
MNXR17656	[c]	R07897	1 MNXM2 + 1 MNXM5868 = 1 MNXM5865	1 H2O + 1 OPC4-trans-2-enoyl-CoA = 1 OPC4-3-hydroxyacyl-CoA	2.163	true	4.2.1.17;4.2.1.74	metacyc:RXN-10705
MNXR17657	[c]	R07898	1 MNXM1 + 1 MNXM10 + 1 MNXM5866 = 1 MNXM5865 + 1 MNXM8	1 H(+) + 1 NADH(2-) + 1 OPC4-3-ketoacyl-CoA = 1 OPC4-3-hydroxyacyl-CoA + 1 NAD(+)	3.76	true	1.1.1.211;1.1.1.35	metacyc:RXN-10703
MNXR17658	[c]	R07899	1 MNXM12 + 1 MNXM5866 = 1 MNXM21 + 1 MNXM5798	1 CoA + 1 OPC4-3-ketoacyl-CoA = 1 acetyl-CoA(4-) + 1 jasmonoyl-CoA	7.056	true	2.3.1.16	metacyc:RXN-10701
MNXR1767	[n]		1 MNXM1 + 1 MNXM2668 + 1 MNXM45 = 1 MNXM205 + 1 MNXM49	1 H(+) + 1 dopamine 3-O-sulfate + 1 adenosine 3',5'-bisphosphate = 1 dopamine + 1 3'-phosphoadenosine-5'-phosphosulfate	0	true	2.8.2.1	metacyc:RXN6666-9
MNXR17676	[c]	R07924	1 MNXM5119 = 1 MNXM6275	1 delphinidin 3-O-glucosyl-5-O-(caffeoylglucoside-3'-O-glucoside) = 1 gentiodelphin	0	false	2.3.1.-	kegg:R07924
MNXR177	[c]		2 MNXM1 + 1 MNXM10 + 1 MNXM3383 = 1 MNXM1989 + 1 MNXM2 + 1 MNXM8	2 H(+) + 1 NADH(2-) + 1 vanillylmandelate = 1 3-methoxy-4-hydroxyphenylglycolaldehyde + 1 H2O + 1 NAD(+)	0	true	1.2.1.3;1.2.1.5	metacyc:RXN-10917
MNXR1771	[c]	R02457	1 MNXM15 + 1 MNXM1714 + 1 MNXM22 = 1 MNXM1148 + 1 MNXM2 + 1 MNXM4	1 NH4(+) + 1 5-amino-2-oxopentanoic acid zwitterion + 1 hydrogen peroxide = 1 D-ornithinium(1+) + 1 H2O + 1 O2	-23.0227	true	1.4.3.3	kegg:R02457
MNXR1772	[c]	R00130	1 MNXM1 + 1 MNXM12 + 1 MNXM7 = 1 MNXM3 + 1 MNXM481	1 H(+) + 1 CoA + 1 ADP = 1 ATP + 1 3'-dephospho-CoA(2-)	-17.312256	true	2.7.1.24	rhea:18245
MNXR1772	[n]	R00130	1 MNXM1 + 1 MNXM12 + 1 MNXM7 = 1 MNXM3 + 1 MNXM481	1 H(+) + 1 CoA + 1 ADP = 1 ATP + 1 3'-dephospho-CoA(2-)	-17.312256	true	2.7.1.24	rhea:18245
MNXR17737	[c]	R07991	1 MNXM1794 = 1 MNXM1326	1 2',3,4,4',6'-pentahydroxychalcone = 1 eriodictyol	0	true	0	kegg:R07991
MNXR17771	[c]	R08027	1 MNXM4267 = 1 MNXM2914	1 2,4,6-triaminotoluene = 1 2,4-Diamino-6-nitrotoluene	0	false	0	kegg:R08027
MNXR17778	[c]	R08034	1 MNXM2914 = 1 MNXM6678	1 2,4-Diamino-6-nitrotoluene = 1 2,4-Diamino-6-hydroxylaminotoluene	0	false	1.12.7.2;1.12.99.6;1.2.7.1;1.2.7.4;1.2.99.2;2.1.1.245	kegg:R08034
MNXR17779	[c]	R08035	1 MNXM4267 = 1 MNXM6678	1 2,4,6-triaminotoluene = 1 2,4-Diamino-6-hydroxylaminotoluene	0	false	1.8.99.3	kegg:R08035
MNXR17780	[c]	R08036	1 MNXM21 + 1 MNXM2914 = 1 MNXM10166 + 1 MNXM12	1 acetyl-CoA(4-) + 1 2,4-Diamino-6-nitrotoluene = 1 4-Acetamido-2-amino-6-nitrotoluene + 1 CoA	-4.054	true	2.3.1.5	kegg:R08036
MNXR17783	[c]	R08040	1 MNXM4267 = 1 MNXM6677	1 2,4,6-triaminotoluene = 1 2,4,6-trihydroxytoluene	0	false	0	kegg:R08040
MNXR17784	[c]	R08041	1 MNXM828 = 1 MNXM6677	1 4-methylphenol = 1 2,4,6-trihydroxytoluene	0	false	0	kegg:R08041
MNXR17798	[c]	R08056	1 MNXM2 + 1 MNXM2923 = 1 MNXM744	1 H2O + 1 2-dehydro-3-deoxy-D-glucarate(2-) = 1 D-glucarate	0	true	4.2.1.40	kegg:R08056
MNXR17799	[c]	R08058	1 MNXM2 + 1 MNXM667 = 1 MNXM56 + 1 MNXM668	1 H2O + 1 5,10-methylenetetrahydromethanopterin(3-) = 1 formaldehyde + 1 5,6,7,8-tetrahydromethanopterin	8.916992	true	4.3.-.-	rhea:24678
MNXR178	[c]	R04892	1 MNXM1 + 1 MNXM1 + 1 MNXM3383 + 1 MNXM6 = 1 MNXM1989 + 1 MNXM2 + 1 MNXM5	1 H(+) + 1 H(+) + 1 vanillylmandelate + 1 NADPH = 1 3-methoxy-4-hydroxyphenylglycolaldehyde + 1 H2O + 1 NADP(+)	0	true	1.2.1.5	kegg:R04892
MNXR17801	[n]		1 MNXM1087 + 1 MNXM2 = 1 MNXM1050 + 1 MNXM39	1 N-formylmethanofuran(5-) + 1 H2O = 1 methanofuranate(4-) + 1 formate	0	true	1.2.99.5	rhea:24686
MNXR17834	[c]	R08095	1 MNXM12 + 1 MNXM5558 = 1 MNXM21 + 1 MNXM389	1 CoA + 1 5-methyl-3-oxo-4-hexenoyl-CoA = 1 acetyl-CoA(4-) + 1 3-methylbut-2-enoyl-CoA	-7.0599976	true	2.3.1;2.3.1.16	metacyc:RXN-11921
MNXR1788	[c]	R02472	1 MNXM1 + 1 MNXM6 + 1 MNXM959 = 1 MNXM5 + 1 MNXM593	1 H(+) + 1 NADPH + 1 2-dehydropantoate = 1 NADP(+) + 1 (R)-pantoate	2.293518	true	1.1.1.169	rhea:16233
MNXR179	[c]	R04890	1 MNXM2 + 1 MNXM3848 + 1 MNXM4 = 1 MNXM15 + 1 MNXM22 + 1 MNXM4183	1 H2O + 1 3-methoxytyramine + 1 O2 = 1 NH4(+) + 1 hydrogen peroxide + 1 (4-hydroxy-3-methoxyphenyl)acetaldehyde	-24.0227	true	1.4.3.4	kegg:R04890
MNXR17919	[c]	R08198	1 MNXM1210 + 1 MNXM8 = 1 MNXM1 + 1 MNXM10 + 1 MNXM20	1 2-hydroxyglutarate(2-) + 1 NAD(+) = 1 H(+) + 1 NADH(2-) + 1 2-oxoglutarate	2.8417969	true	1.1.1;1.1.1.95	rhea:13449
MNXR1792	[c]	R09375	1 MNXM1 + 1 MNXM10 + 1 MNXM648 = 1 MNXM1099 + 1 MNXM8	1 H(+) + 1 NADH(2-) + 1 2,5-diamino-4-hydroxy-6-(5-phosphonatoribosylamino)pyrimidine(3-) = 1 2,5-diamino-6-(1-D-ribitylamino)pyrimidin-4(3H)-one 5'-phosphate + 1 NAD(+)	0	true	1.1.1.302	rhea:26148
MNXR1792	[m]	R09375	1 MNXM1 + 1 MNXM10 + 1 MNXM648 = 1 MNXM1099 + 1 MNXM8	1 H(+) + 1 NADH(2-) + 1 2,5-diamino-4-hydroxy-6-(5-phosphonatoribosylamino)pyrimidine(3-) = 1 2,5-diamino-6-(1-D-ribitylamino)pyrimidin-4(3H)-one 5'-phosphate + 1 NAD(+)	0	true	1.1.1.302	rhea:26148
MNXR1793	[c]	R09376	1 MNXM1 + 1 MNXM6 + 1 MNXM648 = 1 MNXM1099 + 1 MNXM5	1 H(+) + 1 NADPH + 1 2,5-diamino-4-hydroxy-6-(5-phosphonatoribosylamino)pyrimidine(3-) = 1 2,5-diamino-6-(1-D-ribitylamino)pyrimidin-4(3H)-one 5'-phosphate + 1 NADP(+)	0.461792	true	1.1.1.302	rhea:26144
MNXR1793	[m]	R09376	1 MNXM1 + 1 MNXM6 + 1 MNXM648 = 1 MNXM1099 + 1 MNXM5	1 H(+) + 1 NADPH + 1 2,5-diamino-4-hydroxy-6-(5-phosphonatoribosylamino)pyrimidine(3-) = 1 2,5-diamino-6-(1-D-ribitylamino)pyrimidin-4(3H)-one 5'-phosphate + 1 NADP(+)	0.461792	true	1.1.1.302	rhea:26144
MNXR17974	[c]	R08281	1 MNXM1 + 1 MNXM10 + 1 MNXM2968 = 1 MNXM10616 + 1 MNXM8	1 H(+) + 1 NADH(2-) + 1 Aldophosphamide = 1 Alcophosphamide + 1 NAD(+)	6.84	true	1.1.1.1	kegg:R08281
MNXR17999	[c]	R08306	1 MNXM1 + 1 MNXM10 + 1 MNXM3835 = 1 MNXM6074 + 1 MNXM8	1 H(+) + 1 NADH(2-) + 1 3-Carbamoyl-2-phenylpropionaldehyde = 1 2-Phenyl-1,3-propanediol monocarbamate + 1 NAD(+)	0	true	1.1.1.1	kegg:R08306
MNXR18053	[c]	R08363	1 MNXM2 + 1 MNXM2175 + 1 MNXM5968 = 1 MNXM413 + 1 MNXM5967	1 H2O + 1 2'-deoxyribonucleoside diphosphate + 1 Tryparedoxin disulfide = 1 ribonucleoside diphosphate + 1 Tryparedoxin	0	false	1.17.4.1	kegg:R08363
MNXR18054	[c]	R08364	1 MNXM2 + 1 MNXM2175 + 1 MNXM2292 = 1 MNXM1596 + 1 MNXM413	1 H2O + 1 2'-deoxyribonucleoside diphosphate + 1 trypanothione disulfide(1+) = 1 trypanothione(1+) + 1 ribonucleoside diphosphate	0	false	1.17.4.1	kegg:R08364
MNXR1810	[n]	R00978	1 MNXM1 + 1 MNXM158 + 1 MNXM6 = 1 MNXM5 + 1 MNXM506	1 H(+) + 1 uracil + 1 NADPH = 1 NADP(+) + 1 5,6-dihydrouracil	-8.186462	true	1.3.1.1;1.3.1.2	rhea:18093
MNXR1812	[m]		1 MNXM1 + 1 MNXM234 + 1 MNXM7 = 1 MNXM3 + 1 MNXM492	1 H(+) + 1 dUMP + 1 ADP = 1 ATP + 1 2'-deoxyuridine	0	true	2.7.1.145;2.7.1.21;2.7.1.76	rhea:28206
MNXR1813	[n]		1 MNXM492 + 1 MNXM9 = 1 MNXM158 + 1 MNXM789	1 2'-deoxyuridine + 1 phosphate = 1 uracil + 1 2-deoxy-alpha-D-ribose 1-phosphate(2-)	0	true	2.4.2.1;2.4.2.2;2.4.2.23;2.4.2.3;2.4.2.4	rhea:22824
MNXR18150	[c]	R08473	1 MNXM188 = 1 MNXM4364	1 anthranilate = 1 4-hydroxy-2(1H)-quinolone	0	false	0	kegg:R08473
MNXR1816	[m]	R02100	1 MNXM2 + 1 MNXM452 = 1 MNXM1 + 1 MNXM11 + 1 MNXM234	1 H2O + 1 dUTP = 1 H(+) + 1 diphosphate(3-) + 1 dUMP	-113.54877	true	3.6.1.19;3.6.1.23	rhea:10248
MNXR1816	[n]	R02100	1 MNXM2 + 1 MNXM452 = 1 MNXM1 + 1 MNXM11 + 1 MNXM234	1 H2O + 1 dUTP = 1 H(+) + 1 diphosphate(3-) + 1 dUMP	-113.54877	true	3.6.1.19;3.6.1.23	rhea:10248
MNXR18179	[c]	R08503	1 MNXM1897 = 1 MNXM2337	1 5-dehydro-2-deoxy-D-gluconate = 1 5-deoxy-D-glucuronate	0	true	5.3.1.-;5.3.1.n1	rhea:25840
MNXR1818	[c]	R05688	1 MNXM1 + 1 MNXM6 + 1 MNXM622 = 1 MNXM1626 + 1 MNXM5	1 H(+) + 1 NADPH + 1 1-deoxy-D-xylulose 5-phosphate = 1 2-C-methyl-D-erythritol 4-phosphate(2-) + 1 NADP(+)	1.25354	true	1.1.1.267	rhea:13717
MNXR18183	[c]	R08509	1 MNXM750 = 1 MNXM5994	1 octanoate = 1 γ-coniceine	0	false	0	kegg:R08509
MNXR1819	[c]	R05636	1 MNXM1 + 1 MNXM23 + 1 MNXM74 = 1 MNXM13 + 1 MNXM622	1 H(+) + 1 pyruvate + 1 D-glyceraldehyde 3-phosphate = 1 CO(2) + 1 1-deoxy-D-xylulose 5-phosphate	-10.71582	true	2.2.1.7	rhea:12605
MNXR1819	[m]	R05636	1 MNXM1 + 1 MNXM23 + 1 MNXM74 = 1 MNXM13 + 1 MNXM622	1 H(+) + 1 pyruvate + 1 D-glyceraldehyde 3-phosphate = 1 CO(2) + 1 1-deoxy-D-xylulose 5-phosphate	-10.71582	true	2.2.1.7	rhea:12605
MNXR1820	[c]		1 MNXM1 + 1 MNXM622 + 1 MNXM7 = 1 MNXM2454 + 1 MNXM3	1 H(+) + 1 1-deoxy-D-xylulose 5-phosphate + 1 ADP = 1 1-deoxy-D-xylulose + 1 ATP	0	true	2.7.1;2.7.1.17	rhea:27990
MNXR1820	[m]		1 MNXM1 + 1 MNXM622 + 1 MNXM7 = 1 MNXM2454 + 1 MNXM3	1 H(+) + 1 1-deoxy-D-xylulose 5-phosphate + 1 ADP = 1 1-deoxy-D-xylulose + 1 ATP	0	true	2.7.1;2.7.1.17	rhea:27990
MNXR18214	[c]	R08558	1 MNXM1 + 1 MNXM457 + 1 MNXM6 = 1 MNXM5 + 1 MNXM90	1 H(+) + 1 betaine aldehyde + 1 NADPH = 1 NADP(+) + 1 choline	1.2935181	true	1.1.1;1.1.1.1	metacyc:RXN-12582
MNXR18214	[m]	R08558	1 MNXM1 + 1 MNXM457 + 1 MNXM6 = 1 MNXM5 + 1 MNXM90	1 H(+) + 1 betaine aldehyde + 1 NADPH = 1 NADP(+) + 1 choline	1.2935181	true	1.1.1;1.1.1.1	metacyc:RXN-12582
MNXR1822	[c]	R01825	1 MNXM2 + 1 MNXM258 + 1 MNXM8 = 2 MNXM1 + 1 MNXM10 + 1 MNXM1407	1 H2O + 1 D-erythrose 4-phosphate(2-) + 1 NAD(+) = 2 H(+) + 1 NADH(2-) + 1 4-O-phosphonato-D-erythronate(3-)	-14.3536	true	1.2.1.72	rhea:12056
MNXR18223	[c]	R08568	1 MNXM2775 + 1 MNXM5788 = 1 MNXM1974 + 1 MNXM361	1 2-amino-2,3,7-trideoxy-D-lyxo-hept-6-ulosonate + 1 2,3-dioxopropyl phosphate = 1 1-deoxy-D-threo-hexo-2,5-diulose 6-phosphate + 1 L-aspartate 4-semialdehyde	2.46	true	2.2.1.10	rhea:25952
MNXR18232	[c]	R08586	1 MNXM337 = 1 MNXM3596	1 chorismate(2-) = 1 futalosine	0	false	4.1.99.-	kegg:R08586
MNXR18233	[c]	R08588	2 MNXM1 + 1 MNXM7216 = 1 MNXM3255	2 H(+) + 1 cyclic dehypoxanthinylfutalosinate = 1 dehypoxanthine futalosinate	-43.422085	false	1.21.-.-	rhea:33083
MNXR18339	[c]	R08717	1 MNXM13370 + 1 MNXM2 = 1 MNXM13365 + 1 MNXM182	1 + 1 H2O = 1 + 1 D-mannopyranose	0	false	3.2.1.24	kegg:R08717
MNXR18340	[c]	R08718	1 MNXM13382 + 1 MNXM2 = 1 MNXM13336 + 1 MNXM182	1 + 1 H2O = 1 + 1 D-mannopyranose	0	false	3.2.1.24	kegg:R08718
MNXR18350	[c]	R08739	1 MNXM605 = 1 MNXM5367	1 (25R)-3alpha,7alpha-dihydroxy-5beta-cholestan-26-oyl-CoA(4-) = 1 (25S)-3α,7α-dihydroxy-5β-cholestanoyl-CoA	0	true	5.1.99.4	metacyc:RXN-9845
MNXR18365	[c]	R08758	1 MNXM1174 = 1 MNXM1138	1 3alpha,7alpha-dihydroxy-5beta-cholestan-26-al = 1 5beta-cholestane-3alpha,7alpha,26-triol	0	false	1.14.13.15	kegg:R08758
MNXR18366	[c]	R08759	1 MNXM643 = 1 MNXM867	1 (25R)-5beta-cholestane-3alpha,7alpha,12alpha,26-tetrol = 1 (25R)-3alpha,7alpha,12alpha-trihydroxy-5beta-cholestan-26-al	0	false	1.14.13.15	kegg:R08759
MNXR18371	[c]	R08769	1 MNXM1 + 1 MNXM19 + 1 MNXM6075 = 1 MNXM16 + 1 MNXM6758	1 H(+) + 1 S-adenosyl-L-homocysteine + 1 2-Polyprenyl-6-methoxyphenol = 1 S-adenosyl-L-methionine + 1 2-Polyprenyl-6-hydroxyphenol	0	true	2.1.1.222	kegg:R08769
MNXR18371	[m]	R08769	1 MNXM1 + 1 MNXM19 + 1 MNXM6075 = 1 MNXM16 + 1 MNXM6758	1 H(+) + 1 S-adenosyl-L-homocysteine + 1 2-Polyprenyl-6-methoxyphenol = 1 S-adenosyl-L-methionine + 1 2-Polyprenyl-6-hydroxyphenol	0	true	2.1.1.222	kegg:R08769
MNXR184	[c]	R02990	1 MNXM716 + 1 MNXM92 = 1 MNXM1264 + 1 MNXM25	1 3-oxoadipate + 1 succinyl-CoA(5-) = 1 3-oxoadipyl-CoA(5-) + 1 succinate(2-)	-2.04004	true	2.8.3.6	rhea:12048
MNXR1841	[c]		1 MNXM1 + 1 MNXM10 + 1 MNXM5958 = 1 MNXM1000 + 1 MNXM8	1 H(+) + 1 NADH(2-) + 1 trans-3-cis-11-vacceoyl-[acyl-carrier protein] = 1 Oleoyl-[acyl-carrier protein] + 1 NAD(+)	0	false	1.3.1.9	seed:rxn08398
MNXR1842	[c]		1 MNXM1 + 1 MNXM5958 + 1 MNXM6 = 1 MNXM1000 + 1 MNXM5	1 H(+) + 1 trans-3-cis-11-vacceoyl-[acyl-carrier protein] + 1 NADPH = 1 Oleoyl-[acyl-carrier protein] + 1 NADP(+)	0	false	1.3.1.10	seed:rxn08399
MNXR1843	[c]	R04429	1 MNXM1 + 1 MNXM10 + 1 MNXM3229 = 1 MNXM2645 + 1 MNXM8	1 H(+) + 1 NADH(2-) + 1 But-2-enoyl-[acyl-carrier protein] = 1 S-Methyl butanethioate + 1 NAD(+)	16.55	false	1.3.1.9;2.3.1.86	kegg:R04429
MNXR1843	[m]	R04429	1 MNXM1 + 1 MNXM10 + 1 MNXM3229 = 1 MNXM2645 + 1 MNXM8	1 H(+) + 1 NADH(2-) + 1 But-2-enoyl-[acyl-carrier protein] = 1 S-Methyl butanethioate + 1 NAD(+)	16.55	false	1.3.1.9;2.3.1.86	kegg:R04429
MNXR18437	[c]		1 MNXM2 + 1 MNXM378 + 1 MNXM5 = 1 MNXM1 + 1 MNXM217 + 1 MNXM4 + 1 MNXM6	1 H2O + 1 salicylate + 1 NADP(+) = 1 H(+) + 1 benzoate + 1 O2 + 1 NADPH	0	true	1.14.13.-	metacyc:RXN-11271
MNXR1844	[c]	R04430	1 MNXM1 + 1 MNXM3229 + 1 MNXM6 = 1 MNXM2645 + 1 MNXM5	1 H(+) + 1 But-2-enoyl-[acyl-carrier protein] + 1 NADPH = 1 S-Methyl butanethioate + 1 NADP(+)	0	false	1.3.1.10	kegg:R04430
MNXR18521	[c]	R08954	1 MNXM1 + 1 MNXM6 + 1 MNXM849 = 1 MNXM5 + 1 MNXM5562	1 H(+) + 1 NADPH + 1 11-deoxycorticosterone = 1 NADP(+) + 1 5alpha-Dihydrodeoxycorticosterone	0	true	1.3.1.30	kegg:R08954
MNXR18583	[c]	R09083	1 MNXM1531 + 1 MNXM2 + 1 MNXM258 = 1 MNXM208 + 1 MNXM4	1 5,6-dimethylbenzimidazole + 1 H2O + 1 D-erythrose 4-phosphate(2-) = 1 FMNH2 + 1 O2	0	false	1.14.99.40	kegg:R09083
MNXR18583	[m]	R09083	1 MNXM1531 + 1 MNXM2 + 1 MNXM258 = 1 MNXM208 + 1 MNXM4	1 5,6-dimethylbenzimidazole + 1 H2O + 1 D-erythrose 4-phosphate(2-) = 1 FMNH2 + 1 O2	0	false	1.14.99.40	kegg:R09083
MNXR18583	[n]	R09083	1 MNXM1531 + 1 MNXM2 + 1 MNXM258 = 1 MNXM208 + 1 MNXM4	1 5,6-dimethylbenzimidazole + 1 H2O + 1 D-erythrose 4-phosphate(2-) = 1 FMNH2 + 1 O2	0	false	1.14.99.40	kegg:R09083
MNXR18585	[c]		1 MNXM1 + 1 MNXM14 + 1 MNXM508 = 1 MNXM105 + 1 MNXM7	1 H(+) + 1 AMP + 1 beta-D-glucose 6-phosphate(2-) = 1 beta-D-glucose + 1 ADP	0	true	2.7.1.147	metacyc:R301-RXN
MNXR18591	[c]		1 MNXM183 + 1 MNXM2 = 1 MNXM56 + 1 MNXM79	1 (6R)-5,10-methylenetetrahydrofolate + 1 H2O = 1 formaldehyde + 1 (6S)-5,6,7,8-tetrahydrofolate	0	true	0	metacyc:RXN-2881
MNXR1863	[c]	R03026	1 MNXM2 + 1 MNXM214 = 1 MNXM446	1 H2O + 1 crotonoyl-CoA(4-) = 1 (S)-3-hydroxybutanoyl-CoA(4-)	2.1629639	true	4.2.1;4.2.1.116;4.2.1.17;4.2.1.55	rhea:26558
MNXR1863	[m]	R03026	1 MNXM2 + 1 MNXM214 = 1 MNXM446	1 H2O + 1 crotonoyl-CoA(4-) = 1 (S)-3-hydroxybutanoyl-CoA(4-)	2.1629639	true	4.2.1;4.2.1.116;4.2.1.17;4.2.1.55	rhea:26558
MNXR1866	[c]	R04749	1 MNXM2 + 1 MNXM753 = 1 MNXM757	1 H2O + 1 trans-hex-2-enoyl-CoA = 1 (S)-3-hydroxyhexanoyl-CoA	2.1629639	true	4.2.1.17;4.2.1.74	rhea:30547
MNXR1866	[m]	R04749	1 MNXM2 + 1 MNXM753 = 1 MNXM757	1 H2O + 1 trans-hex-2-enoyl-CoA = 1 (S)-3-hydroxyhexanoyl-CoA	2.1629639	true	4.2.1.17;4.2.1.74	rhea:30547
MNXR18668	[c]	R09186	1 MNXM2 + 1 MNXM770 = 1 MNXM1261	1 H2O + 1 2,5-dioxopentanoate = 1 2-dehydro-3-deoxy-D-arabinonate	-9.166992	true	4.2.1.-	metacyc:RXN-8777
MNXR1867	[c]	R04746	1 MNXM2 + 1 MNXM784 = 1 MNXM766	1 H2O + 1 trans-oct-2-enoyl-CoA = 1 (S)-3-hydroxyoctanoyl-CoA	2.163	true	4.2.1.17;4.2.1.74	rhea:31199
MNXR1867	[m]	R04746	1 MNXM2 + 1 MNXM784 = 1 MNXM766	1 H2O + 1 trans-oct-2-enoyl-CoA = 1 (S)-3-hydroxyoctanoyl-CoA	2.163	true	4.2.1.17;4.2.1.74	rhea:31199
MNXR1868	[c]	R04744	1 MNXM2 + 1 MNXM580 = 1 MNXM674	1 H2O + 1 trans-dec-2-enoyl-CoA = 1 (S)-3-hydroxydecanoyl-CoA	2.163025	true	4.2.1.17;4.2.1.74	rhea:31191
MNXR1868	[m]	R04744	1 MNXM2 + 1 MNXM580 = 1 MNXM674	1 H2O + 1 trans-dec-2-enoyl-CoA = 1 (S)-3-hydroxydecanoyl-CoA	2.163025	true	4.2.1.17;4.2.1.74	rhea:31191
MNXR1869	[c]	R04170	1 MNXM2 + 1 MNXM642 = 1 MNXM733	1 H2O + 1 trans-dodec-2-enoyl-CoA(4-) = 1 (S)-3-hydroxylauroyl-CoA	2.163	true	4.2.1.17;4.2.1.74	rhea:31075
MNXR1869	[m]	R04170	1 MNXM2 + 1 MNXM642 = 1 MNXM733	1 H2O + 1 trans-dodec-2-enoyl-CoA(4-) = 1 (S)-3-hydroxylauroyl-CoA	2.163	true	4.2.1.17;4.2.1.74	rhea:31075
MNXR1870	[c]	R04740	1 MNXM2 + 1 MNXM654 = 1 MNXM767	1 H2O + 1 trans-tetradec-2-enoyl-CoA = 1 (S)-3-hydroxytetradecanoyl-CoA	-2.163025	true	4.2.1.17;4.2.1.74	rhea:31171
MNXR1870	[m]	R04740	1 MNXM2 + 1 MNXM654 = 1 MNXM767	1 H2O + 1 trans-tetradec-2-enoyl-CoA = 1 (S)-3-hydroxytetradecanoyl-CoA	-2.163025	true	4.2.1.17;4.2.1.74	rhea:31171
MNXR1871	[c]	R04738	1 MNXM2 + 1 MNXM581 = 1 MNXM825	1 H2O + 1 (E)-hexadec-2-enoyl-CoA = 1 (S)-3-hydroxypalmitoyl-CoA	-2.1629639	true	4.2.1.17;4.2.1.74	rhea:31163
MNXR1871	[m]	R04738	1 MNXM2 + 1 MNXM581 = 1 MNXM825	1 H2O + 1 (E)-hexadec-2-enoyl-CoA = 1 (S)-3-hydroxypalmitoyl-CoA	-2.1629639	true	4.2.1.17;4.2.1.74	rhea:31163
MNXR1873	[c]	R04204	1 MNXM2 + 1 MNXM609 = 1 MNXM701	1 H2O + 1 2-methylbut-2-enoyl-CoA = 1 (2S,3S)-3-hydroxy-2-methylbutanoyl-CoA(4-)	1.6029663	true	4.2.1.17	rhea:31119
MNXR1873	[m]	R04204	1 MNXM2 + 1 MNXM609 = 1 MNXM701	1 H2O + 1 2-methylbut-2-enoyl-CoA = 1 (2S,3S)-3-hydroxy-2-methylbutanoyl-CoA(4-)	1.6029663	true	4.2.1.17	rhea:31119
MNXR1874	[c]	R02036	1 MNXM2 + 1 MNXM649 = 1 MNXM325	1 H2O + 1 2-dehydro-3-deoxy-6-phosphonato-D-gluconate(3-) = 1 6-phosphonatooxy-D-gluconate	-8.167023	true	4.2.1.12	rhea:17277
MNXR18786	[c]	R09323	1 MNXM2 + 1 MNXM9268 = 1 MNXM143 + 1 MNXM9294	1 H2O + 1 = 1 N-acetyl-D-glucosamine + 1	0	false	3.2.1.52	kegg:R09323
MNXR18839	[c]	R09384	1 MNXM11 + 1 MNXM13169 = 1 MNXM13171 + 1 MNXM63	1 diphosphate(3-) + 1 tRNA with a 3' CC end = 1 tRNA with a 3' cytidine + 1 CTP	0	false	2.7.7.72	kegg:R09384
MNXR18840	[c]	R09385	1 MNXM2 + 1 MNXM5545 + 1 MNXM8 = 1 MNXM1 + 1 MNXM10 + 1 MNXM4 + 1 MNXM702	1 H2O + 1 a (4S)-1,2-epoxymenth-8-ene + 1 NAD(+) = 1 H(+) + 1 NADH(2-) + 1 O2 + 1 (4S)-limonene	0	true	1.14.13.107	kegg:R09385
MNXR18841	[c]	R09386	1 MNXM11 + 1 MNXM13170 = 1 MNXM13169 + 1 MNXM3	1 diphosphate(3-) + 1 tRNA with a 3' CCA end = 1 tRNA with a 3' CC end + 1 ATP	0	false	2.7.7.72	kegg:R09386
MNXR18842	[c]	R09389	1 MNXM2 + 1 MNXM5 + 1 MNXM5545 = 1 MNXM1 + 1 MNXM4 + 1 MNXM6 + 1 MNXM702	1 H2O + 1 NADP(+) + 1 a (4S)-1,2-epoxymenth-8-ene = 1 H(+) + 1 O2 + 1 NADPH + 1 (4S)-limonene	0	true	1.14.13.107	kegg:R09389
MNXR18865	[c]	R09419	1 MNXM1 + 1 MNXM40 + 1 MNXM44 = 1 MNXM12 + 1 MNXM13 + 1 MNXM1310	1 H(+) + 1 malonyl-CoA(5-) + 1 acyl-CoA = 1 CoA + 1 CO(2) + 1 3-oxo-fatty acyl-CoA(4-)	0	true	2.3.1.199	rhea:32727
MNXR18942	[c]	R09565	2 MNXM1 + 1 MNXM1054 = 1 MNXM4 + 1 MNXM670	2 H(+) + 1 (1E)-4-oxobut-1-ene-1,2,4-tricarboxylate = 1 O2 + 1 gallate	0	true	1.13.11.57;1.13.11.8	rhea:28927
MNXR18951	[c]	R09600	1 MNXM5974 = 1 MNXM5322	1 UDP-2,3-diacetamido-2,3-dideoxy-alpha-D-glucuronate = 1 UDP-2,3-diacetamido-2,3-dideoxy-alpha-D-mannuronate	0	true	5.1.3.23	rhea:24764
MNXR18962	[c]	R09655	1 MNXM2796 = 1 MNXM1716	1 9,9'-di-cis-zeta-carotene = 1 9,9',15-tri-cis-zeta-carotene	0	true	5.2.1.12	rhea:30967
MNXR1898	[c]	R00658	1 MNXM2 + 1 MNXM73 = 1 MNXM275	1 H2O + 1 phosphoenolpyruvate = 1 2-phospho-D-glycerate	-0.18701172	true	4.2.1.11	rhea:10164
MNXR19002	[c]	R09768	1 MNXM271 = 1 MNXM17114	1 sedoheptulose 7-phosphate(2-) = 1 D-glycero-D-manno-heptose 7-phosphate	0	true	5.3.1.28	metacyc:RXN0-4301
MNXR19003	[c]	R09769	1 MNXM271 = 1 MNXM4551	1 sedoheptulose 7-phosphate(2-) = 1 D-glycero-alpha-D-manno-heptose 7-phosphate	0	true	5.3.1.28	kegg:R09769
MNXR19039	[c]	R09837	1 MNXM2851 = 1 MNXM2919	1 oxepin-CoA = 1 2-(1,2-epoxy-1,2-dihydrophenyl)acetyl-CoA	0	true	5.3.3.18	rhea:31843
MNXR19039	[m]	R09837	1 MNXM2851 = 1 MNXM2919	1 oxepin-CoA = 1 2-(1,2-epoxy-1,2-dihydrophenyl)acetyl-CoA	0	true	5.3.3.18	rhea:31843
MNXR19040	[c]	R09838	1 MNXM2 + 1 MNXM2919 + 1 MNXM5 = 1 MNXM1 + 1 MNXM4 + 1 MNXM502 + 1 MNXM6	1 H2O + 1 2-(1,2-epoxy-1,2-dihydrophenyl)acetyl-CoA + 1 NADP(+) = 1 H(+) + 1 O2 + 1 phenylacetyl-CoA(4-) + 1 NADPH	0	true	1.14.13.149	rhea:32171
MNXR19040	[m]	R09838	1 MNXM2 + 1 MNXM2919 + 1 MNXM5 = 1 MNXM1 + 1 MNXM4 + 1 MNXM502 + 1 MNXM6	1 H2O + 1 2-(1,2-epoxy-1,2-dihydrophenyl)acetyl-CoA + 1 NADP(+) = 1 H(+) + 1 O2 + 1 phenylacetyl-CoA(4-) + 1 NADPH	0	true	1.14.13.149	rhea:32171
MNXR19050	[c]	R08145	1 MNXM1959 = 1 MNXM1161	1 (2E,6E)-farnesal = 1 (2E,6E)-farnesol	0	false	0	kegg:R08145
MNXR19061	[c]	R09859	1 MNXM2 + 1 MNXM4343 + 1 MNXM8 = 1 MNXM1 + 1 MNXM10 + 1 MNXM4 + 1 MNXM973	1 H2O + 1 3-oxocholest-4-en-26-ol + 1 NAD(+) = 1 H(+) + 1 NADH(2-) + 1 O2 + 1 cholest-4-en-3-one	0	true	1.14.13.141	rhea:31943
MNXR19062	[c]	R09860	1 MNXM2 + 1 MNXM3890 + 1 MNXM8 = 1 MNXM1 + 1 MNXM10 + 1 MNXM3538 + 1 MNXM4	1 H2O + 1 9alpha-hydroxyandrosta-1,4-diene-3,17-dione + 1 NAD(+) = 1 H(+) + 1 NADH(2-) + 1 androsta-1,4-diene-3,17-dione + 1 O2	0	true	1.14.13.142	rhea:32199
MNXR19078	[c]		1 MNXM4335 = 1 MNXM3890	1 3-hydroxy-9,10-secoandrosta-1,3,5(10)-triene-9,17-dione = 1 9alpha-hydroxyandrosta-1,4-diene-3,17-dione	0	true	0	metacyc:RXN-12715
MNXR19128	[c]	R09945	1 MNXM1 + 1 MNXM5617 + 1 MNXM7 = 1 MNXM165 + 1 MNXM3	1 H(+) + 1 alpha-maltose 1-phosphate + 1 ADP = 1 maltose + 1 ATP	0	true	2.7.1.175	rhea:31915
MNXR19130	[c]	R09947	1 MNXM2 + 1 MNXM2304 = 1 MNXM1 + 1 MNXM3415 + 1 MNXM742	1 H2O + 1 (Z)-3-ureidoacrylate peracid = 1 H(+) + 1 (Z)-3-aminoperacrylic acid + 1 carbamate	0	true	3.5.1.110	rhea:31591
MNXR19130	[m]	R09947	1 MNXM2 + 1 MNXM2304 = 1 MNXM1 + 1 MNXM3415 + 1 MNXM742	1 H2O + 1 (Z)-3-ureidoacrylate peracid = 1 H(+) + 1 (Z)-3-aminoperacrylic acid + 1 carbamate	0	true	3.5.1.110	rhea:31591
MNXR19131	[c]	R09948	1 MNXM1 + 1 MNXM2 + 1 MNXM2304 = 1 MNXM13 + 1 MNXM15 + 1 MNXM3415	1 H(+) + 1 H2O + 1 (Z)-3-ureidoacrylate peracid = 1 CO(2) + 1 NH4(+) + 1 (Z)-3-aminoperacrylic acid	0	true	3.5.1.110	metacyc:RXN-12894
MNXR19132	[c]	R09949	1 MNXM2 + 1 MNXM2585 = 1 MNXM1 + 1 MNXM4212 + 1 MNXM742	1 H2O + 1 (Z)-2-methyl-ureidoperacrylic acid = 1 H(+) + 1 (Z)-2-hydroxy-3-aminoperacrylic acid + 1 carbamate	0	true	3.5.1.110	rhea:31595
MNXR19133	[c]	R09950	1 MNXM1 + 1 MNXM2 + 1 MNXM2585 = 1 MNXM13 + 1 MNXM15 + 1 MNXM4212	1 H(+) + 1 H2O + 1 (Z)-2-methyl-ureidoperacrylic acid = 1 CO(2) + 1 NH4(+) + 1 (Z)-2-hydroxy-3-aminoperacrylic acid	0	true	3.5.1.110	metacyc:RXN-12895
MNXR19136	[c]	R09953	1 MNXM12923 + 1 MNXM8 = 1 MNXM1 + 1 MNXM10 + 1 MNXM676	1 scyllo-inositol + 1 NAD(+) = 1 H(+) + 1 NADH(2-) + 1 2,4,6/3,5-pentahydroxycyclohexanone	0	true	1.1.1;1.1.1.-	metacyc:RXN-13779
MNXR19137	[c]	R09954	1 MNXM12923 + 1 MNXM5 = 1 MNXM1 + 1 MNXM6 + 1 MNXM676	1 scyllo-inositol + 1 NADP(+) = 1 H(+) + 1 NADPH + 1 2,4,6/3,5-pentahydroxycyclohexanone	0	true	1.1.1.-	kegg:R09954
MNXR19154	[c]	R09977	1 MNXM4961 = 1 MNXM2758	1 2-(2-carboxy-4-methylthiazol-5-yl)ethyl phosphate = 1 (R,Z)- 2-(2-carboxy-4-methylthiazol-5(2H)-ylidene)ethyl phosphate	0	true	5.3.99.10	rhea:31459
MNXR19154	[m]	R09977	1 MNXM4961 = 1 MNXM2758	1 2-(2-carboxy-4-methylthiazol-5-yl)ethyl phosphate = 1 (R,Z)- 2-(2-carboxy-4-methylthiazol-5(2H)-ylidene)ethyl phosphate	0	true	5.3.99.10	rhea:31459
MNXR19155	[c]	R09978	1 MNXM1 + 1 MNXM2 + 1 MNXM2207 + 1 MNXM7 + 1 MNXM9 = 1 MNXM15 + 1 MNXM3 + 1 MNXM5026	1 H(+) + 1 H2O + 1 7-cyano-7-deazaguanine + 1 ADP + 1 phosphate = 1 NH4(+) + 1 ATP + 1 7-carboxy-7-deazaguanine	0	true	6.3.4.20	rhea:27982
MNXR19155	[m]	R09978	1 MNXM1 + 1 MNXM2 + 1 MNXM2207 + 1 MNXM7 + 1 MNXM9 = 1 MNXM15 + 1 MNXM3 + 1 MNXM5026	1 H(+) + 1 H2O + 1 7-cyano-7-deazaguanine + 1 ADP + 1 phosphate = 1 NH4(+) + 1 ATP + 1 7-carboxy-7-deazaguanine	0	true	6.3.4.20	rhea:27982
MNXR19200	[c]		1 MNXM105 + 1 MNXM1380 = 1 MNXM339 + 1 MNXM469	1 beta-D-glucose + 1 keto-D-fructose = 1 D-glucono-1,5-lactone + 1 D-glucitol	0	true	1.1.99.28	metacyc:1.1.99.28-RXN
MNXR1921	[c]	R00749	1 MNXM15 + 1 MNXM75 = 1 MNXM218	1 NH4(+) + 1 acetaldehyde = 1 ethanolamine	-7.850006	true	4.3.1.7	rhea:15313
MNXR1921	[m]	R00749	1 MNXM15 + 1 MNXM75 = 1 MNXM218	1 NH4(+) + 1 acetaldehyde = 1 ethanolamine	-7.850006	true	4.3.1.7	rhea:15313
MNXR1922	[c]	R01468	1 MNXM1 + 1 MNXM187 + 1 MNXM7 = 1 MNXM218 + 1 MNXM3	1 H(+) + 1 phosphoethanolamine + 1 ADP = 1 ethanolamine + 1 ATP	-13.567627	true	2.7.1.82	rhea:13069
MNXR1922	[m]	R01468	1 MNXM1 + 1 MNXM187 + 1 MNXM7 = 1 MNXM218 + 1 MNXM3	1 H(+) + 1 phosphoethanolamine + 1 ADP = 1 ethanolamine + 1 ATP	-13.567627	true	2.7.1.82	rhea:13069
MNXR19339	[c]	R04496	1 MNXM19 + 1 MNXM5285 = 1 MNXM16 + 1 MNXM9053	1 S-adenosyl-L-homocysteine + 1 a protein c-terminal s-farnesyl-l-cysteine methyl ester = 1 S-adenosyl-L-methionine + 1 a protein c-terminal S-farnesyl-L-cysteine	-35.51927	false	2.1.1.100	metacyc:2.1.1.100-RXN
MNXR19359	[c]	R02961	1 MNXM1 + 1 MNXM17354 + 1 MNXM19 = 1 MNXM11418 + 1 MNXM16	1 H(+) + 1 DNA-6-Methyl-Amino-Purines + 1 S-adenosyl-L-homocysteine = 1 DNA-Adenines + 1 S-adenosyl-L-methionine	-34.74228	false	2.1.1.72	metacyc:2.1.1.72-RXN
MNXR19557	[c]		1 MNXM105 + 1 MNXM6321 = 1 MNXM508 + 1 MNXM6321	1 beta-D-glucose + 1 long chain polyphosphate = 1 beta-D-glucose 6-phosphate(2-) + 1 long chain polyphosphate	0	false	2.7.1.63	metacyc:2.7.1.63-RXN
MNXR19561	[c]	R02584	1 MNXM1 + 1 MNXM7 + 1 MNXM9056 = 1 MNXM3 + 1 MNXM7713	1 H(+) + 1 ADP + 1 a protein-L-tyrosine phosphate = 1 ATP + 1 a [protein]-L-tyrosine	-4.54468	false	2.7.10.1;2.7.10.2;2.7.12.1;2.7.12.2	metacyc:2.7.10.1-RXN
MNXR19582	[c]		1 MNXM261 + 1 MNXM6321 = 1 MNXM126 + 1 MNXM6321	1 3-phosphonato-D-glyceroyl phosphate(4-) + 1 long chain polyphosphate = 1 3-phospho-D-glycerate + 1 long chain polyphosphate	0	false	2.7.4.17	metacyc:2.7.4.17-RXN
MNXR19611	[c]	R10208	1 MNXM2 + 1 MNXM5962 = 1 MNXM5861	1 H2O + 1 a trans-2-enoyl-[acyl-carrier protein] = 1 a (3R)-3-hydroxyacyl-[acyl-carrier protein]	0	false	2.3.1.85;2.3.1.86;4.2.1.59	metacyc:3-HYDROXYDECANOYL-ACP-DEHYDR-RXN
MNXR19616	[c]	R02767	1 MNXM1 + 1 MNXM6 + 1 MNXM7099 = 1 MNXM5 + 1 MNXM5861	1 H(+) + 1 NADPH + 1 a 3-oxoacyl-[acp] = 1 NADP(+) + 1 a (3R)-3-hydroxyacyl-[acyl-carrier protein]	3.76	false	1.1.1.100;2.3.1.85;2.3.1.86	metacyc:3-OXOACYL-ACP-REDUCT-RXN
MNXR19696	[c]		1 MNXM2 + 1 MNXM6224 = 1 MNXM1 + 1 MNXM105 + 1 MNXM1824	1 H2O + 1 a dolichyl β-D-glucosyl phosphate = 1 H(+) + 1 beta-D-glucose + 1 a dolichyl phosphate	0	true	3.1.4.48	metacyc:3.1.4.48-RXN
MNXR19759	[c]		1 MNXM1542 + 1 MNXM508 = 1 MNXM1004 + 1 MNXM2	1 beta-D-fructofuranose + 1 beta-D-glucose 6-phosphate(2-) = 1 sucrose 6(F)-phosphate(2-) + 1 H2O	0	true	3.2.1.26	rhea:33791
MNXR1988	[c]	R01274	1 MNXM2 + 1 MNXM88 = 1 MNXM1 + 1 MNXM108 + 1 MNXM12	1 H2O + 1 palmitoyl-CoA = 1 H(+) + 1 palmitate + 1 CoA	-4.3071136	true	3.1.2.2;3.1.2.22	rhea:16645
MNXR1988	[m]	R01274	1 MNXM2 + 1 MNXM88 = 1 MNXM1 + 1 MNXM108 + 1 MNXM12	1 H2O + 1 palmitoyl-CoA = 1 H(+) + 1 palmitate + 1 CoA	-4.3071136	true	3.1.2.2;3.1.2.22	rhea:16645
MNXR19981	[c]		1 MNXM2 + 1 MNXM3 + 1 MNXM4505 = 1 MNXM1 + 1 MNXM4505 + 1 MNXM7 + 1 MNXM9	1 H2O + 1 ATP + 1 Cd(2+) = 1 H(+) + 1 Cd(2+) + 1 ADP + 1 phosphate	0	true	3.6.3.3;3.6.3.46	rhea:12132
MNXR2003	[c]	R01280	1 MNXM11 + 1 MNXM14 + 1 MNXM88 = 1 MNXM108 + 1 MNXM12 + 1 MNXM3	1 diphosphate(3-) + 1 AMP + 1 palmitoyl-CoA = 1 palmitate + 1 CoA + 1 ATP	-14.781738	true	6.2.1.12;6.2.1.3	rhea:30751
MNXR2003	[m]	R01280	1 MNXM11 + 1 MNXM14 + 1 MNXM88 = 1 MNXM108 + 1 MNXM12 + 1 MNXM3	1 diphosphate(3-) + 1 AMP + 1 palmitoyl-CoA = 1 palmitate + 1 CoA + 1 ATP	-14.781738	true	6.2.1.12;6.2.1.3	rhea:30751
MNXR20110	[c]	R02879	1 MNXM2 + 1 MNXM2410 + 1 MNXM6368 = 1 MNXM4 + 1 MNXM5860 + 1 MNXM6421	1 H2O + 1 octan-1-ol + 1 an oxidized rubredoxin = 1 O2 + 1 octane + 1 a reduced rubredoxin	-83.9535	false	1.14.15.3	metacyc:ALKANE-1-MONOOXYGENASE-RXN
MNXR20122	[c]		1 MNXM105 + 1 MNXM679 = 1 MNXM198 + 1 MNXM9	1 beta-D-glucose + 1 beta-D-glucose 1-phosphate(2-) = 1 alpha,alpha-trehalose + 1 phosphate	0	true	2.4.1.64	metacyc:ALPHAALPHA-TREHALOSE-PHOSPHORYLASE-RXN
MNXR20228	[m]		1 MNXM46 + 1 MNXM6219 = 1 MNXM11124	1 oxaloacetate + 1 a [citrate-lyase] (acetyl form) = 1 a [citrate-lyase] (citryl form)	0	false	4.1.3.34	metacyc:CITRYLY-RXN
MNXR20229	[m]		1 MNXM131 + 1 MNXM6219 = 1 MNXM11124 + 1 MNXM26	1 citrate + 1 a [citrate-lyase] (acetyl form) = 1 a [citrate-lyase] (citryl form) + 1 acetate	0	false	2.8.3.10	metacyc:CITTRANS-RXN
MNXR20269	[c]	R07148	1 MNXM1 + 1 MNXM10 + 1 MNXM16902 = 1 MNXM16901 + 1 MNXM8	1 H(+) + 1 NADH(2-) + 1 a D-threo-aldono-1,5-lactone = 1 a D-threo-aldose + 1 NAD(+)	15.864044	false	1.1.1.122	metacyc:D-THREO-ALDOSE-1-DEHYDROGENASE-RXN
MNXR20280	[c]		1 MNXM1 + 1 MNXM736 = 1 MNXM1282 + 1 MNXM13	1 H(+) + 1 3-dehydro-L-gulonate = 1 L-xylulose + 1 CO(2)	0	true	4.1.1.34	rhea:11084
MNXR20341	[c]		1 MNXM2 + 1 MNXM6321 = 1 MNXM6321 + 1 MNXM9	1 H2O + 1 long chain polyphosphate = 1 long chain polyphosphate + 1 phosphate	0	false	3.6.1.11	metacyc:EXOPOLYPHOSPHATASE-RXN
MNXR20356	[c]		1 MNXM1 + 1 MNXM4076 + 1 MNXM6 = 1 MNXM3707 + 1 MNXM5	1 H(+) + 1 an oxidized flavodoxin + 1 NADPH = 1 a reduced flavodoxin + 1 NADP(+)	0	false	1.18.1.2	metacyc:FLAVONADPREDUCT-RXN
MNXR20373	[n]		1 MNXM1 + 1 MNXM336 + 1 MNXM7 = 1 MNXM3 + 1 MNXM390	1 H(+) + 1 alpha-D-galactose 1-phosphate(2-) + 1 ADP = 1 ATP + 1 alpha-D-galactose	0	true	2.7.1.6	metacyc:GALACTOKIN-RXN
MNXR20401	[c]		1 MNXM2 + 1 MNXM508 = 1 MNXM105 + 1 MNXM9	1 H2O + 1 beta-D-glucose 6-phosphate(2-) = 1 beta-D-glucose + 1 phosphate	0	true	3.1.3.58;3.1.3.9	metacyc:GLUCOSE-6-PHOSPHATASE-RXN
MNXR2041	[c]		1 MNXM11 + 1 MNXM14 + 1 MNXM342 = 1 MNXM12 + 1 MNXM3 + 1 MNXM750	1 diphosphate(3-) + 1 AMP + 1 octanoyl-CoA(4-) = 1 CoA + 1 ATP + 1 octanoate	0	true	6.2.1.2;6.2.1.3	metacyc:R223-RXN
MNXR20437	[n]		1 MNXM57 + 1 MNXM6428 = 1 MNXM2237 + 1 MNXM9100	1 glutathione + 1 RX = 1 HX + 1 a glutathione-toxin conjugate	0	false	2.5.1.18	metacyc:GSHTRAN-RXN
MNXR20531	[c]		1 MNXM2 + 1 MNXM2394 = 1 MNXM105 + 1 MNXM508	1 H2O + 1 maltose 6'-phosphate(2-) = 1 beta-D-glucose + 1 beta-D-glucose 6-phosphate(2-)	0	true	3.2.1.122	metacyc:MALTOSE-6-PHOSPHATE-GLUCOSIDASE-RXN
MNXR20535	[c]	R00868	1 MNXM1 + 1 MNXM10 + 1 MNXM1380 = 1 MNXM615 + 1 MNXM8	1 H(+) + 1 NADH(2-) + 1 keto-D-fructose = 1 D-mannitol + 1 NAD(+)	1.0817871	true	1.1.1.11;1.1.1.67	metacyc:MANNITOL-2-DEHYDROGENASE-RXN
MNXR20567	[c]		1 MNXM1 + 1 MNXM313 + 1 MNXM7 = 1 MNXM2138 + 1 MNXM3	1 H(+) + 1 N-acetyl-D-glucosamine 6-phosphate + 1 ADP = 1 N-acetyl-beta-D-glucosamine + 1 ATP	0	true	2.7.1.59	metacyc:N-ACETYLGLUCOSAMINE-KINASE-RXN
MNXR20577	[c]	R04176	1 MNXM1 + 1 MNXM15750 + 1 MNXM216 = 1 MNXM15750 + 1 MNXM8	1 H(+) + 1 a ADP-D-ribosyl acceptor + 1 nicotinamide = 1 a ADP-D-ribosyl acceptor + 1 NAD(+)	0	false	2.4.2.30	metacyc:NAD+-ADP-RIBOSYLTRANSFERASE-RXN
MNXR2062	[c]	R06983	1 MNXM1 + 1 MNXM10 + 1 MNXM952 = 1 MNXM1051 + 1 MNXM8	1 H(+) + 1 NADH(2-) + 1 S-formylglutathionate(1-) = 1 S-(hydroxymethyl)glutathione(1-) + 1 NAD(+)	-6.08	true	1;1.1.1.284	rhea:19985
MNXR2064	[c]	R06982	1 MNXM56 + 1 MNXM57 = 1 MNXM1051	1 formaldehyde + 1 glutathione = 1 S-(hydroxymethyl)glutathione(1-)	-0.829987	true	4.4.1.22	rhea:22488
MNXR20661	[c]		1 MNXM2 + 1 MNXM821 = 1 MNXM1255	1 H2O + 1 propanal = 1 (S)-propane-1,2-diol	0	true	4.2.1.28	metacyc:PROPANEDIOL-DEHYDRATASE-RXN
MNXR20668	[c]		1 MNXM2 + 1 MNXM2165 = 1 MNXM105 + 1 MNXM1283	1 H2O + 1 (R)-prunasin = 1 beta-D-glucose + 1 mandelonitrile	0	true	3.2.1.118;3.2.1.21	metacyc:PRUNASIN-BETA-GLUCOSIDASE-RXN
MNXR20760	[c]		1 MNXM2 + 1 MNXM2425 = 1 MNXM105 + 1 MNXM1124	1 H2O + 1 raucaffricine = 1 beta-D-glucose + 1 vomilenine	0	true	3.2.1.125	metacyc:RAUCAFFRICINE-BETA-GLUCOSIDASE-RXN
MNXR20782	[c]	R02000	1 MNXM1 + 2 MNXM6421 + 1 MNXM8 = 1 MNXM10 + 2 MNXM6368	1 H(+) + 2 a reduced rubredoxin + 1 NAD(+) = 1 NADH(2-) + 2 an oxidized rubredoxin	9.62534	false	1.18.1.1;1.18.1.3;1.18.1.4	metacyc:RUBREDOXIN--NAD+-REDUCTASE-RXN
MNXR20817	[c]		1 MNXM310 + 1 MNXM417 = 1 MNXM1974 + 1 MNXM74	1 methylglyoxal + 1 D-fructofuranose 1,6-bisphosphate(4-) = 1 1-deoxy-D-threo-hexo-2,5-diulose 6-phosphate + 1 D-glyceraldehyde 3-phosphate	0	true	2.2.1.11	rhea:31911
MNXR20817	[n]		1 MNXM310 + 1 MNXM417 = 1 MNXM1974 + 1 MNXM74	1 methylglyoxal + 1 D-fructofuranose 1,6-bisphosphate(4-) = 1 1-deoxy-D-threo-hexo-2,5-diulose 6-phosphate + 1 D-glyceraldehyde 3-phosphate	0	true	2.2.1.11	rhea:31911
MNXR20826	[c]		1 MNXM1 + 1 MNXM23 + 1 MNXM56 = 1 MNXM13 + 1 MNXM1744	1 H(+) + 1 pyruvate + 1 formaldehyde = 1 CO(2) + 1 hydroxyacetone	0	true	0	metacyc:RXN-10065
MNXR2085	[c]		3 MNXM1 + 3 MNXM10 + 4 MNXM21 + 3 MNXM22 = 3 MNXM12 + 3 MNXM2 + 1 MNXM342 + 3 MNXM4 + 3 MNXM8	3 H(+) + 3 NADH(2-) + 4 acetyl-CoA(4-) + 3 hydrogen peroxide = 3 CoA + 3 H2O + 1 octanoyl-CoA(4-) + 3 O2 + 3 NAD(+)	0	true	0	seed:rxn09462
MNXR209	[c]	R00829	1 MNXM12 + 1 MNXM1264 = 1 MNXM21 + 1 MNXM92	1 CoA + 1 3-oxoadipyl-CoA(5-) = 1 acetyl-CoA(4-) + 1 succinyl-CoA(5-)	7.0599365	true	2.3.1.-;2.3.1.16;2.3.1.174	rhea:19481
MNXR209	[m]	R00829	1 MNXM12 + 1 MNXM1264 = 1 MNXM21 + 1 MNXM92	1 CoA + 1 3-oxoadipyl-CoA(5-) = 1 acetyl-CoA(4-) + 1 succinyl-CoA(5-)	7.0599365	true	2.3.1.-;2.3.1.16;2.3.1.174	rhea:19481
MNXR20903	[c]		1 MNXM2 + 1 MNXM2190 = 1 MNXM1 + 1 MNXM1239 + 1 MNXM23	1 H2O + 1 3-maleylpyruvate = 1 H(+) + 1 maleate(2-) + 1 pyruvate	0	true	0	metacyc:RXN-10447
MNXR20946	[c]		1 MNXM334 + 1 MNXM337 + 1 MNXM3381 = 1 MNXM3596	1 inosine + 1 chorismate(2-) + 1 unknown = 1 futalosine	0	false	0	metacyc:RXN-10621
MNXR2103	[c]		5 MNXM1 + 5 MNXM10 + 5 MNXM21 + 2 MNXM22 + 1 MNXM342 = 5 MNXM12 + 5 MNXM2 + 2 MNXM4 + 5 MNXM8 + 1 MNXM837	5 H(+) + 5 NADH(2-) + 5 acetyl-CoA(4-) + 2 hydrogen peroxide + 1 octanoyl-CoA(4-) = 5 CoA + 5 H2O + 2 O2 + 5 NAD(+) + 1 gamma-linolenoyl-CoA(4-)	0	true	1.3.99.3	bigg:FAOXC183806m
MNXR21100	[c]		1 MNXM1 + 1 MNXM10 + 1 MNXM1989 = 1 MNXM6093 + 1 MNXM8	1 H(+) + 1 NADH(2-) + 1 3-methoxy-4-hydroxyphenylglycolaldehyde = 1 3-methoxy-4-hydroxyphenylglycol + 1 NAD(+)	0	true	1.1.1.1	metacyc:RXN-10915
MNXR21142	[c]		1 MNXM2 + 1 MNXM650 = 1 MNXM1 + 1 MNXM12 + 1 MNXM1368	1 H2O + 1 acryloyl-CoA(4-) = 1 H(+) + 1 CoA + 1 acrylate	0	true	0	metacyc:RXN-10985
MNXR21143	[c]		2 MNXM2 + 1 MNXM650 = 1 MNXM1 + 1 MNXM12 + 1 MNXM872	2 H2O + 1 acryloyl-CoA(4-) = 1 H(+) + 1 CoA + 1 3-hydroxypropanoate	0	true	0	metacyc:RXN-10986
MNXR21194	[c]	R03629	1 MNXM2 + 1 MNXM2146 + 1 MNXM5567 = 1 MNXM1114 + 1 MNXM2154 + 1 MNXM4	1 H2O + 1 an oxidized flavoprotein + 1 6-hydroxymelatonin = 1 melatonin + 1 a reduced flavoprotein + 1 O2	8.687	false	1.14.14.1	metacyc:RXN-11056
MNXR21195	[c]		1 MNXM2 + 1 MNXM2146 + 1 MNXM56 + 1 MNXM780 = 1 MNXM1114 + 1 MNXM2154 + 1 MNXM4	1 H2O + 1 an oxidized flavoprotein + 1 formaldehyde + 1 N-acetylserotonin = 1 melatonin + 1 a reduced flavoprotein + 1 O2	0	false	1.14.14.1	metacyc:RXN-11057
MNXR21315	[n]		1 MNXM1 + 1 MNXM6290 + 1 MNXM7 + 1 MNXM9 = 1 MNXM134 + 1 MNXM192 + 1 MNXM3	1 H(+) + 1 homocarnosine + 1 ADP + 1 phosphate = 1 L-histidine zwitterion + 1 4-aminobutanoate + 1 ATP	0	true	6.3.2.11	metacyc:RXN-11222
MNXR21349	[c]		1 MNXM19 + 1 MNXM5084 = 1 MNXM16 + 1 MNXM43	1 S-adenosyl-L-homocysteine + 1 chloromethane = 1 S-adenosyl-L-methionine + 1 Cl(-)	0	true	2.1.1.165	rhea:27361
MNXR21513	[c]	R09725	1 MNXM1 + 1 MNXM12695 + 1 MNXM157 = 1 MNXM12694 + 1 MNXM2	1 H(+) + 1 a pimeloyl-[acp] + 1 methanol = 1 a pimelyl-[acp] methyl ester + 1 H2O	0	false	3.1.1.85	metacyc:RXN-11483
MNXR21513	[m]	R09725	1 MNXM1 + 1 MNXM12695 + 1 MNXM157 = 1 MNXM12694 + 1 MNXM2	1 H(+) + 1 a pimeloyl-[acp] + 1 methanol = 1 a pimelyl-[acp] methyl ester + 1 H2O	0	false	3.1.1.85	metacyc:RXN-11483
MNXR21706	[c]		1 MNXM2 + 1 MNXM4974 = 1 MNXM1161 + 1 MNXM9	1 H2O + 1 2-trans,-6-trans-farnesyl monophosphate = 1 (2E,6E)-farnesol + 1 phosphate	0	true	3.1.3	metacyc:RXN-11777
MNXR2184	[c]	R01070	1 MNXM417 = 1 MNXM74 + 1 MNXM77	1 D-fructofuranose 1,6-bisphosphate(4-) = 1 D-glyceraldehyde 3-phosphate + 1 glycerone phosphate	4.31	true	4.1.2.13	rhea:14729
MNXR2185	[c]		1 MNXM435 + 1 MNXM77 = 1 MNXM743	1 D-glyceraldehyde + 1 glycerone phosphate = 1 D-fructofuranose 1-phosphate(2-)	0	true	4.1.2.13	rhea:30851
MNXR2185	[n]		1 MNXM435 + 1 MNXM77 = 1 MNXM743	1 D-glyceraldehyde + 1 glycerone phosphate = 1 D-fructofuranose 1-phosphate(2-)	0	true	4.1.2.13	rhea:30851
MNXR2186	[c]		1 MNXM258 + 1 MNXM77 = 1 MNXM1294	1 D-erythrose 4-phosphate(2-) + 1 glycerone phosphate = 1 sedoheptulose 1,7-bisphosphate(4-)	0	true	4.1.2;4.1.2.13	rhea:30167
MNXR2192	[c]	R03163	1 MNXM1748 = 1 MNXM659	1 L-fuculose = 1 L-fucose	0.859993	true	5.3.1.25;5.3.1.3	rhea:17233
MNXR2193	[c]	R03241	1 MNXM1 + 1 MNXM1749 + 1 MNXM7 = 1 MNXM1748 + 1 MNXM3	1 H(+) + 1 L-fuculose 1-phosphate(2-) + 1 ADP = 1 L-fuculose + 1 ATP	-14.815796	true	2.7.1.51	rhea:12376
MNXR2194	[c]	R02262	1 MNXM512 + 1 MNXM77 = 1 MNXM1749	1 (S)-lactaldehyde + 1 glycerone phosphate = 1 L-fuculose 1-phosphate(2-)	5.630005	true	4.1.2.17	rhea:12933
MNXR2200	[c]	R00519	1 MNXM39 + 1 MNXM8 = 1 MNXM10 + 1 MNXM13	1 formate + 1 NAD(+) = 1 NADH(2-) + 1 CO(2)	-5.1540833	true	1.2.1.2	rhea:15985
MNXR22030	[c]		1 MNXM1593 = 1 MNXM371	1 salicylaldehyde = 1 benzaldehyde	0	false	0	metacyc:RXN-12261
MNXR22060	[c]		1 MNXM1 + 1 MNXM4974 + 1 MNXM7 = 1 MNXM1161 + 1 MNXM3	1 H(+) + 1 2-trans,-6-trans-farnesyl monophosphate + 1 ADP = 1 (2E,6E)-farnesol + 1 ATP	0	true	2.7.1	metacyc:RXN-12304
MNXR222	[c]	R04300	1 MNXM2 + 1 MNXM205 + 1 MNXM4 = 1 MNXM1401 + 1 MNXM15 + 1 MNXM22	1 H2O + 1 dopamine + 1 O2 = 1 3,4-dihydroxyphenylacetaldehyde + 1 NH4(+) + 1 hydrogen peroxide	-23.963001	true	1.4.3.21;1.4.3.4;1.4.3.6;1.4.9.2;1.4.99.4	rhea:27946
MNXR22297	[c]		1 MNXM22 + 1 MNXM784 = 1 MNXM342 + 1 MNXM4	1 hydrogen peroxide + 1 trans-oct-2-enoyl-CoA = 1 octanoyl-CoA(4-) + 1 O2	0	true	1.3.3.6	metacyc:RXN-12669
MNXR2250	[c]	R00078	4 MNXM1 + 4 MNXM111 + 1 MNXM4 = 4 MNXM196 + 2 MNXM2	4 H(+) + 4 Fe(2+) + 1 O2 = 4 Fe(3+) + 2 H2O	-13.166946	true	1.16.3.1	rhea:11148
MNXR22516	[c]	R04277	1 MNXM1 + 1 MNXM1054 = 1 MNXM1211 + 1 MNXM2	1 H(+) + 1 (1E)-4-oxobut-1-ene-1,2,4-tricarboxylate = 1 2-oxo-2H-pyran-4,6-dicarboxylate + 1 H2O	17.1046	true	3.1.1.57	rhea:10644
MNXR22521	[c]		1 MNXM145 = 1 MNXM74	1 D-ribulose 5-phosphate(2-) = 1 D-glyceraldehyde 3-phosphate	0	false	0	metacyc:RXN-2785
MNXR2257	[c]	R03161	1 MNXM1 + 1 MNXM1727 + 1 MNXM7 = 1 MNXM3 + 1 MNXM659	1 H(+) + 1 beta-L-fucose 1-phosphate(2-) + 1 ADP = 1 ATP + 1 L-fucose	-14.815796	true	2.7.1.52	rhea:13241
MNXR2258	[c]	R01959	1 MNXM1 + 1 MNXM260 + 1 MNXM39 = 1 MNXM1288 + 1 MNXM2	1 H(+) + 1 L-kynurenine zwitterion + 1 formate = 1 N-formyl-L-kynurenine zwitterion + 1 H2O	-25.621243	true	3.5.1.9	rhea:13009
MNXR22682	[c]	R10040	1 MNXM2 + 1 MNXM4035 = 1 MNXM105 + 1 MNXM2066	1 H2O + 1 linamarin = 1 beta-D-glucose + 1 2-hydroxy-2-methylpropanenitrile	0	true	3.2.1.21	metacyc:RXN-5341
MNXR227	[c]	R01616	1 MNXM11 + 1 MNXM14 + 1 MNXM264 = 1 MNXM12 + 1 MNXM3 + 1 MNXM505	1 diphosphate(3-) + 1 AMP + 1 4-coumaroyl-CoA = 1 CoA + 1 ATP + 1 trans-4-coumarate	-12.71167	true	6.2.1.12	rhea:19641
MNXR2272	[m]		1 MNXM2 + 1 MNXM511 = 1 MNXM1 + 1 MNXM1392	1 H2O + 1 (6R)-5,10-methenyltetrahydrofolate = 1 H(+) + 1 (6S)-5-formyltetrahydrofolate(2-)	0	true	2.1.2.10	rhea:34767
MNXR2273	[c]	R00524	1 MNXM1231 + 1 MNXM2 = 1 MNXM15 + 1 MNXM39	1 formamide + 1 H2O = 1 NH4(+) + 1 formate	-4.1271286	true	3.5.1.49	rhea:21948
MNXR2274	[c]	R02286	1 MNXM2 + 1 MNXM496 = 1 MNXM1287 + 1 MNXM15	1 H2O + 1 N-formimidoyl-L-glutamate(1-) = 1 N-formyl-L-glutamate(2-) + 1 NH4(+)	1.6787415	true	3.5.3.13	rhea:22832
MNXR22781	[c]	R10178	1 MNXM172 + 1 MNXM32 = 1 MNXM192 + 1 MNXM23	1 4-oxobutanoate + 1 L-alanine zwitterion = 1 4-aminobutanoate + 1 pyruvate	0	true	2.6.1.96	rhea:32263
MNXR22781	[x]	R10178	1 MNXM172 + 1 MNXM32 = 1 MNXM192 + 1 MNXM23	1 4-oxobutanoate + 1 L-alanine zwitterion = 1 4-aminobutanoate + 1 pyruvate	0	true	2.6.1.96	rhea:32263
MNXR228	[c]	R03470	1 MNXM1 + 1 MNXM1521 = 1 MNXM13 + 1 MNXM829	1 H(+) + 1 2-(carboxylatomethyl)-5-oxo-2,5-dihydro-2-furoate(2-) = 1 CO(2) + 1 5-oxo-4,5-dihydro-2-furylacetate	-7.8117676	true	4.1.1.44	kegg:R03470
MNXR230	[c]	R01298	1 MNXM2 + 1 MNXM204 + 1 MNXM5 = 1 MNXM1 + 1 MNXM164 + 1 MNXM4 + 1 MNXM6	1 H2O + 1 3,4-dihydroxybenzoate + 1 NADP(+) = 1 H(+) + 1 4-hydroxybenzoate + 1 O2 + 1 NADPH	-91.90051	true	1.14.13.2;1.14.13.33	rhea:19477
MNXR23025	[c]		1 MNXM2 + 1 MNXM3238 = 1 MNXM105 + 1 MNXM3237	1 H2O + 1 cis-beta-D-glucosyl-2-hydroxycinnamate = 1 beta-D-glucose + 1 cis-2-coumarate	0	true	3.2.1.21	rhea:31223
MNXR23099	[c]		2 MNXM1 + 1 MNXM1021 + 1 MNXM6 = 1 MNXM1410 + 1 MNXM2 + 1 MNXM5	2 H(+) + 1 glutarate(2-) + 1 NADPH = 1 5-oxopentanoate + 1 H2O + 1 NADP(+)	0	true	1.2.1	metacyc:RXN-8182
MNXR23134	[c]		1 MNXM12 + 1 MNXM6275 = 1 MNXM443 + 1 MNXM5119	1 CoA + 1 gentiodelphin = 1 caffeoyl-CoA + 1 delphinidin 3-O-glucosyl-5-O-(caffeoylglucoside-3'-O-glucoside)	0	true	2.3.1	metacyc:RXN-8235
MNXR2315	[c]	R02302	2 MNXM1 + 1 MNXM915 = 1 MNXM15 + 1 MNXM511	2 H(+) + 1 5-formimidoyltetrahydrofolate(2-) = 1 NH4(+) + 1 (6R)-5,10-methenyltetrahydrofolate	10.1974	true	4.3.1.4	rhea:22736
MNXR2316	[c]	R02301	1 MNXM511 + 1 MNXM7 + 1 MNXM9 = 1 MNXM1392 + 1 MNXM3	1 (6R)-5,10-methenyltetrahydrofolate + 1 ADP + 1 phosphate = 1 (6S)-5-formyltetrahydrofolate(2-) + 1 ATP	-28.776672	true	6.3.3.2	rhea:10488
MNXR2316	[m]	R02301	1 MNXM511 + 1 MNXM7 + 1 MNXM9 = 1 MNXM1392 + 1 MNXM3	1 (6R)-5,10-methenyltetrahydrofolate + 1 ADP + 1 phosphate = 1 (6S)-5-formyltetrahydrofolate(2-) + 1 ATP	-28.776672	true	6.3.3.2	rhea:10488
MNXR2317	[c]	R00944	1 MNXM2 + 1 MNXM237 = 1 MNXM1 + 1 MNXM39 + 1 MNXM79	1 H2O + 1 10-formyltetrahydrofolate = 1 H(+) + 1 formate + 1 (6S)-5,6,7,8-tetrahydrofolate	17.842873	true	3.5.1.10	rhea:19833
MNXR2317	[m]	R00944	1 MNXM2 + 1 MNXM237 = 1 MNXM1 + 1 MNXM39 + 1 MNXM79	1 H2O + 1 10-formyltetrahydrofolate = 1 H(+) + 1 formate + 1 (6S)-5,6,7,8-tetrahydrofolate	17.842873	true	3.5.1.10	rhea:19833
MNXR2319	[c]	R00943	1 MNXM3 + 1 MNXM39 + 1 MNXM79 = 1 MNXM237 + 1 MNXM7 + 1 MNXM9	1 ATP + 1 formate + 1 (6S)-5,6,7,8-tetrahydrofolate = 1 10-formyltetrahydrofolate + 1 ADP + 1 phosphate	-25.441711	true	3.5.4.9;6.3.4.3	rhea:20221
MNXR2319	[m]	R00943	1 MNXM3 + 1 MNXM39 + 1 MNXM79 = 1 MNXM237 + 1 MNXM7 + 1 MNXM9	1 ATP + 1 formate + 1 (6S)-5,6,7,8-tetrahydrofolate = 1 10-formyltetrahydrofolate + 1 ADP + 1 phosphate	-25.441711	true	3.5.4.9;6.3.4.3	rhea:20221
MNXR232	[c]	R01301	1 MNXM2 + 1 MNXM739 = 1 MNXM1 + 1 MNXM12 + 1 MNXM164	1 H2O + 1 4-hydroxybenzoyl-CoA(4-) = 1 H(+) + 1 CoA + 1 4-hydroxybenzoate	-6.377136	true	3.1.2.23	rhea:11948
MNXR232	[m]	R01301	1 MNXM2 + 1 MNXM739 = 1 MNXM1 + 1 MNXM12 + 1 MNXM164	1 H2O + 1 4-hydroxybenzoyl-CoA(4-) = 1 H(+) + 1 CoA + 1 4-hydroxybenzoate	-6.377136	true	3.1.2.23	rhea:11948
MNXR23263	[c]		1 MNXM1 + 1 MNXM5084 = 1 MNXM43 + 1 MNXM714	1 H(+) + 1 chloromethane = 1 Cl(-) + 1 methane	0	false	0	metacyc:RXN-8410
MNXR23379	[c]		1 MNXM1744 + 1 MNXM2 + 1 MNXM2146 = 1 MNXM2154 + 1 MNXM398 + 1 MNXM4	1 hydroxyacetone + 1 H2O + 1 an oxidized flavoprotein = 1 a reduced flavoprotein + 1 acetone + 1 O2	0	false	1.14.14.1	metacyc:RXN-8630
MNXR2338	[c]	R01082	1 MNXM2 + 1 MNXM93 = 1 MNXM98	1 H2O + 1 fumarate(2-) = 1 (S)-malate	0.6130066	true	4.2.1.2	rhea:12460
MNXR2338	[m]	R01082	1 MNXM2 + 1 MNXM93 = 1 MNXM98	1 H2O + 1 fumarate(2-) = 1 (S)-malate	0.6130066	true	4.2.1.2	rhea:12460
MNXR23380	[c]		1 MNXM1 + 1 MNXM10 + 1 MNXM1744 = 1 MNXM1255 + 1 MNXM8	1 H(+) + 1 NADH(2-) + 1 hydroxyacetone = 1 (S)-propane-1,2-diol + 1 NAD(+)	0	true	0	rhea:28667
MNXR23381	[c]		1 MNXM2 + 1 MNXM26 + 1 MNXM5 + 1 MNXM56 = 1 MNXM1744 + 1 MNXM4 + 1 MNXM6	1 H2O + 1 acetate + 1 NADP(+) + 1 formaldehyde = 1 hydroxyacetone + 1 O2 + 1 NADPH	0	true	0	metacyc:RXN-8633
MNXR2339	[c]	R01364	1 MNXM2 + 1 MNXM708 = 1 MNXM1 + 1 MNXM154 + 1 MNXM93	1 H2O + 1 4-fumarylacetoacetate(2-) = 1 H(+) + 1 acetoacetate + 1 fumarate(2-)	-17.907135	true	3.7.1.2	rhea:10244
MNXR23495	[c]		1 MNXM2 + 1 MNXM505 = 1 MNXM26 + 1 MNXM577	1 H2O + 1 trans-4-coumarate = 1 acetate + 1 4-hydroxybenzaldehyde	0	true	3.5.1	metacyc:RXN-8871
MNXR23544	[c]		2 MNXM1 + 1 MNXM516 = 1 MNXM11650 + 1 MNXM2	2 H(+) + 1 GDP-4-dehydro-6-deoxy-alpha-D-mannose(2-) = 1 GDP-4-dehydro-3,6-dideoxymannose + 1 H2O	0	false	0	metacyc:RXN-8954
MNXR23792	[c]		1 MNXM1 + 1 MNXM1126 + 1 MNXM3706 = 1 MNXM4271 + 1 MNXM4886	1 H(+) + 1 (S)-carvone + 1 reduced DCPIP = 1 2,6-dichloroindophenol + 1 (+)-cis-carveol	0	true	0	metacyc:RXN-9401
MNXR23794	[c]		1 MNXM1 + 1 MNXM1599 + 1 MNXM3706 = 1 MNXM4271 + 1 MNXM6487	1 H(+) + 1 (-)-carvone + 1 reduced DCPIP = 1 2,6-dichloroindophenol + 1 (-)-cis-carveol	0	true	0	metacyc:RXN-9404
MNXR23934	[c]	R07765	1 MNXM1 + 1 MNXM10 + 1 MNXM12509 = 1 MNXM6439 + 1 MNXM8	1 H(+) + 1 NADH(2-) + 1 a trans-octadec-2-enoyl-[acp] = 1 a stearoyl-[acp] + 1 NAD(+)	-16.55	false	1.3.1.9;1.3.1.93	metacyc:RXN-9635
MNXR23934	[m]	R07765	1 MNXM1 + 1 MNXM10 + 1 MNXM12509 = 1 MNXM6439 + 1 MNXM8	1 H(+) + 1 NADH(2-) + 1 a trans-octadec-2-enoyl-[acp] = 1 a stearoyl-[acp] + 1 NAD(+)	-16.55	false	1.3.1.9;1.3.1.93	metacyc:RXN-9635
MNXR23958	[c]	R10039	1 MNXM105 + 1 MNXM2041 = 1 MNXM12137 + 1 MNXM2	1 beta-D-glucose + 1 (2R)-2-hydroxy-2-methylbutanenitrile = 1 lotaustralin + 1 H2O	0	true	3.2.1.21	metacyc:RXN-9674
MNXR24095	[c]		1 MNXM1 + 1 MNXM1126 + 1 MNXM3706 = 1 MNXM1600 + 1 MNXM4271	1 H(+) + 1 (S)-carvone + 1 reduced DCPIP = 1 (1R,5S)-carveol + 1 2,6-dichloroindophenol	0	true	0	metacyc:RXN-9947
MNXR24110	[c]		1 MNXM1 + 1 MNXM10 + 1 MNXM9070 = 1 MNXM12830 + 1 MNXM8	1 H(+) + 1 NADH(2-) + 1 a [pyruvate dehydrogenase E2 protein] N6-lipoyl-L-lysine = 1 a [pyruvate dehydrogenase E2 protein] N6-dihydrolipoyl-L-lysine + 1 NAD(+)	0	false	1.8.1.4	metacyc:RXN0-1132
MNXR2417	[c]	R05332	1 MNXM1 + 1 MNXM12 + 1 MNXM340 = 1 MNXM21 + 1 MNXM969	1 H(+) + 1 CoA + 1 N-acetyl-alpha-D-glucosamine 1-phosphate(2-) = 1 acetyl-CoA(4-) + 1 alpha-D-glucosamine 1-phosphate(1-)	-6.53827	true	2.3.1.157;2.3.1.4	rhea:13725
MNXR24189	[c]		1 MNXM1 + 1 MNXM18349 + 1 MNXM7 = 1 MNXM824 + 1 MNXM857	1 H(+) + 1 heptosyl-Kdo2-lipid IVA + 1 ADP = 1 (KDO)2-lipid IVA + 1 ADP-L-glycero-beta-D-manno-heptose	0	true	0	metacyc:RXN0-5057
MNXR2419	[n]		1 MNXM2 + 1 MNXM96 = 1 MNXM41 + 1 MNXM9	1 H2O + 1 D-glucopyranose 1-phosphate(2-) = 1 D-glucopyranose + 1 phosphate	0	true	3.1.3.10	seed:rxn00221
MNXR2422	[c]	R02272	1 MNXM405 = 1 MNXM1453	1 5-aminolevulinate = 1 (S)-4-amino-5-oxopentanoic acid zwitterion	-1.46	true	5.4.3.8	rhea:14265
MNXR24366	[c]		1 MNXM2 + 1 MNXM344 + 1 MNXM4076 = 1 MNXM3707 + 1 MNXM51	1 H2O + 1 dGTP + 1 an oxidized flavodoxin = 1 a reduced flavodoxin + 1 GTP	0	false	1.17.4.2	metacyc:RXN0-746
MNXR2438	[c]	R00842	1 MNXM1 + 1 MNXM10 + 1 MNXM77 = 1 MNXM66 + 1 MNXM8	1 H(+) + 1 NADH(2-) + 1 glycerone phosphate = 1 sn-glycerol 3-phosphate(2-) + 1 NAD(+)	4.1518555	true	1.1.1.261;1.1.1.8;1.1.1.94	rhea:11092
MNXR2438	[m]	R00842	1 MNXM1 + 1 MNXM10 + 1 MNXM77 = 1 MNXM66 + 1 MNXM8	1 H(+) + 1 NADH(2-) + 1 glycerone phosphate = 1 sn-glycerol 3-phosphate(2-) + 1 NAD(+)	4.1518555	true	1.1.1.261;1.1.1.8;1.1.1.94	rhea:11092
MNXR2439	[c]	R00844	1 MNXM1 + 1 MNXM6 + 1 MNXM77 = 1 MNXM5 + 1 MNXM66	1 H(+) + 1 NADPH + 1 glycerone phosphate = 1 NADP(+) + 1 sn-glycerol 3-phosphate(2-)	3.76	true	1.1.1.261;1.1.1.94	rhea:11096
MNXR2439	[m]	R00844	1 MNXM1 + 1 MNXM6 + 1 MNXM77 = 1 MNXM5 + 1 MNXM66	1 H(+) + 1 NADPH + 1 glycerone phosphate = 1 NADP(+) + 1 sn-glycerol 3-phosphate(2-)	3.76	true	1.1.1.261;1.1.1.94	rhea:11096
MNXR2454	[c]	R03313	1 MNXM1 + 1 MNXM1280 + 1 MNXM6 = 1 MNXM245 + 1 MNXM5 + 1 MNXM9	1 H(+) + 1 L-gamma-glutamyl phosphate(2-) + 1 NADPH = 1 L-glutamic 5-semialdehyde zwitterion + 1 NADP(+) + 1 phosphate	1.7835693	true	1.2.1.41	rhea:19541
MNXR2454	[m]	R03313	1 MNXM1 + 1 MNXM1280 + 1 MNXM6 = 1 MNXM245 + 1 MNXM5 + 1 MNXM9	1 H(+) + 1 L-gamma-glutamyl phosphate(2-) + 1 NADPH = 1 L-glutamic 5-semialdehyde zwitterion + 1 NADP(+) + 1 phosphate	1.7835693	true	1.2.1.41	rhea:19541
MNXR2456	[c]	R02736	1 MNXM1 + 1 MNXM429 + 1 MNXM6 = 1 MNXM5 + 1 MNXM508	1 H(+) + 1 6-O-phosphono-D-glucono-1,5-lactone + 1 NADPH = 1 NADP(+) + 1 beta-D-glucose 6-phosphate(2-)	-5.9264526	true	1.1.1.49	metacyc:GLU6PDEHYDROG-RXN
MNXR24604	[c]		2 MNXM75 = 1 MNXM1268	2 acetaldehyde = 1 acetoin	0	true	0	metacyc:RXN3O-470
MNXR24605	[c]	R09737	1 MNXM1 + 1 MNXM19 + 1 MNXM5569 = 1 MNXM16 + 1 MNXM5473	1 H(+) + 1 S-adenosyl-L-homocysteine + 1 6-methoxy-3-methyl-2-all-trans-polyprenyl-1,4-benzoquinol = 1 S-adenosyl-L-methionine + 1 2-methoxy-6-all-trans-polyprenyl-1,4-benzoquinol	0	true	2.1.1.201	rhea:28286
MNXR24702	[c]		3 MNXM2 + 1 MNXM216 + 1 MNXM32 + 1 MNXM9799 = 1 MNXM29 + 1 MNXM55 + 1 MNXM8	3 H2O + 1 nicotinamide + 1 L-alanine zwitterion + 1 2-carboxylate-4-methyl-5-beta-(ethyl adenosine 5-diphosphate) thiazole = 1 glycine + 1 L-cysteine zwitterion + 1 NAD(+)	0	false	0	metacyc:RXNQT-4300
MNXR24703	[c]		1 MNXM2 + 1 MNXM9799 = 1 MNXM1 + 1 MNXM13 + 1 MNXM14 + 1 MNXM960	1 H2O + 1 2-carboxylate-4-methyl-5-beta-(ethyl adenosine 5-diphosphate) thiazole = 1 H(+) + 1 CO(2) + 1 AMP + 1 4-methyl-5-(2-phosphonatooxyethyl)thiazole(2-)	0	true	0	metacyc:RXNQT-4301
MNXR2471	[m]		1 MNXM2 + 1 MNXM336 = 1 MNXM112 + 1 MNXM9	1 H2O + 1 alpha-D-galactose 1-phosphate(2-) = 1 beta-D-galactose + 1 phosphate	0	true	3.1.3.10;3.1.3.2;3.1.3.23	brenda:BS93179
MNXR2471	[n]		1 MNXM2 + 1 MNXM336 = 1 MNXM112 + 1 MNXM9	1 H2O + 1 alpha-D-galactose 1-phosphate(2-) = 1 beta-D-galactose + 1 phosphate	0	true	3.1.3.10;3.1.3.2;3.1.3.23	brenda:BS93179
MNXR24780	[c]		1 MNXM105 + 1 MNXM3362 = 1 MNXM1360 + 1 MNXM2	1 beta-D-glucose + 1 strictosidine aglycone(1+) = 1 3alpha(S)-strictosidinium(1+) + 1 H2O	0	true	3.2.1.105	metacyc:STRICTOSIDINE-BETA-GLUCOSIDASE-RXN
MNXR24791	[c]	R03744	1 MNXM20039 + 1 MNXM7 = 1 MNXM21985 + 1 MNXM3	1 an O-phospho-tau protein + 1 ADP = 1 a tau protein + 1 ATP	0	false	2.7.11.26	metacyc:TAU-PROTEIN-KINASE-RXN
MNXR24820	[c]		1 MNXM23 + 1 MNXM508 = 1 MNXM105 + 1 MNXM73	1 pyruvate + 1 beta-D-glucose 6-phosphate(2-) = 1 beta-D-glucose + 1 phosphoenolpyruvate	0	true	0	rhea:33367
MNXR24841	[c]		1 MNXM2 + 1 MNXM448 = 1 MNXM105 + 1 MNXM508	1 H2O + 1 alpha,alpha-trehalose 6-phosphate(2-) = 1 beta-D-glucose + 1 beta-D-glucose 6-phosphate(2-)	0	true	3.2.1.93	metacyc:TRE6PHYDRO-RXN
MNXR2498	[c]	R05608	1 MNXM2 + 1 MNXM854 = 1 MNXM1080	1 H2O + 1 5-dehydro-4-deoxy-D-glucarate(2-) = 1 D-galactarate	-8.166992	true	4.2.1.42	rhea:16005
MNXR2500	[c]	R03033	1 MNXM1734 = 1 MNXM1627 + 1 MNXM2	1 D-galactonate = 1 2-dehydro-3-deoxy-D-galactonate + 1 H2O	-8.166992	true	4.2.1.6	rhea:18649
MNXR25009	[c]		1 MNXM1 + 1 MNXM1174 + 1 MNXM6 = 1 MNXM1138 + 1 MNXM5	1 H(+) + 1 3alpha,7alpha-dihydroxy-5beta-cholestan-26-al + 1 NADPH = 1 5beta-cholestane-3alpha,7alpha,26-triol + 1 NADP(+)	0	true	0	reactome:REACT_101138
MNXR25147	[c]		1 MNXM1 + 1 MNXM1413 + 1 MNXM4 + 1 MNXM6 = 1 MNXM1156 + 1 MNXM2 + 1 MNXM5 + 1 MNXM56	1 H(+) + 1 6-methylthiopurine + 1 O2 + 1 NADPH = 1 purine-6-thiol + 1 H2O + 1 NADP(+) + 1 formaldehyde	0	true	0	reactome:REACT_102736
MNXR25163	[c]		1 MNXM234 + 1 MNXM79 = 1 MNXM257 + 1 MNXM281	1 dUMP + 1 (6S)-5,6,7,8-tetrahydrofolate = 1 dTMP + 1 dihydrofolate(2-)	0	false	2.1.1.45	reactome:REACT_105743
MNXR25163	[m]		1 MNXM234 + 1 MNXM79 = 1 MNXM257 + 1 MNXM281	1 dUMP + 1 (6S)-5,6,7,8-tetrahydrofolate = 1 dTMP + 1 dihydrofolate(2-)	0	false	2.1.1.45	reactome:REACT_105743
MNXR25163	[n]		1 MNXM234 + 1 MNXM79 = 1 MNXM257 + 1 MNXM281	1 dUMP + 1 (6S)-5,6,7,8-tetrahydrofolate = 1 dTMP + 1 dihydrofolate(2-)	0	false	2.1.1.45	reactome:REACT_105743
MNXR25166	[n]		1 MNXM93 = 1 MNXM25	1 fumarate(2-) = 1 succinate(2-)	0	false	1.3.5.1	reactome:REACT_105643
MNXR2518	[m]		1 MNXM1 + 1 MNXM336 + 1 MNXM7 = 1 MNXM112 + 1 MNXM3	1 H(+) + 1 alpha-D-galactose 1-phosphate(2-) + 1 ADP = 1 beta-D-galactose + 1 ATP	0	true	2.7.1.6	brenda:BR47790
MNXR25314	[c]		1 MNXM93 = 1 MNXM550	1 fumarate(2-) = 1 (N(omega)-L-arginino)succinate(1-)	0	false	4.3.2.1	reactome:REACT_116009
MNXR25314	[m]		1 MNXM93 = 1 MNXM550	1 fumarate(2-) = 1 (N(omega)-L-arginino)succinate(1-)	0	false	4.3.2.1	reactome:REACT_116009
MNXR2549	[c]	R01061	1 MNXM1 + 1 MNXM10 + 1 MNXM261 = 1 MNXM74 + 1 MNXM8 + 1 MNXM9	1 H(+) + 1 NADH(2-) + 1 3-phosphonato-D-glyceroyl phosphate(4-) = 1 D-glyceraldehyde 3-phosphate + 1 NAD(+) + 1 phosphate	-15.19458	true	1.2.1.12;1.2.1.13;1.2.1.59	rhea:10300
MNXR2550	[c]	R01063	1 MNXM1 + 1 MNXM261 + 1 MNXM6 = 1 MNXM5 + 1 MNXM74 + 1 MNXM9	1 H(+) + 1 3-phosphonato-D-glyceroyl phosphate(4-) + 1 NADPH = 1 NADP(+) + 1 D-glyceraldehyde 3-phosphate + 1 phosphate	-16.442871	true	1.2.1.13;1.2.1.59	rhea:10296
MNXR2551	[c]	R04325	1 MNXM1 + 1 MNXM453 + 1 MNXM79 = 1 MNXM237 + 1 MNXM463	1 H(+) + 1 N(2)-formyl-N(1)-(5-phospho-D-ribosyl)glycinamide(2-) + 1 (6S)-5,6,7,8-tetrahydrofolate = 1 10-formyltetrahydrofolate + 1 N(1)-(5-phospho-D-ribosyl)glycinamide(1-)	16.471771	true	2.1.2.2	rhea:15053
MNXR2551	[m]	R04325	1 MNXM1 + 1 MNXM453 + 1 MNXM79 = 1 MNXM237 + 1 MNXM463	1 H(+) + 1 N(2)-formyl-N(1)-(5-phospho-D-ribosyl)glycinamide(2-) + 1 (6S)-5,6,7,8-tetrahydrofolate = 1 10-formyltetrahydrofolate + 1 N(1)-(5-phospho-D-ribosyl)glycinamide(1-)	16.471771	true	2.1.2.2	rhea:15053
MNXR2565	[c]	R01333	1 MNXM2 + 1 MNXM349 + 1 MNXM8 = 2 MNXM1 + 1 MNXM10 + 1 MNXM222	1 H2O + 1 glycolaldehyde + 1 NAD(+) = 2 H(+) + 1 NADH(2-) + 1 glycolate	-17.0253	true	1.2.1.21	rhea:20001
MNXR2572	[c]	R03815	1 MNXM1 + 1 MNXM10 + 1 MNXM998 = 1 MNXM1663 + 1 MNXM8	1 H(+) + 1 NADH(2-) + 1 lipoylprotein = 1 dihydrolipoylprotein + 1 NAD(+)	1.548	false	1.8.1.4	kegg:R03815
MNXR2572	[m]	R03815	1 MNXM1 + 1 MNXM10 + 1 MNXM998 = 1 MNXM1663 + 1 MNXM8	1 H(+) + 1 NADH(2-) + 1 lipoylprotein = 1 dihydrolipoylprotein + 1 NAD(+)	1.548	false	1.8.1.4	kegg:R03815
MNXR2580	[c]	R03177	2 MNXM1 + 1 MNXM10 + 1 MNXM1312 = 1 MNXM1895 + 1 MNXM2 + 1 MNXM8	2 H(+) + 1 NADH(2-) + 1 4-guanidinobutanoic acid zwitterion = 1 4-guanidiniumylbutanal + 1 H2O + 1 NAD(+)	-12.4812	true	1.2.1.54	rhea:14381
MNXR2586	[c]		1 MNXM2 + 1 MNXM82 = 2 MNXM1 + 1 MNXM113 + 1 MNXM721	1 H2O + 1 GDP-alpha-D-mannose = 2 H(+) + 1 GMP(3-) + 1 alpha-D-mannose 1-phosphate(2-)	0	true	3.6.1.-;3.6.1.21;3.6.1.9	rhea:27978
MNXR26121	[m]		1 MNXM2 + 1 MNXM7231 = 1 MNXM15 + 1 MNXM159 + 1 MNXM55	1 H2O + 1 cystathionine = 1 NH4(+) + 1 2-oxobutanoate + 1 L-cysteine zwitterion	0	true	4.4.1.1	seed:rxn00742
MNXR26121	[n]		1 MNXM2 + 1 MNXM7231 = 1 MNXM15 + 1 MNXM159 + 1 MNXM55	1 H2O + 1 cystathionine = 1 NH4(+) + 1 2-oxobutanoate + 1 L-cysteine zwitterion	0	true	4.4.1.1	seed:rxn00742
MNXR26131	[c]		1 MNXM215 = 1 MNXM646	1 alpha-D-glucose 6-phosphate(2-) = 1 1D-myo-inositol 1-phosphate(2-)	0	true	5.5.1.4	reactome:REACT_27308
MNXR2619	[c]	R00945	1 MNXM183 + 1 MNXM2 + 1 MNXM29 = 1 MNXM53 + 1 MNXM79	1 (6R)-5,10-methylenetetrahydrofolate + 1 H2O + 1 glycine = 1 L-serine + 1 (6S)-5,6,7,8-tetrahydrofolate	-2.8670044	true	2.1.2.1	rhea:15481
MNXR2619	[m]	R00945	1 MNXM183 + 1 MNXM2 + 1 MNXM29 = 1 MNXM53 + 1 MNXM79	1 (6R)-5,10-methylenetetrahydrofolate + 1 H2O + 1 glycine = 1 L-serine + 1 (6S)-5,6,7,8-tetrahydrofolate	-2.8670044	true	2.1.2.1	rhea:15481
MNXR26289	[m]		1 MNXM24 + 1 MNXM727 = 1 MNXM32 + 1 MNXM35 + 1 MNXM926	1 AH2 + 1 L-selenocysteine zwitterion = 1 L-alanine zwitterion + 1 A + 1 hydrogen selenide	0	true	4.4.1.16	rhea:11632
MNXR26289	[n]		1 MNXM24 + 1 MNXM727 = 1 MNXM32 + 1 MNXM35 + 1 MNXM926	1 AH2 + 1 L-selenocysteine zwitterion = 1 L-alanine zwitterion + 1 A + 1 hydrogen selenide	0	true	4.4.1.16	rhea:11632
MNXR26307	[x]		1 MNXM24 + 1 MNXM582 = 1 MNXM341 + 1 MNXM35	1 AH2 + 1 2-dehydro-D-gluconate = 1 D-gluconate + 1 A	0	true	1.1.99.3	rhea:12769
MNXR26311	[c]	R01066	1 MNXM2320 = 1 MNXM74 + 1 MNXM75	1 2-deoxy-D-ribose 5-phosphate(2-) = 1 D-glyceraldehyde 3-phosphate + 1 acetaldehyde	5.119934	true	4.1.2.4	rhea:12821
MNXR26324	[c]		1 MNXM1359 + 1 MNXM168 + 1 MNXM24 = 1 MNXM1194 + 1 MNXM2 + 1 MNXM35	1 3-methylbut-2-enal + 1 adenine + 1 AH2 = 1 N(6)-dimethylallyladenine + 1 H2O + 1 A	0	true	1.5.99.12	rhea:13625
MNXR26334	[m]		1 MNXM24 + 1 MNXM350 + 1 MNXM422 = 1 MNXM124 + 1 MNXM2 + 1 MNXM35	1 AH2 + 1 propane-1,3-diamine + 1 4-ammoniobutanal = 1 spermidine(3+) + 1 H2O + 1 A	0	true	1.5.99.6	rhea:14273
MNXR26345	[c]		1 MNXM1791 + 1 MNXM24 = 1 MNXM1254 + 1 MNXM2 + 1 MNXM35	1 (S)-6-hydroxynicotinium(1+) + 1 AH2 = 1 (S)-nicotine + 1 H2O + 1 A	0	true	1.5.99.4	rhea:14769
MNXR26357	[n]		4 MNXM35 + 1 MNXM557 = 4 MNXM24 + 1 MNXM445	4 A + 1 15-cis-phytoene = 4 AH2 + 1 lycopene	0	true	1.3.99.31	rhea:15585
MNXR26357	[x]		4 MNXM35 + 1 MNXM557 = 4 MNXM24 + 1 MNXM445	4 A + 1 15-cis-phytoene = 4 AH2 + 1 lycopene	0	true	1.3.99.31	rhea:15585
MNXR26363	[m]		1 MNXM13 + 2 MNXM24 + 1 MNXM254 = 1 MNXM29 + 2 MNXM35	1 CO(2) + 2 AH2 + 1 hydrogen cyanide = 1 glycine + 2 A	0	true	1.4.99.5	rhea:15821
MNXR26363	[n]		1 MNXM13 + 2 MNXM24 + 1 MNXM254 = 1 MNXM29 + 2 MNXM35	1 CO(2) + 2 AH2 + 1 hydrogen cyanide = 1 glycine + 2 A	0	true	1.4.99.5	rhea:15821
MNXR26370	[m]	R02685	1 MNXM2 + 1 MNXM4118 = 1 MNXM1875	1 H2O + 1 trans-2,3-didehydroacyl-CoA = 1 (S)-3-hydroxyacyl-CoA(4-)	22.705261	true	4.2.1.134;4.2.1.17;4.2.1.74	rhea:16105
MNXR26379	[c]	R02103	2 MNXM1 + 1 MNXM10 + 1 MNXM1597 = 1 MNXM174 + 1 MNXM2 + 1 MNXM8	2 H(+) + 1 NADH(2-) + 1 urate = 1 9H-xanthine + 1 H2O + 1 NAD(+)	31.107788	true	1.17.1.4	rhea:16669
MNXR26379	[m]	R02103	2 MNXM1 + 1 MNXM10 + 1 MNXM1597 = 1 MNXM174 + 1 MNXM2 + 1 MNXM8	2 H(+) + 1 NADH(2-) + 1 urate = 1 9H-xanthine + 1 H2O + 1 NAD(+)	31.107788	true	1.17.1.4	rhea:16669
MNXR26379	[n]	R02103	2 MNXM1 + 1 MNXM10 + 1 MNXM1597 = 1 MNXM174 + 1 MNXM2 + 1 MNXM8	2 H(+) + 1 NADH(2-) + 1 urate = 1 9H-xanthine + 1 H2O + 1 NAD(+)	31.107788	true	1.17.1.4	rhea:16669
MNXR26382	[c]	R03755	1 MNXM2963 + 1 MNXM44 = 1 MNXM12 + 1 MNXM59	1 a monoacylglycerol + 1 acyl-CoA = 1 CoA + 1 1,2-diacyl-sn-glycerol	0	false	2.3.1.22	kegg:R03755
MNXR26396	[c]	R05825	1 MNXM2 + 1 MNXM3340 = 1 MNXM13 + 1 MNXM157 + 1 MNXM2060	1 H2O + 1 polyneuridine aldehyde = 1 CO(2) + 1 methanol + 1 16-epivellosimine	-17.831993	true	3.1.1.78	rhea:17501
MNXR26399	[n]		1 MNXM2 + 1 MNXM299 + 1 MNXM35 = 1 MNXM1 + 1 MNXM13 + 1 MNXM24	1 H2O + 1 carbon monoxide(1+) + 1 A = 1 H(+) + 1 CO(2) + 1 AH2	0	true	1.2.99.2	rhea:17829
MNXR26404	[c]		1 MNXM4 + 1 MNXM76 = 1 MNXM1481 + 1 MNXM2	1 O2 + 1 L-tyrosine zwitterion = 1 L-dopaquinone zwitterion + 1 H2O	0	true	1.14.18.1	rhea:18117
MNXR26404	[n]		1 MNXM4 + 1 MNXM76 = 1 MNXM1481 + 1 MNXM2	1 O2 + 1 L-tyrosine zwitterion = 1 L-dopaquinone zwitterion + 1 H2O	0	true	1.14.18.1	rhea:18117
MNXR26412	[c]	R07281	1 MNXM1 + 1 MNXM2887 + 1 MNXM39 = 1 MNXM145	1 H(+) + 1 (2S)-2-hydroxy-3-oxobutyl phosphate + 1 formate = 1 D-ribulose 5-phosphate(2-)	-21.394104	true	4.1.99.12	rhea:18457
MNXR26412	[m]	R07281	1 MNXM1 + 1 MNXM2887 + 1 MNXM39 = 1 MNXM145	1 H(+) + 1 (2S)-2-hydroxy-3-oxobutyl phosphate + 1 formate = 1 D-ribulose 5-phosphate(2-)	-21.394104	true	4.1.99.12	rhea:18457
MNXR26428	[c]		1 MNXM35 + 1 MNXM66 = 1 MNXM24 + 1 MNXM77	1 A + 1 sn-glycerol 3-phosphate(2-) = 1 AH2 + 1 glycerone phosphate	0	true	1.1.5.3;1.1.99.4;1.1.99.5	rhea:18977
MNXR26428	[m]		1 MNXM35 + 1 MNXM66 = 1 MNXM24 + 1 MNXM77	1 A + 1 sn-glycerol 3-phosphate(2-) = 1 AH2 + 1 glycerone phosphate	0	true	1.1.5.3;1.1.99.4;1.1.99.5	rhea:18977
MNXR26433	[c]	R01804	1 MNXM2 + 1 MNXM2403 + 1 MNXM73 = 1 MNXM227 + 1 MNXM9	1 H2O + 1 N-acetyl-D-mannosamine + 1 phosphoenolpyruvate = 1 N-acetylneuraminate + 1 phosphate	-6.234741	true	2.5.1.56;4.1.3.19	rhea:19273
MNXR26440	[n]		1 MNXM1 + 1 MNXM1087 + 1 MNXM2 + 1 MNXM35 = 1 MNXM1050 + 1 MNXM13 + 1 MNXM24	1 H(+) + 1 N-formylmethanofuran(5-) + 1 H2O + 1 A = 1 methanofuranate(4-) + 1 CO(2) + 1 AH2	0	true	1.2.99.5	rhea:19841
MNXR26456	[n]		1 MNXM107 + 1 MNXM2 + 1 MNXM35 = 1 MNXM207 + 1 MNXM24	1 nitrite + 1 H2O + 1 A = 1 nitrate + 1 AH2	0	true	1.7.99.4	rhea:21068
MNXR26459	[c]	R02107	1 MNXM1 + 1 MNXM1597 + 1 MNXM22 = 1 MNXM174 + 1 MNXM2 + 1 MNXM4	1 H(+) + 1 urate + 1 hydrogen peroxide = 1 9H-xanthine + 1 H2O + 1 O2	2.12599	true	1.17.3.2	rhea:21132
MNXR26464	[m]		1 MNXM24 + 1 MNXM69 = 1 MNXM222 + 1 MNXM35	1 AH2 + 1 glyoxylate = 1 glycolate + 1 A	0	true	1.1.99.14	rhea:21264
MNXR26467	[c]	R02106	1 MNXM1 + 1 MNXM1597 + 1 MNXM2 + 1 MNXM4 = 1 MNXM1137 + 1 MNXM22	1 H(+) + 1 urate + 1 H2O + 1 O2 = 1 5-hydroxyisouric acid + 1 hydrogen peroxide	-47.412994	true	1.7.3.3	rhea:21368
MNXR26467	[m]	R02106	1 MNXM1 + 1 MNXM1597 + 1 MNXM2 + 1 MNXM4 = 1 MNXM1137 + 1 MNXM22	1 H(+) + 1 urate + 1 H2O + 1 O2 = 1 5-hydroxyisouric acid + 1 hydrogen peroxide	-47.412994	true	1.7.3.3	rhea:21368
MNXR26467	[n]	R02106	1 MNXM1 + 1 MNXM1597 + 1 MNXM2 + 1 MNXM4 = 1 MNXM1137 + 1 MNXM22	1 H(+) + 1 urate + 1 H2O + 1 O2 = 1 5-hydroxyisouric acid + 1 hydrogen peroxide	-47.412994	true	1.7.3.3	rhea:21368
MNXR26487	[c]		1 MNXM35 + 1 MNXM98 = 1 MNXM24 + 1 MNXM46	1 A + 1 (S)-malate = 1 AH2 + 1 oxaloacetate	0	true	1.1.99.16	rhea:22556
MNXR26498	[c]	R01811	1 MNXM23 + 1 MNXM2403 = 1 MNXM227	1 pyruvate + 1 N-acetyl-D-mannosamine = 1 N-acetylneuraminate	0.8699646	true	4.1.3.3	rhea:23296
MNXR26509	[n]		1 MNXM2 + 1 MNXM262 + 1 MNXM35 = 1 MNXM135 + 1 MNXM24 + 2 MNXM4	1 H2O + 1 prostaglandin H2(1-) + 1 A = 1 arachidonate + 1 AH2 + 2 O2	0	true	1.14.99.1	rhea:23728
MNXR26544	[c]	R10057	4 MNXM2 + 3 MNXM8 + 1 MNXM853 = 2 MNXM1 + 3 MNXM10 + 1 MNXM1362 + 3 MNXM4	4 H2O + 3 NAD(+) + 1 3beta-hydroxy-4beta-methyl-5alpha-cholest-7-ene-4alpha-carboxylate = 2 H(+) + 3 NADH(2-) + 1 4,4-dimethyl-5alpha-cholest-7-en-3beta-ol + 3 O2	0	true	1.14.13.72	rhea:25085
MNXR26545	[c]	R10058	4 MNXM2 + 3 MNXM5 + 1 MNXM853 = 2 MNXM1 + 1 MNXM1362 + 3 MNXM4 + 3 MNXM6	4 H2O + 3 NADP(+) + 1 3beta-hydroxy-4beta-methyl-5alpha-cholest-7-ene-4alpha-carboxylate = 2 H(+) + 1 4,4-dimethyl-5alpha-cholest-7-en-3beta-ol + 3 O2 + 3 NADPH	0	true	1.14.13.72	rhea:25086
MNXR26548	[c]	R10070	2 MNXM2 + 1 MNXM583 + 2 MNXM8 = 2 MNXM1 + 2 MNXM10 + 2 MNXM4 + 1 MNXM403	2 H2O + 1 all-trans-violaxanthin + 2 NAD(+) = 2 H(+) + 2 NADH(2-) + 2 O2 + 1 zeaxanthin	0	true	1.14.13.90	rhea:25090
MNXR26549	[c]	R10071	2 MNXM2 + 2 MNXM5 + 1 MNXM583 = 2 MNXM1 + 2 MNXM4 + 1 MNXM403 + 2 MNXM6	2 H2O + 2 NADP(+) + 1 all-trans-violaxanthin = 2 H(+) + 2 O2 + 1 zeaxanthin + 2 NADPH	0	true	1.14.13.90	rhea:25091
MNXR26550	[m]		1 MNXM15 + 1 MNXM1880 + 1 MNXM22 = 1 MNXM118 + 1 MNXM4	1 NH4(+) + 1 1-pyrroline + 1 hydrogen peroxide = 1 putrescine + 1 O2	0	true	1.4.3.10	rhea:25102
MNXR26550	[n]		1 MNXM15 + 1 MNXM1880 + 1 MNXM22 = 1 MNXM118 + 1 MNXM4	1 NH4(+) + 1 1-pyrroline + 1 hydrogen peroxide = 1 putrescine + 1 O2	0	true	1.4.3.10	rhea:25102
MNXR26551	[m]		1 MNXM1880 + 1 MNXM24 + 1 MNXM350 = 1 MNXM124 + 1 MNXM35	1 1-pyrroline + 1 AH2 + 1 propane-1,3-diamine = 1 spermidine(3+) + 1 A	0	true	1.5.99.6	rhea:25103
MNXR26551	[n]		1 MNXM1880 + 1 MNXM24 + 1 MNXM350 = 1 MNXM124 + 1 MNXM35	1 1-pyrroline + 1 AH2 + 1 propane-1,3-diamine = 1 spermidine(3+) + 1 A	0	true	1.5.99.6	rhea:25103
MNXR26611	[c]	R06398	1 MNXM1 + 1 MNXM10 + 1 MNXM4 + 1 MNXM956 = 1 MNXM1381 + 1 MNXM2 + 1 MNXM8	1 H(+) + 1 NADH(2-) + 1 O2 + 1 (4R)-limonene = 1 limonene 1,2-epoxide + 1 H2O + 1 NAD(+)	-103.677	true	1.14.13.107	rhea:26093
MNXR26612	[m]		1 MNXM2 + 1 MNXM920 = 1 MNXM5782	1 H2O + 1 but-1-ene-1,2,4-tricarboxylate = 1 homocitrate(3-)	0	true	4.2.1.36;4.2.1.79	rhea:26105
MNXR26655	[m]		1 MNXM789 = 1 MNXM2320	1 2-deoxy-alpha-D-ribose 1-phosphate(2-) = 1 2-deoxy-D-ribose 5-phosphate(2-)	0	true	5.4.2.7	rhea:27658
MNXR2669	[c]	R02402	1 MNXM1021 + 1 MNXM12 + 1 MNXM3 = 1 MNXM382 + 1 MNXM7 + 1 MNXM9	1 glutarate(2-) + 1 CoA + 1 ATP = 1 glutaryl-CoA(5-) + 1 ADP + 1 phosphate	-3.09412	true	6.2.1.6	rhea:14169
MNXR2674	[c]		1 MNXM23 + 1 MNXM475 = 1 MNXM854	1 pyruvate + 1 2-hydroxy-3-oxopropanoate = 1 5-dehydro-4-deoxy-D-glucarate(2-)	0	true	4.1.2.20	rhea:27726
MNXR2675	[c]	R02752	1 MNXM2 + 1 MNXM854 = 1 MNXM744	1 H2O + 1 5-dehydro-4-deoxy-D-glucarate(2-) = 1 D-glucarate	-8.166992	true	4.2.1.40	rhea:14573
MNXR26757	[m]		2 MNXM2 + 1 MNXM35 = 1 MNXM22 + 1 MNXM24	2 H2O + 1 A = 1 hydrogen peroxide + 1 AH2	0	true	1.11.1.21	rhea:30275
MNXR26757	[n]		2 MNXM2 + 1 MNXM35 = 1 MNXM22 + 1 MNXM24	2 H2O + 1 A = 1 hydrogen peroxide + 1 AH2	0	true	1.11.1.21	rhea:30275
MNXR26773	[n]		3 MNXM35 + 1 MNXM557 = 3 MNXM24 + 1 MNXM949	3 A + 1 15-cis-phytoene = 3 AH2 + 1 neurosporene	0	true	1.3.99.28	rhea:30599
MNXR26774	[n]		1 MNXM35 + 1 MNXM557 = 1 MNXM2099 + 1 MNXM24	1 A + 1 15-cis-phytoene = 1 all-trans-phytofluene + 1 AH2	0	true	1.3.99.28;1.3.99.29;1.3.99.30;1.3.99.31	rhea:30603
MNXR26775	[n]		1 MNXM1039 + 1 MNXM24 = 1 MNXM2099 + 1 MNXM35	1 all-trans-zeta-carotene + 1 AH2 = 1 all-trans-phytofluene + 1 A	0	true	1.3.99.28;1.3.99.29;1.3.99.30;1.3.99.31	rhea:30607
MNXR26775	[x]		1 MNXM1039 + 1 MNXM24 = 1 MNXM2099 + 1 MNXM35	1 all-trans-zeta-carotene + 1 AH2 = 1 all-trans-phytofluene + 1 A	0	true	1.3.99.28;1.3.99.29;1.3.99.30;1.3.99.31	rhea:30607
MNXR26777	[n]		2 MNXM35 + 1 MNXM557 = 1 MNXM1039 + 2 MNXM24	2 A + 1 15-cis-phytoene = 1 all-trans-zeta-carotene + 2 AH2	0	true	1.3.99.29	rhea:30615
MNXR26778	[n]		2 MNXM24 + 1 MNXM445 = 1 MNXM1039 + 2 MNXM35	2 AH2 + 1 lycopene = 1 all-trans-zeta-carotene + 2 A	0	true	1.3.99.26	rhea:30619
MNXR26788	[m]		1 MNXM1 + 1 MNXM2320 + 1 MNXM7 = 1 MNXM2474 + 1 MNXM3	1 H(+) + 1 2-deoxy-D-ribose 5-phosphate(2-) + 1 ADP = 1 2-deoxy-D-ribose + 1 ATP	0	true	2.7.1.15	rhea:30871
MNXR26793	[m]		5 MNXM35 + 1 MNXM557 = 5 MNXM24 + 1 MNXM2500	5 A + 1 15-cis-phytoene = 5 AH2 + 1 all-trans-3,4-didehydrolycopene	0	true	1.3.99.30	rhea:30975
MNXR26793	[n]		5 MNXM35 + 1 MNXM557 = 5 MNXM24 + 1 MNXM2500	5 A + 1 15-cis-phytoene = 5 AH2 + 1 all-trans-3,4-didehydrolycopene	0	true	1.3.99.30	rhea:30975
MNXR26793	[x]		5 MNXM35 + 1 MNXM557 = 5 MNXM24 + 1 MNXM2500	5 A + 1 15-cis-phytoene = 5 AH2 + 1 all-trans-3,4-didehydrolycopene	0	true	1.3.99.30	rhea:30975
MNXR26808	[c]	R07675	1 MNXM1 + 1 MNXM10 + 1 MNXM1085 = 1 MNXM4637 + 1 MNXM8	1 H(+) + 1 NADH(2-) + 1 L-galactono-1,4-lactone = 1 L-galactopyranose + 1 NAD(+)	-4.438202	true	1.1.1.122;1.1.1.316;1.1.1.B25	rhea:31559
MNXR26828	[c]		1 MNXM310 + 1 MNXM743 = 1 MNXM1974 + 1 MNXM435	1 methylglyoxal + 1 D-fructofuranose 1-phosphate(2-) = 1 1-deoxy-D-threo-hexo-2,5-diulose 6-phosphate + 1 D-glyceraldehyde	0	true	2.2.1.11	rhea:32259
MNXR26828	[n]		1 MNXM310 + 1 MNXM743 = 1 MNXM1974 + 1 MNXM435	1 methylglyoxal + 1 D-fructofuranose 1-phosphate(2-) = 1 1-deoxy-D-threo-hexo-2,5-diulose 6-phosphate + 1 D-glyceraldehyde	0	true	2.2.1.11	rhea:32259
MNXR26829	[c]	R10179	1 MNXM172 + 1 MNXM29 = 1 MNXM192 + 1 MNXM69	1 4-oxobutanoate + 1 glycine = 1 4-aminobutanoate + 1 glyoxylate	0	true	2.6.1.96	rhea:32267
MNXR27031	[m]		1 MNXM105 = 1 MNXM41	1 beta-D-glucose = 1 D-glucopyranose	0	true	5.1.3.3	seed:rxn01171
MNXR27031	[n]		1 MNXM105 = 1 MNXM41	1 beta-D-glucose = 1 D-glucopyranose	0	true	5.1.3.3	seed:rxn01171
MNXR27050	[c]		1 MNXM239 = 1 MNXM6138	1 androstenedione = 1 7alpha-hydroxyandrost-4-ene-3,17-dione	0	false	0	seed:rxn01342
MNXR272	[c]	R02701	1 MNXM1 + 1 MNXM570 = 1 MNXM13 + 1 MNXM357	1 H(+) + 1 5-hydroxy-L-tryptophan zwitterion = 1 CO(2) + 1 serotonin	-3.090004	true	4.1.1.28	rhea:18533
MNXR27231	[m]		1 MNXM1 + 1 MNXM483 + 1 MNXM7 + 1 MNXM9 = 1 MNXM3 + 1 MNXM373 + 1 MNXM55	1 H(+) + 1 N-[(R)-4-phosphonatopantothenoyl]-L-cysteinate + 1 ADP + 1 phosphate = 1 ATP + 1 D-pantetheine 4'-phosphate + 1 L-cysteine zwitterion	0	false	6.3.2.5	seed:rxn02953
MNXR27231	[n]		1 MNXM1 + 1 MNXM483 + 1 MNXM7 + 1 MNXM9 = 1 MNXM3 + 1 MNXM373 + 1 MNXM55	1 H(+) + 1 N-[(R)-4-phosphonatopantothenoyl]-L-cysteinate + 1 ADP + 1 phosphate = 1 ATP + 1 D-pantetheine 4'-phosphate + 1 L-cysteine zwitterion	0	false	6.3.2.5	seed:rxn02953
MNXR27232	[c]		1 MNXM11 + 1 MNXM31 + 1 MNXM483 = 1 MNXM373 + 1 MNXM55 + 1 MNXM63	1 diphosphate(3-) + 1 CMP + 1 N-[(R)-4-phosphonatopantothenoyl]-L-cysteinate = 1 D-pantetheine 4'-phosphate + 1 L-cysteine zwitterion + 1 CTP	0	false	6.3.2.5	seed:rxn02954
MNXR27232	[m]		1 MNXM11 + 1 MNXM31 + 1 MNXM483 = 1 MNXM373 + 1 MNXM55 + 1 MNXM63	1 diphosphate(3-) + 1 CMP + 1 N-[(R)-4-phosphonatopantothenoyl]-L-cysteinate = 1 D-pantetheine 4'-phosphate + 1 L-cysteine zwitterion + 1 CTP	0	false	6.3.2.5	seed:rxn02954
MNXR27232	[n]		1 MNXM11 + 1 MNXM31 + 1 MNXM483 = 1 MNXM373 + 1 MNXM55 + 1 MNXM63	1 diphosphate(3-) + 1 CMP + 1 N-[(R)-4-phosphonatopantothenoyl]-L-cysteinate = 1 D-pantetheine 4'-phosphate + 1 L-cysteine zwitterion + 1 CTP	0	false	6.3.2.5	seed:rxn02954
MNXR2736	[c]	R00013	1 MNXM1 + 2 MNXM69 = 1 MNXM13 + 1 MNXM475	1 H(+) + 2 glyoxylate = 1 CO(2) + 1 2-hydroxy-3-oxopropanoate	-8.025879	true	4.1.1.47	rhea:10136
MNXR27381	[c]		1 MNXM2 + 1 MNXM2101 = 1 MNXM1528	1 H2O + 1 atrazine = 1 4-ethylamino-6-isopropylamino-1,3,5-triazin-2-ol	0	false	3.8.1.8	seed:rxn03844
MNXR274	[c]	R04904	1 MNXM1 + 1 MNXM1961 + 1 MNXM22 = 1 MNXM1057 + 1 MNXM2 + 1 MNXM4	1 H(+) + 1 (5-hydroxyindol-3-yl)acetate + 1 hydrogen peroxide = 1 (5-hydroxyindol-3-yl)acetaldehyde + 1 H2O + 1 O2	12.96	true	1.2.3.1	kegg:R04904
MNXR2740	[c]	R01752	1 MNXM2 + 1 MNXM435 + 1 MNXM8 = 2 MNXM1 + 1 MNXM10 + 1 MNXM189	1 H2O + 1 D-glyceraldehyde + 1 NAD(+) = 2 H(+) + 1 NADH(2-) + 1 D-glycerate	0	true	1.2.1.3	rhea:30783
MNXR2740	[m]	R01752	1 MNXM2 + 1 MNXM435 + 1 MNXM8 = 2 MNXM1 + 1 MNXM10 + 1 MNXM189	1 H2O + 1 D-glyceraldehyde + 1 NAD(+) = 2 H(+) + 1 NADH(2-) + 1 D-glycerate	0	true	1.2.1.3	rhea:30783
MNXR2742	[c]	R00565	1 MNXM101 + 1 MNXM587 = 1 MNXM29 + 1 MNXM70	1 L-ornithinium(1+) + 1 guanidinoacetic acid zwitterion = 1 glycine + 1 L-argininium(1+)	0.8699951	true	2.1.4.1	rhea:13201
MNXR2742	[m]	R00565	1 MNXM101 + 1 MNXM587 = 1 MNXM29 + 1 MNXM70	1 L-ornithinium(1+) + 1 guanidinoacetic acid zwitterion = 1 glycine + 1 L-argininium(1+)	0.8699951	true	2.1.4.1	rhea:13201
MNXR275	[c]	R04903	2 MNXM1 + 1 MNXM10 + 1 MNXM1961 = 1 MNXM1057 + 1 MNXM2 + 1 MNXM8	2 H(+) + 1 NADH(2-) + 1 (5-hydroxyindol-3-yl)acetate = 1 (5-hydroxyindol-3-yl)acetaldehyde + 1 H2O + 1 NAD(+)	-25.224304	true	1.2.1.3	rhea:31215
MNXR2756	[c]	R01514	1 MNXM1 + 1 MNXM126 + 1 MNXM7 = 1 MNXM189 + 1 MNXM3	1 H(+) + 1 3-phospho-D-glycerate + 1 ADP = 1 D-glycerate + 1 ATP	-15.654114	true	2.7.1.31	rhea:23516
MNXR2759	[c]	R00717	1 MNXM1 + 1 MNXM10 + 1 MNXM69 = 1 MNXM222 + 1 MNXM8	1 H(+) + 1 NADH(2-) + 1 glyoxylate = 1 glycolate + 1 NAD(+)	7.961792	true	1.1.1.26;1.1.1.29;1.1.1.79	rhea:18229
MNXR2760	[c]	R00465	1 MNXM1 + 1 MNXM6 + 1 MNXM69 = 1 MNXM222 + 1 MNXM5	1 H(+) + 1 NADPH + 1 glyoxylate = 1 glycolate + 1 NADP(+)	6.713501	true	1.1.1.26;1.1.1.79	rhea:10992
MNXR2764	[c]	R00475	1 MNXM22 + 1 MNXM69 = 1 MNXM222 + 1 MNXM4	1 hydrogen peroxide + 1 glyoxylate = 1 glycolate + 1 O2	-21.019997	true	1.1.3;1.1.3.15	rhea:25311
MNXR2769	[c]	R01388	1 MNXM1 + 1 MNXM10 + 1 MNXM392 = 1 MNXM189 + 1 MNXM8	1 H(+) + 1 NADH(2-) + 1 3-hydroxypyruvate = 1 D-glycerate + 1 NAD(+)	1.441803	true	1.1.1.26;1.1.1.29;1.1.1.79;1.1.1.81	rhea:17905
MNXR2769	[m]	R01388	1 MNXM1 + 1 MNXM10 + 1 MNXM392 = 1 MNXM189 + 1 MNXM8	1 H(+) + 1 NADH(2-) + 1 3-hydroxypyruvate = 1 D-glycerate + 1 NAD(+)	1.441803	true	1.1.1.26;1.1.1.29;1.1.1.79;1.1.1.81	rhea:17905
MNXR2772	[c]	R01736	1 MNXM1 + 1 MNXM285 + 1 MNXM57 = 1 MNXM1253 + 1 MNXM2	1 H(+) + 1 (R)-lactate + 1 glutathione = 1 (R)-S-lactoylglutathionate(1-) + 1 H2O	-6.3771057	true	3.1.2.6	rhea:25245
MNXR2773	[n]	R09796	1 MNXM2 + 1 MNXM310 = 1 MNXM1 + 1 MNXM285	1 H2O + 1 methylglyoxal = 1 H(+) + 1 (R)-lactate	0	true	4.2.1.130	rhea:27754
MNXR2774	[c]	R00366	1 MNXM2 + 1 MNXM29 + 1 MNXM4 = 1 MNXM15 + 1 MNXM22 + 1 MNXM69	1 H2O + 1 glycine + 1 O2 = 1 NH4(+) + 1 hydrogen peroxide + 1 glyoxylate	-22.217125	true	1.4.3.19;1.4.3.3	rhea:11532
MNXR2774	[m]	R00366	1 MNXM2 + 1 MNXM29 + 1 MNXM4 = 1 MNXM15 + 1 MNXM22 + 1 MNXM69	1 H2O + 1 glycine + 1 O2 = 1 NH4(+) + 1 hydrogen peroxide + 1 glyoxylate	-22.217125	true	1.4.3.19;1.4.3.3	rhea:11532
MNXR2783	[c]	R00888	1 MNXM2 + 1 MNXM516 = 1 MNXM82	1 H2O + 1 GDP-4-dehydro-6-deoxy-alpha-D-mannose(2-) = 1 GDP-alpha-D-mannose	-13.897034	true	4.2.1.47	rhea:23820
MNXR2785	[c]	R05646	1 MNXM1 + 1 MNXM1736 + 1 MNXM7 = 1 MNXM1554 + 1 MNXM3	1 H(+) + 1 D-glycero-beta-D-manno-heptose 1,7-bisphosphate + 1 ADP = 1 D-glycero-beta-D-manno-heptose 7-phosphate + 1 ATP	-4.5	true	2.7.1.167	rhea:27473
MNXR2786	[c]	R05647	1 MNXM1736 + 1 MNXM2 = 1 MNXM1661 + 1 MNXM9	1 D-glycero-beta-D-manno-heptose 1,7-bisphosphate + 1 H2O = 1 D-glycero-beta-D-manno-heptose 1-phosphate + 1 phosphate	9.713501	true	3.1.3.82	rhea:28518
MNXR2787	[c]	R01134	2 MNXM1 + 1 MNXM113 + 1 MNXM6 = 1 MNXM125 + 1 MNXM15 + 1 MNXM5	2 H(+) + 1 GMP(3-) + 1 NADPH = 1 IMP(2-) + 1 NH4(+) + 1 NADP(+)	5.303528	true	1.6.6.8;1.7.1.7	rhea:17185
MNXR2787	[m]	R01134	2 MNXM1 + 1 MNXM113 + 1 MNXM6 = 1 MNXM125 + 1 MNXM15 + 1 MNXM5	2 H(+) + 1 GMP(3-) + 1 NADPH = 1 IMP(2-) + 1 NH4(+) + 1 NADP(+)	5.303528	true	1.6.6.8;1.7.1.7	rhea:17185
MNXR27876	[c]		1 MNXM2 = 1 MNXM114	1 H2O = 1 L-proline	0	false	3.4.11.5	seed:rxn05776
MNXR27876	[m]		1 MNXM2 = 1 MNXM114	1 H2O = 1 L-proline	0	false	3.4.11.5	seed:rxn05776
MNXR27876	[n]		1 MNXM2 = 1 MNXM114	1 H2O = 1 L-proline	0	false	3.4.11.5	seed:rxn05776
MNXR2788	[c]	R01230	2 MNXM1 + 1 MNXM11 + 1 MNXM113 + 1 MNXM14 = 1 MNXM15 + 1 MNXM298 + 1 MNXM3	2 H(+) + 1 diphosphate(3-) + 1 GMP(3-) + 1 AMP = 1 NH4(+) + 1 5'-xanthylate(2-) + 1 ATP	-14.965942	true	6.3.4.1;6.3.5.2	rhea:18301
MNXR2788	[m]	R01230	2 MNXM1 + 1 MNXM11 + 1 MNXM113 + 1 MNXM14 = 1 MNXM15 + 1 MNXM298 + 1 MNXM3	2 H(+) + 1 diphosphate(3-) + 1 GMP(3-) + 1 AMP = 1 NH4(+) + 1 5'-xanthylate(2-) + 1 ATP	-14.965942	true	6.3.4.1;6.3.5.2	rhea:18301
MNXR27889	[m]		1 MNXM2 = 1 MNXM41	1 H2O = 1 D-glucopyranose	0	false	3.2.1.10;3.2.1.106;3.2.1.20;3.2.1.28;3.2.1.3;3.2.1.33;3.2.1.39;3.2.1.58;3.2.1.74;3.2.1.84	seed:rxn05807
MNXR27892	[n]		1 MNXM11 = 1 MNXM286	1 diphosphate(3-) = 1 dATP	0	false	2.7.7.7	seed:rxn05816
MNXR27893	[c]		1 MNXM11 = 1 MNXM344	1 diphosphate(3-) = 1 dGTP	0	false	2.7.7.7	seed:rxn05817
MNXR27893	[n]		1 MNXM11 = 1 MNXM344	1 diphosphate(3-) = 1 dGTP	0	false	2.7.7.7	seed:rxn05817
MNXR27894	[n]		1 MNXM11 = 1 MNXM360	1 diphosphate(3-) = 1 dCTP	0	false	2.7.7.7	seed:rxn05818
MNXR27896	[n]		1 MNXM2911 = 1 MNXM11	1 2'-deoxyribonucleoside triphosphate = 1 diphosphate(3-)	0	false	2.7.7.31;2.7.7.49;2.7.7.7	seed:rxn05820
MNXR27899	[c]		1 MNXM3 = 1 MNXM11	1 ATP = 1 diphosphate(3-)	0	false	2.7.7.19;2.7.7.25;2.7.7.48;2.7.7.6	seed:rxn05840
MNXR27899	[n]		1 MNXM3 = 1 MNXM11	1 ATP = 1 diphosphate(3-)	0	false	2.7.7.19;2.7.7.25;2.7.7.48;2.7.7.6	seed:rxn05840
MNXR27900	[m]		1 MNXM9 = 1 MNXM7	1 phosphate = 1 ADP	0	false	2.7.7.8	seed:rxn05842
MNXR27904	[c]		1 MNXM11 = 1 MNXM51	1 diphosphate(3-) = 1 GTP	0	false	2.7.7.6	seed:rxn05846
MNXR27904	[m]		1 MNXM11 = 1 MNXM51	1 diphosphate(3-) = 1 GTP	0	false	2.7.7.6	seed:rxn05846
MNXR27904	[n]		1 MNXM11 = 1 MNXM51	1 diphosphate(3-) = 1 GTP	0	false	2.7.7.6	seed:rxn05846
MNXR27905	[c]		1 MNXM11 = 1 MNXM63	1 diphosphate(3-) = 1 CTP	0	false	2.7.7.21;2.7.7.6	seed:rxn05847
MNXR27905	[m]		1 MNXM11 = 1 MNXM63	1 diphosphate(3-) = 1 CTP	0	false	2.7.7.21;2.7.7.6	seed:rxn05847
MNXR27905	[n]		1 MNXM11 = 1 MNXM63	1 diphosphate(3-) = 1 CTP	0	false	2.7.7.21;2.7.7.6	seed:rxn05847
MNXR27906	[c]		1 MNXM11 = 1 MNXM121	1 diphosphate(3-) = 1 UTP	0	false	2.7.7.52;2.7.7.6	seed:rxn05848
MNXR27906	[m]		1 MNXM11 = 1 MNXM121	1 diphosphate(3-) = 1 UTP	0	false	2.7.7.52;2.7.7.6	seed:rxn05848
MNXR27906	[n]		1 MNXM11 = 1 MNXM121	1 diphosphate(3-) = 1 UTP	0	false	2.7.7.52;2.7.7.6	seed:rxn05848
MNXR27907	[c]		1 MNXM484 = 1 MNXM11	1 ribonucleoside triphosphate = 1 diphosphate(3-)	0	false	2.7.7.48;2.7.7.6	seed:rxn05849
MNXR27907	[n]		1 MNXM484 = 1 MNXM11	1 ribonucleoside triphosphate = 1 diphosphate(3-)	0	false	2.7.7.48;2.7.7.6	seed:rxn05849
MNXR2793	[c]	R01528	1 MNXM13 + 1 MNXM145 + 1 MNXM6 = 1 MNXM325 + 1 MNXM5	1 CO(2) + 1 D-ribulose 5-phosphate(2-) + 1 NADPH = 1 6-phosphonatooxy-D-gluconate + 1 NADP(+)	-1.3841553	true	1.1.1.44	rhea:10116
MNXR27931	[m]		1 MNXM2 = 1 MNXM182	1 H2O = 1 D-mannopyranose	0	false	3.2.1.113;3.2.1.114;3.2.1.137;3.2.1.77;3.2.1.78	seed:rxn05973
MNXR27931	[n]		1 MNXM2 = 1 MNXM182	1 H2O = 1 D-mannopyranose	0	false	3.2.1.113;3.2.1.114;3.2.1.137;3.2.1.77;3.2.1.78	seed:rxn05973
MNXR2794	[c]	R01737	1 MNXM1 + 1 MNXM325 + 1 MNXM7 = 1 MNXM3 + 1 MNXM341	1 H(+) + 1 6-phosphonatooxy-D-gluconate + 1 ADP = 1 ATP + 1 D-gluconate	-15.02417	true	2.7.1.12	rhea:19433
MNXR2802	[c]	R01030	1 MNXM2 + 1 MNXM367 = 1 MNXM1 + 1 MNXM66 + 1 MNXM90	1 H2O + 1 L-alpha-glycerophosphocholine = 1 H(+) + 1 sn-glycerol 3-phosphate(2-) + 1 choline	3.7846527	true	3.1.4.2;3.1.4.46	rhea:16061
MNXR2802	[m]	R01030	1 MNXM2 + 1 MNXM367 = 1 MNXM1 + 1 MNXM66 + 1 MNXM90	1 H2O + 1 L-alpha-glycerophosphocholine = 1 H(+) + 1 sn-glycerol 3-phosphate(2-) + 1 choline	3.7846527	true	3.1.4.2;3.1.4.46	rhea:16061
MNXR28020	[c]		1 MNXM358 + 1 MNXM39 = 1 MNXM3143	1 17beta-estradiol + 1 formate = 1 19-oxo-testosterone	0	false	0	seed:rxn06311
MNXR2803	[c]	R01470	1 MNXM2 + 1 MNXM368 = 1 MNXM1 + 1 MNXM218 + 1 MNXM66	1 H2O + 1 sn-glycero-3-phosphoethanolamine zwitterion = 1 H(+) + 1 ethanolamine + 1 sn-glycerol 3-phosphate(2-)	-4.813	true	3.1.4.2;3.1.4.46	rhea:29319
MNXR2803	[m]	R01470	1 MNXM2 + 1 MNXM368 = 1 MNXM1 + 1 MNXM218 + 1 MNXM66	1 H2O + 1 sn-glycero-3-phosphoethanolamine zwitterion = 1 H(+) + 1 ethanolamine + 1 sn-glycerol 3-phosphate(2-)	-4.813	true	3.1.4.2;3.1.4.46	rhea:29319
MNXR28115	[c]		1 MNXM1408 + 1 MNXM2 = 1 MNXM10274 + 1 MNXM365	1 5-[(5-phospho-1-deoxy-D-ribulos-1-ylimino)methylamino]-1-(5-phospho-D-ribosyl)imidazole-4-carboxamide + 1 H2O = 1 5'-Phospho-D-1-ribulosylformimine + 1 5-amino-1-(5-phospho-D-ribosyl)imidazole-4-carboxamide(2-)	0	false	0	seed:rxn06761
MNXR2817	[m]		1 MNXM1 + 1 MNXM113 + 1 MNXM7 = 1 MNXM3 + 1 MNXM401	1 H(+) + 1 GMP(3-) + 1 ADP = 1 ATP + 1 guanosine	0	true	2.7.1.73	rhea:27710
MNXR2817	[n]		1 MNXM1 + 1 MNXM113 + 1 MNXM7 = 1 MNXM3 + 1 MNXM401	1 H(+) + 1 GMP(3-) + 1 ADP = 1 ATP + 1 guanosine	0	true	2.7.1.73	rhea:27710
MNXR28192	[n]		1 MNXM2 = 1 MNXM26	1 H2O = 1 acetate	0	false	3.5.1.41;3.5.1.89	seed:rxn06997
MNXR28229	[m]		1 MNXM2 = 1 MNXM157	1 H2O = 1 methanol	0	false	3.1.1.11	seed:rxn07089
MNXR28229	[n]		1 MNXM2 = 1 MNXM157	1 H2O = 1 methanol	0	false	3.1.1.11	seed:rxn07089
MNXR2826	[c]	R00115	1 MNXM1 + 1 MNXM151 + 1 MNXM6 = 1 MNXM5 + 2 MNXM57	1 H(+) + 1 glutathione disulfide(2-) + 1 NADPH = 1 NADP(+) + 2 glutathione	-1.640625	true	1.6.4.2;1.8.1.7	rhea:11740
MNXR28270	[c]		1 MNXM413 = 1 MNXM9	1 ribonucleoside diphosphate = 1 phosphate	0	false	2.7.7.56;2.7.7.8	seed:rxn07227
MNXR28278	[c]	R07358	1 MNXM1 + 1 MNXM10 + 1 MNXM769 = 1 MNXM376 + 1 MNXM8	1 H(+) + 1 NADH(2-) + 1 1,4-benzoquinone = 1 hydroquinone + 1 NAD(+)	0	true	1.6.5.2	kegg:R07358
MNXR2828	[c]	R00274	1 MNXM22 + 2 MNXM57 = 1 MNXM151 + 2 MNXM2	1 hydrogen peroxide + 2 glutathione = 1 glutathione disulfide(2-) + 2 H2O	-74.82816	true	1.11.1.9	rhea:16833
MNXR2832	[c]	R00497	1 MNXM1 + 1 MNXM57 + 1 MNXM7 + 1 MNXM9 = 1 MNXM29 + 1 MNXM3 + 1 MNXM412	1 H(+) + 1 glutathione + 1 ADP + 1 phosphate = 1 glycine + 1 ATP + 1 L-gamma-glutamyl-L-cysteinate(1-)	-6.265869	true	6.3.2.3	rhea:13557
MNXR2834	[c]	R00424	1 MNXM2 + 1 MNXM51 = 1 MNXM1 + 1 MNXM39 + 1 MNXM397	1 H2O + 1 GTP = 1 H(+) + 1 formate + 1 7,8-dihydroneopterin 3'-triphosphate(4-)	-12.088196	true	3.5.4.16	rhea:17473
MNXR2835	[c]	R00425	3 MNXM2 + 1 MNXM51 = 2 MNXM1 + 1 MNXM11 + 1 MNXM39 + 1 MNXM648	3 H2O + 1 GTP = 2 H(+) + 1 diphosphate(3-) + 1 formate + 1 2,5-diamino-4-hydroxy-6-(5-phosphonatoribosylamino)pyrimidine(3-)	-96.9801	true	3.5.4.25	rhea:23704
MNXR2835	[m]	R00425	3 MNXM2 + 1 MNXM51 = 2 MNXM1 + 1 MNXM11 + 1 MNXM39 + 1 MNXM648	3 H2O + 1 GTP = 2 H(+) + 1 diphosphate(3-) + 1 formate + 1 2,5-diamino-4-hydroxy-6-(5-phosphonatoribosylamino)pyrimidine(3-)	-96.9801	true	3.5.4.25	rhea:23704
MNXR2835	[n]	R00425	3 MNXM2 + 1 MNXM51 = 2 MNXM1 + 1 MNXM11 + 1 MNXM39 + 1 MNXM648	3 H2O + 1 GTP = 2 H(+) + 1 diphosphate(3-) + 1 formate + 1 2,5-diamino-4-hydroxy-6-(5-phosphonatoribosylamino)pyrimidine(3-)	-96.9801	true	3.5.4.25	rhea:23704
MNXR2844	[c]	R01676	1 MNXM1 + 1 MNXM2 + 1 MNXM259 = 1 MNXM15 + 1 MNXM174	1 H(+) + 1 H2O + 1 guanine = 1 NH4(+) + 1 9H-xanthine	-4.1229954	true	3.5.4.3	rhea:14665
MNXR2844	[m]	R01676	1 MNXM1 + 1 MNXM2 + 1 MNXM259 = 1 MNXM15 + 1 MNXM174	1 H(+) + 1 H2O + 1 guanine = 1 NH4(+) + 1 9H-xanthine	-4.1229954	true	3.5.4.3	rhea:14665
MNXR2848	[c]	R01990	1 MNXM117 + 1 MNXM192 = 1 MNXM1312 + 1 MNXM2	1 urea + 1 4-aminobutanoate = 1 4-guanidinobutanoic acid zwitterion + 1 H2O	-3.572998	true	3.5.3.7	rhea:19501
MNXR2848	[n]	R01990	1 MNXM117 + 1 MNXM192 = 1 MNXM1312 + 1 MNXM2	1 urea + 1 4-aminobutanoate = 1 4-guanidinobutanoic acid zwitterion + 1 H2O	-3.572998	true	3.5.3.7	rhea:19501
MNXR285	[c]	R08764	2 MNXM1 + 1 MNXM10 + 1 MNXM4 + 1 MNXM773 = 1 MNXM13 + 1 MNXM2 + 1 MNXM8 + 1 MNXM888	2 H(+) + 1 NADH(2-) + 1 O2 + 1 6-hydroxynicotinate = 1 CO(2) + 1 H2O + 1 NAD(+) + 1 pyridine-2,5-diol	-92.6247	true	1.14.13.114	rhea:27333
MNXR2856	[c]	R10092	1 MNXM1 + 1 MNXM60 = 1 MNXM13 + 1 MNXM2	1 H(+) + 1 bicarbonate = 1 CO(2) + 1 H2O	-48.847008	true	1.6.5.4;4.2.1.1	rhea:10748
MNXR28727	[c]		1 MNXM1 + 1 MNXM5130 + 1 MNXM9 = 1 MNXM11394 + 1 MNXM2	1 H(+) + 1 Diisohexadecanoylphosphatidylglycerol + 1 phosphate = 1 Diisohexadecanoylphosphatidylglycerophosphate + 1 H2O	0	true	3.1.3.27	seed:rxn10270
MNXR2899	[c]	R01975	1 MNXM1 + 1 MNXM10 + 1 MNXM133 = 1 MNXM446 + 1 MNXM8	1 H(+) + 1 NADH(2-) + 1 acetoacetyl-CoA(4-) = 1 (S)-3-hydroxybutanoyl-CoA(4-) + 1 NAD(+)	1.0817871	true	1.1.1.157;1.1.1.211;1.1.1.35	rhea:30799
MNXR2899	[m]	R01975	1 MNXM1 + 1 MNXM10 + 1 MNXM133 = 1 MNXM446 + 1 MNXM8	1 H(+) + 1 NADH(2-) + 1 acetoacetyl-CoA(4-) = 1 (S)-3-hydroxybutanoyl-CoA(4-) + 1 NAD(+)	1.0817871	true	1.1.1.157;1.1.1.211;1.1.1.35	rhea:30799
MNXR2899	[x]	R01975	1 MNXM1 + 1 MNXM10 + 1 MNXM133 = 1 MNXM446 + 1 MNXM8	1 H(+) + 1 NADH(2-) + 1 acetoacetyl-CoA(4-) = 1 (S)-3-hydroxybutanoyl-CoA(4-) + 1 NAD(+)	1.0817871	true	1.1.1.157;1.1.1.211;1.1.1.35	rhea:30799
MNXR2901	[c]	R04748	1 MNXM1 + 1 MNXM10 + 1 MNXM717 = 1 MNXM757 + 1 MNXM8	1 H(+) + 1 NADH(2-) + 1 3-oxohexanoyl-CoA = 1 (S)-3-hydroxyhexanoyl-CoA + 1 NAD(+)	1.0817871	true	1.1.1.211;1.1.1.35	rhea:31143
MNXR2901	[m]	R04748	1 MNXM1 + 1 MNXM10 + 1 MNXM717 = 1 MNXM757 + 1 MNXM8	1 H(+) + 1 NADH(2-) + 1 3-oxohexanoyl-CoA = 1 (S)-3-hydroxyhexanoyl-CoA + 1 NAD(+)	1.0817871	true	1.1.1.211;1.1.1.35	rhea:31143
MNXR2901	[x]	R04748	1 MNXM1 + 1 MNXM10 + 1 MNXM717 = 1 MNXM757 + 1 MNXM8	1 H(+) + 1 NADH(2-) + 1 3-oxohexanoyl-CoA = 1 (S)-3-hydroxyhexanoyl-CoA + 1 NAD(+)	1.0817871	true	1.1.1.211;1.1.1.35	rhea:31143
MNXR2902	[c]	R04745	1 MNXM1 + 1 MNXM10 + 1 MNXM706 = 1 MNXM766 + 1 MNXM8	1 H(+) + 1 NADH(2-) + 1 3-oxooctanoyl-CoA = 1 (S)-3-hydroxyoctanoyl-CoA + 1 NAD(+)	1.0817871	true	1.1.1.211;1.1.1.35	rhea:31195
MNXR2902	[m]	R04745	1 MNXM1 + 1 MNXM10 + 1 MNXM706 = 1 MNXM766 + 1 MNXM8	1 H(+) + 1 NADH(2-) + 1 3-oxooctanoyl-CoA = 1 (S)-3-hydroxyoctanoyl-CoA + 1 NAD(+)	1.0817871	true	1.1.1.211;1.1.1.35	rhea:31195
MNXR2902	[x]	R04745	1 MNXM1 + 1 MNXM10 + 1 MNXM706 = 1 MNXM766 + 1 MNXM8	1 H(+) + 1 NADH(2-) + 1 3-oxooctanoyl-CoA = 1 (S)-3-hydroxyoctanoyl-CoA + 1 NAD(+)	1.0817871	true	1.1.1.211;1.1.1.35	rhea:31195
MNXR2903	[c]	R04743	1 MNXM1 + 1 MNXM10 + 1 MNXM677 = 1 MNXM674 + 1 MNXM8	1 H(+) + 1 NADH(2-) + 1 3-oxodecanoyl-CoA = 1 (S)-3-hydroxydecanoyl-CoA + 1 NAD(+)	1.0817261	true	1.1.1.211;1.1.1.35	rhea:31187
MNXR2903	[m]	R04743	1 MNXM1 + 1 MNXM10 + 1 MNXM677 = 1 MNXM674 + 1 MNXM8	1 H(+) + 1 NADH(2-) + 1 3-oxodecanoyl-CoA = 1 (S)-3-hydroxydecanoyl-CoA + 1 NAD(+)	1.0817261	true	1.1.1.211;1.1.1.35	rhea:31187
MNXR2903	[x]	R04743	1 MNXM1 + 1 MNXM10 + 1 MNXM677 = 1 MNXM674 + 1 MNXM8	1 H(+) + 1 NADH(2-) + 1 3-oxodecanoyl-CoA = 1 (S)-3-hydroxydecanoyl-CoA + 1 NAD(+)	1.0817261	true	1.1.1.211;1.1.1.35	rhea:31187
MNXR2904	[c]	R04741	1 MNXM1 + 1 MNXM10 + 1 MNXM705 = 1 MNXM733 + 1 MNXM8	1 H(+) + 1 NADH(2-) + 1 3-oxolauroyl-CoA = 1 (S)-3-hydroxylauroyl-CoA + 1 NAD(+)	3.76	true	1.1.1.211;1.1.1.35	rhea:31179
MNXR2904	[m]	R04741	1 MNXM1 + 1 MNXM10 + 1 MNXM705 = 1 MNXM733 + 1 MNXM8	1 H(+) + 1 NADH(2-) + 1 3-oxolauroyl-CoA = 1 (S)-3-hydroxylauroyl-CoA + 1 NAD(+)	3.76	true	1.1.1.211;1.1.1.35	rhea:31179
MNXR2904	[x]	R04741	1 MNXM1 + 1 MNXM10 + 1 MNXM705 = 1 MNXM733 + 1 MNXM8	1 H(+) + 1 NADH(2-) + 1 3-oxolauroyl-CoA = 1 (S)-3-hydroxylauroyl-CoA + 1 NAD(+)	3.76	true	1.1.1.211;1.1.1.35	rhea:31179
MNXR2905	[c]	R04739	1 MNXM1 + 1 MNXM10 + 1 MNXM707 = 1 MNXM767 + 1 MNXM8	1 H(+) + 1 NADH(2-) + 1 3-oxotetradecanoyl-CoA = 1 (S)-3-hydroxytetradecanoyl-CoA + 1 NAD(+)	1.0818481	true	1.1.1.211;1.1.1.35	rhea:31167
MNXR2905	[m]	R04739	1 MNXM1 + 1 MNXM10 + 1 MNXM707 = 1 MNXM767 + 1 MNXM8	1 H(+) + 1 NADH(2-) + 1 3-oxotetradecanoyl-CoA = 1 (S)-3-hydroxytetradecanoyl-CoA + 1 NAD(+)	1.0818481	true	1.1.1.211;1.1.1.35	rhea:31167
MNXR2905	[x]	R04739	1 MNXM1 + 1 MNXM10 + 1 MNXM707 = 1 MNXM767 + 1 MNXM8	1 H(+) + 1 NADH(2-) + 1 3-oxotetradecanoyl-CoA = 1 (S)-3-hydroxytetradecanoyl-CoA + 1 NAD(+)	1.0818481	true	1.1.1.211;1.1.1.35	rhea:31167
MNXR2906	[c]	R04737	1 MNXM1 + 1 MNXM10 + 1 MNXM738 = 1 MNXM8 + 1 MNXM825	1 H(+) + 1 NADH(2-) + 1 3-oxopalmitoyl-CoA(4-) = 1 NAD(+) + 1 (S)-3-hydroxypalmitoyl-CoA	1.0817261	true	1.1.1.211;1.1.1.35	rhea:31159
MNXR2906	[m]	R04737	1 MNXM1 + 1 MNXM10 + 1 MNXM738 = 1 MNXM8 + 1 MNXM825	1 H(+) + 1 NADH(2-) + 1 3-oxopalmitoyl-CoA(4-) = 1 NAD(+) + 1 (S)-3-hydroxypalmitoyl-CoA	1.0817261	true	1.1.1.211;1.1.1.35	rhea:31159
MNXR2906	[x]	R04737	1 MNXM1 + 1 MNXM10 + 1 MNXM738 = 1 MNXM8 + 1 MNXM825	1 H(+) + 1 NADH(2-) + 1 3-oxopalmitoyl-CoA(4-) = 1 NAD(+) + 1 (S)-3-hydroxypalmitoyl-CoA	1.0817261	true	1.1.1.211;1.1.1.35	rhea:31159
MNXR2909	[c]	R04203	1 MNXM1 + 1 MNXM10 + 1 MNXM524 = 1 MNXM701 + 1 MNXM8	1 H(+) + 1 NADH(2-) + 1 2-methylacetoacetyl-CoA(4-) = 1 (2S,3S)-3-hydroxy-2-methylbutanoyl-CoA(4-) + 1 NAD(+)	1.0817261	true	1.1.1.178;1.1.1.35	rhea:13281
MNXR2909	[m]	R04203	1 MNXM1 + 1 MNXM10 + 1 MNXM524 = 1 MNXM701 + 1 MNXM8	1 H(+) + 1 NADH(2-) + 1 2-methylacetoacetyl-CoA(4-) = 1 (2S,3S)-3-hydroxy-2-methylbutanoyl-CoA(4-) + 1 NAD(+)	1.0817261	true	1.1.1.178;1.1.1.35	rhea:13281
MNXR2910	[m]	R01778	1 MNXM1 + 1 MNXM10 + 1 MNXM1310 = 1 MNXM1875 + 1 MNXM8	1 H(+) + 1 NADH(2-) + 1 3-oxo-fatty acyl-CoA(4-) = 1 (S)-3-hydroxyacyl-CoA(4-) + 1 NAD(+)	21.624023	true	1.1.1.211;1.1.1.35	rhea:22432
MNXR2910	[x]	R01778	1 MNXM1 + 1 MNXM10 + 1 MNXM1310 = 1 MNXM1875 + 1 MNXM8	1 H(+) + 1 NADH(2-) + 1 3-oxo-fatty acyl-CoA(4-) = 1 (S)-3-hydroxyacyl-CoA(4-) + 1 NAD(+)	21.624023	true	1.1.1.211;1.1.1.35	rhea:22432
MNXR2911	[c]	R04371	1 MNXM2 + 1 MNXM920 = 1 MNXM984	1 H2O + 1 but-1-ene-1,2,4-tricarboxylate = 1 (1R,2S)-homoisocitrate	0.052978516	true	4.2.1.114;4.2.1.36	rhea:15485
MNXR2911	[m]	R04371	1 MNXM2 + 1 MNXM920 = 1 MNXM984	1 H2O + 1 but-1-ene-1,2,4-tricarboxylate = 1 (1R,2S)-homoisocitrate	0.052978516	true	4.2.1.114;4.2.1.36	rhea:15485
MNXR2925	[c]	R00271	1 MNXM2 + 1 MNXM20 + 1 MNXM21 = 1 MNXM1 + 1 MNXM1056 + 1 MNXM12	1 H2O + 1 2-oxoglutarate + 1 acetyl-CoA(4-) = 1 H(+) + 1 (2R)-homocitrate + 1 CoA	-10.095398	true	2.3.3.14	rhea:12929
MNXR2925	[m]	R00271	1 MNXM2 + 1 MNXM20 + 1 MNXM21 = 1 MNXM1 + 1 MNXM1056 + 1 MNXM12	1 H2O + 1 2-oxoglutarate + 1 acetyl-CoA(4-) = 1 H(+) + 1 (2R)-homocitrate + 1 CoA	-10.095398	true	2.3.3.14	rhea:12929
MNXR29251	[c]		1 MNXM1087 + 1 MNXM2 + 1 MNXM8 = 1 MNXM10 + 1 MNXM1050 + 1 MNXM13	1 N-formylmethanofuran(5-) + 1 H2O + 1 NAD(+) = 1 NADH(2-) + 1 methanofuranate(4-) + 1 CO(2)	0	true	1.2.99.5	seed:rxn11938
MNXR2929	[c]		1 MNXM1 + 1 MNXM19 + 1 MNXM61 = 1 MNXM123 + 1 MNXM16	1 H(+) + 1 S-adenosyl-L-homocysteine + 1 L-methionine zwitterion = 1 homocysteine zwitterion + 1 S-adenosyl-L-methionine	0	true	2.1.1.10;2.1.1.B4	seed:rxn00452
MNXR2929	[m]		1 MNXM1 + 1 MNXM19 + 1 MNXM61 = 1 MNXM123 + 1 MNXM16	1 H(+) + 1 S-adenosyl-L-homocysteine + 1 L-methionine zwitterion = 1 homocysteine zwitterion + 1 S-adenosyl-L-methionine	0	true	2.1.1.10;2.1.1.B4	seed:rxn00452
MNXR2930	[n]		1 MNXM1 + 2 MNXM61 = 1 MNXM1119 + 1 MNXM123	1 H(+) + 2 L-methionine zwitterion = 1 S-methyl-L-methionine zwitterion + 1 homocysteine zwitterion	0	true	2.1.1.10	seed:rxn08703
MNXR29341	[c]		1 MNXM21 + 1 MNXM86 = 1 MNXM10118 + 1 MNXM12	1 acetyl-CoA(4-) + 1 propionyl-CoA(4-) = 1 3-oxopentanoyl-coa + 1 CoA	0	false	0	seed:rxn12285
MNXR2946	[c]	R04448	1 MNXM1 + 1 MNXM7 + 1 MNXM960 = 1 MNXM3 + 1 MNXM962	1 H(+) + 1 ADP + 1 4-methyl-5-(2-phosphonatooxyethyl)thiazole(2-) = 1 ATP + 1 5-(2-hydroxyethyl)-4-methylthiazole	-14.815918	true	2.7.1.50	rhea:24212
MNXR2946	[n]	R04448	1 MNXM1 + 1 MNXM7 + 1 MNXM960 = 1 MNXM3 + 1 MNXM962	1 H(+) + 1 ADP + 1 4-methyl-5-(2-phosphonatooxyethyl)thiazole(2-) = 1 ATP + 1 5-(2-hydroxyethyl)-4-methylthiazole	-14.815918	true	2.7.1.50	rhea:24212
MNXR2948	[c]	R01961	1 MNXM1 + 1 MNXM370 + 1 MNXM7 = 1 MNXM3 + 1 MNXM533	1 H(+) + 1 2-ammonio-2-deoxy-D-glucopyranose 6-phosphate(1-) + 1 ADP = 1 ATP + 1 2-ammonio-2-deoxy-D-glucopyranose	-13.567566	true	2.7.1.1;2.7.1.59;2.7.1.8	rhea:10948
MNXR2948	[m]	R01961	1 MNXM1 + 1 MNXM370 + 1 MNXM7 = 1 MNXM3 + 1 MNXM533	1 H(+) + 1 2-ammonio-2-deoxy-D-glucopyranose 6-phosphate(1-) + 1 ADP = 1 ATP + 1 2-ammonio-2-deoxy-D-glucopyranose	-13.567566	true	2.7.1.1;2.7.1.59;2.7.1.8	rhea:10948
MNXR2949	[c]	R01326	1 MNXM1 + 1 MNXM427 + 1 MNXM7 = 1 MNXM182 + 1 MNXM3	1 H(+) + 1 D-mannopyranose 6-phosphate(2-) + 1 ADP = 1 D-mannopyranose + 1 ATP	-14.815918	true	2.7.1.1;2.7.1.7	rhea:11028
MNXR2949	[n]	R01326	1 MNXM1 + 1 MNXM427 + 1 MNXM7 = 1 MNXM182 + 1 MNXM3	1 H(+) + 1 D-mannopyranose 6-phosphate(2-) + 1 ADP = 1 D-mannopyranose + 1 ATP	-14.815918	true	2.7.1.1;2.7.1.7	rhea:11028
MNXR2959	[c]	R02519	1 MNXM1 + 1 MNXM691 = 1 MNXM345 + 1 MNXM4	1 H(+) + 1 4-maleylacetoacetate = 1 homogentisate + 1 O2	-83.11824	true	1.13.11.5	rhea:15449
MNXR2959	[n]	R02519	1 MNXM1 + 1 MNXM691 = 1 MNXM345 + 1 MNXM4	1 H(+) + 1 4-maleylacetoacetate = 1 homogentisate + 1 O2	-83.11824	true	1.13.11.5	rhea:15449
MNXR2961	[c]	R02047	1 MNXM396 + 1 MNXM8 = 1 MNXM1 + 1 MNXM10 + 1 MNXM305	1 3-hydroxy-2-isobutyrate + 1 NAD(+) = 1 H(+) + 1 NADH(2-) + 1 2-methyl-3-oxopropanoate	2.541809	true	1.1.1.31;1.1.1.35	rhea:17681
MNXR2963	[c]	R01168	1 MNXM15 + 1 MNXM700 = 1 MNXM134	1 NH4(+) + 1 trans-urocanate = 1 L-histidine zwitterion	-0.80412674	true	4.3.1.3	rhea:21232
MNXR2964	[c]	R01167	1 MNXM1 + 1 MNXM134 = 1 MNXM13 + 1 MNXM635	1 H(+) + 1 L-histidine zwitterion = 1 CO(2) + 1 histaminium	-3.09	true	4.1.1.22;4.1.1.28	rhea:20840
MNXR2965	[c]	R02150	1 MNXM2 + 1 MNXM4 + 1 MNXM635 = 1 MNXM15 + 1 MNXM1745 + 1 MNXM22	1 H2O + 1 O2 + 1 histaminium = 1 NH4(+) + 1 imidazole-4-acetaldehyde + 1 hydrogen peroxide	-23.963	true	1.4.3.22;1.4.3.6	rhea:25625
MNXR2968	[c]	R01158	3 MNXM1 + 2 MNXM10 + 1 MNXM134 = 1 MNXM1281 + 1 MNXM2 + 2 MNXM8	3 H(+) + 2 NADH(2-) + 1 L-histidine zwitterion = 1 L-histidinol(1+) + 1 H2O + 2 NAD(+)	-9.939331	true	1.1.1.23	rhea:20641
MNXR2969	[c]	R03013	1 MNXM1281 + 1 MNXM9 = 1 MNXM1482 + 1 MNXM2	1 L-histidinol(1+) + 1 phosphate = 1 L-histidinol phosphate(1-) + 1 H2O	5.9687347	true	3.1.3.15	rhea:14465
MNXR29703	[c]		1 MNXM1 + 1 MNXM10 + 1 MNXM10048 = 1 MNXM10026 + 1 MNXM8	1 H(+) + 1 NADH(2-) + 1 3-keto-decanoyl-CoA = 1 3-hydroxydecanoyl-CoA + 1 NAD(+)	0	false	0	seed:rxn12969
MNXR29715	[c]		1 MNXM1397 = 1 MNXM10287	1 1-(5-phospho-D-ribosyl)-5-[(5-phospho-D-ribosylamino)methylideneamino]imidazole-4-carboxamide(4-) = 1 5-[(5-phospho-1-deoxy-D-ribulos-1-ylamino)methylideneamino]-1-(5-phospho-D-ribosyl)imidazole-4-carboxamide	0	false	0	seed:rxn12992
MNXR29758	[c]		1 MNXM21 + 1 MNXM342 = 1 MNXM10048 + 1 MNXM12	1 acetyl-CoA(4-) + 1 octanoyl-CoA(4-) = 1 3-keto-decanoyl-CoA + 1 CoA	0	false	0	seed:rxn13054
MNXR2978	[c]		1 MNXM2 + 1 MNXM576 = 1 MNXM1 + 1 MNXM32 + 1 MNXM359	1 H2O + 1 3-hydroxy-L-kynurenine zwitterion = 1 H(+) + 1 L-alanine zwitterion + 1 3-hydroxyanthranilate	0	true	3.7.1.3	rhea:25143
MNXR2980	[c]	R00084	1 MNXM2 + 4 MNXM554 = 4 MNXM15 + 1 MNXM547	1 H2O + 4 porphobilinogen(1-) = 4 NH4(+) + 1 preuroporphyrinogen(8-)	-49.56479	true	2.5.1.61;4.2.1.24;4.3.1.8	rhea:13185
MNXR2981	[c]	R02082	2 MNXM1 + 1 MNXM197 + 2 MNXM6 = 1 MNXM12 + 1 MNXM333 + 2 MNXM5	2 H(+) + 1 (3S)-3-hydroxy-3-methylglutaryl-CoA(5-) + 2 NADPH = 1 CoA + 1 (R)-mevalonate + 2 NADP(+)	-9.179321	true	1.1.1.34	rhea:15989
MNXR2982	[c]	R01978	1 MNXM1 + 1 MNXM12 + 1 MNXM197 = 1 MNXM133 + 1 MNXM2 + 1 MNXM21	1 H(+) + 1 CoA + 1 (3S)-3-hydroxy-3-methylglutaryl-CoA(5-) = 1 acetoacetyl-CoA(4-) + 1 H2O + 1 acetyl-CoA(4-)	-9.583496	true	2.3.3.10;4.1.3.5	rhea:10188
MNXR2982	[m]	R01978	1 MNXM1 + 1 MNXM12 + 1 MNXM197 = 1 MNXM133 + 1 MNXM2 + 1 MNXM21	1 H(+) + 1 CoA + 1 (3S)-3-hydroxy-3-methylglutaryl-CoA(5-) = 1 acetoacetyl-CoA(4-) + 1 H2O + 1 acetyl-CoA(4-)	-9.583496	true	2.3.3.10;4.1.3.5	rhea:10188
MNXR2984	[c]	R01360	1 MNXM154 + 1 MNXM21 = 1 MNXM197	1 acetoacetate + 1 acetyl-CoA(4-) = 1 (3S)-3-hydroxy-3-methylglutaryl-CoA(5-)	-1.2635498	true	4.1.3.4	rhea:24404
MNXR2984	[m]	R01360	1 MNXM154 + 1 MNXM21 = 1 MNXM197	1 acetoacetate + 1 acetyl-CoA(4-) = 1 (3S)-3-hydroxy-3-methylglutaryl-CoA(5-)	-1.2635498	true	4.1.3.4	rhea:24404
MNXR2985	[c]	R03471	1 MNXM1 + 1 MNXM7 + 1 MNXM790 = 1 MNXM3 + 1 MNXM874	1 H(+) + 1 ADP + 1 4-amino-2-methyl-5-phosphonatomethylpyrimidine(2-) = 1 ATP + 1 4-amino-5-hydroxymethyl-2-methylpyrimidine	-14.815887	true	2.7.1.49	rhea:23096
MNXR2985	[m]	R03471	1 MNXM1 + 1 MNXM7 + 1 MNXM790 = 1 MNXM3 + 1 MNXM874	1 H(+) + 1 ADP + 1 4-amino-2-methyl-5-phosphonatomethylpyrimidine(2-) = 1 ATP + 1 4-amino-5-hydroxymethyl-2-methylpyrimidine	-14.815887	true	2.7.1.49	rhea:23096
MNXR2997	[c]	R00750	1 MNXM23 + 1 MNXM75 = 1 MNXM1176	1 pyruvate + 1 acetaldehyde = 1 4-hydroxy-2-oxopentanoate	1.1900024	true	4.1.3.39	rhea:22624
MNXR2997	[m]	R00750	1 MNXM23 + 1 MNXM75 = 1 MNXM1176	1 pyruvate + 1 acetaldehyde = 1 4-hydroxy-2-oxopentanoate	1.1900024	true	4.1.3.39	rhea:22624
MNXR2998	[c]	R05298	1 MNXM23 + 1 MNXM821 = 1 MNXM2488	1 pyruvate + 1 propanal = 1 4-hydroxy-2-oxohexanoate	0	true	4.1.3;4.1.3.39	metacyc:RXN-12735
MNXR3014	[c]	R01394	1 MNXM392 = 1 MNXM475	1 3-hydroxypyruvate = 1 2-hydroxy-3-oxopropanoate	-1	true	5.3.1.22	rhea:11952
MNXR30143	[n]		1 MNXM1843 + 1 MNXM23 = 1 MNXM1755 + 1 MNXM285	1 methymenaquinol 7 + 1 pyruvate = 1 methylmenaquinone 7 + 1 (R)-lactate	0	true	1.1.2.4	seed:rxn13718
MNXR30145	[n]		1 MNXM1843 + 1 MNXM23 = 1 MNXM1755 + 1 MNXM179	1 methymenaquinol 7 + 1 pyruvate = 1 methylmenaquinone 7 + 1 (S)-lactate	0	true	1.1.2.3	seed:rxn13720
MNXR30153	[n]		1 MNXM107 + 1 MNXM1755 + 1 MNXM2 = 1 MNXM1843 + 1 MNXM207	1 nitrite + 1 methylmenaquinone 7 + 1 H2O = 1 methymenaquinol 7 + 1 nitrate	0	true	1.7.99.4	seed:rxn13733
MNXR3016	[c]	R01392	1 MNXM1 + 1 MNXM392 + 1 MNXM6 = 1 MNXM189 + 1 MNXM5	1 H(+) + 1 3-hydroxypyruvate + 1 NADPH = 1 D-glycerate + 1 NADP(+)	6.22	true	1.1.1.79;1.1.1.81;1.1.1.92	rhea:18657
MNXR3016	[m]	R01392	1 MNXM1 + 1 MNXM392 + 1 MNXM6 = 1 MNXM189 + 1 MNXM5	1 H(+) + 1 3-hydroxypyruvate + 1 NADPH = 1 D-glycerate + 1 NADP(+)	6.22	true	1.1.1.79;1.1.1.81;1.1.1.92	rhea:18657
MNXR302	[c]	R01357	1 MNXM11 + 1 MNXM133 + 1 MNXM14 = 1 MNXM12 + 1 MNXM154 + 1 MNXM3	1 diphosphate(3-) + 1 acetoacetyl-CoA(4-) + 1 AMP = 1 CoA + 1 acetoacetate + 1 ATP	-8.241699	true	6.2.1.16	rhea:16117
MNXR3028	[c]	R02353	1 MNXM1 + 1 MNXM327 + 1 MNXM6 = 1 MNXM358 + 1 MNXM5	1 H(+) + 1 estrone + 1 NADPH = 1 17beta-estradiol + 1 NADP(+)	2.3	true	1.1.1.51;1.1.1.62	rhea:24616
MNXR3029	[c]	R01836	1 MNXM1 + 1 MNXM10 + 1 MNXM239 = 1 MNXM294 + 1 MNXM8	1 H(+) + 1 NADH(2-) + 1 androstenedione = 1 testosterone + 1 NAD(+)	-0.37817383	true	1.1.1.239;1.1.1.51;1.1.1.62;1.1.1.63	rhea:14929
MNXR3030	[c]	R01838	1 MNXM1 + 1 MNXM239 + 1 MNXM6 = 1 MNXM294 + 1 MNXM5	1 H(+) + 1 androstenedione + 1 NADPH = 1 testosterone + 1 NADP(+)	-1.6264648	true	1.1.1.239;1.1.1.51;1.1.1.62;1.1.1.63;1.1.1.64	rhea:14981
MNXR3033	[c]	R02352	1 MNXM1 + 1 MNXM10 + 1 MNXM327 = 1 MNXM358 + 1 MNXM8	1 H(+) + 1 NADH(2-) + 1 estrone = 1 17beta-estradiol + 1 NAD(+)	2.3	true	1.1.1.51;1.1.1.62	rhea:24612
MNXR30340	[c]	R00849	1 MNXM376 + 1 MNXM77 = 1 MNXM66 + 1 MNXM769	1 hydroquinone + 1 glycerone phosphate = 1 sn-glycerol 3-phosphate(2-) + 1 1,4-benzoquinone	0	true	1.1.5.3	kegg:R00849
MNXR30347	[c]	R01868	1 MNXM235 + 1 MNXM376 = 1 MNXM252 + 1 MNXM769	1 orotate + 1 hydroquinone = 1 (S)-dihydroorotate + 1 1,4-benzoquinone	16.55	true	1.3.5.2	kegg:R01868
MNXR30347	[m]	R01868	1 MNXM235 + 1 MNXM376 = 1 MNXM252 + 1 MNXM769	1 orotate + 1 hydroquinone = 1 (S)-dihydroorotate + 1 1,4-benzoquinone	16.55	true	1.3.5.2	kegg:R01868
MNXR3038	[c]	R01837	1 MNXM1 + 1 MNXM10 + 1 MNXM239 = 1 MNXM375 + 1 MNXM8	1 H(+) + 1 NADH(2-) + 1 androstenedione = 1 dehydroepiandrosterone + 1 NAD(+)	0	true	1.1.1.145;5.3.3.1	kegg:R01837
MNXR3044	[c]	R01773	1 MNXM1 + 1 MNXM10 + 1 MNXM361 = 1 MNXM353 + 1 MNXM8	1 H(+) + 1 NADH(2-) + 1 L-aspartate 4-semialdehyde = 1 L-homoserine zwitterion + 1 NAD(+)	5.22	true	1.1.1.3	rhea:15757
MNXR3044	[m]	R01773	1 MNXM1 + 1 MNXM10 + 1 MNXM361 = 1 MNXM353 + 1 MNXM8	1 H(+) + 1 NADH(2-) + 1 L-aspartate 4-semialdehyde = 1 L-homoserine zwitterion + 1 NAD(+)	5.22	true	1.1.1.3	rhea:15757
MNXR3045	[c]	R01775	1 MNXM1 + 1 MNXM361 + 1 MNXM6 = 1 MNXM353 + 1 MNXM5	1 H(+) + 1 L-aspartate 4-semialdehyde + 1 NADPH = 1 L-homoserine zwitterion + 1 NADP(+)	-7.72937	true	1.1.1.3	rhea:15761
MNXR3045	[m]	R01775	1 MNXM1 + 1 MNXM361 + 1 MNXM6 = 1 MNXM353 + 1 MNXM5	1 H(+) + 1 L-aspartate 4-semialdehyde + 1 NADPH = 1 L-homoserine zwitterion + 1 NADP(+)	-7.72937	true	1.1.1.3	rhea:15761
MNXR30457	[c]	R04188	1 MNXM20 + 1 MNXM2053 = 1 MNXM89557 + 1 MNXM933	1 2-oxoglutarate + 1 (S)-3-aminoisobutyric acid zwitterion = 1 L-glutamate + 1 (S)-methylmalonate semialdehyde	0.324112	true	2.6.1.22	metacyc:2.6.1.22-RXN
MNXR3046	[c]	R01776	1 MNXM12 + 1 MNXM699 = 1 MNXM21 + 1 MNXM353	1 CoA + 1 O-acetyl-L-homoserine zwitterion = 1 acetyl-CoA(4-) + 1 L-homoserine zwitterion	-3.6100464	true	2.3.1.31	rhea:13701
MNXR3046	[m]	R01776	1 MNXM12 + 1 MNXM699 = 1 MNXM21 + 1 MNXM353	1 CoA + 1 O-acetyl-L-homoserine zwitterion = 1 acetyl-CoA(4-) + 1 L-homoserine zwitterion	-3.6100464	true	2.3.1.31	rhea:13701
MNXR3046	[x]	R01776	1 MNXM12 + 1 MNXM699 = 1 MNXM21 + 1 MNXM353	1 CoA + 1 O-acetyl-L-homoserine zwitterion = 1 acetyl-CoA(4-) + 1 L-homoserine zwitterion	-3.6100464	true	2.3.1.31	rhea:13701
MNXR3047	[c]	R01771	1 MNXM1 + 1 MNXM1334 + 1 MNXM7 = 1 MNXM3 + 1 MNXM353	1 H(+) + 1 O-phosphonato-L-homoserine(2-) + 1 ADP = 1 ATP + 1 L-homoserine zwitterion	-14.815857	true	2.7.1.39	rhea:13985
MNXR3047	[m]	R01771	1 MNXM1 + 1 MNXM1334 + 1 MNXM7 = 1 MNXM3 + 1 MNXM353	1 H(+) + 1 O-phosphonato-L-homoserine(2-) + 1 ADP = 1 ATP + 1 L-homoserine zwitterion	-14.815857	true	2.7.1.39	rhea:13985
MNXR3050	[c]	R00018	1 MNXM15 + 1 MNXM1778 = 2 MNXM118	1 NH4(+) + 1 sym-homospermidinium(3+) = 2 putrescine	-1.1340942	true	2.5.1.44	rhea:18645
MNXR3051	[c]	R01777	1 MNXM12 + 1 MNXM820 = 1 MNXM353 + 1 MNXM92	1 CoA + 1 O-succinyl-L-homoserinate(1-) = 1 L-homoserine zwitterion + 1 succinyl-CoA(5-)	-1.1135864	true	2.3.1.46	rhea:22008
MNXR3051	[m]	R01777	1 MNXM12 + 1 MNXM820 = 1 MNXM353 + 1 MNXM92	1 CoA + 1 O-succinyl-L-homoserinate(1-) = 1 L-homoserine zwitterion + 1 succinyl-CoA(5-)	-1.1135864	true	2.3.1.46	rhea:22008
MNXR3051	[n]	R01777	1 MNXM12 + 1 MNXM820 = 1 MNXM353 + 1 MNXM92	1 CoA + 1 O-succinyl-L-homoserinate(1-) = 1 L-homoserine zwitterion + 1 succinyl-CoA(5-)	-1.1135864	true	2.3.1.46	rhea:22008
MNXR30562	[c]	R01939	1 MNXM20 + 1 MNXM268 = 1 MNXM263 + 1 MNXM89557	1 2-oxoglutarate + 1 L-2-aminoadipate = 1 2-oxoadipate(2-) + 1 L-glutamate	0.699982	true	2.6.1.39	rhea:12601
MNXR30569	[c]	R01648	1 MNXM172 + 1 MNXM89557 = 1 MNXM192 + 1 MNXM20	1 4-oxobutanoate + 1 L-glutamate = 1 4-aminobutanoate + 1 2-oxoglutarate	0.32409668	true	2.6.1.19	rhea:23352
MNXR30569	[m]	R01648	1 MNXM172 + 1 MNXM89557 = 1 MNXM192 + 1 MNXM20	1 4-oxobutanoate + 1 L-glutamate = 1 4-aminobutanoate + 1 2-oxoglutarate	0.32409668	true	2.6.1.19	rhea:23352
MNXR30582	[c]	R00259	1 MNXM1 + 1 MNXM12 + 1 MNXM730 = 1 MNXM21 + 1 MNXM89557	1 H(+) + 1 CoA + 1 N-acetyl-L-glutamate(2-) = 1 acetyl-CoA(4-) + 1 L-glutamate	-6.538208	true	2.1.4.1;2.3.1.1	rhea:24292
MNXR30582	[m]	R00259	1 MNXM1 + 1 MNXM12 + 1 MNXM730 = 1 MNXM21 + 1 MNXM89557	1 H(+) + 1 CoA + 1 N-acetyl-L-glutamate(2-) = 1 acetyl-CoA(4-) + 1 L-glutamate	-6.538208	true	2.1.4.1;2.3.1.1	rhea:24292
MNXR30607	[c]		1 MNXM2 + 1 MNXM817 = 1 MNXM26 + 1 MNXM89689	1 H2O + 1 N(2)-acetyl-L-ornithine zwitterion = 1 acetate + 1 ornithinium(1+)	0	true	3.5.1.14;3.5.1.16	seed:rxn00469
MNXR30607	[m]		1 MNXM2 + 1 MNXM817 = 1 MNXM26 + 1 MNXM89689	1 H2O + 1 N(2)-acetyl-L-ornithine zwitterion = 1 acetate + 1 ornithinium(1+)	0	true	3.5.1.14;3.5.1.16	seed:rxn00469
MNXR30608	[c]	R01324	1 MNXM89661 = 1 MNXM131	1 isocitrate(3-) = 1 citrate	1.42	true	4.2.1.3	rhea:10336
MNXR30609	[c]	R01900	1 MNXM2 + 1 MNXM813 = 1 MNXM89661	1 H2O + 1 cis-aconitate(3-) = 1 isocitrate(3-)	-3.1329956	true	4.2.1.3	rhea:22144
MNXR30609	[m]	R01900	1 MNXM2 + 1 MNXM813 = 1 MNXM89661	1 H2O + 1 cis-aconitate(3-) = 1 isocitrate(3-)	-3.1329956	true	4.2.1.3	rhea:22144
MNXR30610	[c]	R02283	1 MNXM20 + 1 MNXM817 = 1 MNXM1062 + 1 MNXM89557	1 2-oxoglutarate + 1 N(2)-acetyl-L-ornithine zwitterion = 1 2-acetamido-5-oxopentanoate + 1 L-glutamate	0.3241272	true	2.6.1.11	rhea:18049
MNXR30610	[m]	R02283	1 MNXM20 + 1 MNXM817 = 1 MNXM1062 + 1 MNXM89557	1 2-oxoglutarate + 1 N(2)-acetyl-L-ornithine zwitterion = 1 2-acetamido-5-oxopentanoate + 1 L-glutamate	0.3241272	true	2.6.1.11	rhea:18049
MNXR30623	[c]	R01716	1 MNXM337 + 1 MNXM37 = 1 MNXM1458 + 1 MNXM89557	1 chorismate(2-) + 1 L-glutamine zwitterion = 1 4-amino-4-deoxychorismate(1-) + 1 L-glutamate	-2.0558853	true	2.6.1.85	rhea:11672
MNXR3064	[c]		1 MNXM2 + 1 MNXM366 = 1 MNXM548 + 1 MNXM9	1 H2O + 1 pyridoxamine 5'-phosphate(1-) = 1 pyridoxaminium(1+) + 1 phosphate	0	true	3.1.3.74	rhea:25135
MNXR30666	[c]		1 MNXM699 + 1 MNXM89582 = 1 MNXM123 + 1 MNXM26	1 O-acetyl-L-homoserine zwitterion + 1 hydrogen sulfide = 1 homocysteine zwitterion + 1 acetate	0	true	2.5.1.49;4.2.99.10;4.2.99.8	seed:rxn00952
MNXR30666	[m]		1 MNXM699 + 1 MNXM89582 = 1 MNXM123 + 1 MNXM26	1 O-acetyl-L-homoserine zwitterion + 1 hydrogen sulfide = 1 homocysteine zwitterion + 1 acetate	0	true	2.5.1.49;4.2.99.10;4.2.99.8	seed:rxn00952
MNXR30666	[n]		1 MNXM699 + 1 MNXM89582 = 1 MNXM123 + 1 MNXM26	1 O-acetyl-L-homoserine zwitterion + 1 hydrogen sulfide = 1 homocysteine zwitterion + 1 acetate	0	true	2.5.1.49;4.2.99.10;4.2.99.8	seed:rxn00952
MNXR30684	[c]	R03080	1 MNXM1 + 1 MNXM10 + 1 MNXM909 = 1 MNXM8 + 1 MNXM90191	1 H(+) + 1 NADH(2-) + 1 (R)-lactaldehyde = 1 NAD(+) + 1 (R)-propane-1,2-diol	2.5417786	true	1.1.1.21;1.1.1.77	rhea:23872
MNXR3070	[c]	R01717	1 MNXM337 = 1 MNXM799	1 chorismate(2-) = 1 isochorismate(2-)	0	true	5.4.4.2;5.4.99.6	rhea:18985
MNXR30727	[m]	R02274	1 MNXM1410 + 1 MNXM89557 = 1 MNXM20 + 1 MNXM792	1 5-oxopentanoate + 1 L-glutamate = 1 2-oxoglutarate + 1 5-aminopentanoate	0.32411194	true	2.6.1.48	rhea:10212
MNXR30737	[c]		1 MNXM2 + 1 MNXM70 = 1 MNXM117 + 1 MNXM89689	1 H2O + 1 L-argininium(1+) = 1 urea + 1 ornithinium(1+)	0	true	3.5.3.1	seed:rxn00394
MNXR3074	[m]		1 MNXM162 = 1 MNXM25 + 1 MNXM69	1 D-threo-isocitrate(3-) = 1 succinate(2-) + 1 glyoxylate	0	true	4.1.3.1	metacyc:ISOCIT-CLEAV-RXN
MNXR30815	[c]		1 MNXM1 + 1 MNXM304 + 1 MNXM89582 = 1 MNXM1020 + 2 MNXM89	1 H(+) + 1 biotin + 1 hydrogen sulfide = 1 dethiobiotin(1-) + 2 sulfur	0	true	2.8.1.6	bigg:BTS3r
MNXR30815	[m]		1 MNXM1 + 1 MNXM304 + 1 MNXM89582 = 1 MNXM1020 + 2 MNXM89	1 H(+) + 1 biotin + 1 hydrogen sulfide = 1 dethiobiotin(1-) + 2 sulfur	0	true	2.8.1.6	bigg:BTS3r
MNXR30815	[n]		1 MNXM1 + 1 MNXM304 + 1 MNXM89582 = 1 MNXM1020 + 2 MNXM89	1 H(+) + 1 biotin + 1 hydrogen sulfide = 1 dethiobiotin(1-) + 2 sulfur	0	true	2.8.1.6	bigg:BTS3r
MNXR30815	[x]		1 MNXM1 + 1 MNXM304 + 1 MNXM89582 = 1 MNXM1020 + 2 MNXM89	1 H(+) + 1 biotin + 1 hydrogen sulfide = 1 dethiobiotin(1-) + 2 sulfur	0	true	2.8.1.6	bigg:BTS3r
MNXR30816	[c]		1 MNXM1 + 1 MNXM304 + 1 MNXM316 + 1 MNXM61 = 1 MNXM1020 + 1 MNXM16 + 1 MNXM89	1 H(+) + 1 biotin + 1 5'-deoxyadenosine + 1 L-methionine zwitterion = 1 dethiobiotin(1-) + 1 S-adenosyl-L-methionine + 1 sulfur	0	true	2.8.1.6	bigg:BTS4
MNXR30816	[m]		1 MNXM1 + 1 MNXM304 + 1 MNXM316 + 1 MNXM61 = 1 MNXM1020 + 1 MNXM16 + 1 MNXM89	1 H(+) + 1 biotin + 1 5'-deoxyadenosine + 1 L-methionine zwitterion = 1 dethiobiotin(1-) + 1 S-adenosyl-L-methionine + 1 sulfur	0	true	2.8.1.6	bigg:BTS4
MNXR30816	[n]		1 MNXM1 + 1 MNXM304 + 1 MNXM316 + 1 MNXM61 = 1 MNXM1020 + 1 MNXM16 + 1 MNXM89	1 H(+) + 1 biotin + 1 5'-deoxyadenosine + 1 L-methionine zwitterion = 1 dethiobiotin(1-) + 1 S-adenosyl-L-methionine + 1 sulfur	0	true	2.8.1.6	bigg:BTS4
MNXR30816	[x]		1 MNXM1 + 1 MNXM304 + 1 MNXM316 + 1 MNXM61 = 1 MNXM1020 + 1 MNXM16 + 1 MNXM89	1 H(+) + 1 biotin + 1 5'-deoxyadenosine + 1 L-methionine zwitterion = 1 dethiobiotin(1-) + 1 S-adenosyl-L-methionine + 1 sulfur	0	true	2.8.1.6	bigg:BTS4
MNXR3090	[c]	R03457	1 MNXM1456 + 1 MNXM2 = 1 MNXM1422	1 3-(imidazol-4-yl)-2-oxopropyl phosphate(2-) + 1 H2O = 1 D-erythro-1-(imidazol-4-yl)glycerol 3-phosphate(2-)	-10.626984	true	4.2.1.19	rhea:11040
MNXR3091	[c]	R03508	1 MNXM1 + 1 MNXM1455 = 1 MNXM13 + 1 MNXM2 + 1 MNXM866	1 H(+) + 1 1-(2-carboxylatophenylamino)-1-deoxy-D-ribulose 5-phosphate(3-) = 1 CO(2) + 1 H2O + 1 (1S,2R)-1-C-(indol-3-yl)glycerol 3-phosphate(2-)	-34.453613	true	4.1.1.48	rhea:23476
MNXR30965	[c]	R00897	1 MNXM26 + 1 MNXM55 = 1 MNXM418 + 1 MNXM89582	1 acetate + 1 L-cysteine zwitterion = 1 O-acetyl-L-serine zwitterion + 1 hydrogen sulfide	-11.374123	true	2.5.1.47;2.5.1.49;2.5.1.65;4.2.99.8	rhea:14829
MNXR30965	[m]	R00897	1 MNXM26 + 1 MNXM55 = 1 MNXM418 + 1 MNXM89582	1 acetate + 1 L-cysteine zwitterion = 1 O-acetyl-L-serine zwitterion + 1 hydrogen sulfide	-11.374123	true	2.5.1.47;2.5.1.49;2.5.1.65;4.2.99.8	rhea:14829
MNXR30965	[n]	R00897	1 MNXM26 + 1 MNXM55 = 1 MNXM418 + 1 MNXM89582	1 acetate + 1 L-cysteine zwitterion = 1 O-acetyl-L-serine zwitterion + 1 hydrogen sulfide	-11.374123	true	2.5.1.47;2.5.1.49;2.5.1.65;4.2.99.8	rhea:14829
MNXR30967	[c]	R00895	1 MNXM20 + 1 MNXM55 = 1 MNXM1214 + 1 MNXM89557	1 2-oxoglutarate + 1 L-cysteine zwitterion = 1 3-mercaptopyruvate + 1 L-glutamate	-0.855911	true	2.6.1.1;2.6.1.3	rhea:17441
MNXR3098	[c]	R04065	2 MNXM1 + 1 MNXM10 + 1 MNXM1330 = 1 MNXM1745 + 1 MNXM2 + 1 MNXM8	2 H(+) + 1 NADH(2-) + 1 imidazole-4-acetate = 1 imidazole-4-acetaldehyde + 1 H2O + 1 NAD(+)	-13.105316	true	1.2.1.3	rhea:31059
MNXR30981	[c]	R06977	1 MNXM20 + 1 MNXM840 = 1 MNXM361 + 1 MNXM89557	1 2-oxoglutarate + 1 L-2,4-diazaniumylbutyrate = 1 L-aspartate 4-semialdehyde + 1 L-glutamate	0.9482193	true	2.6.1.-;2.6.1.76	rhea:11160
MNXR30981	[m]	R06977	1 MNXM20 + 1 MNXM840 = 1 MNXM361 + 1 MNXM89557	1 2-oxoglutarate + 1 L-2,4-diazaniumylbutyrate = 1 L-aspartate 4-semialdehyde + 1 L-glutamate	0.9482193	true	2.6.1.-;2.6.1.76	rhea:11160
MNXR3099	[c]	R01127	1 MNXM125 + 1 MNXM2 = 1 MNXM456	1 IMP(2-) + 1 H2O = 1 5-formamido-1-(5-phospho-D-ribosyl)imidazole-4-carboxamide(2-)	26.846	true	2.1.2.3;3.5.4.10	rhea:18445
MNXR3100	[c]	R01130	1 MNXM1 + 1 MNXM10 + 1 MNXM298 = 1 MNXM125 + 1 MNXM2 + 1 MNXM8	1 H(+) + 1 NADH(2-) + 1 5'-xanthylate(2-) = 1 IMP(2-) + 1 H2O + 1 NAD(+)	2.428833	true	1.1.1.205	rhea:11708
MNXR3100	[m]	R01130	1 MNXM1 + 1 MNXM10 + 1 MNXM298 = 1 MNXM125 + 1 MNXM2 + 1 MNXM8	1 H(+) + 1 NADH(2-) + 1 5'-xanthylate(2-) = 1 IMP(2-) + 1 H2O + 1 NAD(+)	2.428833	true	1.1.1.205	rhea:11708
MNXR3100	[n]	R01130	1 MNXM1 + 1 MNXM10 + 1 MNXM298 = 1 MNXM125 + 1 MNXM2 + 1 MNXM8	1 H(+) + 1 NADH(2-) + 1 5'-xanthylate(2-) = 1 IMP(2-) + 1 H2O + 1 NAD(+)	2.428833	true	1.1.1.205	rhea:11708
MNXR31035	[c]	R01101	1 MNXM1434 + 1 MNXM2 = 1 MNXM41 + 1 MNXM89602	1 melibiose + 1 H2O = 1 D-glucopyranose + 1 D-galactopyranose	-3.113	true	3.2.1.22	kegg:R01101
MNXR3106	[c]	R01974	1 MNXM1 + 1 MNXM315 = 1 MNXM13 + 1 MNXM518	1 H(+) + 1 3-(indol-3-yl)pyruvate = 1 CO(2) + 1 indole-3-acetaldehyde	-3.4658756	true	4.1.1.43;4.1.1.74	rhea:18017
MNXR3109	[c]	R01183	1 MNXM1 + 1 MNXM10 + 1 MNXM676 = 1 MNXM127 + 1 MNXM8	1 H(+) + 1 NADH(2-) + 1 2,4,6/3,5-pentahydroxycyclohexanone = 1 myo-inositol + 1 NAD(+)	-0.37820435	true	1.1.1;1.1.1.18	rhea:16949
MNXR3111	[c]	R01131	1 MNXM1 + 1 MNXM125 + 1 MNXM7 = 1 MNXM3 + 1 MNXM334	1 H(+) + 1 IMP(2-) + 1 ADP = 1 ATP + 1 inosine	-14.815857	true	2.7.1.73	rhea:21140
MNXR3132	[c]	R04426	1 MNXM1 + 1 MNXM10 + 1 MNXM1602 = 1 MNXM8 + 1 MNXM891	1 H(+) + 1 NADH(2-) + 1 (2S)-2-isopropyl-3-oxosuccinate(2-) = 1 NAD(+) + 1 (2R,3S)-3-isopropylmalate(2-)	3.5417786	true	1.1.1.85	rhea:10892
MNXR3133	[c]	R04001	1 MNXM891 = 1 MNXM1706 + 1 MNXM2	1 (2R,3S)-3-isopropylmalate(2-) = 1 2-isopropylmaleate(2-) + 1 H2O	0.052993774	true	4.2.1.33	rhea:10676
MNXR3133	[m]	R04001	1 MNXM891 = 1 MNXM1706 + 1 MNXM2	1 (2R,3S)-3-isopropylmalate(2-) = 1 2-isopropylmaleate(2-) + 1 H2O	0.052993774	true	4.2.1.33	rhea:10676
MNXR3134	[c]	R03968	1 MNXM985 = 1 MNXM1706 + 1 MNXM2	1 (2S)-2-isopropylmalate(2-) = 1 2-isopropylmaleate(2-) + 1 H2O	1.472992	true	4.2.1.33	rhea:16293
MNXR3134	[m]	R03968	1 MNXM985 = 1 MNXM1706 + 1 MNXM2	1 (2S)-2-isopropylmalate(2-) = 1 2-isopropylmaleate(2-) + 1 H2O	1.472992	true	4.2.1.33	rhea:16293
MNXR3135	[c]	R01213	1 MNXM2 + 1 MNXM21 + 1 MNXM238 = 1 MNXM1 + 1 MNXM12 + 1 MNXM985	1 H2O + 1 acetyl-CoA(4-) + 1 3-methyl-2-oxobutanoate = 1 H(+) + 1 CoA + 1 (2S)-2-isopropylmalate(2-)	-10.171265	true	2.3.3.13;4.1.3.12	rhea:21524
MNXR3135	[m]	R01213	1 MNXM2 + 1 MNXM21 + 1 MNXM238 = 1 MNXM1 + 1 MNXM12 + 1 MNXM985	1 H2O + 1 acetyl-CoA(4-) + 1 3-methyl-2-oxobutanoate = 1 H(+) + 1 CoA + 1 (2S)-2-isopropylmalate(2-)	-10.171265	true	2.3.3.13;4.1.3.12	rhea:21524
MNXR314	[c]	R02529	1 MNXM15 + 1 MNXM22 + 1 MNXM310 = 1 MNXM1106 + 1 MNXM2 + 1 MNXM4	1 NH4(+) + 1 hydrogen peroxide + 1 methylglyoxal = 1 ammonioacetone + 1 H2O + 1 O2	-21.503006	true	1.4.3.21;1.4.3.4;1.4.3.6	rhea:28186
MNXR314	[m]	R02529	1 MNXM15 + 1 MNXM22 + 1 MNXM310 = 1 MNXM1106 + 1 MNXM2 + 1 MNXM4	1 NH4(+) + 1 hydrogen peroxide + 1 methylglyoxal = 1 ammonioacetone + 1 H2O + 1 O2	-21.503006	true	1.4.3.21;1.4.3.4;1.4.3.6	rhea:28186
MNXR3147	[c]		14 MNXM1 + 5 MNXM40 + 1 MNXM470 + 10 MNXM6 = 6 MNXM12 + 5 MNXM13 + 4 MNXM2 + 1 MNXM3990 + 10 MNXM5	14 H(+) + 5 malonyl-CoA(5-) + 1 isobutyryl-CoA + 10 NADPH = 6 CoA + 5 CO(2) + 4 H2O + 1 fa1 + 10 NADP(+)	0	true	2.3.1.41	seed:rxn05274
MNXR31472	[c]	R03321	1 MNXM89621 = 1 MNXM508	1 beta-D-fructofuranose 6-phosphate(2-) = 1 beta-D-glucose 6-phosphate(2-)	-0.89	true	5.3.1.9	kegg:R03321
MNXR31508	[c]	R01194	1 MNXM2 + 1 MNXM878 = 1 MNXM127 + 1 MNXM89602	1 H2O + 1 alpha-D-galactosyl-(1->3)-1D-myo-inositol = 1 myo-inositol + 1 D-galactopyranose	-3.113	true	3.2.1.22	kegg:R01194
MNXR31549	[c]	R07419	1 MNXM1406 + 1 MNXM2 = 1 MNXM192 + 1 MNXM89557	1 4-(L-gamma-glutamylamino)butanoate + 1 H2O = 1 4-aminobutanoate + 1 L-glutamate	-0.462997	true	3.5.1.94	rhea:19737
MNXR31600	[c]	R00261	1 MNXM1 + 1 MNXM89557 = 1 MNXM13 + 1 MNXM192	1 H(+) + 1 L-glutamate = 1 CO(2) + 1 4-aminobutanoate	-2.465866	true	4.1.1.15;4.1.1.19	rhea:17785
MNXR31600	[m]	R00261	1 MNXM1 + 1 MNXM89557 = 1 MNXM13 + 1 MNXM192	1 H(+) + 1 L-glutamate = 1 CO(2) + 1 4-aminobutanoate	-2.465866	true	4.1.1.15;4.1.1.19	rhea:17785
MNXR31606	[c]	R00260	1 MNXM89557 = 1 MNXM331	1 L-glutamate = 1 D-glutamate	-2.569992	true	5.1.1.3	rhea:12813
MNXR31608	[c]	R00093	1 MNXM1 + 1 MNXM10 + 1 MNXM20 + 1 MNXM37 = 1 MNXM8 + 2 MNXM89557	1 H(+) + 1 NADH(2-) + 1 2-oxoglutarate + 1 L-glutamine zwitterion = 1 NAD(+) + 2 L-glutamate	4.89767	true	1.4.1.14	rhea:13753
MNXR31609	[c]	R00114	1 MNXM1 + 1 MNXM20 + 1 MNXM37 + 1 MNXM6 = 1 MNXM5 + 2 MNXM89557	1 H(+) + 1 2-oxoglutarate + 1 L-glutamine zwitterion + 1 NADPH = 1 NADP(+) + 2 L-glutamate	3.649414	true	1.4.1.13	rhea:15501
MNXR31609	[m]	R00114	1 MNXM1 + 1 MNXM20 + 1 MNXM37 + 1 MNXM6 = 1 MNXM5 + 2 MNXM89557	1 H(+) + 1 2-oxoglutarate + 1 L-glutamine zwitterion + 1 NADPH = 1 NADP(+) + 2 L-glutamate	3.649414	true	1.4.1.13	rhea:15501
MNXR31620	[m]		1 MNXM29 + 1 MNXM70 = 1 MNXM587 + 1 MNXM89689	1 glycine + 1 L-argininium(1+) = 1 guanidinoacetic acid zwitterion + 1 ornithinium(1+)	0	true	2.1.4.1	seed:rxn00404
MNXR31620	[n]		1 MNXM29 + 1 MNXM70 = 1 MNXM587 + 1 MNXM89689	1 glycine + 1 L-argininium(1+) = 1 guanidinoacetic acid zwitterion + 1 ornithinium(1+)	0	true	2.1.4.1	seed:rxn00404
MNXR31648	[c]		1 MNXM2 + 1 MNXM57 = 1 MNXM683 + 1 MNXM89557	1 H2O + 1 glutathione = 1 L-cysteinylglycine + 1 L-glutamate	0	true	2.3.2.2;3.4.11.4;3.4.19.13	rhea:28807
MNXR3169	[m]	R00391	1 MNXM12 + 1 MNXM1310 = 1 MNXM21 + 1 MNXM44	1 CoA + 1 3-oxo-fatty acyl-CoA(4-) = 1 acetyl-CoA(4-) + 1 acyl-CoA	-16.72229	true	2.3.1.16	rhea:21564
MNXR3169	[x]	R00391	1 MNXM12 + 1 MNXM1310 = 1 MNXM21 + 1 MNXM44	1 CoA + 1 3-oxo-fatty acyl-CoA(4-) = 1 acetyl-CoA(4-) + 1 acyl-CoA	-16.72229	true	2.3.1.16	rhea:21564
MNXR31722	[c]	R03243	1 MNXM1456 + 1 MNXM89557 = 1 MNXM1482 + 1 MNXM20	1 3-(imidazol-4-yl)-2-oxopropyl phosphate(2-) + 1 L-glutamate = 1 L-histidinol phosphate(1-) + 1 2-oxoglutarate	1.7600098	true	2.6.1.9	rhea:23744
MNXR31728	[m]	R00709	1 MNXM8 + 1 MNXM89661 = 1 MNXM10 + 1 MNXM13 + 1 MNXM20	1 NAD(+) + 1 isocitrate(3-) = 1 NADH(2-) + 1 CO(2) + 1 2-oxoglutarate	1.6241455	true	1.1.1.286;1.1.1.41	rhea:23632
MNXR31729	[c]	R00267	1 MNXM13 + 1 MNXM20 + 1 MNXM6 = 1 MNXM5 + 1 MNXM89661	1 CO(2) + 1 2-oxoglutarate + 1 NADPH = 1 NADP(+) + 1 isocitrate(3-)	0.3758545	true	1.1.1.42	rhea:19629
MNXR31733	[c]	R00479	1 MNXM89661 = 1 MNXM25 + 1 MNXM69	1 isocitrate(3-) = 1 succinate(2-) + 1 glyoxylate	3.2682343	true	4.1.3.1	rhea:13245
MNXR31741	[c]		1 MNXM1 + 1 MNXM1422 + 1 MNXM365 + 1 MNXM89557 = 1 MNXM1408 + 1 MNXM37	1 H(+) + 1 D-erythro-1-(imidazol-4-yl)glycerol 3-phosphate(2-) + 1 5-amino-1-(5-phospho-D-ribosyl)imidazole-4-carboxamide(2-) + 1 L-glutamate = 1 5-[(5-phospho-1-deoxy-D-ribulos-1-ylimino)methylamino]-1-(5-phospho-D-ribosyl)imidazole-4-carboxamide + 1 L-glutamine zwitterion	0	true	2.4.2;2.4.2.-;4.1.3.-	rhea:24793
MNXR31743	[c]		1 MNXM20 + 1 MNXM231 = 1 MNXM439 + 1 MNXM89557	1 2-oxoglutarate + 1 L-isoleucine zwitterion = 1 (S)-3-methyl-2-oxovalerate + 1 L-glutamate	0	true	2.6.1.42;2.6.1.67	rhea:24801
MNXR3175	[c]	R03350	1 MNXM9 + 1 MNXM989 = 1 MNXM1647 + 1 MNXM2	1 phosphate + 1 3-deoxy-D-manno-octulosonate = 1 8-phosphonato-3-deoxy-D-manno-oct-2-ulosonate(3-) + 1 H2O	8.46521	true	3.1.3.45	rhea:11500
MNXR3176	[c]	R03254	1 MNXM1184 + 1 MNXM2 + 1 MNXM73 = 1 MNXM1647 + 1 MNXM9	1 D-arabinose 5-phosphate + 1 H2O + 1 phosphoenolpyruvate = 1 8-phosphonato-3-deoxy-D-manno-oct-2-ulosonate(3-) + 1 phosphate	-7.153015	true	2.5.1.55;4.1.2.16	rhea:14053
MNXR3177	[c]	R07125	1 MNXM1 + 1 MNXM1170 = 1 MNXM1238 + 1 MNXM13	1 H(+) + 1 3-dehydro-L-gulonate 6-phosphate = 1 L-xylulose 5-phosphate(2-) + 1 CO(2)	-1.2176514	true	4.1.1.85	rhea:14353
MNXR31773	[c]	R01956	1 MNXM20 + 1 MNXM260 = 1 MNXM466 + 1 MNXM89557	1 2-oxoglutarate + 1 L-kynurenine zwitterion = 1 4-(2-aminophenyl)-2,4-dioxobutanoate + 1 L-glutamate	1.3241196	true	2.6.1.7	rhea:20964
MNXR31780	[c]	R01100	1 MNXM2 + 1 MNXM362 = 1 MNXM41 + 1 MNXM89602	1 H2O + 1 lactose = 1 D-glucopyranose + 1 D-galactopyranose	-3.112976	true	3.2.1.108;3.2.1.23	rhea:10076
MNXR31792	[c]	R01090	1 MNXM404 + 1 MNXM89557 = 1 MNXM140 + 1 MNXM20	1 4-methyl-2-oxopentanoate + 1 L-glutamate = 1 L-leucine zwitterion + 1 2-oxoglutarate	0.65411377	true	2.6.1.42;2.6.1.6;2.6.1.67	rhea:18321
MNXR31792	[m]	R01090	1 MNXM404 + 1 MNXM89557 = 1 MNXM140 + 1 MNXM20	1 4-methyl-2-oxopentanoate + 1 L-glutamate = 1 L-leucine zwitterion + 1 2-oxoglutarate	0.65411377	true	2.6.1.42;2.6.1.6;2.6.1.67	rhea:18321
MNXR3184	[c]	R00987	1 MNXM2 + 1 MNXM260 = 1 MNXM1 + 1 MNXM188 + 1 MNXM32	1 H2O + 1 L-kynurenine zwitterion = 1 H(+) + 1 anthranilate + 1 L-alanine zwitterion	-14.187123	true	3.7.1.3	rhea:16813
MNXR3184	[x]	R00987	1 MNXM2 + 1 MNXM260 = 1 MNXM1 + 1 MNXM188 + 1 MNXM32	1 H2O + 1 L-kynurenine zwitterion = 1 H(+) + 1 anthranilate + 1 L-alanine zwitterion	-14.187123	true	3.7.1.3	rhea:16813
MNXR3185	[c]	R01960	1 MNXM2 + 1 MNXM5 + 1 MNXM576 = 1 MNXM1 + 1 MNXM260 + 1 MNXM4 + 1 MNXM6	1 H2O + 1 NADP(+) + 1 3-hydroxy-L-kynurenine zwitterion = 1 H(+) + 1 L-kynurenine zwitterion + 1 O2 + 1 NADPH	-91.90054	true	1.14.13.9	rhea:20545
MNXR31971	[c]	R00525	1 MNXM39 + 1 MNXM89557 = 1 MNXM1287 + 1 MNXM2	1 formate + 1 L-glutamate = 1 N-formyl-L-glutamate(2-) + 1 H2O	1.37111	true	3.5.1.68	rhea:12476
MNXR3204	[c]	R01446	1 MNXM2 + 1 MNXM512 + 1 MNXM8 = 2 MNXM1 + 1 MNXM10 + 1 MNXM179	1 H2O + 1 (S)-lactaldehyde + 1 NAD(+) = 2 H(+) + 1 NADH(2-) + 1 (S)-lactate	-13.5353	true	1.2.1.21;1.2.1.22	rhea:14277
MNXR32049	[c]		1 MNXM1 + 1 MNXM89689 = 1 MNXM118 + 1 MNXM13	1 H(+) + 1 ornithinium(1+) = 1 putrescine + 1 CO(2)	0	true	4.1.1.17	seed:rxn00470
MNXR32049	[m]		1 MNXM1 + 1 MNXM89689 = 1 MNXM118 + 1 MNXM13	1 H(+) + 1 ornithinium(1+) = 1 putrescine + 1 CO(2)	0	true	4.1.1.17	seed:rxn00470
MNXR32049	[n]		1 MNXM1 + 1 MNXM89689 = 1 MNXM118 + 1 MNXM13	1 H(+) + 1 ornithinium(1+) = 1 putrescine + 1 CO(2)	0	true	4.1.1.17	seed:rxn00470
MNXR32050	[m]		1 MNXM20 + 1 MNXM89689 = 1 MNXM245 + 1 MNXM89557	1 2-oxoglutarate + 1 ornithinium(1+) = 1 L-glutamic 5-semialdehyde zwitterion + 1 L-glutamate	0	true	2.6.1.13	seed:rxn00467
MNXR3212	[c]	R00704	1 MNXM1 + 1 MNXM10 + 1 MNXM23 = 1 MNXM285 + 1 MNXM8	1 H(+) + 1 NADH(2-) + 1 pyruvate = 1 (R)-lactate + 1 NAD(+)	3.331787	true	1.1.1.28	rhea:16369
MNXR3215	[c]	R00703	1 MNXM1 + 1 MNXM10 + 1 MNXM23 = 1 MNXM179 + 1 MNXM8	1 H(+) + 1 NADH(2-) + 1 pyruvate = 1 (S)-lactate + 1 NAD(+)	3.7617798	true	1.1.1.27	rhea:23444
MNXR32168	[c]	R00694	1 MNXM20 + 1 MNXM97 = 1 MNXM210 + 1 MNXM89557	1 2-oxoglutarate + 1 L-phenylalanine = 1 keto-phenylpyruvate + 1 L-glutamate	0.22587585	true	2.6.1.1;2.6.1.24;2.6.1.42;2.6.1.5;2.6.1.57;2.6.1.58;2.6.1.60;2.6.1.7;2.6.1.9	rhea:25152
MNXR32168	[m]	R00694	1 MNXM20 + 1 MNXM97 = 1 MNXM210 + 1 MNXM89557	1 2-oxoglutarate + 1 L-phenylalanine = 1 keto-phenylpyruvate + 1 L-glutamate	0.22587585	true	2.6.1.1;2.6.1.24;2.6.1.42;2.6.1.5;2.6.1.57;2.6.1.58;2.6.1.60;2.6.1.7;2.6.1.9	rhea:25152
MNXR32268	[c]	R04173	1 MNXM20 + 1 MNXM379 = 1 MNXM541 + 1 MNXM89557	1 2-oxoglutarate + 1 O-phospho-L-serine = 1 3-phospho-hydroxypyruvate + 1 L-glutamate	0.07583618	true	2.6.1.52	rhea:14329
MNXR32268	[m]	R04173	1 MNXM20 + 1 MNXM379 = 1 MNXM541 + 1 MNXM89557	1 2-oxoglutarate + 1 O-phospho-L-serine = 1 3-phospho-hydroxypyruvate + 1 L-glutamate	0.07583618	true	2.6.1.52	rhea:14329
MNXR32268	[n]	R04173	1 MNXM20 + 1 MNXM379 = 1 MNXM541 + 1 MNXM89557	1 2-oxoglutarate + 1 O-phospho-L-serine = 1 3-phospho-hydroxypyruvate + 1 L-glutamate	0.07583618	true	2.6.1.52	rhea:14329
MNXR32288	[m]	R01155	1 MNXM118 + 1 MNXM20 = 1 MNXM422 + 1 MNXM89557	1 putrescine + 1 2-oxoglutarate = 1 4-ammoniobutanal + 1 L-glutamate	1.5723495	true	2.6.1.29;2.6.1.82	rhea:23816
MNXR32297	[c]	R00245	1 MNXM2 + 1 MNXM245 + 1 MNXM8 = 2 MNXM1 + 1 MNXM10 + 1 MNXM89557	1 H2O + 1 L-glutamic 5-semialdehyde zwitterion + 1 NAD(+) = 2 H(+) + 1 NADH(2-) + 1 L-glutamate	-9.803	true	1.5.1.12	rhea:30235
MNXR32297	[m]	R00245	1 MNXM2 + 1 MNXM245 + 1 MNXM8 = 2 MNXM1 + 1 MNXM10 + 1 MNXM89557	1 H2O + 1 L-glutamic 5-semialdehyde zwitterion + 1 NAD(+) = 2 H(+) + 1 NADH(2-) + 1 L-glutamate	-9.803	true	1.5.1.12	rhea:30235
MNXR3231	[c]	R02530	1 MNXM310 + 1 MNXM57 = 1 MNXM1253	1 methylglyoxal + 1 glutathione = 1 (R)-S-lactoylglutathionate(1-)	10.27	true	4.4.1.5	rhea:19069
MNXR3231	[n]	R02530	1 MNXM310 + 1 MNXM57 = 1 MNXM1253	1 methylglyoxal + 1 glutathione = 1 (R)-S-lactoylglutathionate(1-)	10.27	true	4.4.1.5	rhea:19069
MNXR32322	[c]	R01103	1 MNXM2 + 1 MNXM621 = 1 MNXM167 + 1 MNXM89602	1 H2O + 1 raffinose = 1 sucrose + 1 D-galactopyranose	0.5670166	true	3.2.1.22	kegg:R01103
MNXR32377	[c]	R04475	1 MNXM1563 + 1 MNXM89557 = 1 MNXM1488 + 1 MNXM20	1 L-2-succinylamino-6-oxoheptanedioate(3-) + 1 L-glutamate = 1 N-(3-carboxylatopropionyl)-LL-2,6-diaminopimelate(2-) + 1 2-oxoglutarate	0.0758667	true	2.6.1.17	rhea:11960
MNXR32377	[m]	R04475	1 MNXM1563 + 1 MNXM89557 = 1 MNXM1488 + 1 MNXM20	1 L-2-succinylamino-6-oxoheptanedioate(3-) + 1 L-glutamate = 1 N-(3-carboxylatopropionyl)-LL-2,6-diaminopimelate(2-) + 1 2-oxoglutarate	0.0758667	true	2.6.1.17	rhea:11960
MNXR32404	[c]		1 MNXM820 + 1 MNXM89582 = 1 MNXM123 + 1 MNXM25	1 O-succinyl-L-homoserinate(1-) + 1 hydrogen sulfide = 1 homocysteine zwitterion + 1 succinate(2-)	0	true	2.5.1.48;4.2.99.9	seed:rxn05957
MNXR32404	[m]		1 MNXM820 + 1 MNXM89582 = 1 MNXM123 + 1 MNXM25	1 O-succinyl-L-homoserinate(1-) + 1 hydrogen sulfide = 1 homocysteine zwitterion + 1 succinate(2-)	0	true	2.5.1.48;4.2.99.9	seed:rxn05957
MNXR32404	[n]		1 MNXM820 + 1 MNXM89582 = 1 MNXM123 + 1 MNXM25	1 O-succinyl-L-homoserinate(1-) + 1 hydrogen sulfide = 1 homocysteine zwitterion + 1 succinate(2-)	0	true	2.5.1.48;4.2.99.9	seed:rxn05957
MNXR32423	[c]	R04217	1 MNXM1152 + 1 MNXM20 = 1 MNXM1763 + 1 MNXM89557	1 N(2)-succinyl-L-ornithinate(1-) + 1 2-oxoglutarate = 1 N-succinyl-L-glutamic 5-semialdehyde(2-) + 1 L-glutamate	-0.299988	true	2.6.1.81	rhea:16953
MNXR32513	[c]	R00684	1 MNXM20 + 1 MNXM94 = 1 MNXM315 + 1 MNXM89557	1 2-oxoglutarate + 1 L-tryptophan zwitterion = 1 3-(indol-3-yl)pyruvate + 1 L-glutamate	-18.1349	true	2.6.1.27	rhea:14093
MNXR32524	[c]	R00734	1 MNXM20 + 1 MNXM76 = 1 MNXM153 + 1 MNXM89557	1 2-oxoglutarate + 1 L-tyrosine zwitterion = 1 3-(4-hydroxyphenyl)pyruvate + 1 L-glutamate	-0.605896	true	2.6.1.1;2.6.1.5;2.6.1.57;2.6.1.9	rhea:15093
MNXR32524	[m]	R00734	1 MNXM20 + 1 MNXM76 = 1 MNXM153 + 1 MNXM89557	1 2-oxoglutarate + 1 L-tyrosine zwitterion = 1 3-(4-hydroxyphenyl)pyruvate + 1 L-glutamate	-0.605896	true	2.6.1.1;2.6.1.5;2.6.1.57;2.6.1.9	rhea:15093
MNXR32552	[c]	R07659	1 MNXM1786 + 1 MNXM20 = 1 MNXM1505 + 1 MNXM89557	1 UDP-4-amino-4-deoxy-beta-L-arabinose + 1 2-oxoglutarate = 1 UDP-beta-L-threo-pentopyranos-4-ulose(2-) + 1 L-glutamate	-3.2199707	true	2.6.1.87	metacyc:RXN0-1863
MNXR3256	[c]	R03199	1 MNXM130 = 1 MNXM482	1 (S)-2,3-epoxysqualene = 1 lanosterol	-120.019	true	5.4.99.7	rhea:14621
MNXR32571	[n]		1 MNXM276 + 1 MNXM89557 = 1 MNXM20 + 1 MNXM61	1 4-methylthio-2-oxobutanoate + 1 L-glutamate = 1 2-oxoglutarate + 1 L-methionine zwitterion	0	true	2.6.1.2;2.6.1.42;2.6.1.5;2.6.1.57;2.6.1.6;2.6.1.73	rhea:25796
MNXR32586	[c]		1 MNXM238 + 1 MNXM89557 = 1 MNXM199 + 1 MNXM20	1 3-methyl-2-oxobutanoate + 1 L-glutamate = 1 L-valine zwitterion + 1 2-oxoglutarate	0	true	2.6.1.42;2.6.1.6	rhea:24813
MNXR3261	[c]	R02204	1 MNXM1 + 1 MNXM22 + 1 MNXM748 = 1 MNXM4 + 1 MNXM684	1 H(+) + 1 hydrogen peroxide + 1 L-1-piperideine-6-carboxylate = 1 O2 + 1 L-pipecolate	-34.6741	true	1.5.3.7	rhea:11992
MNXR3262	[c]	R09398	1 MNXM1 + 1 MNXM113 + 1 MNXM2374 = 1 MNXM1996 + 1 MNXM2126	1 H(+) + 1 GMP(3-) + 1 F420-0(2-) = 1 7,8-didemethyl-8-hydroxy-5-deazariboflavin + 1 L-lactyl-2-diphospho-5'-guanosine	23.650726	true	2.7.8.28	rhea:27510
MNXR32628	[m]		1 MNXM2 + 1 MNXM90501 = 1 MNXM984	1 H2O + 1 trans-homoaconitate = 1 (1R,2S)-homoisocitrate	0	true	4.2.1.36	upa:UCR04371
MNXR32635	[c]	R00258	1 MNXM23 + 1 MNXM89557 = 1 MNXM20 + 1 MNXM32	1 pyruvate + 1 L-glutamate = 1 2-oxoglutarate + 1 L-alanine zwitterion	1.8641052	true	2.6.1.2	rhea:19453
MNXR32641	[c]	R00355	1 MNXM46 + 1 MNXM89557 = 1 MNXM20 + 1 MNXM42	1 oxaloacetate + 1 L-glutamate = 1 2-oxoglutarate + 1 L-aspartate(1-)	2.9700012	true	2.6.1.1	rhea:21824
MNXR32641	[m]	R00355	1 MNXM46 + 1 MNXM89557 = 1 MNXM20 + 1 MNXM42	1 oxaloacetate + 1 L-glutamate = 1 2-oxoglutarate + 1 L-aspartate(1-)	2.9700012	true	2.6.1.1	rhea:21824
MNXR32647	[c]		1 MNXM1 + 1 MNXM10 + 1 MNXM623 = 1 MNXM8 + 1 MNXM90931	1 H(+) + 1 NADH(2-) + 1 17beta-hydroxy-5alpha-androstan-3-one = 1 NAD(+) + 1 5alpha-androstane-3alpha,17beta-diol	0	true	1.1.1.35	brenda:BS386159
MNXR32659	[c]	R01092	1 MNXM1 + 1 MNXM336 + 1 MNXM7 = 1 MNXM3 + 1 MNXM89602	1 H(+) + 1 alpha-D-galactose 1-phosphate(2-) + 1 ADP = 1 ATP + 1 D-galactopyranose	-14.815918	true	2.7.1.6	rhea:13553
MNXR32670	[c]	R02237	1 MNXM1 + 1 MNXM281 + 1 MNXM7 + 1 MNXM9 = 1 MNXM3 + 1 MNXM89557 + 1 MNXM965	1 H(+) + 1 dihydrofolate(2-) + 1 ADP + 1 phosphate = 1 ATP + 1 L-glutamate + 1 7,8-dihydropteroate	-7.76001	true	6.3.2.12;6.3.2.17	rhea:23584
MNXR32670	[m]	R02237	1 MNXM1 + 1 MNXM281 + 1 MNXM7 + 1 MNXM9 = 1 MNXM3 + 1 MNXM89557 + 1 MNXM965	1 H(+) + 1 dihydrofolate(2-) + 1 ADP + 1 phosphate = 1 ATP + 1 L-glutamate + 1 7,8-dihydropteroate	-7.76001	true	6.3.2.12;6.3.2.17	rhea:23584
MNXR32670	[x]	R02237	1 MNXM1 + 1 MNXM281 + 1 MNXM7 + 1 MNXM9 = 1 MNXM3 + 1 MNXM89557 + 1 MNXM965	1 H(+) + 1 dihydrofolate(2-) + 1 ADP + 1 phosphate = 1 ATP + 1 L-glutamate + 1 7,8-dihydropteroate	-7.76001	true	6.3.2.12;6.3.2.17	rhea:23584
MNXR32700	[c]	R00573	2 MNXM1 + 1 MNXM63 + 1 MNXM7 + 1 MNXM89557 + 1 MNXM9 = 1 MNXM121 + 1 MNXM2 + 1 MNXM3 + 1 MNXM37	2 H(+) + 1 CTP + 1 ADP + 1 L-glutamate + 1 phosphate = 1 UTP + 1 H2O + 1 ATP + 1 L-glutamine zwitterion	-17.052856	true	6.3.4.2	rhea:26426
MNXR32701	[c]		1 MNXM1 + 1 MNXM19 + 1 MNXM4266 = 1 MNXM16 + 1 MNXM91913	1 H(+) + 1 S-adenosyl-L-homocysteine + 1 2,3-dimethyl-6-phytyl-1,4-benzoquinol = 1 S-adenosyl-L-methionine + 1 2-Methyl-5-phytylbenzoquinol	0	true	0	biopath:RXN00357
MNXR32727	[c]	R01231	1 MNXM2 + 1 MNXM298 + 1 MNXM3 + 1 MNXM37 = 2 MNXM1 + 1 MNXM11 + 1 MNXM113 + 1 MNXM14 + 1 MNXM89557	1 H2O + 1 5'-xanthylate(2-) + 1 ATP + 1 L-glutamine zwitterion = 2 H(+) + 1 diphosphate(3-) + 1 GMP(3-) + 1 AMP + 1 L-glutamate	-15.792969	true	6.3.4.1;6.3.5.2	rhea:11680
MNXR32727	[m]	R01231	1 MNXM2 + 1 MNXM298 + 1 MNXM3 + 1 MNXM37 = 2 MNXM1 + 1 MNXM11 + 1 MNXM113 + 1 MNXM14 + 1 MNXM89557	1 H2O + 1 5'-xanthylate(2-) + 1 ATP + 1 L-glutamine zwitterion = 2 H(+) + 1 diphosphate(3-) + 1 GMP(3-) + 1 AMP + 1 L-glutamate	-15.792969	true	6.3.4.1;6.3.5.2	rhea:11680
MNXR32743	[c]	R00986	1 MNXM1 + 1 MNXM188 + 1 MNXM23 + 1 MNXM89557 = 1 MNXM337 + 1 MNXM37	1 H(+) + 1 anthranilate + 1 pyruvate + 1 L-glutamate = 1 chorismate(2-) + 1 L-glutamine zwitterion	-32.98001	true	4.1.3.27	rhea:21732
MNXR32743	[m]	R00986	1 MNXM1 + 1 MNXM188 + 1 MNXM23 + 1 MNXM89557 = 1 MNXM337 + 1 MNXM37	1 H(+) + 1 anthranilate + 1 pyruvate + 1 L-glutamate = 1 chorismate(2-) + 1 L-glutamine zwitterion	-32.98001	true	4.1.3.27	rhea:21732
MNXR32743	[n]	R00986	1 MNXM1 + 1 MNXM188 + 1 MNXM23 + 1 MNXM89557 = 1 MNXM337 + 1 MNXM37	1 H(+) + 1 anthranilate + 1 pyruvate + 1 L-glutamate = 1 chorismate(2-) + 1 L-glutamine zwitterion	-32.98001	true	4.1.3.27	rhea:21732
MNXR32746	[c]	R00256	1 MNXM2 + 1 MNXM37 = 1 MNXM15 + 1 MNXM89557	1 H2O + 1 L-glutamine zwitterion = 1 NH4(+) + 1 L-glutamate	-0.827126	true	1.4.1.13;1.4.7.1;3.5.1.2;3.5.1.38;4.3.3.6;6.3.5.4;6.3.5.5	rhea:15889
MNXR32753	[m]		1 MNXM2 + 1 MNXM55 = 1 MNXM1 + 1 MNXM15 + 1 MNXM23 + 1 MNXM89582	1 H2O + 1 L-cysteine zwitterion = 1 H(+) + 1 NH4(+) + 1 pyruvate + 1 hydrogen sulfide	0	true	4.1.99.1;4.4.1.1;4.4.1.8	rhea:24931
MNXR32753	[n]		1 MNXM2 + 1 MNXM55 = 1 MNXM1 + 1 MNXM15 + 1 MNXM23 + 1 MNXM89582	1 H2O + 1 L-cysteine zwitterion = 1 H(+) + 1 NH4(+) + 1 pyruvate + 1 hydrogen sulfide	0	true	4.1.99.1;4.4.1.1;4.4.1.8	rhea:24931
MNXR32762	[c]	R00667	1 MNXM101 + 1 MNXM20 = 1 MNXM245 + 1 MNXM89557	1 L-ornithinium(1+) + 1 2-oxoglutarate = 1 L-glutamic 5-semialdehyde zwitterion + 1 L-glutamate	0.9482422	true	2.6.1.13	rhea:25160
MNXR32762	[m]	R00667	1 MNXM101 + 1 MNXM20 = 1 MNXM245 + 1 MNXM89557	1 L-ornithinium(1+) + 1 2-oxoglutarate = 1 L-glutamic 5-semialdehyde zwitterion + 1 L-glutamate	0.9482422	true	2.6.1.13	rhea:25160
MNXR32767	[c]	R00253	1 MNXM1 + 1 MNXM37 + 1 MNXM7 + 1 MNXM9 = 1 MNXM15 + 1 MNXM3 + 1 MNXM89557	1 H(+) + 1 L-glutamine zwitterion + 1 ADP + 1 phosphate = 1 NH4(+) + 1 ATP + 1 L-glutamate	-6.7717896	true	6.3.1.2	rhea:16169
MNXR32767	[m]	R00253	1 MNXM1 + 1 MNXM37 + 1 MNXM7 + 1 MNXM9 = 1 MNXM15 + 1 MNXM3 + 1 MNXM89557	1 H(+) + 1 L-glutamine zwitterion + 1 ADP + 1 phosphate = 1 NH4(+) + 1 ATP + 1 L-glutamate	-6.7717896	true	6.3.1.2	rhea:16169
MNXR32767	[n]	R00253	1 MNXM1 + 1 MNXM37 + 1 MNXM7 + 1 MNXM9 = 1 MNXM15 + 1 MNXM3 + 1 MNXM89557	1 H(+) + 1 L-glutamine zwitterion + 1 ADP + 1 phosphate = 1 NH4(+) + 1 ATP + 1 L-glutamate	-6.7717896	true	6.3.1.2	rhea:16169
MNXR32778	[c]	R00239	1 MNXM3 + 1 MNXM89557 = 1 MNXM1280 + 1 MNXM7	1 ATP + 1 L-glutamate = 1 L-gamma-glutamyl phosphate(2-) + 1 ADP	8.53833	true	2.7.2.11	rhea:14877
MNXR32778	[m]	R00239	1 MNXM3 + 1 MNXM89557 = 1 MNXM1280 + 1 MNXM7	1 ATP + 1 L-glutamate = 1 L-gamma-glutamyl phosphate(2-) + 1 ADP	8.53833	true	2.7.2.11	rhea:14877
MNXR3280	[m]		1 MNXM2 + 1 MNXM6601 = 1 MNXM1 + 1 MNXM368 + 1 MNXM950	1 H2O + 1 1-Acyl-sn-glycero-3-phosphoethanolamine hexadec-9-enoyl = 1 H(+) + 1 sn-glycero-3-phosphoethanolamine zwitterion + 1 palmitoleate	0	true	3.1.1.5	bigg:LPLIPAL1E161pp
MNXR32815	[c]	R00262	1 MNXM89557 = 1 MNXM1444	1 L-glutamate = 1 threo-3-methyl-L-aspartate(1-)	1.81	true	5.4.99.1	rhea:12857
MNXR32818	[c]	R00243	1 MNXM2 + 1 MNXM8 + 1 MNXM89557 = 1 MNXM1 + 1 MNXM10 + 1 MNXM15 + 1 MNXM20	1 H2O + 1 NAD(+) + 1 L-glutamate = 1 H(+) + 1 NADH(2-) + 1 NH4(+) + 1 2-oxoglutarate	4.070526	true	1.4.1.2;1.4.1.3;1.4.1.4	rhea:15133
MNXR32818	[m]	R00243	1 MNXM2 + 1 MNXM8 + 1 MNXM89557 = 1 MNXM1 + 1 MNXM10 + 1 MNXM15 + 1 MNXM20	1 H2O + 1 NAD(+) + 1 L-glutamate = 1 H(+) + 1 NADH(2-) + 1 NH4(+) + 1 2-oxoglutarate	4.070526	true	1.4.1.2;1.4.1.3;1.4.1.4	rhea:15133
MNXR32818	[x]	R00243	1 MNXM2 + 1 MNXM8 + 1 MNXM89557 = 1 MNXM1 + 1 MNXM10 + 1 MNXM15 + 1 MNXM20	1 H2O + 1 NAD(+) + 1 L-glutamate = 1 H(+) + 1 NADH(2-) + 1 NH4(+) + 1 2-oxoglutarate	4.070526	true	1.4.1.2;1.4.1.3;1.4.1.4	rhea:15133
MNXR32839	[c]	R02287	1 MNXM89557 + 1 MNXM915 = 1 MNXM496 + 1 MNXM79	1 L-glutamate + 1 5-formimidoyltetrahydrofolate(2-) = 1 N-formimidoyl-L-glutamate(1-) + 1 (6S)-5,6,7,8-tetrahydrofolate	10.1011	true	2.1.2.5	rhea:15097
MNXR32870	[c]	R04224	1 MNXM2 + 1 MNXM947 = 1 MNXM90341	1 H2O + 1 methacrylyl-CoA = 1 (S)-3-hydroxyisobutyryl-CoA	-0.8670044	true	4.2.1.17	rhea:31175
MNXR32870	[m]	R04224	1 MNXM2 + 1 MNXM947 = 1 MNXM90341	1 H2O + 1 methacrylyl-CoA = 1 (S)-3-hydroxyisobutyryl-CoA	-0.8670044	true	4.2.1.17	rhea:31175
MNXR32879	[c]	R00894	1 MNXM1 + 1 MNXM412 + 1 MNXM7 + 1 MNXM9 = 1 MNXM3 + 1 MNXM55 + 1 MNXM89557	1 H(+) + 1 L-gamma-glutamyl-L-cysteinate(1-) + 1 ADP + 1 phosphate = 1 ATP + 1 L-cysteine zwitterion + 1 L-glutamate	-9.315857	true	6.3.2.2	rhea:13285
MNXR32942	[c]	R01432	1 MNXM90941 = 1 MNXM597	1 aldehydo-D-xylose = 1 D-xylulose	-0.9400101	true	5.3.1.5	metacyc:XYLISOM-RXN
MNXR33034	[c]	R00257	1 MNXM2 + 1 MNXM3 + 1 MNXM309 + 1 MNXM37 = 1 MNXM1 + 1 MNXM11 + 1 MNXM14 + 1 MNXM8 + 1 MNXM89557	1 H2O + 1 ATP + 1 deamido-NAD(2-) + 1 L-glutamine zwitterion = 1 H(+) + 1 diphosphate(3-) + 1 AMP + 1 NAD(+) + 1 L-glutamate	-13.954651	true	6.3.5.1	rhea:24384
MNXR33034	[m]	R00257	1 MNXM2 + 1 MNXM3 + 1 MNXM309 + 1 MNXM37 = 1 MNXM1 + 1 MNXM11 + 1 MNXM14 + 1 MNXM8 + 1 MNXM89557	1 H2O + 1 ATP + 1 deamido-NAD(2-) + 1 L-glutamine zwitterion = 1 H(+) + 1 diphosphate(3-) + 1 AMP + 1 NAD(+) + 1 L-glutamate	-13.954651	true	6.3.5.1	rhea:24384
MNXR33036	[c]	R00578	1 MNXM2 + 1 MNXM3 + 1 MNXM37 + 1 MNXM42 = 1 MNXM1 + 1 MNXM11 + 1 MNXM14 + 1 MNXM147 + 1 MNXM89557	1 H2O + 1 ATP + 1 L-glutamine zwitterion + 1 L-aspartate(1-) = 1 H(+) + 1 diphosphate(3-) + 1 AMP + 1 L-asparagine zwitterion + 1 L-glutamate	-15.618774	true	6.3.5.4	rhea:12228
MNXR33036	[m]	R00578	1 MNXM2 + 1 MNXM3 + 1 MNXM37 + 1 MNXM42 = 1 MNXM1 + 1 MNXM11 + 1 MNXM14 + 1 MNXM147 + 1 MNXM89557	1 H2O + 1 ATP + 1 L-glutamine zwitterion + 1 L-aspartate(1-) = 1 H(+) + 1 diphosphate(3-) + 1 AMP + 1 L-asparagine zwitterion + 1 L-glutamate	-15.618774	true	6.3.5.4	rhea:12228
MNXR33037	[c]	R00575	1 MNXM2 + 2 MNXM3 + 1 MNXM37 + 1 MNXM60 = 2 MNXM1 + 1 MNXM138 + 2 MNXM7 + 1 MNXM89557 + 1 MNXM9	1 H2O + 2 ATP + 1 L-glutamine zwitterion + 1 bicarbonate = 2 H(+) + 1 carbamoyl phosphate(2-) + 2 ADP + 1 L-glutamate + 1 phosphate	-2.2647705	true	6.3.5.5	rhea:18633
MNXR33037	[m]	R00575	1 MNXM2 + 2 MNXM3 + 1 MNXM37 + 1 MNXM60 = 2 MNXM1 + 1 MNXM138 + 2 MNXM7 + 1 MNXM89557 + 1 MNXM9	1 H2O + 2 ATP + 1 L-glutamine zwitterion + 1 bicarbonate = 2 H(+) + 1 carbamoyl phosphate(2-) + 2 ADP + 1 L-glutamate + 1 phosphate	-2.2647705	true	6.3.5.5	rhea:18633
MNXR33124	[c]	R00251	2 MNXM2 + 1 MNXM3 + 1 MNXM964 = 1 MNXM1 + 1 MNXM7 + 1 MNXM89557 + 1 MNXM9	2 H2O + 1 ATP + 1 5-oxo-L-prolinate = 1 H(+) + 1 ADP + 1 L-glutamate + 1 phosphate	-2.9719238	true	3.5.2.9	rhea:10348
MNXR3315	[m]		1 MNXM2 + 1 MNXM3448 = 1 MNXM1 + 1 MNXM368 + 1 MNXM950	1 H2O + 1 2-Acyl-sn-glycero-3-phosphoethanolamine hexadec-9-enoyl = 1 H(+) + 1 sn-glycero-3-phosphoethanolamine zwitterion + 1 palmitoleate	0	true	3.1.1.5	bigg:LPLIPAL2E161
MNXR33152	[c]	R02285	1 MNXM2 + 1 MNXM496 = 1 MNXM1231 + 1 MNXM89557	1 H2O + 1 N-formimidoyl-L-glutamate(1-) = 1 formamide + 1 L-glutamate	7.177002	true	3.5.3.8	rhea:22492
MNXR33152	[n]	R02285	1 MNXM2 + 1 MNXM496 = 1 MNXM1231 + 1 MNXM89557	1 H2O + 1 N-formimidoyl-L-glutamate(1-) = 1 formamide + 1 L-glutamate	7.177002	true	3.5.3.8	rhea:22492
MNXR3322	[c]		1 MNXM2 + 1 MNXM3453 = 1 MNXM1 + 1 MNXM598 + 1 MNXM950	1 H2O + 1 2-Acyl-sn-glycero-3-phosphoglycerol hexadec-9-enoyl = 1 H(+) + 1 glycerophosphoglycerol + 1 palmitoleate	0	true	3.1.1.5	bigg:LPLIPAL2G161
MNXR3325	[c]	R09397	1 MNXM1 + 1 MNXM2888 + 1 MNXM51 = 1 MNXM11 + 1 MNXM2126	1 H(+) + 1 (2S)-2-phospholactate + 1 GTP = 1 diphosphate(3-) + 1 L-lactyl-2-diphospho-5'-guanosine	-103.30347	true	2.7.7.68	rhea:30519
MNXR33277	[c]	R01064	1 MNXM23 + 1 MNXM74 = 1 MNXM90136	1 pyruvate + 1 D-glyceraldehyde 3-phosphate = 1 6-phosphonato-2-dehydro-3-deoxy-D-galactate(3-)	5.22818	true	4.1.2.21	rhea:24464
MNXR33333	[c]	R00248	1 MNXM2 + 1 MNXM5 + 1 MNXM89557 = 1 MNXM1 + 1 MNXM15 + 1 MNXM20 + 1 MNXM6	1 H2O + 1 NADP(+) + 1 L-glutamate = 1 H(+) + 1 NH4(+) + 1 2-oxoglutarate + 1 NADPH	2.8222656	true	1.4.1.13;1.4.1.2;1.4.1.3;1.4.1.4	rhea:11612
MNXR33333	[m]	R00248	1 MNXM2 + 1 MNXM5 + 1 MNXM89557 = 1 MNXM1 + 1 MNXM15 + 1 MNXM20 + 1 MNXM6	1 H2O + 1 NADP(+) + 1 L-glutamate = 1 H(+) + 1 NH4(+) + 1 2-oxoglutarate + 1 NADPH	2.8222656	true	1.4.1.13;1.4.1.2;1.4.1.3;1.4.1.4	rhea:11612
MNXR3339	[c]	R07215	2 MNXM2 + 1 MNXM5 + 1 MNXM710 = 1 MNXM1 + 1 MNXM4 + 1 MNXM6 + 1 MNXM810	2 H2O + 1 NADP(+) + 1 cholesta-5,7-dien-3beta-ol = 1 H(+) + 1 O2 + 1 NADPH + 1 5alpha-cholest-7-en-3beta-ol	-90.63464	true	1.14.21.6;1.3.3.2	rhea:18917
MNXR3340	[c]	R03057	1 MNXM2 + 1 MNXM462 = 1 MNXM637	1 H2O + 1 leukotriene A4(1-) = 1 leukotriene B4(1-)	-3.6329994	true	3.3.2.6	rhea:22324
MNXR3345	[c]	R00461	1 MNXM78 = 1 MNXM1865	1 L-lysinium(1+) = 1 (3S)-3,6-diammoniohexanoate	0	true	5.4.3.2	rhea:19177
MNXR3345	[m]	R00461	1 MNXM78 = 1 MNXM1865	1 L-lysinium(1+) = 1 (3S)-3,6-diammoniohexanoate	0	true	5.4.3.2	rhea:19177
MNXR3346	[c]	R00462	1 MNXM1 + 1 MNXM78 = 1 MNXM13 + 1 MNXM943	1 H(+) + 1 L-lysinium(1+) = 1 CO(2) + 1 cadaverine	-3.714096	true	4.1.1.18	rhea:22352
MNXR3346	[m]	R00462	1 MNXM1 + 1 MNXM78 = 1 MNXM13 + 1 MNXM943	1 H(+) + 1 L-lysinium(1+) = 1 CO(2) + 1 cadaverine	-3.714096	true	4.1.1.18	rhea:22352
MNXR33463	[c]	R02397	1 MNXM13 + 1 MNXM25 + 1 MNXM89948 = 1 MNXM20 + 1 MNXM4 + 1 MNXM626	1 CO(2) + 1 succinate(2-) + 1 carnitine = 1 2-oxoglutarate + 1 O2 + 1 4-(trimethylammonio)butanoate	-109.62	true	1.14.11.1	rhea:24028
MNXR3347	[c]	R00449	1 MNXM4 + 1 MNXM78 = 1 MNXM13 + 1 MNXM2 + 1 MNXM2090	1 O2 + 1 L-lysinium(1+) = 1 CO(2) + 1 H2O + 1 5-ammoniopentanamide	-109.257	true	1.13.12.2	rhea:14601
MNXR33559	[c]	R02282	1 MNXM101 + 1 MNXM730 = 1 MNXM817 + 1 MNXM89557	1 L-ornithinium(1+) + 1 N-acetyl-L-glutamate(2-) = 1 N(2)-acetyl-L-ornithine zwitterion + 1 L-glutamate	-1.2482033	true	2.3.1.35	rhea:15349
MNXR33559	[m]	R02282	1 MNXM101 + 1 MNXM730 = 1 MNXM817 + 1 MNXM89557	1 L-ornithinium(1+) + 1 N-acetyl-L-glutamate(2-) = 1 N(2)-acetyl-L-ornithine zwitterion + 1 L-glutamate	-1.2482033	true	2.3.1.35	rhea:15349
MNXR33578	[c]	R02396	1 MNXM21 + 1 MNXM89948 = 1 MNXM1028 + 1 MNXM12	1 acetyl-CoA(4-) + 1 carnitine = 1 O-acetylcarnitine + 1 CoA	-3.6099854	true	2.3.1.7	rhea:21136
MNXR33691	[c]	R02077	1 MNXM20 + 1 MNXM279 = 1 MNXM1887 + 1 MNXM89557	1 2-oxoglutarate + 1 L-dopa zwitterion = 1 3,4-dihydroxyphenylpyruvate + 1 L-glutamate	1.32411	true	2.6.1.49	rhea:15273
MNXR33697	[c]		1 MNXM20 + 1 MNXM2053 = 1 MNXM305 + 1 MNXM89557	1 2-oxoglutarate + 1 (S)-3-aminoisobutyric acid zwitterion = 1 2-methyl-3-oxopropanoate + 1 L-glutamate	0	true	2.6.1.22	rhea:13993
MNXR33697	[n]		1 MNXM20 + 1 MNXM2053 = 1 MNXM305 + 1 MNXM89557	1 2-oxoglutarate + 1 (S)-3-aminoisobutyric acid zwitterion = 1 2-methyl-3-oxopropanoate + 1 L-glutamate	0	true	2.6.1.22	rhea:13993
MNXR337	[c]	R02549	1 MNXM2 + 1 MNXM422 + 1 MNXM8 = 2 MNXM1 + 1 MNXM10 + 1 MNXM192	1 H2O + 1 4-ammoniobutanal + 1 NAD(+) = 2 H(+) + 1 NADH(2-) + 1 4-aminobutanoate	-12.481171	true	1.2.1.-;1.2.1.19;1.2.1.3	rhea:19105
MNXR337	[m]	R02549	1 MNXM2 + 1 MNXM422 + 1 MNXM8 = 2 MNXM1 + 1 MNXM10 + 1 MNXM192	1 H2O + 1 4-ammoniobutanal + 1 NAD(+) = 2 H(+) + 1 NADH(2-) + 1 4-aminobutanoate	-12.481171	true	1.2.1.-;1.2.1.19;1.2.1.3	rhea:19105
MNXR33707	[c]		1 MNXM1 + 1 MNXM1617 + 1 MNXM2 + 1 MNXM89557 = 1 MNXM101 + 1 MNXM20	1 H(+) + 1 1-pyrroline-5-carboxylate + 1 H2O + 1 L-glutamate = 1 L-ornithinium(1+) + 1 2-oxoglutarate	0	true	2.6.1.13;2.6.1.68	rhea:23792
MNXR33707	[m]		1 MNXM1 + 1 MNXM1617 + 1 MNXM2 + 1 MNXM89557 = 1 MNXM101 + 1 MNXM20	1 H(+) + 1 1-pyrroline-5-carboxylate + 1 H2O + 1 L-glutamate = 1 L-ornithinium(1+) + 1 2-oxoglutarate	0	true	2.6.1.13;2.6.1.68	rhea:23792
MNXR33707	[n]		1 MNXM1 + 1 MNXM1617 + 1 MNXM2 + 1 MNXM89557 = 1 MNXM101 + 1 MNXM20	1 H(+) + 1 1-pyrroline-5-carboxylate + 1 H2O + 1 L-glutamate = 1 L-ornithinium(1+) + 1 2-oxoglutarate	0	true	2.6.1.13;2.6.1.68	rhea:23792
MNXR33709	[c]		1 MNXM20 + 1 MNXM78 = 1 MNXM219 + 1 MNXM89557	1 2-oxoglutarate + 1 L-lysinium(1+) = 1 allysine zwitterion + 1 L-glutamate	0	true	2.6.1.36	seed:rxn00317
MNXR33777	[c]	R00372	1 MNXM20 + 1 MNXM29 = 1 MNXM69 + 1 MNXM89557	1 2-oxoglutarate + 1 glycine = 1 glyoxylate + 1 L-glutamate	2.694107	true	2.6.1.4;2.6.1.44	rhea:14089
MNXR33777	[n]	R00372	1 MNXM20 + 1 MNXM29 = 1 MNXM69 + 1 MNXM89557	1 2-oxoglutarate + 1 glycine = 1 glyoxylate + 1 L-glutamate	2.694107	true	2.6.1.4;2.6.1.44	rhea:14089
MNXR3379	[c]	R03181	1 MNXM691 = 1 MNXM708	1 4-maleylacetoacetate = 1 4-fumarylacetoacetate(2-)	0	true	5.2.1.2	rhea:14817
MNXR33792	[c]	R03387	1 MNXM1 + 1 MNXM7 + 1 MNXM90136 = 1 MNXM1627 + 1 MNXM3	1 H(+) + 1 ADP + 1 6-phosphonato-2-dehydro-3-deoxy-D-galactate(3-) = 1 2-dehydro-3-deoxy-D-galactonate + 1 ATP	-16.064148	true	2.7.1.58	rhea:16525
MNXR33815	[c]	R00948	1 MNXM1 + 1 MNXM3 + 1 MNXM89588 = 1 MNXM11 + 1 MNXM561	1 H(+) + 1 ATP + 1 alpha-D-glucose 1-phosphate(2-) = 1 diphosphate(3-) + 1 ADP-D-glucose	-54.05249	true	2.7.7.27	rhea:12120
MNXR3382	[c]	R00215	1 MNXM1608 + 1 MNXM8 = 1 MNXM10 + 1 MNXM13 + 1 MNXM23	1 (R)-malate(2-) + 1 NAD(+) = 1 NADH(2-) + 1 CO(2) + 1 pyruvate	-0.319977	true	1.1.1.83	rhea:18365
MNXR3385	[c]	R01087	1 MNXM93 = 1 MNXM1239	1 fumarate(2-) = 1 maleate(2-)	0.710007	true	5.2.1.1	rhea:13169
MNXR3386	[c]	R03540	1 MNXM2 + 1 MNXM902 = 1 MNXM1239 + 1 MNXM15	1 H2O + 1 maleamate = 1 maleate(2-) + 1 NH4(+)	-6.67126	true	3.5.1.107	rhea:27385
MNXR3388	[c]	R00472	1 MNXM2 + 1 MNXM21 + 1 MNXM69 = 1 MNXM1 + 1 MNXM12 + 1 MNXM98	1 H2O + 1 acetyl-CoA(4-) + 1 glyoxylate = 1 H(+) + 1 CoA + 1 (S)-malate	-9.251221	true	2.3.3.9;4.1.3.2	rhea:18181
MNXR33930	[c]	R01874	1 MNXM2 + 1 MNXM2112 = 1 MNXM1 + 1 MNXM15 + 1 MNXM23 + 1 MNXM89582	1 H2O + 1 D-cysteine zwitterion = 1 H(+) + 1 NH4(+) + 1 pyruvate + 1 hydrogen sulfide	0.9328728	true	4.4.1.15	rhea:11268
MNXR33930	[m]	R01874	1 MNXM2 + 1 MNXM2112 = 1 MNXM1 + 1 MNXM15 + 1 MNXM23 + 1 MNXM89582	1 H2O + 1 D-cysteine zwitterion = 1 H(+) + 1 NH4(+) + 1 pyruvate + 1 hydrogen sulfide	0.9328728	true	4.4.1.15	rhea:11268
MNXR33952	[m]	R07414	1 MNXM1 + 1 MNXM1668 + 1 MNXM7 + 1 MNXM9 = 1 MNXM118 + 1 MNXM3 + 1 MNXM89557	1 H(+) + 1 gamma-L-glutamylputrescinium(1+) + 1 ADP + 1 phosphate = 1 putrescine + 1 ATP + 1 L-glutamate	-5.8876343	true	6.3.1.11	rhea:13633
MNXR33976	[c]	R07276	1 MNXM20 + 1 MNXM696 = 1 MNXM503 + 1 MNXM89557	1 2-oxoglutarate + 1 L-arogenate(1-) = 1 prephenate + 1 L-glutamate	0.700012	true	2.6.1.79	rhea:22880
MNXR33992	[c]	R07613	1 MNXM1 + 1 MNXM2 + 1 MNXM480 + 1 MNXM89557 = 1 MNXM20 + 1 MNXM644	1 H(+) + 1 H2O + 1 (S)-2,3,4,5-tetrahydrodipicolinate(2-) + 1 L-glutamate = 1 2-oxoglutarate + 1 (2S,6S)-2,6-diaminopimelic acid dizwitterion	-28.36113	true	2.6.1.83	rhea:23988
MNXR33992	[m]	R07613	1 MNXM1 + 1 MNXM2 + 1 MNXM480 + 1 MNXM89557 = 1 MNXM20 + 1 MNXM644	1 H(+) + 1 H2O + 1 (S)-2,3,4,5-tetrahydrodipicolinate(2-) + 1 L-glutamate = 1 2-oxoglutarate + 1 (2S,6S)-2,6-diaminopimelic acid dizwitterion	-28.36113	true	2.6.1.83	rhea:23988
MNXR34	[c]	R03538	1 MNXM2 + 1 MNXM3150 = 1 MNXM1 + 1 MNXM2184	1 H2O + 1 2',3'-cyclic UMP = 1 H(+) + 1 3'-UMP	-7.733	true	3.1.4.16	rhea:27878
MNXR34	[m]	R03538	1 MNXM2 + 1 MNXM3150 = 1 MNXM1 + 1 MNXM2184	1 H2O + 1 2',3'-cyclic UMP = 1 H(+) + 1 3'-UMP	-7.733	true	3.1.4.16	rhea:27878
MNXR340	[c]	R01359	1 MNXM154 + 1 MNXM21 = 1 MNXM133 + 1 MNXM26	1 acetoacetate + 1 acetyl-CoA(4-) = 1 acetoacetyl-CoA(4-) + 1 acetate	2.9500732	true	2.8.3;2.8.3.8	rhea:27806
MNXR341	[c]	R00238	1 MNXM12 + 1 MNXM133 = 2 MNXM21	1 CoA + 1 acetoacetyl-CoA(4-) = 2 acetyl-CoA(4-)	7.0600586	true	2.3.1.16;2.3.1.9	rhea:21036
MNXR341	[m]	R00238	1 MNXM12 + 1 MNXM133 = 2 MNXM21	1 CoA + 1 acetoacetyl-CoA(4-) = 2 acetyl-CoA(4-)	7.0600586	true	2.3.1.16;2.3.1.9	rhea:21036
MNXR341	[x]	R00238	1 MNXM12 + 1 MNXM133 = 2 MNXM21	1 CoA + 1 acetoacetyl-CoA(4-) = 2 acetyl-CoA(4-)	7.0600586	true	2.3.1.16;2.3.1.9	rhea:21036
MNXR3412	[c]	R00885	1 MNXM1 + 1 MNXM51 + 1 MNXM721 = 1 MNXM11 + 1 MNXM82	1 H(+) + 1 GTP + 1 alpha-D-mannose 1-phosphate(2-) = 1 diphosphate(3-) + 1 GDP-alpha-D-mannose	-103.30353	true	2.7.7.13;2.7.7.28	rhea:15229
MNXR3412	[n]	R00885	1 MNXM1 + 1 MNXM51 + 1 MNXM721 = 1 MNXM11 + 1 MNXM82	1 H(+) + 1 GTP + 1 alpha-D-mannose 1-phosphate(2-) = 1 diphosphate(3-) + 1 GDP-alpha-D-mannose	-103.30353	true	2.7.7.13;2.7.7.28	rhea:15229
MNXR34129	[c]	R05224	2 MNXM1 + 1 MNXM1022 + 2 MNXM7 + 2 MNXM89557 + 2 MNXM9 = 1 MNXM1279 + 2 MNXM2 + 2 MNXM3 + 2 MNXM37	2 H(+) + 1 hydrogenobyrinic acid a,c-diamide(4-) + 2 ADP + 2 L-glutamate + 2 phosphate = 1 hydrogenobyrinate(6-) + 2 H2O + 2 ATP + 2 L-glutamine zwitterion	-0.56066895	true	6.3.5.9	rhea:12544
MNXR342	[c]	R00927	1 MNXM12 + 1 MNXM524 = 1 MNXM21 + 1 MNXM86	1 CoA + 1 2-methylacetoacetyl-CoA(4-) = 1 acetyl-CoA(4-) + 1 propionyl-CoA(4-)	-5.249817	true	2.3.1.16;2.3.1.9	rhea:30719
MNXR342	[m]	R00927	1 MNXM12 + 1 MNXM524 = 1 MNXM21 + 1 MNXM86	1 CoA + 1 2-methylacetoacetyl-CoA(4-) = 1 acetyl-CoA(4-) + 1 propionyl-CoA(4-)	-5.249817	true	2.3.1.16;2.3.1.9	rhea:30719
MNXR3421	[c]	R02454	1 MNXM1 + 1 MNXM10 + 1 MNXM1660 = 1 MNXM1045 + 1 MNXM8	1 H(+) + 1 NADH(2-) + 1 D-fructuronate = 1 D-mannonate + 1 NAD(+)	1.0817871	true	1.1.1.57	rhea:15729
MNXR34277	[c]	R00959	1 MNXM215 = 1 MNXM89588	1 alpha-D-glucose 6-phosphate(2-) = 1 alpha-D-glucose 1-phosphate(2-)	0	true	5.4.2.10;5.4.2.2;5.4.2.5;5.4.2.6;5.4.2.8	rhea:23536
MNXR343	[c]	R01177	1 MNXM12 + 1 MNXM717 = 1 MNXM21 + 1 MNXM233	1 CoA + 1 3-oxohexanoyl-CoA = 1 acetyl-CoA(4-) + 1 butanoyl-CoA	7.0599976	true	2.3.1.155;2.3.1.16;2.3.1.9	rhea:31111
MNXR343	[m]	R01177	1 MNXM12 + 1 MNXM717 = 1 MNXM21 + 1 MNXM233	1 CoA + 1 3-oxohexanoyl-CoA = 1 acetyl-CoA(4-) + 1 butanoyl-CoA	7.0599976	true	2.3.1.155;2.3.1.16;2.3.1.9	rhea:31111
MNXR343	[x]	R01177	1 MNXM12 + 1 MNXM717 = 1 MNXM21 + 1 MNXM233	1 CoA + 1 3-oxohexanoyl-CoA = 1 acetyl-CoA(4-) + 1 butanoyl-CoA	7.0599976	true	2.3.1.155;2.3.1.16;2.3.1.9	rhea:31111
MNXR34301	[n]	R00951	1 MNXM2 + 1 MNXM561 = 2 MNXM1 + 1 MNXM14 + 1 MNXM89588	1 H2O + 1 ADP-D-glucose = 2 H(+) + 1 AMP + 1 alpha-D-glucose 1-phosphate(2-)	34.9636	true	3.6.1.13;3.6.1.21;3.6.1.45;3.6.1.9	kegg:R00951
MNXR34308	[m]		1 MNXM2 + 1 MNXM496 = 1 MNXM15 + 1 MNXM39 + 1 MNXM89557	1 H2O + 1 N-formimidoyl-L-glutamate(1-) = 1 NH4(+) + 1 formate + 1 L-glutamate	0	false	3.5.3.8	brenda:BS165248
MNXR34308	[n]		1 MNXM2 + 1 MNXM496 = 1 MNXM15 + 1 MNXM39 + 1 MNXM89557	1 H2O + 1 N-formimidoyl-L-glutamate(1-) = 1 NH4(+) + 1 formate + 1 L-glutamate	0	false	3.5.3.8	brenda:BS165248
MNXR3434	[c]	R06154	1 MNXM2 + 1 MNXM255 + 1 MNXM4 = 1 MNXM15 + 1 MNXM22 + 1 MNXM56	1 H2O + 1 methylammonium + 1 O2 = 1 NH4(+) + 1 hydrogen peroxide + 1 formaldehyde	-19.9027	true	1.4.3.21;1.4.3.6	kegg:R06154
MNXR3438	[c]	R04138	1 MNXM1 + 1 MNXM504 + 1 MNXM7 + 1 MNXM9 = 1 MNXM3 + 1 MNXM389 + 1 MNXM60	1 H(+) + 1 trans-3-methylglutaconyl-CoA(5-) + 1 ADP + 1 phosphate = 1 ATP + 1 3-methylbut-2-enoyl-CoA + 1 bicarbonate	-4.3723145	true	6.4.1.4	rhea:13589
MNXR3438	[m]	R04138	1 MNXM1 + 1 MNXM504 + 1 MNXM7 + 1 MNXM9 = 1 MNXM3 + 1 MNXM389 + 1 MNXM60	1 H(+) + 1 trans-3-methylglutaconyl-CoA(5-) + 1 ADP + 1 phosphate = 1 ATP + 1 3-methylbut-2-enoyl-CoA + 1 bicarbonate	-4.3723145	true	6.4.1.4	rhea:13589
MNXR3439	[c]	R00233	1 MNXM1 + 1 MNXM40 = 1 MNXM13 + 1 MNXM21	1 H(+) + 1 malonyl-CoA(5-) = 1 CO(2) + 1 acetyl-CoA(4-)	-1.779419	true	4.1.1.9	rhea:18781
MNXR344	[c]	R04747	1 MNXM12 + 1 MNXM706 = 1 MNXM21 + 1 MNXM553	1 CoA + 1 3-oxooctanoyl-CoA = 1 acetyl-CoA(4-) + 1 hexanoyl-CoA	7.0599365	true	2.3.1.155;2.3.1.16;2.3.1.9	rhea:31203
MNXR344	[m]	R04747	1 MNXM12 + 1 MNXM706 = 1 MNXM21 + 1 MNXM553	1 CoA + 1 3-oxooctanoyl-CoA = 1 acetyl-CoA(4-) + 1 hexanoyl-CoA	7.0599365	true	2.3.1.155;2.3.1.16;2.3.1.9	rhea:31203
MNXR344	[x]	R04747	1 MNXM12 + 1 MNXM706 = 1 MNXM21 + 1 MNXM553	1 CoA + 1 3-oxooctanoyl-CoA = 1 acetyl-CoA(4-) + 1 hexanoyl-CoA	7.0599365	true	2.3.1.155;2.3.1.16;2.3.1.9	rhea:31203
MNXR3441	[c]	R03444	1 MNXM2 + 1 MNXM920 = 1 MNXM1056	1 H2O + 1 but-1-ene-1,2,4-tricarboxylate = 1 (2R)-homocitrate	1.472992	true	4.2.1.-;4.2.1.114	rhea:26101
MNXR3442	[c]	R00409	1 MNXM23 + 1 MNXM25 = 1 MNXM1694	1 pyruvate + 1 succinate(2-) = 1 (2S,3R)-3-hydroxybutane-1,2,3-tricarboxylate	3.978241	true	4.1.3.30	rhea:16809
MNXR345	[c]	R03778	1 MNXM12 + 1 MNXM677 = 1 MNXM21 + 1 MNXM342	1 CoA + 1 3-oxodecanoyl-CoA = 1 acetyl-CoA(4-) + 1 octanoyl-CoA(4-)	7.0600586	true	2.3.1.155;2.3.1.16;2.3.1.9	rhea:31087
MNXR345	[m]	R03778	1 MNXM12 + 1 MNXM677 = 1 MNXM21 + 1 MNXM342	1 CoA + 1 3-oxodecanoyl-CoA = 1 acetyl-CoA(4-) + 1 octanoyl-CoA(4-)	7.0600586	true	2.3.1.155;2.3.1.16;2.3.1.9	rhea:31087
MNXR345	[x]	R03778	1 MNXM12 + 1 MNXM677 = 1 MNXM21 + 1 MNXM342	1 CoA + 1 3-oxodecanoyl-CoA = 1 acetyl-CoA(4-) + 1 octanoyl-CoA(4-)	7.0600586	true	2.3.1.155;2.3.1.16;2.3.1.9	rhea:31087
MNXR346	[c]	R04742	1 MNXM12 + 1 MNXM705 = 1 MNXM21 + 1 MNXM486	1 CoA + 1 3-oxolauroyl-CoA = 1 acetyl-CoA(4-) + 1 decanoyl-CoA	7.0599365	true	2.3.1.155;2.3.1.16;2.3.1.9	rhea:31183
MNXR346	[m]	R04742	1 MNXM12 + 1 MNXM705 = 1 MNXM21 + 1 MNXM486	1 CoA + 1 3-oxolauroyl-CoA = 1 acetyl-CoA(4-) + 1 decanoyl-CoA	7.0599365	true	2.3.1.155;2.3.1.16;2.3.1.9	rhea:31183
MNXR346	[x]	R04742	1 MNXM12 + 1 MNXM705 = 1 MNXM21 + 1 MNXM486	1 CoA + 1 3-oxolauroyl-CoA = 1 acetyl-CoA(4-) + 1 decanoyl-CoA	7.0599365	true	2.3.1.155;2.3.1.16;2.3.1.9	rhea:31183
MNXR3464	[c]	R00342	1 MNXM1 + 1 MNXM10 + 1 MNXM46 = 1 MNXM8 + 1 MNXM98	1 H(+) + 1 NADH(2-) + 1 oxaloacetate = 1 NAD(+) + 1 (S)-malate	4.461792	true	1.1.1.299;1.1.1.37;1.1.1.38	rhea:21432
MNXR3464	[m]	R00342	1 MNXM1 + 1 MNXM10 + 1 MNXM46 = 1 MNXM8 + 1 MNXM98	1 H(+) + 1 NADH(2-) + 1 oxaloacetate = 1 NAD(+) + 1 (S)-malate	4.461792	true	1.1.1.299;1.1.1.37;1.1.1.38	rhea:21432
MNXR3468	[c]	R00343	1 MNXM1 + 1 MNXM46 + 1 MNXM6 = 1 MNXM5 + 1 MNXM98	1 H(+) + 1 oxaloacetate + 1 NADPH = 1 NADP(+) + 1 (S)-malate	3.213501	true	1.1.1.299;1.1.1.82	rhea:10824
MNXR3469	[c]	R07392	1 MNXM2 + 1 MNXM409 = 1 MNXM522	1 H2O + 1 5-(methylsulfanyl)-2,3-dioxopentyl phosphate(2-) = 1 S-methyl-5-thio-D-ribulose 1-phosphate(2-)	-8.166992	true	4.2.1.109	rhea:15549
MNXR3469	[m]	R07392	1 MNXM2 + 1 MNXM409 = 1 MNXM522	1 H2O + 1 5-(methylsulfanyl)-2,3-dioxopentyl phosphate(2-) = 1 S-methyl-5-thio-D-ribulose 1-phosphate(2-)	-8.166992	true	4.2.1.109	rhea:15549
MNXR347	[c]	R03858	1 MNXM12 + 1 MNXM707 = 1 MNXM21 + 1 MNXM363	1 CoA + 1 3-oxotetradecanoyl-CoA = 1 acetyl-CoA(4-) + 1 lauroyl-CoA(4-)	7.0599365	true	2.3.1.155;2.3.1.16;2.3.1.9	rhea:31091
MNXR347	[m]	R03858	1 MNXM12 + 1 MNXM707 = 1 MNXM21 + 1 MNXM363	1 CoA + 1 3-oxotetradecanoyl-CoA = 1 acetyl-CoA(4-) + 1 lauroyl-CoA(4-)	7.0599365	true	2.3.1.155;2.3.1.16;2.3.1.9	rhea:31091
MNXR347	[x]	R03858	1 MNXM12 + 1 MNXM707 = 1 MNXM21 + 1 MNXM363	1 CoA + 1 3-oxotetradecanoyl-CoA = 1 acetyl-CoA(4-) + 1 lauroyl-CoA(4-)	7.0599365	true	2.3.1.155;2.3.1.16;2.3.1.9	rhea:31091
MNXR3470	[c]	R00214	1 MNXM8 + 1 MNXM98 = 1 MNXM10 + 1 MNXM13 + 1 MNXM23	1 NAD(+) + 1 (S)-malate = 1 NADH(2-) + 1 CO(2) + 1 pyruvate	-0.3199463	true	1.1.1.38;1.1.1.39;1.1.1.40;4.1.1.3	rhea:12653
MNXR3471	[c]	R00216	1 MNXM13 + 1 MNXM23 + 1 MNXM6 = 1 MNXM5 + 1 MNXM98	1 CO(2) + 1 pyruvate + 1 NADPH = 1 NADP(+) + 1 (S)-malate	-1.5682373	true	1.1.1.38;1.1.1.39;1.1.1.40;4.1.1.3	rhea:18253
MNXR3474	[c]	R05637	1 MNXM1641 = 1 MNXM1168 + 1 MNXM31	1 4-CDP-2-C-methyl-D-erythritol 2-phosphate = 1 2-C-methyl-D-erythritol 2,4-cyclic diphosphate(2-) + 1 CMP	224.86646	true	4.6.1.12	rhea:23864
MNXR348	[c]	R03991	1 MNXM12 + 1 MNXM738 = 1 MNXM21 + 1 MNXM224	1 CoA + 1 3-oxopalmitoyl-CoA(4-) = 1 acetyl-CoA(4-) + 1 myristoyl-CoA(4-)	7.0599365	true	2.3.1.155;2.3.1.16;2.3.1.9	rhea:18161
MNXR348	[m]	R03991	1 MNXM12 + 1 MNXM738 = 1 MNXM21 + 1 MNXM224	1 CoA + 1 3-oxopalmitoyl-CoA(4-) = 1 acetyl-CoA(4-) + 1 myristoyl-CoA(4-)	7.0599365	true	2.3.1.155;2.3.1.16;2.3.1.9	rhea:18161
MNXR348	[x]	R03991	1 MNXM12 + 1 MNXM738 = 1 MNXM21 + 1 MNXM224	1 CoA + 1 3-oxopalmitoyl-CoA(4-) = 1 acetyl-CoA(4-) + 1 myristoyl-CoA(4-)	7.0599365	true	2.3.1.155;2.3.1.16;2.3.1.9	rhea:18161
MNXR34806	[m]		1 MNXM167 + 1 MNXM9 = 1 MNXM1542 + 1 MNXM89588	1 sucrose + 1 phosphate = 1 beta-D-fructofuranose + 1 alpha-D-glucose 1-phosphate(2-)	0	true	2.4.1.7	metacyc:SUCROSE-PHOSPHORYLASE-RXN
MNXR34806	[n]		1 MNXM167 + 1 MNXM9 = 1 MNXM1542 + 1 MNXM89588	1 sucrose + 1 phosphate = 1 beta-D-fructofuranose + 1 alpha-D-glucose 1-phosphate(2-)	0	true	2.4.1.7	metacyc:SUCROSE-PHOSPHORYLASE-RXN
MNXR3487	[c]	R00177	1 MNXM2 + 1 MNXM3 + 1 MNXM61 = 1 MNXM11 + 1 MNXM16 + 1 MNXM9	1 H2O + 1 ATP + 1 L-methionine zwitterion = 1 diphosphate(3-) + 1 S-adenosyl-L-methionine + 1 phosphate	-49.60785	true	2.5.1.6	rhea:21080
MNXR3487	[m]	R00177	1 MNXM2 + 1 MNXM3 + 1 MNXM61 = 1 MNXM11 + 1 MNXM16 + 1 MNXM9	1 H2O + 1 ATP + 1 L-methionine zwitterion = 1 diphosphate(3-) + 1 S-adenosyl-L-methionine + 1 phosphate	-49.60785	true	2.5.1.6	rhea:21080
MNXR3487	[n]	R00177	1 MNXM2 + 1 MNXM3 + 1 MNXM61 = 1 MNXM11 + 1 MNXM16 + 1 MNXM9	1 H2O + 1 ATP + 1 L-methionine zwitterion = 1 diphosphate(3-) + 1 S-adenosyl-L-methionine + 1 phosphate	-49.60785	true	2.5.1.6	rhea:21080
MNXR3488	[m]		1 MNXM1 + 1 MNXM26 + 1 MNXM319 = 1 MNXM55 + 1 MNXM699	1 H(+) + 1 acetate + 1 L-cystathionine dizwitterion = 1 L-cysteine zwitterion + 1 O-acetyl-L-homoserine zwitterion	0	true	2.5.1.48;4.2.99.9	rhea:30931
MNXR3488	[n]		1 MNXM1 + 1 MNXM26 + 1 MNXM319 = 1 MNXM55 + 1 MNXM699	1 H(+) + 1 acetate + 1 L-cystathionine dizwitterion = 1 L-cysteine zwitterion + 1 O-acetyl-L-homoserine zwitterion	0	true	2.5.1.48;4.2.99.9	rhea:30931
MNXR3491	[c]	R00654	1 MNXM2 + 1 MNXM61 = 1 MNXM15 + 1 MNXM159 + 1 MNXM652	1 H2O + 1 L-methionine zwitterion = 1 NH4(+) + 1 2-oxobutanoate + 1 methanethiol	-2.447115	true	4.4.1.11	rhea:23800
MNXR3491	[m]	R00654	1 MNXM2 + 1 MNXM61 = 1 MNXM15 + 1 MNXM159 + 1 MNXM652	1 H2O + 1 L-methionine zwitterion = 1 NH4(+) + 1 2-oxobutanoate + 1 methanethiol	-2.447115	true	4.4.1.11	rhea:23800
MNXR3495	[c]		1 MNXM61 + 1 MNXM79 = 1 MNXM123 + 1 MNXM318	1 L-methionine zwitterion + 1 (6S)-5,6,7,8-tetrahydrofolate = 1 homocysteine zwitterion + 1 5-methyltetrahydrofolate(2-)	0	true	2.1.1.13;2.1.1.14	seed:rxn00693
MNXR3495	[m]		1 MNXM61 + 1 MNXM79 = 1 MNXM123 + 1 MNXM318	1 L-methionine zwitterion + 1 (6S)-5,6,7,8-tetrahydrofolate = 1 homocysteine zwitterion + 1 5-methyltetrahydrofolate(2-)	0	true	2.1.1.13;2.1.1.14	seed:rxn00693
MNXR35	[c]	R03929	1 MNXM2 + 1 MNXM3148 = 1 MNXM1 + 1 MNXM2182	1 H2O + 1 2',3'-cyclic CMP = 1 H(+) + 1 3'-CMP	-7.733	true	3.1.4.16	rhea:27882
MNXR35	[m]	R03929	1 MNXM2 + 1 MNXM3148 = 1 MNXM1 + 1 MNXM2182	1 H2O + 1 2',3'-cyclic CMP = 1 H(+) + 1 3'-CMP	-7.733	true	3.1.4.16	rhea:27882
MNXR3501	[c]	R07608	1 MNXM155 + 1 MNXM2245 = 1 MNXM148 + 1 MNXM2 + 1 MNXM61	1 thioredoxin + 1 L-methionine (R)-S-oxide zwitterion = 1 thioredoxin disulfide + 1 H2O + 1 L-methionine zwitterion	-12.5952	false	1.8.4.12;1.8.4.14	rhea:21260
MNXR35145	[c]		1 MNXM1 + 1 MNXM304 + 2 MNXM316 + 2 MNXM61 = 1 MNXM1020 + 2 MNXM16 + 1 MNXM89582	1 H(+) + 1 biotin + 2 5'-deoxyadenosine + 2 L-methionine zwitterion = 1 dethiobiotin(1-) + 2 S-adenosyl-L-methionine + 1 hydrogen sulfide	0	true	2.8.1.6	rhea:22060
MNXR35145	[m]		1 MNXM1 + 1 MNXM304 + 2 MNXM316 + 2 MNXM61 = 1 MNXM1020 + 2 MNXM16 + 1 MNXM89582	1 H(+) + 1 biotin + 2 5'-deoxyadenosine + 2 L-methionine zwitterion = 1 dethiobiotin(1-) + 2 S-adenosyl-L-methionine + 1 hydrogen sulfide	0	true	2.8.1.6	rhea:22060
MNXR35145	[n]		1 MNXM1 + 1 MNXM304 + 2 MNXM316 + 2 MNXM61 = 1 MNXM1020 + 2 MNXM16 + 1 MNXM89582	1 H(+) + 1 biotin + 2 5'-deoxyadenosine + 2 L-methionine zwitterion = 1 dethiobiotin(1-) + 2 S-adenosyl-L-methionine + 1 hydrogen sulfide	0	true	2.8.1.6	rhea:22060
MNXR35145	[x]		1 MNXM1 + 1 MNXM304 + 2 MNXM316 + 2 MNXM61 = 1 MNXM1020 + 2 MNXM16 + 1 MNXM89582	1 H(+) + 1 biotin + 2 5'-deoxyadenosine + 2 L-methionine zwitterion = 1 dethiobiotin(1-) + 2 S-adenosyl-L-methionine + 1 hydrogen sulfide	0	true	2.8.1.6	rhea:22060
MNXR3519	[c]	R02085	1 MNXM2 + 1 MNXM504 = 1 MNXM197	1 H2O + 1 trans-3-methylglutaconyl-CoA(5-) = 1 (3S)-3-hydroxy-3-methylglutaryl-CoA(5-)	3.0229492	true	4.2.1.18	rhea:21536
MNXR3519	[m]	R02085	1 MNXM2 + 1 MNXM504 = 1 MNXM197	1 H2O + 1 trans-3-methylglutaconyl-CoA(5-) = 1 (3S)-3-hydroxy-3-methylglutaryl-CoA(5-)	3.0229492	true	4.2.1.18	rhea:21536
MNXR3520	[c]	R01016	1 MNXM310 + 1 MNXM9 = 1 MNXM77	1 methylglyoxal + 1 phosphate = 1 glycerone phosphate	-4.369995	true	4.2.3.3	rhea:17937
MNXR3522	[c]	R04674	1 MNXM2 + 1 MNXM2840 + 1 MNXM4 = 1 MNXM15 + 1 MNXM22 + 1 MNXM5416	1 H2O + 1 N(tele)-methylhistaminium + 1 O2 = 1 NH4(+) + 1 hydrogen peroxide + 1 1-methylimidazole-4-acetaldehyde	-24.0227	true	1.4.3.4	kegg:R04674
MNXR353	[c]	R00228	1 MNXM1 + 1 MNXM10 + 1 MNXM21 = 1 MNXM12 + 1 MNXM75 + 1 MNXM8	1 H(+) + 1 NADH(2-) + 1 acetyl-CoA(4-) = 1 CoA + 1 acetaldehyde + 1 NAD(+)	-7.378174	true	1.2.1.10	rhea:23288
MNXR353	[m]	R00228	1 MNXM1 + 1 MNXM10 + 1 MNXM21 = 1 MNXM12 + 1 MNXM75 + 1 MNXM8	1 H(+) + 1 NADH(2-) + 1 acetyl-CoA(4-) = 1 CoA + 1 acetaldehyde + 1 NAD(+)	-7.378174	true	1.2.1.10	rhea:23288
MNXR3542	[c]	R01185	1 MNXM2 + 1 MNXM646 = 1 MNXM127 + 1 MNXM9	1 H2O + 1 1D-myo-inositol 1-phosphate(2-) = 1 myo-inositol + 1 phosphate	-2.317	true	3.1.3.25	rhea:27670
MNXR3546	[c]	R01187	1 MNXM2 + 1 MNXM540 = 1 MNXM127 + 1 MNXM9	1 H2O + 1 1D-myo-inositol 3-phosphate(2-) = 1 myo-inositol + 1 phosphate	7.2170105	true	2.7.1.64;3.1.3.25	rhea:30739
MNXR3547	[c]	R01186	1 MNXM2 + 1 MNXM2063 = 1 MNXM127 + 1 MNXM9	1 H2O + 1 1D-myo-inositol 4-phosphate(2-) = 1 myo-inositol + 1 phosphate	7.2170105	true	3.1.3.25	rhea:30735
MNXR3548	[c]	R04425	1 MNXM1694 = 1 MNXM1792 + 1 MNXM2	1 (2S,3R)-3-hydroxybutane-1,2,3-tricarboxylate = 1 (Z)-but-2-ene-1,2,3-tricarboxylate + 1 H2O	0.912994	true	4.2.1.99	rhea:17941
MNXR35532	[m]	R00891	1 MNXM2 + 1 MNXM55 = 1 MNXM1 + 1 MNXM53 + 1 MNXM89582	1 H2O + 1 L-cysteine zwitterion = 1 H(+) + 1 L-serine + 1 hydrogen sulfide	0	true	4.2.1.22;4.4.1.1	kegg:R00891
MNXR35532	[n]	R00891	1 MNXM2 + 1 MNXM55 = 1 MNXM1 + 1 MNXM53 + 1 MNXM89582	1 H2O + 1 L-cysteine zwitterion = 1 H(+) + 1 L-serine + 1 hydrogen sulfide	0	true	4.2.1.22;4.4.1.1	kegg:R00891
MNXR35543	[c]	R00947	1 MNXM2 + 1 MNXM89588 = 1 MNXM9 + 1 MNXM99	1 H2O + 1 alpha-D-glucose 1-phosphate(2-) = 1 phosphate + 1 alpha-D-glucose	-2.317	true	3.1.3.10	kegg:R00947
MNXR35560	[c]	R01093	1 MNXM1 + 1 MNXM10 + 1 MNXM89602 = 1 MNXM1233 + 1 MNXM8	1 H(+) + 1 NADH(2-) + 1 D-galactopyranose = 1 galactitol + 1 NAD(+)	-2.9	true	1.1.1.21	kegg:R01093
MNXR35561	[c]	R01094	1 MNXM1 + 1 MNXM10 + 1 MNXM3005 = 1 MNXM8 + 1 MNXM89602	1 H(+) + 1 NADH(2-) + 1 D-galactono-1,4-lactone = 1 NAD(+) + 1 D-galactopyranose	-4.43823	true	1.1.1.48	rhea:21296
MNXR356	[c]	R05222	1 MNXM1 + 1 MNXM51 + 1 MNXM856 = 1 MNXM11 + 1 MNXM1105	1 H(+) + 1 GTP + 1 adenosylcobinamide phosphate(1-) = 1 diphosphate(3-) + 1 adenosylcobinamide-GDP	-103.304	true	2.7.7.62	rhea:22712
MNXR35616	[c]	R01623	1 MNXM2 + 1 MNXM925 = 1 MNXM2214 + 1 MNXM373	1 H2O + 1 holo-[acyl-carrier protein] = 1 apo-[acyl-carrier protein] + 1 D-pantetheine 4'-phosphate	0	false	3.1.4.14	kegg:R01623
MNXR35618	[c]	R01625	1 MNXM12 + 1 MNXM2214 = 1 MNXM45 + 1 MNXM925	1 CoA + 1 apo-[acyl-carrier protein] = 1 adenosine 3',5'-bisphosphate + 1 holo-[acyl-carrier protein]	-3.8	false	2.7.8.-;2.7.8.7	kegg:R01625
MNXR35618	[n]	R01625	1 MNXM12 + 1 MNXM2214 = 1 MNXM45 + 1 MNXM925	1 CoA + 1 apo-[acyl-carrier protein] = 1 adenosine 3',5'-bisphosphate + 1 holo-[acyl-carrier protein]	-3.8	false	2.7.8.-;2.7.8.7	kegg:R01625
MNXR35625	[c]	R01678	1 MNXM2 + 1 MNXM362 = 1 MNXM89602 + 1 MNXM99	1 H2O + 1 lactose = 1 D-galactopyranose + 1 alpha-D-glucose	-3.3	true	3.2.1.108;3.2.1.23	kegg:R01678
MNXR35641	[c]	R01819	1 MNXM89621 = 1 MNXM427	1 beta-D-fructofuranose 6-phosphate(2-) = 1 D-mannopyranose 6-phosphate(2-)	-0.89	true	5.3.1.8	rhea:12356
MNXR35641	[n]	R01819	1 MNXM89621 = 1 MNXM427	1 beta-D-fructofuranose 6-phosphate(2-) = 1 D-mannopyranose 6-phosphate(2-)	-0.89	true	5.3.1.8	rhea:12356
MNXR35645	[c]	R01827	1 MNXM258 + 1 MNXM89621 = 1 MNXM271 + 1 MNXM74	1 D-erythrose 4-phosphate(2-) + 1 beta-D-fructofuranose 6-phosphate(2-) = 1 sedoheptulose 7-phosphate(2-) + 1 D-glyceraldehyde 3-phosphate	-2.920044	true	2.2.1.2	rhea:17053
MNXR35646	[c]		1 MNXM186 + 1 MNXM258 = 1 MNXM74 + 1 MNXM89621	1 D-xylulose 5-phosphate(2-) + 1 D-erythrose 4-phosphate(2-) = 1 D-glyceraldehyde 3-phosphate + 1 beta-D-fructofuranose 6-phosphate(2-)	0	true	2.2.1.1	rhea:27626
MNXR35646	[m]		1 MNXM186 + 1 MNXM258 = 1 MNXM74 + 1 MNXM89621	1 D-xylulose 5-phosphate(2-) + 1 D-erythrose 4-phosphate(2-) = 1 D-glyceraldehyde 3-phosphate + 1 beta-D-fructofuranose 6-phosphate(2-)	0	true	2.2.1.1	rhea:27626
MNXR35646	[n]		1 MNXM186 + 1 MNXM258 = 1 MNXM74 + 1 MNXM89621	1 D-xylulose 5-phosphate(2-) + 1 D-erythrose 4-phosphate(2-) = 1 D-glyceraldehyde 3-phosphate + 1 beta-D-fructofuranose 6-phosphate(2-)	0	true	2.2.1.1	rhea:27626
MNXR35657	[m]	R01899	1 MNXM1 + 1 MNXM1289 + 1 MNXM6 = 1 MNXM5 + 1 MNXM89661	1 H(+) + 1 oxalatosuccinate(3-) + 1 NADPH = 1 NADP(+) + 1 isocitrate(3-)	-1.3665161	true	1.1.1.42	rhea:25588
MNXR35757	[c]	R02740	1 MNXM89621 = 1 MNXM215	1 beta-D-fructofuranose 6-phosphate(2-) = 1 alpha-D-glucose 6-phosphate(2-)	1.3800049	true	5.3.1.9	kegg:R02740
MNXR35767	[c]	R02814	1 MNXM306 + 1 MNXM925 = 1 MNXM1000 + 1 MNXM2	1 oleate + 1 holo-[acyl-carrier protein] = 1 Oleoyl-[acyl-carrier protein] + 1 H2O	-5.757	false	3.1.2.14	kegg:R02814
MNXR35770	[c]	R02822	1 MNXM3270 = 1 MNXM16057 + 1 MNXM2	1 ethylene glycol = 1 an epoxide + 1 H2O	5.504757	false	3.3.2.10	metacyc:3.3.2.10-RXN
MNXR358	[c]	R00742	1 MNXM1 + 1 MNXM40 + 1 MNXM7 + 1 MNXM9 = 1 MNXM21 + 1 MNXM3 + 1 MNXM60	1 H(+) + 1 malonyl-CoA(5-) + 1 ADP + 1 phosphate = 1 acetyl-CoA(4-) + 1 ATP + 1 bicarbonate	-4.3721924	true	6.4.1.2	rhea:11308
MNXR358	[m]	R00742	1 MNXM1 + 1 MNXM40 + 1 MNXM7 + 1 MNXM9 = 1 MNXM21 + 1 MNXM3 + 1 MNXM60	1 H(+) + 1 malonyl-CoA(5-) + 1 ADP + 1 phosphate = 1 acetyl-CoA(4-) + 1 ATP + 1 bicarbonate	-4.3721924	true	6.4.1.2	rhea:11308
MNXR35853	[c]	R03492	1 MNXM269 + 1 MNXM395 = 1 MNXM2 + 1 MNXM63441	1 lactosyl-N-acylsphingosine + 1 N-acetyl-D-galactosamine = 1 H2O + 1 N-acetyl-beta-D-galactosyl-(1->4)-beta-D-galactosyl-(1->4)-beta-D-glucosylceramide	-3.113	true	3.2.1.52	kegg:R03492
MNXR35865	[c]	R03542	1 MNXM1 + 2 MNXM2 + 1 MNXM5613 = 1 MNXM15 + 1 MNXM90693	1 H(+) + 2 H2O + 1 alpha-aminopropionitrile = 1 NH4(+) + 1 alanine	3.044	true	3.5.5.1	kegg:R03542
MNXR35875	[c]	R03618	1 MNXM269 + 1 MNXM89602 = 1 MNXM2 + 1 MNXM585	1 lactosyl-N-acylsphingosine + 1 D-galactopyranose = 1 H2O + 1 alpha-D-galactosyl-(1->4)-beta-D-galactosyl-(1->4)-D-glucosyl-(1<->1)-ceramide	-3.113	true	3.2.1.22;3.2.1.47	rhea:21112
MNXR35877	[c]	R03634	1 MNXM621 + 1 MNXM89602 = 1 MNXM1503 + 1 MNXM2	1 raffinose + 1 D-galactopyranose = 1 stachyose + 1 H2O	-3.112976	true	3.2.1.22	kegg:R03634
MNXR35885	[c]	R03652	1 MNXM1 + 1 MNXM11 + 1 MNXM14 + 1 MNXM89810 = 1 MNXM3 + 1 MNXM37 + 1 MNXM71	1 H(+) + 1 diphosphate(3-) + 1 AMP + 1 Gln-tRNA(Gln) = 1 ATP + 1 L-glutamine zwitterion + 1 tRNA(Gln)	-98.3447	false	6.1.1.18	rhea:20121
MNXR35952	[c]	R03920	1 MNXM1 + 1 MNXM7 + 1 MNXM89621 = 1 MNXM1542 + 1 MNXM3	1 H(+) + 1 ADP + 1 beta-D-fructofuranose 6-phosphate(2-) = 1 beta-D-fructofuranose + 1 ATP	-4.5	true	2.7.1.1;2.7.1.4	kegg:R03920
MNXR35952	[n]	R03920	1 MNXM1 + 1 MNXM7 + 1 MNXM89621 = 1 MNXM1542 + 1 MNXM3	1 H(+) + 1 ADP + 1 beta-D-fructofuranose 6-phosphate(2-) = 1 beta-D-fructofuranose + 1 ATP	-4.5	true	2.7.1.1;2.7.1.4	kegg:R03920
MNXR36	[c]	R03537	1 MNXM2 + 1 MNXM2598 = 1 MNXM1 + 1 MNXM1985	1 H2O + 1 2',3'-cyclic AMP = 1 H(+) + 1 3'-AMP	-7.733	true	3.1.4.16	rhea:27886
MNXR36	[m]	R03537	1 MNXM2 + 1 MNXM2598 = 1 MNXM1 + 1 MNXM1985	1 H2O + 1 2',3'-cyclic AMP = 1 H(+) + 1 3'-AMP	-7.733	true	3.1.4.16	rhea:27886
MNXR360	[c]	R00925	1 MNXM11 + 1 MNXM14 + 1 MNXM86 = 1 MNXM12 + 1 MNXM3 + 1 MNXM356	1 diphosphate(3-) + 1 AMP + 1 propionyl-CoA(4-) = 1 CoA + 1 ATP + 1 propionate	-11.541626	true	6.2.1.1;6.2.1.17	rhea:20373
MNXR3600	[c]	R00923	1 MNXM1 + 1 MNXM190 = 1 MNXM13 + 1 MNXM86	1 H(+) + 1 (S)-methylmalonyl-CoA(5-) = 1 CO(2) + 1 propionyl-CoA(4-)	0.030639648	true	4.1.1.41	rhea:21396
MNXR36000	[c]	R04212	1 MNXM2 + 1 MNXM3 + 1 MNXM37 + 1 MNXM89811 = 2 MNXM1 + 1 MNXM7 + 1 MNXM89557 + 1 MNXM89761 + 1 MNXM9	1 H2O + 1 ATP + 1 L-glutamine zwitterion + 1 L-aspartyl-tRNA(Asn) = 2 H(+) + 1 ADP + 1 L-glutamate + 1 Asn-tRNA(Asn) + 1 phosphate	0	false	6.3.5.6	rhea:14513
MNXR3601	[c]	R02765	1 MNXM608 = 1 MNXM190	1 (R)-methylmalonyl-CoA(5-) = 1 (S)-methylmalonyl-CoA(5-)	0	true	5.1.99.1	rhea:20553
MNXR3601	[m]	R02765	1 MNXM608 = 1 MNXM190	1 (R)-methylmalonyl-CoA(5-) = 1 (S)-methylmalonyl-CoA(5-)	0	true	5.1.99.1	rhea:20553
MNXR36022	[c]	R04355	1 MNXM1269 + 1 MNXM184 = 1 MNXM1223 + 1 MNXM13 + 1 MNXM925	1 acetyl-[acyl-carrier protein] + 1 carboxyacetyl-[acyl-carrier protein] = 1 acetoacetyl-[acyl-carrier protein] + 1 CO(2) + 1 holo-[acyl-carrier protein]	2	false	2.3.1.179;2.3.1.180;2.3.1.41;2.3.1.85;2.3.1.86	metacyc:3-OXOACYL-ACP-SYNTH-BASE-RXN
MNXR36022	[m]	R04355	1 MNXM1269 + 1 MNXM184 = 1 MNXM1223 + 1 MNXM13 + 1 MNXM925	1 acetyl-[acyl-carrier protein] + 1 carboxyacetyl-[acyl-carrier protein] = 1 acetoacetyl-[acyl-carrier protein] + 1 CO(2) + 1 holo-[acyl-carrier protein]	2	false	2.3.1.179;2.3.1.180;2.3.1.41;2.3.1.85;2.3.1.86	metacyc:3-OXOACYL-ACP-SYNTH-BASE-RXN
MNXR3604	[c]	R00833	1 MNXM92 = 1 MNXM608	1 succinyl-CoA(5-) = 1 (R)-methylmalonyl-CoA(5-)	1.81	true	5.4.99.2	rhea:22888
MNXR3604	[m]	R00833	1 MNXM92 = 1 MNXM608	1 succinyl-CoA(5-) = 1 (R)-methylmalonyl-CoA(5-)	1.81	true	5.4.99.2	rhea:22888
MNXR3604	[n]	R00833	1 MNXM92 = 1 MNXM608	1 succinyl-CoA(5-) = 1 (R)-methylmalonyl-CoA(5-)	1.81	true	5.4.99.2	rhea:22888
MNXR3606	[c]	R09097	1 MNXM1 + 1 MNXM10 + 1 MNXM86 = 1 MNXM12 + 1 MNXM8 + 1 MNXM821	1 H(+) + 1 NADH(2-) + 1 propionyl-CoA(4-) = 1 CoA + 1 NAD(+) + 1 propanal	0	true	1.2.1	metacyc:RXN-12736
MNXR3607	[c]	R00705	1 MNXM12 + 1 MNXM244 + 1 MNXM8 = 1 MNXM10 + 1 MNXM13 + 1 MNXM21	1 CoA + 1 3-oxopropanoate + 1 NAD(+) = 1 NADH(2-) + 1 CO(2) + 1 acetyl-CoA(4-)	-11.004089	true	1.2.1;1.2.1.18;1.2.1.27	rhea:22992
MNXR3609	[c]	R00935	1 MNXM12 + 1 MNXM8 + 1 MNXM933 = 1 MNXM10 + 1 MNXM13 + 1 MNXM86	1 CoA + 1 NAD(+) + 1 (S)-methylmalonate semialdehyde = 1 NADH(2-) + 1 CO(2) + 1 propionyl-CoA(4-)	-10.6411	true	1.2.1.27	rhea:31047
MNXR36150	[c]	R05112	1 MNXM2 + 1 MNXM2977 = 1 MNXM63441 + 1 MNXM89602	1 H2O + 1 beta-D-Gal-(1->3)-beta-D-GalNAc-(1->4)-beta-D-Gal-(1->4)-beta-D-Glc-(1<->1')-Cer = 1 N-acetyl-beta-D-galactosyl-(1->4)-beta-D-galactosyl-(1->4)-beta-D-glucosylceramide + 1 D-galactopyranose	-3.113	true	3.2.1.23	kegg:R05112
MNXR3617	[c]	R05606	1 MNXM2 + 1 MNXM440 = 1 MNXM1045	1 H2O + 1 2-dehydro-3-deoxy-D-gluconate = 1 D-mannonate	-8.166992	true	4.2.1.8	rhea:20097
MNXR3619	[c]	R04658	1 MNXM1 + 1 MNXM1206 + 1 MNXM31 = 1 MNXM1754 + 1 MNXM535	1 H(+) + 1 (KDO)-lipid IVA + 1 CMP = 1 lipid IVA(4-) + 1 CMP-3-deoxy-D-manno-octulosonate	5.64946	true	2.4.99.12	rhea:28066
MNXR36199	[c]		1 MNXM1954 + 1 MNXM89653 = 1 MNXM2264 + 1 MNXM80	1 UDP-N-acetylmuramoyl-L-alanyl-D-glutamyl-6-carboxy-L-lysyl-D-alanyl-D-alanine + 1 ditrans,octacis-undecaprenyl phosphate = 1 N-acetylmuramoyl-L-alanyl-D-glutamyl-meso-2,6-diaminopimelyl-D-alanyl-D-alanine-diphosphoundecaprenol + 1 UMP(2-)	0	true	2.7.8.13	rhea:28386
MNXR3620	[c]	R05074	1 MNXM1 + 1 MNXM31 + 1 MNXM824 = 1 MNXM1206 + 1 MNXM535	1 H(+) + 1 CMP + 1 (KDO)2-lipid IVA = 1 (KDO)-lipid IVA + 1 CMP-3-deoxy-D-manno-octulosonate	5.02518	true	2.4.99.13	rhea:28062
MNXR3626	[c]	R01226	1 MNXM183 + 1 MNXM2 + 1 MNXM238 = 1 MNXM79 + 1 MNXM959	1 (6R)-5,10-methylenetetrahydrofolate + 1 H2O + 1 3-methyl-2-oxobutanoate = 1 (6S)-5,6,7,8-tetrahydrofolate + 1 2-dehydropantoate	-1.472992	true	2.1.2.11	rhea:11824
MNXR3639	[c]	R01402	1 MNXM168 + 1 MNXM407 = 1 MNXM150 + 1 MNXM9	1 adenine + 1 S-methyl-5-thio-alpha-D-ribose 1-phosphate(2-) = 1 5'-S-methyl-5'-thioadenosine + 1 phosphate	13.640015	true	2.4.2.28	rhea:11852
MNXR3639	[m]	R01402	1 MNXM168 + 1 MNXM407 = 1 MNXM150 + 1 MNXM9	1 adenine + 1 S-methyl-5-thio-alpha-D-ribose 1-phosphate(2-) = 1 5'-S-methyl-5'-thioadenosine + 1 phosphate	13.640015	true	2.4.2.28	rhea:11852
MNXR3641	[c]	R01655	1 MNXM2 + 1 MNXM511 = 1 MNXM1 + 1 MNXM237	1 H2O + 1 (6R)-5,10-methenyltetrahydrofolate = 1 H(+) + 1 10-formyltetrahydrofolate	-14.8893	true	3.5.4.9;6.3.4.3	rhea:23700
MNXR3642	[c]	R01220	1 MNXM183 + 1 MNXM5 = 1 MNXM511 + 1 MNXM6	1 (6R)-5,10-methylenetetrahydrofolate + 1 NADP(+) = 1 (6R)-5,10-methenyltetrahydrofolate + 1 NADPH	-21.777252	true	1.5.1.5	rhea:22812
MNXR3642	[m]	R01220	1 MNXM183 + 1 MNXM5 = 1 MNXM511 + 1 MNXM6	1 (6R)-5,10-methylenetetrahydrofolate + 1 NADP(+) = 1 (6R)-5,10-methenyltetrahydrofolate + 1 NADPH	-21.777252	true	1.5.1.5	rhea:22812
MNXR3644	[c]	R07168	1 MNXM1 + 1 MNXM10 + 1 MNXM183 = 1 MNXM318 + 1 MNXM8	1 H(+) + 1 NADH(2-) + 1 (6R)-5,10-methylenetetrahydrofolate = 1 5-methyltetrahydrofolate(2-) + 1 NAD(+)	1.1118164	true	1.5.1.20	rhea:19821
MNXR3644	[m]	R07168	1 MNXM1 + 1 MNXM10 + 1 MNXM183 = 1 MNXM318 + 1 MNXM8	1 H(+) + 1 NADH(2-) + 1 (6R)-5,10-methylenetetrahydrofolate = 1 5-methyltetrahydrofolate(2-) + 1 NAD(+)	1.1118164	true	1.5.1.20	rhea:19821
MNXR3644	[n]	R07168	1 MNXM1 + 1 MNXM10 + 1 MNXM183 = 1 MNXM318 + 1 MNXM8	1 H(+) + 1 NADH(2-) + 1 (6R)-5,10-methylenetetrahydrofolate = 1 5-methyltetrahydrofolate(2-) + 1 NAD(+)	1.1118164	true	1.5.1.20	rhea:19821
MNXR3645	[c]	R01224	1 MNXM1 + 1 MNXM183 + 1 MNXM6 = 1 MNXM318 + 1 MNXM5	1 H(+) + 1 (6R)-5,10-methylenetetrahydrofolate + 1 NADPH = 1 5-methyltetrahydrofolate(2-) + 1 NADP(+)	3.79	true	1.5.1.20;1.7.99.5	rhea:19817
MNXR3645	[m]	R01224	1 MNXM1 + 1 MNXM183 + 1 MNXM6 = 1 MNXM318 + 1 MNXM5	1 H(+) + 1 (6R)-5,10-methylenetetrahydrofolate + 1 NADPH = 1 5-methyltetrahydrofolate(2-) + 1 NADP(+)	3.79	true	1.5.1.20;1.7.99.5	rhea:19817
MNXR3645	[n]	R01224	1 MNXM1 + 1 MNXM183 + 1 MNXM6 = 1 MNXM318 + 1 MNXM5	1 H(+) + 1 (6R)-5,10-methylenetetrahydrofolate + 1 NADPH = 1 5-methyltetrahydrofolate(2-) + 1 NADP(+)	3.79	true	1.5.1.20;1.7.99.5	rhea:19817
MNXR36464	[c]	R07807	1 MNXM2 + 1 MNXM9338 = 1 MNXM7904 + 1 MNXM89602	1 H2O + 1 = 1 + 1 D-galactopyranose	-3.3	false	3.2.1.23	kegg:R07807
MNXR3648	[c]	R01557	1 MNXM198 = 1 MNXM165	1 alpha,alpha-trehalose = 1 maltose	0	true	5.4.99.16;5.4.99.6	rhea:15145
MNXR3650	[c]	R04420	1 MNXM407 = 1 MNXM522	1 S-methyl-5-thio-alpha-D-ribose 1-phosphate(2-) = 1 S-methyl-5-thio-D-ribulose 1-phosphate(2-)	0.62	true	5.3.1.23	rhea:19989
MNXR3650	[m]	R04420	1 MNXM407 = 1 MNXM522	1 S-methyl-5-thio-alpha-D-ribose 1-phosphate(2-) = 1 S-methyl-5-thio-D-ribulose 1-phosphate(2-)	0.62	true	5.3.1.23	rhea:19989
MNXR3655	[c]	R03307	1 MNXM1 + 1 MNXM1134 = 1 MNXM1521	1 H(+) + 1 3-carboxy-cis,cis-muconate(3-) = 1 2-(carboxylatomethyl)-5-oxo-2,5-dihydro-2-furoate(2-)	-3.032364	true	5.5.1.2	rhea:23656
MNXR3656	[c]	R03959	1 MNXM1 + 1 MNXM1144 = 1 MNXM1104	1 H(+) + 1 cis,cis-muconate = 1 5-oxo-2,5-dihydro-2-furylacetate	-1.4282227	true	5.5.1.1	rhea:10640
MNXR3657	[c]		1 MNXM1104 = 1 MNXM829	1 5-oxo-2,5-dihydro-2-furylacetate = 1 5-oxo-4,5-dihydro-2-furylacetate	0	true	5.3.3.4	rhea:31123
MNXR36668	[c]	R09736	1 MNXM1 + 1 MNXM19 + 1 MNXM90639 = 1 MNXM16 + 1 MNXM17197	1 H(+) + 1 S-adenosyl-L-homocysteine + 1 Menaquinol = 1 S-adenosyl-L-methionine + 1 Demethylmenaquinol	0	true	2.1.1.163	metacyc:RXN-11046
MNXR36673	[c]	R09780	1 MNXM89621 = 1 MNXM1659	1 beta-D-fructofuranose 6-phosphate(2-) = 1 D-arabino-hex-3-ulose 6-phosphate(2-)	0	true	5.3.1.27	rhea:25900
MNXR36685	[c]	R09951	1 MNXM1 + 1 MNXM10 + 1 MNXM90317 = 1 MNXM4261 + 1 MNXM8	1 H(+) + 1 NADH(2-) + 1 2D-2,3,5/4,6-pentahydroxycyclohexanone = 1 1D-chiro-inositol + 1 NAD(+)	0	true	1.1.1.18;1.1.1.n6	rhea:25832
MNXR36686	[c]	R09952	1 MNXM676 = 1 MNXM90317	1 2,4,6/3,5-pentahydroxycyclohexanone = 1 2D-2,3,5/4,6-pentahydroxycyclohexanone	0	true	5.3.99.-;5.3.99.n1	rhea:25776
MNXR36765	[c]	R05180	2 MNXM1 + 1 MNXM1441 + 1 MNXM19 = 1 MNXM16 + 1 MNXM90864	2 H(+) + 1 precorrin-4 + 1 S-adenosyl-L-homocysteine = 1 S-adenosyl-L-methionine + 1 precorrin-3B	-66.33313	true	2.1.1.131	rhea:12761
MNXR36765	[n]	R05180	2 MNXM1 + 1 MNXM1441 + 1 MNXM19 = 1 MNXM16 + 1 MNXM90864	2 H(+) + 1 precorrin-4 + 1 S-adenosyl-L-homocysteine = 1 S-adenosyl-L-methionine + 1 precorrin-3B	-66.33313	true	2.1.1.131	rhea:12761
MNXR36811	[c]	R10064	1 MNXM118 + 1 MNXM20 = 1 MNXM1880 + 1 MNXM2 + 1 MNXM89557	1 putrescine + 1 2-oxoglutarate = 1 1-pyrroline + 1 H2O + 1 L-glutamate	0	true	2.6.1.82	rhea:12268
MNXR36855	[c]	R04014	1 MNXM2 + 1 MNXM5723 = 1 MNXM1 + 1 MNXM402 + 1 MNXM925	1 H2O + 1 a dodecanoyl-[acp] = 1 H(+) + 1 laurate + 1 holo-[acyl-carrier protein]	0	false	3.1.2.14;3.1.2.21	metacyc:3.1.2.21-RXN
MNXR3689	[c]	R05050	2 MNXM1 + 1 MNXM10 + 1 MNXM2083 = 1 MNXM1527 + 1 MNXM2 + 1 MNXM8	2 H(+) + 1 NADH(2-) + 1 4-acetamidobutanoate = 1 4-acetamidobutanal + 1 H2O + 1 NAD(+)	-13.105316	true	1.2.1.3	rhea:31231
MNXR3689	[m]	R05050	2 MNXM1 + 1 MNXM10 + 1 MNXM2083 = 1 MNXM1527 + 1 MNXM2 + 1 MNXM8	2 H(+) + 1 NADH(2-) + 1 4-acetamidobutanoate = 1 4-acetamidobutanal + 1 H2O + 1 NAD(+)	-13.105316	true	1.2.1.3	rhea:31231
MNXR37	[c]	R05135	1 MNXM2 + 1 MNXM3149 = 1 MNXM1 + 1 MNXM2183	1 H2O + 1 2',3'-cyclic GMP = 1 H(+) + 1 3'-GMP	-7.733	true	3.1.4.16	rhea:27858
MNXR37	[m]	R05135	1 MNXM2 + 1 MNXM3149 = 1 MNXM1 + 1 MNXM2183	1 H2O + 1 2',3'-cyclic GMP = 1 H(+) + 1 3'-GMP	-7.733	true	3.1.4.16	rhea:27858
MNXR37110	[c]		1 MNXM3 + 1 MNXM8615 + 1 MNXM89557 = 1 MNXM7 + 1 MNXM8615 + 1 MNXM9	1 ATP + 1 an N10-formyl-tetrahydrofolate + 1 L-glutamate = 1 ADP + 1 an N10-formyl-tetrahydrofolate + 1 phosphate	0	false	6.3.2.17	metacyc:FORMYLTHFGLUSYNTH-RXN
MNXR37112	[c]		1 MNXM2 + 1 MNXM258 + 1 MNXM280 = 1 MNXM89621 + 1 MNXM9	1 H2O + 1 D-erythrose 4-phosphate(2-) + 1 acetyl phosphate(2-) = 1 beta-D-fructofuranose 6-phosphate(2-) + 1 phosphate	0	true	4.1.2.22	rhea:12196
MNXR37112	[m]		1 MNXM2 + 1 MNXM258 + 1 MNXM280 = 1 MNXM89621 + 1 MNXM9	1 H2O + 1 D-erythrose 4-phosphate(2-) + 1 acetyl phosphate(2-) = 1 beta-D-fructofuranose 6-phosphate(2-) + 1 phosphate	0	true	4.1.2.22	rhea:12196
MNXR37112	[n]		1 MNXM2 + 1 MNXM258 + 1 MNXM280 = 1 MNXM89621 + 1 MNXM9	1 H2O + 1 D-erythrose 4-phosphate(2-) + 1 acetyl phosphate(2-) = 1 beta-D-fructofuranose 6-phosphate(2-) + 1 phosphate	0	true	4.1.2.22	rhea:12196
MNXR37125	[m]		1 MNXM2 + 1 MNXM370 = 1 MNXM15 + 1 MNXM89621	1 H2O + 1 2-ammonio-2-deoxy-D-glucopyranose 6-phosphate(1-) = 1 NH4(+) + 1 beta-D-fructofuranose 6-phosphate(2-)	0	true	3.5.99.6	rhea:12172
MNXR37125	[n]		1 MNXM2 + 1 MNXM370 = 1 MNXM15 + 1 MNXM89621	1 H2O + 1 2-ammonio-2-deoxy-D-glucopyranose 6-phosphate(1-) = 1 NH4(+) + 1 beta-D-fructofuranose 6-phosphate(2-)	0	true	3.5.99.6	rhea:12172
MNXR37147	[c]	R02336	1 MNXM222 + 1 MNXM55844 = 1 MNXM18306 + 1 MNXM2	1 glycolate + 1 halide = 1 a haloacetate + 1 H2O	21.6551	false	3.8.1.3	metacyc:HALOACETATE-DEHALOGENASE-RXN
MNXR37148	[c]	R02337	1 MNXM55844 + 1 MNXM832 = 1 MNXM13900 + 1 MNXM2	1 halide + 1 a primary alcohol = 1 1-haloalkanes + 1 H2O	0	false	3.8.1.5	metacyc:HALOALKANE-DEHALOGENASE-RXN
MNXR37151	[c]	R03938	1 MNXM1 + 1 MNXM1669 + 1 MNXM19 = 1 MNXM16 + 1 MNXM93473	1 H(+) + 1 histone N6-methyl-L-lysine + 1 S-adenosyl-L-homocysteine = 1 S-adenosyl-L-methionine + 1 histone-L-lysine	-31.002266	false	2.1.1.43	metacyc:HISTONE-LYSINE-N-METHYLTRANSFERASE-RXN
MNXR37169	[c]		1 MNXM1870 + 1 MNXM925 = 1 MNXM5723 + 1 MNXM824	1 (KDO)2-(lauroyl)-lipid IVA + 1 holo-[acyl-carrier protein] = 1 a dodecanoyl-[acp] + 1 (KDO)2-lipid IVA	0	false	2.3.1;2.3.1.-	metacyc:LAUROYLACYLTRAN-RXN
MNXR37237	[n]		1 MNXM79752 + 1 MNXM9 = 1 MNXM295 + 1 MNXM79744	1 purine ribonucleoside + 1 phosphate = 1 alpha-D-ribose 1-phosphate(2-) + 1 purine nucleobase	0	false	2.4.2.1	metacyc:PNP-RXN
MNXR37261	[c]	R05217	1 MNXM2 + 1 MNXM8 + 1 MNXM90864 = 1 MNXM1 + 1 MNXM10 + 1 MNXM1290 + 1 MNXM4	1 H2O + 1 NAD(+) + 1 precorrin-3B = 1 H(+) + 1 NADH(2-) + 1 precorrin-3A(7-) + 1 O2	-105.73871	false	1.14.13.83	rhea:17293
MNXR37417	[c]	R00867	1 MNXM1 + 1 MNXM7 + 1 MNXM89621 = 1 MNXM1380 + 1 MNXM3	1 H(+) + 1 ADP + 1 beta-D-fructofuranose 6-phosphate(2-) = 1 keto-D-fructose + 1 ATP	-4.5	true	2.7.1.1;2.7.1.4	kegg:R00867
MNXR3745	[c]	R00103	1 MNXM2 + 1 MNXM8 = 2 MNXM1 + 1 MNXM14 + 1 MNXM355	1 H2O + 1 NAD(+) = 2 H(+) + 1 AMP + 1 beta-nicotinamide D-ribonucleotide	34.963654	true	3.6.1.22;3.6.1.9	rhea:11800
MNXR3745	[m]	R00103	1 MNXM2 + 1 MNXM8 = 2 MNXM1 + 1 MNXM14 + 1 MNXM355	1 H2O + 1 NAD(+) = 2 H(+) + 1 AMP + 1 beta-nicotinamide D-ribonucleotide	34.963654	true	3.6.1.22;3.6.1.9	rhea:11800
MNXR37556	[c]		2 MNXM59 = 1 MNXM248 + 1 MNXM335	2 1,2-diacyl-sn-glycerol = 1 a triacylglycerol + 1 2-acylglycerol	0	true	2.3.1	metacyc:RXN-12383
MNXR37560	[n]		1 MNXM8843 + 1 MNXM9 = 1 MNXM8843 + 1 MNXM89588	1 a linear malto-oligosaccharide + 1 phosphate = 1 a linear malto-oligosaccharide + 1 alpha-D-glucose 1-phosphate(2-)	0	false	2.4.1.1	metacyc:RXN-12392
MNXR3759	[c]	R00104	1 MNXM1 + 1 MNXM5 + 1 MNXM7 = 1 MNXM3 + 1 MNXM8	1 H(+) + 1 NADP(+) + 1 ADP = 1 ATP + 1 NAD(+)	-16.064026	true	2.7.1.23	rhea:18629
MNXR3759	[m]	R00104	1 MNXM1 + 1 MNXM5 + 1 MNXM7 = 1 MNXM3 + 1 MNXM8	1 H(+) + 1 NADP(+) + 1 ADP = 1 ATP + 1 NAD(+)	-16.064026	true	2.7.1.23	rhea:18629
MNXR3759	[n]	R00104	1 MNXM1 + 1 MNXM5 + 1 MNXM7 = 1 MNXM3 + 1 MNXM8	1 H(+) + 1 NADP(+) + 1 ADP = 1 ATP + 1 NAD(+)	-16.064026	true	2.7.1.23	rhea:18629
MNXR376	[c]	R01201	1 MNXM1 + 1 MNXM313 + 1 MNXM7 = 1 MNXM143 + 1 MNXM3	1 H(+) + 1 N-acetyl-D-glucosamine 6-phosphate + 1 ADP = 1 N-acetyl-D-glucosamine + 1 ATP	-14.8159	true	2.7.1.59	rhea:17417
MNXR37671	[c]	R07256	1 MNXM1 + 1 MNXM167 + 1 MNXM413 = 1 MNXM1380 + 1 MNXM8934	1 H(+) + 1 sucrose + 1 ribonucleoside diphosphate = 1 keto-D-fructose + 1 a nucleoside diphosphate-glucose	123.56	false	2.4.1.13	metacyc:RXN-6222
MNXR3769	[c]	R00189	1 MNXM1 + 1 MNXM11 + 1 MNXM14 + 1 MNXM8 = 1 MNXM15 + 1 MNXM3 + 1 MNXM309	1 H(+) + 1 diphosphate(3-) + 1 AMP + 1 NAD(+) = 1 NH4(+) + 1 ATP + 1 deamido-NAD(2-)	-13.127563	true	6.3.1.5;6.3.5.1	rhea:21188
MNXR3769	[m]	R00189	1 MNXM1 + 1 MNXM11 + 1 MNXM14 + 1 MNXM8 = 1 MNXM15 + 1 MNXM3 + 1 MNXM309	1 H(+) + 1 diphosphate(3-) + 1 AMP + 1 NAD(+) = 1 NH4(+) + 1 ATP + 1 deamido-NAD(2-)	-13.127563	true	6.3.1.5;6.3.5.1	rhea:21188
MNXR3771	[c]	R00112	1 MNXM6 + 1 MNXM8 = 1 MNXM10 + 1 MNXM5	1 NADPH + 1 NAD(+) = 1 NADH(2-) + 1 NADP(+)	1.248291	true	1.6.1.1;1.6.1.2	rhea:11692
MNXR3771	[m]	R00112	1 MNXM6 + 1 MNXM8 = 1 MNXM10 + 1 MNXM5	1 NADPH + 1 NAD(+) = 1 NADH(2-) + 1 NADP(+)	1.248291	true	1.6.1.1;1.6.1.2	rhea:11692
MNXR37718	[c]		1 MNXM380 = 1 MNXM2 + 1 MNXM90604	1 4a-hydroxytetrahydrobiopterin = 1 H2O + 1 7,8-dihydrobiopterin	0	true	4.2.1.96	metacyc:RXN-7908
MNXR3787	[c]	R01424	1 MNXM217 + 1 MNXM29 = 1 MNXM1577 + 1 MNXM2	1 benzoate + 1 glycine = 1 N-benzoylglycine + 1 H2O	-1.3329926	true	3.5.1.32	rhea:10424
MNXR3787	[m]	R01424	1 MNXM217 + 1 MNXM29 = 1 MNXM1577 + 1 MNXM2	1 benzoate + 1 glycine = 1 N-benzoylglycine + 1 H2O	-1.3329926	true	3.5.1.32	rhea:10424
MNXR38093	[c]	R04550	1 MNXM1 + 1 MNXM1199 + 1 MNXM925 = 1 MNXM2036 + 1 MNXM7733	1 H(+) + 1 UDP-2,3-bis(3-hydroxytetradecanoyl)-D-glucosamine(2-) + 1 holo-[acyl-carrier protein] = 1 UDP-3-O-[(3R)-3-hydroxytetradecanoyl]-alpha-D-glucosamine + 1 an (3R)-3-hydroxymyristoyl-[acp]	0	false	2.3.1.191	metacyc:UDPHYDROXYMYRGLUCOSAMNACETYLTRANS-RXN
MNXR38095	[c]	R04567	1 MNXM47 + 1 MNXM7733 = 1 MNXM2157 + 1 MNXM925	1 UDP-N-acetyl-alpha-D-glucosamine(2-) + 1 an (3R)-3-hydroxymyristoyl-[acp] = 1 UDP-3-O-[(3R)-3-hydroxytetradecanoyl]-N-acetyl-alpha-D-glucosamine + 1 holo-[acyl-carrier protein]	-3.7	false	2.3.1.129	metacyc:UDPNACETYLGLUCOSAMACYLTRANS-RXN
MNXR382	[c]	R02649	1 MNXM3 + 1 MNXM730 = 1 MNXM1384 + 1 MNXM7	1 ATP + 1 N-acetyl-L-glutamate(2-) = 1 N-acetyl-L-gamma-glutamyl phosphate(3-) + 1 ADP	7.9141846	true	2.7.2.8	rhea:14629
MNXR382	[m]	R02649	1 MNXM3 + 1 MNXM730 = 1 MNXM1384 + 1 MNXM7	1 ATP + 1 N-acetyl-L-glutamate(2-) = 1 N-acetyl-L-gamma-glutamyl phosphate(3-) + 1 ADP	7.9141846	true	2.7.2.8	rhea:14629
MNXR3827	[c]	R00137	1 MNXM1 + 1 MNXM3 + 1 MNXM355 = 1 MNXM11 + 1 MNXM8	1 H(+) + 1 ATP + 1 beta-nicotinamide D-ribonucleotide = 1 diphosphate(3-) + 1 NAD(+)	-54.05249	true	2.7.7.1;2.7.7.18	rhea:21360
MNXR3827	[m]	R00137	1 MNXM1 + 1 MNXM3 + 1 MNXM355 = 1 MNXM11 + 1 MNXM8	1 H(+) + 1 ATP + 1 beta-nicotinamide D-ribonucleotide = 1 diphosphate(3-) + 1 NAD(+)	-54.05249	true	2.7.7.1;2.7.7.18	rhea:21360
MNXR3827	[n]	R00137	1 MNXM1 + 1 MNXM3 + 1 MNXM355 = 1 MNXM11 + 1 MNXM8	1 H(+) + 1 ATP + 1 beta-nicotinamide D-ribonucleotide = 1 diphosphate(3-) + 1 NAD(+)	-54.05249	true	2.7.7.1;2.7.7.18	rhea:21360
MNXR3828	[c]	R02322	1 MNXM2 + 1 MNXM355 = 1 MNXM15 + 1 MNXM194	1 H2O + 1 beta-nicotinamide D-ribonucleotide = 1 NH4(+) + 1 nicotinate beta-D-ribonucleotide	-5.9612427	true	3.5.1.42	rhea:12400
MNXR3828	[m]	R02322	1 MNXM2 + 1 MNXM355 = 1 MNXM15 + 1 MNXM194	1 H2O + 1 beta-nicotinamide D-ribonucleotide = 1 NH4(+) + 1 nicotinate beta-D-ribonucleotide	-5.9612427	true	3.5.1.42	rhea:12400
MNXR3835	[c]	R01268	1 MNXM2 + 1 MNXM216 = 1 MNXM15 + 1 MNXM274	1 H2O + 1 nicotinamide = 1 NH4(+) + 1 nicotinate	-5.337118	true	3.5.1.19	rhea:14545
MNXR3836	[c]	R03005	1 MNXM1 + 1 MNXM194 + 1 MNXM3 = 1 MNXM11 + 1 MNXM309	1 H(+) + 1 nicotinate beta-D-ribonucleotide + 1 ATP = 1 diphosphate(3-) + 1 deamido-NAD(2-)	-54.05255	true	2.7.7.1;2.7.7.18	rhea:22860
MNXR3836	[m]	R03005	1 MNXM1 + 1 MNXM194 + 1 MNXM3 = 1 MNXM11 + 1 MNXM309	1 H(+) + 1 nicotinate beta-D-ribonucleotide + 1 ATP = 1 diphosphate(3-) + 1 deamido-NAD(2-)	-54.05255	true	2.7.7.1;2.7.7.18	rhea:22860
MNXR3837	[c]	R04148	1 MNXM1 + 1 MNXM1224 + 1 MNXM274 = 1 MNXM1531 + 1 MNXM194	1 H(+) + 1 alpha-ribazole 5'-phosphate(2-) + 1 nicotinate = 1 5,6-dimethylbenzimidazole + 1 nicotinate beta-D-ribonucleotide	-12.164108	true	2.4.2.21	rhea:11196
MNXR3849	[c]	R05724	1 MNXM1 + 2 MNXM207 + 1 MNXM8 = 1 MNXM10 + 2 MNXM228 + 2 MNXM4	1 H(+) + 2 nitrate + 1 NAD(+) = 1 NADH(2-) + 2 nitric oxide + 2 O2	7.056	true	1.14.12.17	rhea:19469
MNXR385	[m]		1 MNXM1 + 1 MNXM159 + 1 MNXM23 = 1 MNXM1010 + 1 MNXM13	1 H(+) + 1 2-oxobutanoate + 1 pyruvate = 1 (S)-2-hydroxy-2-ethyl-3-oxobutanoate + 1 CO(2)	0	true	2.2.1.6;4.1.3.18	rhea:27654
MNXR385	[n]		1 MNXM1 + 1 MNXM159 + 1 MNXM23 = 1 MNXM1010 + 1 MNXM13	1 H(+) + 1 2-oxobutanoate + 1 pyruvate = 1 (S)-2-hydroxy-2-ethyl-3-oxobutanoate + 1 CO(2)	0	true	2.2.1.6;4.1.3.18	rhea:27654
MNXR3850	[c]	R05725	1 MNXM1 + 2 MNXM207 + 1 MNXM5 = 2 MNXM228 + 2 MNXM4 + 1 MNXM6	1 H(+) + 2 nitrate + 1 NADP(+) = 2 nitric oxide + 2 O2 + 1 NADPH	44.841125	true	1.14.12.17	rhea:19465
MNXR3856	[m]	R02295	1 MNXM1 + 1 MNXM274 + 1 MNXM295 = 1 MNXM1915 + 1 MNXM9	1 H(+) + 1 nicotinate + 1 alpha-D-ribose 1-phosphate(2-) = 1 beta-D-ribosylnicotinate + 1 phosphate	0	true	2.4.2.1	kegg:R02295
MNXR3856	[n]	R02295	1 MNXM1 + 1 MNXM274 + 1 MNXM295 = 1 MNXM1915 + 1 MNXM9	1 H(+) + 1 nicotinate + 1 alpha-D-ribose 1-phosphate(2-) = 1 beta-D-ribosylnicotinate + 1 phosphate	0	true	2.4.2.1	kegg:R02295
MNXR3857	[c]	R04150	1 MNXM12 + 1 MNXM552 = 1 MNXM1132	1 CoA + 1 1,4-dihydroxy-2-naphthoate = 1 2-succinylbenzoyl-CoA(5-)	-14.273	true	4.1.3.36	rhea:15525
MNXR3870	[c]	R03346	1 MNXM194 + 1 MNXM2 = 1 MNXM1915 + 1 MNXM9	1 nicotinate beta-D-ribonucleotide + 1 H2O = 1 beta-D-ribosylnicotinate + 1 phosphate	7.217041	true	3.1.3.5	rhea:30935
MNXR3870	[m]	R03346	1 MNXM194 + 1 MNXM2 = 1 MNXM1915 + 1 MNXM9	1 nicotinate beta-D-ribonucleotide + 1 H2O = 1 beta-D-ribosylnicotinate + 1 phosphate	7.217041	true	3.1.3.5	rhea:30935
MNXR3870	[n]	R03346	1 MNXM194 + 1 MNXM2 = 1 MNXM1915 + 1 MNXM9	1 nicotinate beta-D-ribonucleotide + 1 H2O = 1 beta-D-ribosylnicotinate + 1 phosphate	7.217041	true	3.1.3.5	rhea:30935
MNXR3871	[m]		1 MNXM2 + 1 MNXM234 = 1 MNXM492 + 1 MNXM9	1 H2O + 1 dUMP = 1 2'-deoxyuridine + 1 phosphate	0	true	3.1.3;3.1.3.2;3.1.3.31;3.1.3.5	rhea:29355
MNXR3872	[c]	R02719	1 MNXM2 + 1 MNXM298 = 1 MNXM687 + 1 MNXM9	1 H2O + 1 5'-xanthylate(2-) = 1 xanthosine + 1 phosphate	7.217041	true	3.1.3.5	rhea:28530
MNXR3872	[m]	R02719	1 MNXM2 + 1 MNXM298 = 1 MNXM687 + 1 MNXM9	1 H2O + 1 5'-xanthylate(2-) = 1 xanthosine + 1 phosphate	7.217041	true	3.1.3.5	rhea:28530
MNXR3872	[n]	R02719	1 MNXM2 + 1 MNXM298 = 1 MNXM687 + 1 MNXM9	1 H2O + 1 5'-xanthylate(2-) = 1 xanthosine + 1 phosphate	7.217041	true	3.1.3.5	rhea:28530
MNXR3873	[c]	R01126	1 MNXM334 + 1 MNXM9 = 1 MNXM125 + 1 MNXM2	1 inosine + 1 phosphate = 1 IMP(2-) + 1 H2O	7.2170105	true	3.1.3.1;3.1.3.31;3.1.3.5	rhea:27718
MNXR3873	[m]	R01126	1 MNXM334 + 1 MNXM9 = 1 MNXM125 + 1 MNXM2	1 inosine + 1 phosphate = 1 IMP(2-) + 1 H2O	7.2170105	true	3.1.3.1;3.1.3.31;3.1.3.5	rhea:27718
MNXR3873	[n]	R01126	1 MNXM334 + 1 MNXM9 = 1 MNXM125 + 1 MNXM2	1 inosine + 1 phosphate = 1 IMP(2-) + 1 H2O	7.2170105	true	3.1.3.1;3.1.3.31;3.1.3.5	rhea:27718
MNXR3874	[m]		1 MNXM9 + 1 MNXM935 = 1 MNXM1922 + 1 MNXM2	1 phosphate + 1 2'-deoxyinosine = 1 dIMP + 1 H2O	0	true	3.1.3.5	rhea:29383
MNXR3874	[n]		1 MNXM9 + 1 MNXM935 = 1 MNXM1922 + 1 MNXM2	1 phosphate + 1 2'-deoxyinosine = 1 dIMP + 1 H2O	0	true	3.1.3.5	rhea:29383
MNXR3875	[c]	R00963	1 MNXM2 + 1 MNXM80 = 1 MNXM288 + 1 MNXM9	1 H2O + 1 UMP(2-) = 1 uridine + 1 phosphate	-2.317	true	3.1.3.1;3.1.3.2;3.1.3.25;3.1.3.31;3.1.3.5;3.1.4.16	rhea:29359
MNXR3875	[m]	R00963	1 MNXM2 + 1 MNXM80 = 1 MNXM288 + 1 MNXM9	1 H2O + 1 UMP(2-) = 1 uridine + 1 phosphate	-2.317	true	3.1.3.1;3.1.3.2;3.1.3.25;3.1.3.31;3.1.3.5;3.1.4.16	rhea:29359
MNXR3875	[n]	R00963	1 MNXM2 + 1 MNXM80 = 1 MNXM288 + 1 MNXM9	1 H2O + 1 UMP(2-) = 1 uridine + 1 phosphate	-2.317	true	3.1.3.1;3.1.3.2;3.1.3.25;3.1.3.31;3.1.3.5;3.1.4.16	rhea:29359
MNXR3876	[m]		1 MNXM2 + 1 MNXM266 = 1 MNXM704 + 1 MNXM9	1 H2O + 1 dCMP(2-) = 1 2'-deoxycytidine + 1 phosphate	0	true	3.1.3;3.1.3.5	rhea:29363
MNXR3876	[n]		1 MNXM2 + 1 MNXM266 = 1 MNXM704 + 1 MNXM9	1 H2O + 1 dCMP(2-) = 1 2'-deoxycytidine + 1 phosphate	0	true	3.1.3;3.1.3.5	rhea:29363
MNXR3877	[c]	R00511	1 MNXM2 + 1 MNXM31 = 1 MNXM338 + 1 MNXM9	1 H2O + 1 CMP = 1 cytidine + 1 phosphate	-2.317	true	3.1.3.1;3.1.3.2;3.1.3.5	rhea:29367
MNXR3877	[m]	R00511	1 MNXM2 + 1 MNXM31 = 1 MNXM338 + 1 MNXM9	1 H2O + 1 CMP = 1 cytidine + 1 phosphate	-2.317	true	3.1.3.1;3.1.3.2;3.1.3.5	rhea:29367
MNXR3877	[n]	R00511	1 MNXM2 + 1 MNXM31 = 1 MNXM338 + 1 MNXM9	1 H2O + 1 CMP = 1 cytidine + 1 phosphate	-2.317	true	3.1.3.1;3.1.3.2;3.1.3.5	rhea:29367
MNXR3878	[m]		1 MNXM2 + 1 MNXM257 = 1 MNXM420 + 1 MNXM9	1 H2O + 1 dTMP = 1 thymidine + 1 phosphate	0	true	3.1.3.35;3.1.3.5	rhea:11080
MNXR3879	[n]		1 MNXM2 + 1 MNXM432 = 1 MNXM625 + 1 MNXM9	1 H2O + 1 dAMP = 1 2'-deoxyadenosine + 1 phosphate	0	true	3.1.3;3.1.3.5	rhea:29371
MNXR3880	[c]	R00183	1 MNXM212 + 1 MNXM9 = 1 MNXM14 + 1 MNXM2	1 adenosine + 1 phosphate = 1 AMP + 1 H2O	6.127014	true	3.1.3.1;3.1.3.2;3.1.3.31;3.1.3.5;3.1.3.6;3.6.1.11;3.6.1.5;3.6.1.9	rhea:29375
MNXR3880	[m]	R00183	1 MNXM212 + 1 MNXM9 = 1 MNXM14 + 1 MNXM2	1 adenosine + 1 phosphate = 1 AMP + 1 H2O	6.127014	true	3.1.3.1;3.1.3.2;3.1.3.31;3.1.3.5;3.1.3.6;3.6.1.11;3.6.1.5;3.6.1.9	rhea:29375
MNXR3880	[n]	R00183	1 MNXM212 + 1 MNXM9 = 1 MNXM14 + 1 MNXM2	1 adenosine + 1 phosphate = 1 AMP + 1 H2O	6.127014	true	3.1.3.1;3.1.3.2;3.1.3.31;3.1.3.5;3.1.3.6;3.6.1.11;3.6.1.5;3.6.1.9	rhea:29375
MNXR3881	[m]		1 MNXM2 + 1 MNXM546 = 1 MNXM647 + 1 MNXM9	1 H2O + 1 dGMP(2-) = 1 2'-deoxyguanosine + 1 phosphate	0	true	3.1.3.2;3.1.3.31;3.1.3.5;3.1.3.6;3.6.1.11	rhea:29379
MNXR3881	[n]		1 MNXM2 + 1 MNXM546 = 1 MNXM647 + 1 MNXM9	1 H2O + 1 dGMP(2-) = 1 2'-deoxyguanosine + 1 phosphate	0	true	3.1.3.2;3.1.3.31;3.1.3.5;3.1.3.6;3.6.1.11	rhea:29379
MNXR3882	[c]	R01227	1 MNXM401 + 1 MNXM9 = 1 MNXM113 + 1 MNXM2	1 guanosine + 1 phosphate = 1 GMP(3-) + 1 H2O	7.2170105	true	3.1.3.1;3.1.3.2;3.1.3.25;3.1.3.31;3.1.3.5;3.1.3.6;3.6.1.11	rhea:27714
MNXR3882	[m]	R01227	1 MNXM401 + 1 MNXM9 = 1 MNXM113 + 1 MNXM2	1 guanosine + 1 phosphate = 1 GMP(3-) + 1 H2O	7.2170105	true	3.1.3.1;3.1.3.2;3.1.3.25;3.1.3.31;3.1.3.5;3.1.3.6;3.6.1.11	rhea:27714
MNXR3882	[n]	R01227	1 MNXM401 + 1 MNXM9 = 1 MNXM113 + 1 MNXM2	1 guanosine + 1 phosphate = 1 GMP(3-) + 1 H2O	7.2170105	true	3.1.3.1;3.1.3.2;3.1.3.25;3.1.3.31;3.1.3.5;3.1.3.6;3.6.1.11	rhea:27714
MNXR389	[c]	R00352	1 MNXM12 + 1 MNXM131 + 1 MNXM3 = 1 MNXM21 + 1 MNXM46 + 1 MNXM7 + 1 MNXM9	1 CoA + 1 citrate + 1 ATP = 1 acetyl-CoA(4-) + 1 oxaloacetate + 1 ADP + 1 phosphate	-2.9163818	true	2.3.3.8;4.1.3.6	rhea:21160
MNXR389	[m]	R00352	1 MNXM12 + 1 MNXM131 + 1 MNXM3 = 1 MNXM21 + 1 MNXM46 + 1 MNXM7 + 1 MNXM9	1 CoA + 1 citrate + 1 ATP = 1 acetyl-CoA(4-) + 1 oxaloacetate + 1 ADP + 1 phosphate	-2.9163818	true	2.3.3.8;4.1.3.6	rhea:21160
MNXR3894	[m]	R01855	1 MNXM2 + 1 MNXM344 = 1 MNXM1 + 1 MNXM11 + 1 MNXM546	1 H2O + 1 dGTP = 1 H(+) + 1 diphosphate(3-) + 1 dGMP(2-)	-113.54883	true	3.5.4.25;3.6.1.19;3.6.1.23;3.6.1.55;3.6.1.56	rhea:28362
MNXR3894	[n]	R01855	1 MNXM2 + 1 MNXM344 = 1 MNXM1 + 1 MNXM11 + 1 MNXM546	1 H2O + 1 dGTP = 1 H(+) + 1 diphosphate(3-) + 1 dGMP(2-)	-113.54883	true	3.5.4.25;3.6.1.19;3.6.1.23;3.6.1.55;3.6.1.56	rhea:28362
MNXR3896	[m]	R02720	1 MNXM1 + 1 MNXM11 + 1 MNXM298 = 1 MNXM1860 + 1 MNXM2	1 H(+) + 1 diphosphate(3-) + 1 5'-xanthylate(2-) = 1 XTP + 1 H2O	-113.54883	true	3.6.1.19	rhea:28610
MNXR3896	[n]	R02720	1 MNXM1 + 1 MNXM11 + 1 MNXM298 = 1 MNXM1860 + 1 MNXM2	1 H(+) + 1 diphosphate(3-) + 1 5'-xanthylate(2-) = 1 XTP + 1 H2O	-113.54883	true	3.6.1.19	rhea:28610
MNXR3897	[m]	R00426	1 MNXM2 + 1 MNXM51 = 1 MNXM1 + 1 MNXM11 + 1 MNXM113	1 H2O + 1 GTP = 1 H(+) + 1 diphosphate(3-) + 1 GMP(3-)	-8.243	true	3.5.4.25;3.6.1.19;3.6.1.55;3.6.1.8;3.6.1.9	rhea:29391
MNXR3897	[n]	R00426	1 MNXM2 + 1 MNXM51 = 1 MNXM1 + 1 MNXM11 + 1 MNXM113	1 H2O + 1 GTP = 1 H(+) + 1 diphosphate(3-) + 1 GMP(3-)	-8.243	true	3.5.4.25;3.6.1.19;3.6.1.55;3.6.1.8;3.6.1.9	rhea:29391
MNXR3898	[c]	R01668	1 MNXM2 + 1 MNXM360 = 1 MNXM1 + 1 MNXM11 + 1 MNXM266	1 H2O + 1 dCTP = 1 H(+) + 1 diphosphate(3-) + 1 dCMP(2-)	-113.54889	true	3.6.1.12;3.6.1.19	rhea:22636
MNXR3899	[c]		1 MNXM2 + 1 MNXM63 = 1 MNXM1 + 1 MNXM11 + 1 MNXM31	1 H2O + 1 CTP = 1 H(+) + 1 diphosphate(3-) + 1 CMP	0	true	3.6.1.19;3.6.1.8	rhea:27762
MNXR3899	[m]		1 MNXM2 + 1 MNXM63 = 1 MNXM1 + 1 MNXM11 + 1 MNXM31	1 H2O + 1 CTP = 1 H(+) + 1 diphosphate(3-) + 1 CMP	0	true	3.6.1.19;3.6.1.8	rhea:27762
MNXR3899	[n]		1 MNXM2 + 1 MNXM63 = 1 MNXM1 + 1 MNXM11 + 1 MNXM31	1 H2O + 1 CTP = 1 H(+) + 1 diphosphate(3-) + 1 CMP	0	true	3.6.1.19;3.6.1.8	rhea:27762
MNXR390	[c]	R00315	1 MNXM280 + 1 MNXM7 = 1 MNXM26 + 1 MNXM3	1 acetyl phosphate(2-) + 1 ADP = 1 acetate + 1 ATP	-6.9717407	true	2.7.2.1;2.7.2.15	rhea:11352
MNXR3900	[m]		1 MNXM2 + 1 MNXM286 = 1 MNXM1 + 1 MNXM11 + 1 MNXM432	1 H2O + 1 dATP = 1 H(+) + 1 diphosphate(3-) + 1 dAMP	0	true	3.6.1.19	rhea:28334
MNXR3900	[n]		1 MNXM2 + 1 MNXM286 = 1 MNXM1 + 1 MNXM11 + 1 MNXM432	1 H2O + 1 dATP = 1 H(+) + 1 diphosphate(3-) + 1 dAMP	0	true	3.6.1.19	rhea:28334
MNXR3901	[c]	R00087	1 MNXM2 + 1 MNXM3 = 1 MNXM1 + 1 MNXM11 + 1 MNXM14	1 H2O + 1 ATP = 1 H(+) + 1 diphosphate(3-) + 1 AMP	-19.088867	true	3.6.1.8	rhea:14245
MNXR3902	[n]		1 MNXM2 + 1 MNXM394 = 1 MNXM1 + 1 MNXM11 + 1 MNXM257	1 H2O + 1 dTTP = 1 H(+) + 1 diphosphate(3-) + 1 dTMP	0	true	3.6.1.19	rhea:28534
MNXR3903	[m]	R00662	1 MNXM1 + 1 MNXM11 + 1 MNXM80 = 1 MNXM121 + 1 MNXM2	1 H(+) + 1 diphosphate(3-) + 1 UMP(2-) = 1 UTP + 1 H2O	-8.243	true	3.1.3.31;3.1.4.1;3.6.1.19;3.6.1.23;3.6.1.8;3.6.1.9	rhea:29395
MNXR3903	[n]	R00662	1 MNXM1 + 1 MNXM11 + 1 MNXM80 = 1 MNXM121 + 1 MNXM2	1 H(+) + 1 diphosphate(3-) + 1 UMP(2-) = 1 UTP + 1 H2O	-8.243	true	3.1.3.31;3.1.4.1;3.6.1.19;3.6.1.23;3.6.1.8;3.6.1.9	rhea:29395
MNXR3904	[m]	R00720	1 MNXM2 + 1 MNXM423 = 1 MNXM1 + 1 MNXM11 + 1 MNXM125	1 H2O + 1 ITP = 1 H(+) + 1 diphosphate(3-) + 1 IMP(2-)	-113.54883	true	3.6.1.19;3.6.1.8	rhea:29399
MNXR3904	[n]	R00720	1 MNXM2 + 1 MNXM423 = 1 MNXM1 + 1 MNXM11 + 1 MNXM125	1 H2O + 1 ITP = 1 H(+) + 1 diphosphate(3-) + 1 IMP(2-)	-113.54883	true	3.6.1.19;3.6.1.8	rhea:29399
MNXR392	[c]	R00006	1 MNXM1 + 2 MNXM23 = 1 MNXM13 + 1 MNXM426	1 H(+) + 2 pyruvate = 1 CO(2) + 1 2-acetyllactate	10.53	true	2.2.1.6	rhea:20501
MNXR392	[n]	R00006	1 MNXM1 + 2 MNXM23 = 1 MNXM13 + 1 MNXM426	1 H(+) + 2 pyruvate = 1 CO(2) + 1 2-acetyllactate	10.53	true	2.2.1.6	rhea:20501
MNXR392	[x]	R00006	1 MNXM1 + 2 MNXM23 = 1 MNXM13 + 1 MNXM426	1 H(+) + 2 pyruvate = 1 CO(2) + 1 2-acetyllactate	10.53	true	2.2.1.6	rhea:20501
MNXR3932	[c]	R00217	1 MNXM1 + 1 MNXM46 = 1 MNXM13 + 1 MNXM23	1 H(+) + 1 oxaloacetate = 1 CO(2) + 1 pyruvate	-4.7817535	true	1.1.1.38;1.1.1.40;4.1.1.3	rhea:15641
MNXR3939	[c]	R00350	1 MNXM23 + 1 MNXM46 = 1 MNXM1522	1 pyruvate + 1 oxaloacetate = 1 2-hydroxy-4-oxobutane-1,2,4-tricarboxylate	5.128235	true	4.1.3.17;4.1.3.B3	rhea:28935
MNXR3940	[c]	R01398	1 MNXM1 + 1 MNXM211 + 1 MNXM9 = 1 MNXM101 + 1 MNXM138	1 H(+) + 1 L-citrulline zwitterion + 1 phosphate = 1 L-ornithinium(1+) + 1 carbamoyl phosphate(2-)	-15.049988	true	2.1.3.3	rhea:19513
MNXR3940	[m]	R01398	1 MNXM1 + 1 MNXM211 + 1 MNXM9 = 1 MNXM101 + 1 MNXM138	1 H(+) + 1 L-citrulline zwitterion + 1 phosphate = 1 L-ornithinium(1+) + 1 carbamoyl phosphate(2-)	-15.049988	true	2.1.3.3	rhea:19513
MNXR3946	[c]	R00410	1 MNXM154 + 1 MNXM92 = 1 MNXM133 + 1 MNXM25	1 acetoacetate + 1 succinyl-CoA(5-) = 1 acetoacetyl-CoA(4-) + 1 succinate(2-)	4.302368	true	2.8.3.5	rhea:25480
MNXR3946	[m]	R00410	1 MNXM154 + 1 MNXM92 = 1 MNXM133 + 1 MNXM25	1 acetoacetate + 1 succinyl-CoA(5-) = 1 acetoacetyl-CoA(4-) + 1 succinate(2-)	4.302368	true	2.8.3.5	rhea:25480
MNXR3953	[c]	R04988	1 MNXM1 + 1 MNXM1707 + 1 MNXM19 = 1 MNXM16 + 1 MNXM1635	1 H(+) + 1 2-methoxy-6-(all-trans-octaprenyl)phenol + 1 S-adenosyl-L-homocysteine = 1 S-adenosyl-L-methionine + 1 3-(all-trans-octaprenyl)benzene-1,2-diol	-4.359993	true	2.1.1.222;2.1.1.64	rhea:27770
MNXR3953	[m]	R04988	1 MNXM1 + 1 MNXM1707 + 1 MNXM19 = 1 MNXM16 + 1 MNXM1635	1 H(+) + 1 2-methoxy-6-(all-trans-octaprenyl)phenol + 1 S-adenosyl-L-homocysteine = 1 S-adenosyl-L-methionine + 1 3-(all-trans-octaprenyl)benzene-1,2-diol	-4.359993	true	2.1.1.222;2.1.1.64	rhea:27770
MNXR3962	[c]	R01652	1 MNXM1 + 1 MNXM1602 = 1 MNXM13 + 1 MNXM404	1 H(+) + 1 (2S)-2-isopropyl-3-oxosuccinate(2-) = 1 CO(2) + 1 4-methyl-2-oxopentanoate	-1.8417587	true	1.1.1.85	rhea:25078
MNXR3967	[c]	R00965	1 MNXM1 + 1 MNXM519 = 1 MNXM13 + 1 MNXM80	1 H(+) + 1 orotidine 5'-phosphate(3-) = 1 CO(2) + 1 UMP(2-)	1.7723694	true	4.1.1.23	rhea:11596
MNXR3967	[m]	R00965	1 MNXM1 + 1 MNXM519 = 1 MNXM13 + 1 MNXM80	1 H(+) + 1 orotidine 5'-phosphate(3-) = 1 CO(2) + 1 UMP(2-)	1.7723694	true	4.1.1.23	rhea:11596
MNXR39679	[c]	R02918	1 MNXM1 + 1 MNXM11 + 1 MNXM14 + 1 MNXM89822 = 1 MNXM3 + 1 MNXM76 + 1 MNXM90668	1 H(+) + 1 diphosphate(3-) + 1 AMP + 1 L-tyrosyl-tRNA(Tyr) = 1 ATP + 1 L-tyrosine zwitterion + 1 tRNA(Tyr)	-115.056	true	6.1.1.1	rhea:10220
MNXR39683	[c]	R04780	1 MNXM2 + 1 MNXM417 = 1 MNXM89621 + 1 MNXM9	1 H2O + 1 D-fructofuranose 1,6-bisphosphate(4-) = 1 beta-D-fructofuranose 6-phosphate(2-) + 1 phosphate	-2.317	true	3.1.3.11	rhea:11064
MNXR39686	[c]	R03038	1 MNXM1 + 1 MNXM11 + 1 MNXM14 + 1 MNXM89815 = 1 MNXM3 + 1 MNXM32 + 1 MNXM89576	1 H(+) + 1 diphosphate(3-) + 1 AMP + 1 Ala-tRNA(Ala) = 1 ATP + 1 L-alanine zwitterion + 1 tRNA(Ala)	-71.2913	false	6.1.1.7	rhea:12540
MNXR39690	[c]	R02073	1 MNXM1 + 1 MNXM417 + 1 MNXM9 = 1 MNXM11 + 1 MNXM89621	1 H(+) + 1 D-fructofuranose 1,6-bisphosphate(4-) + 1 phosphate = 1 diphosphate(3-) + 1 beta-D-fructofuranose 6-phosphate(2-)	-3.074	true	2.7.1.90	rhea:13613
MNXR39691	[c]	R03661	1 MNXM1 + 1 MNXM11 + 1 MNXM14 + 1 MNXM247 = 1 MNXM114 + 1 MNXM3 + 1 MNXM90667	1 H(+) + 1 diphosphate(3-) + 1 AMP + 1 L-prolyl-tRNA(Pro) = 1 L-proline + 1 ATP + 1 tRNA(Pro)	-92.5836	true	6.1.1.15	rhea:14305
MNXR39694	[c]	R04779	1 MNXM1 + 1 MNXM417 + 1 MNXM7 = 1 MNXM3 + 1 MNXM89621	1 H(+) + 1 D-fructofuranose 1,6-bisphosphate(4-) + 1 ADP = 1 ATP + 1 beta-D-fructofuranose 6-phosphate(2-)	-4.5	true	2.7.1.11	rhea:16109
MNXR39706	[m]		1 MNXM1 + 1 MNXM1287 + 1 MNXM79 = 1 MNXM1392 + 1 MNXM89557	1 H(+) + 1 N-formyl-L-glutamate(2-) + 1 (6S)-5,6,7,8-tetrahydrofolate = 1 (6S)-5-formyltetrahydrofolate(2-) + 1 L-glutamate	0	true	2.1.2.5	rhea:23240
MNXR39708	[c]	R01099	1 MNXM4 + 1 MNXM89602 = 1 MNXM22 + 1 MNXM4548	1 O2 + 1 D-galactopyranose = 1 hydrogen peroxide + 1 D-galacto-hexodialdose	-26.440002	true	1.1.3.9	rhea:24160
MNXR39727	[m]		1 MNXM2 + 1 MNXM336 = 1 MNXM89602 + 1 MNXM9	1 H2O + 1 alpha-D-galactose 1-phosphate(2-) = 1 D-galactopyranose + 1 phosphate	0	true	3.1.3.10	rhea:29315
MNXR39729	[c]		1 MNXM2 + 1 MNXM50 = 2 MNXM1 + 1 MNXM80 + 1 MNXM89588	1 H2O + 1 UDP-D-glucose(2-) = 2 H(+) + 1 UMP(2-) + 1 alpha-D-glucose 1-phosphate(2-)	0	true	3.6.1.45;3.6.1.9	rhea:29555
MNXR39729	[m]		1 MNXM2 + 1 MNXM50 = 2 MNXM1 + 1 MNXM80 + 1 MNXM89588	1 H2O + 1 UDP-D-glucose(2-) = 2 H(+) + 1 UMP(2-) + 1 alpha-D-glucose 1-phosphate(2-)	0	true	3.6.1.45;3.6.1.9	rhea:29555
MNXR39729	[n]		1 MNXM2 + 1 MNXM50 = 2 MNXM1 + 1 MNXM80 + 1 MNXM89588	1 H2O + 1 UDP-D-glucose(2-) = 2 H(+) + 1 UMP(2-) + 1 alpha-D-glucose 1-phosphate(2-)	0	true	3.6.1.45;3.6.1.9	rhea:29555
MNXR39748	[c]	R10089	1 MNXM1 + 1 MNXM161 + 3 MNXM2 + 1 MNXM89557 + 1 MNXM9 = 1 MNXM116 + 1 MNXM37 + 1 MNXM74	1 H(+) + 1 pyridoxal 5'-phosphate + 3 H2O + 1 L-glutamate + 1 phosphate = 1 D-ribose 5-phosphate + 1 L-glutamine zwitterion + 1 D-glyceraldehyde 3-phosphate	0	true	4.3.3.6	rhea:31507
MNXR3985	[c]	R00671	1 MNXM101 = 1 MNXM114 + 1 MNXM15	1 L-ornithinium(1+) = 1 L-proline + 1 NH4(+)	-2.0199852	true	4.3.1.12	rhea:24368
MNXR3985	[m]	R00671	1 MNXM101 = 1 MNXM114 + 1 MNXM15	1 L-ornithinium(1+) = 1 L-proline + 1 NH4(+)	-2.0199852	true	4.3.1.12	rhea:24368
MNXR3985	[n]	R00671	1 MNXM101 = 1 MNXM114 + 1 MNXM15	1 L-ornithinium(1+) = 1 L-proline + 1 NH4(+)	-2.0199852	true	4.3.1.12	rhea:24368
MNXR3986	[c]	R00670	1 MNXM1 + 1 MNXM101 = 1 MNXM118 + 1 MNXM13	1 H(+) + 1 L-ornithinium(1+) = 1 putrescine + 1 CO(2)	-3.7141151	true	4.1.1.17	rhea:22964
MNXR3986	[m]	R00670	1 MNXM1 + 1 MNXM101 = 1 MNXM118 + 1 MNXM13	1 H(+) + 1 L-ornithinium(1+) = 1 putrescine + 1 CO(2)	-3.7141151	true	4.1.1.17	rhea:22964
MNXR3986	[n]	R00670	1 MNXM1 + 1 MNXM101 = 1 MNXM118 + 1 MNXM13	1 H(+) + 1 L-ornithinium(1+) = 1 putrescine + 1 CO(2)	-3.7141151	true	4.1.1.17	rhea:22964
MNXR3998	[c]	R00522	1 MNXM1 + 1 MNXM291 = 1 MNXM13 + 1 MNXM39	1 H(+) + 1 oxalate(2-) = 1 CO(2) + 1 formate	-4.2717743	true	4.1.1.2	rhea:16509
MNXR4008	[c]	R02991	1 MNXM2 + 1 MNXM829 = 1 MNXM1 + 1 MNXM716	1 H2O + 1 5-oxo-4,5-dihydro-2-furylacetate = 1 H(+) + 1 3-oxoadipate	-4.4612427	true	3.1.1.24	rhea:10184
MNXR4009	[c]	R02401	2 MNXM1 + 1 MNXM10 + 1 MNXM1021 = 1 MNXM1410 + 1 MNXM2 + 1 MNXM8	2 H(+) + 1 NADH(2-) + 1 glutarate(2-) = 1 5-oxopentanoate + 1 H2O + 1 NAD(+)	-13.7294	true	1.2.1.20	rhea:12064
MNXR4020	[c]		2 MNXM2 + 1 MNXM358 + 1 MNXM39 + 1 MNXM5 = 1 MNXM294 + 2 MNXM4 + 1 MNXM6	2 H2O + 1 17beta-estradiol + 1 formate + 1 NADP(+) = 1 testosterone + 2 O2 + 1 NADPH	0	true	1.14.14.1	bigg:P45019A2r
MNXR4021	[c]	R03090	1 MNXM2 + 1 MNXM2926 + 1 MNXM5 = 1 MNXM1 + 1 MNXM358 + 1 MNXM4 + 1 MNXM6	1 H2O + 1 2-hydroxy-17beta-estradiol + 1 NADP(+) = 1 H(+) + 1 17beta-estradiol + 1 O2 + 1 NADPH	-95.8267	true	1.14.14.1	kegg:R03090
MNXR4062	[c]	R01248	1 MNXM1 + 1 MNXM1 + 1 MNXM10 + 1 MNXM301 = 1 MNXM114 + 1 MNXM8	1 H(+) + 1 H(+) + 1 NADH(2-) + 1 (S)-1-pyrroline-5-carboxylate = 1 L-proline + 1 NAD(+)	-0.99	true	1.5.1.2;1.5.99.8	kegg:R01248
MNXR4062	[m]	R01248	1 MNXM1 + 1 MNXM1 + 1 MNXM10 + 1 MNXM301 = 1 MNXM114 + 1 MNXM8	1 H(+) + 1 H(+) + 1 NADH(2-) + 1 (S)-1-pyrroline-5-carboxylate = 1 L-proline + 1 NAD(+)	-0.99	true	1.5.1.2;1.5.99.8	kegg:R01248
MNXR40622	[c]		1 MNXM1312 + 1 MNXM89689 = 1 MNXM192 + 1 MNXM70	1 4-guanidinobutanoic acid zwitterion + 1 ornithinium(1+) = 1 4-aminobutanoate + 1 L-argininium(1+)	0	true	2.1.4.1	seed:rxn01461
MNXR40622	[m]		1 MNXM1312 + 1 MNXM89689 = 1 MNXM192 + 1 MNXM70	1 4-guanidinobutanoic acid zwitterion + 1 ornithinium(1+) = 1 4-aminobutanoate + 1 L-argininium(1+)	0	true	2.1.4.1	seed:rxn01461
MNXR40622	[n]		1 MNXM1312 + 1 MNXM89689 = 1 MNXM192 + 1 MNXM70	1 4-guanidinobutanoic acid zwitterion + 1 ornithinium(1+) = 1 4-aminobutanoate + 1 L-argininium(1+)	0	true	2.1.4.1	seed:rxn01461
MNXR4073	[c]	R02539	1 MNXM11 + 1 MNXM14 + 1 MNXM502 = 1 MNXM12 + 1 MNXM3 + 1 MNXM497	1 diphosphate(3-) + 1 AMP + 1 phenylacetyl-CoA(4-) = 1 CoA + 1 ATP + 1 phenylacetate	-12.711792	true	6.2.1.30	rhea:20956
MNXR4073	[m]	R02539	1 MNXM11 + 1 MNXM14 + 1 MNXM502 = 1 MNXM12 + 1 MNXM3 + 1 MNXM497	1 diphosphate(3-) + 1 AMP + 1 phenylacetyl-CoA(4-) = 1 CoA + 1 ATP + 1 phenylacetate	-12.711792	true	6.2.1.30	rhea:20956
MNXR4088	[c]	R02473	1 MNXM1 + 1 MNXM11 + 1 MNXM14 + 1 MNXM364 = 1 MNXM144 + 1 MNXM3 + 1 MNXM593	1 H(+) + 1 diphosphate(3-) + 1 AMP + 1 (R)-pantothenate = 1 beta-alanine zwitterion + 1 ATP + 1 (R)-pantoate	-18.625854	true	6.3.2.1	rhea:10912
MNXR410	[c]	R01171	1 MNXM1 + 1 MNXM10 + 1 MNXM214 = 1 MNXM233 + 1 MNXM8	1 H(+) + 1 NADH(2-) + 1 crotonoyl-CoA(4-) = 1 butanoyl-CoA + 1 NAD(+)	13.8718	true	1.3.1.44;1.3.8.1	metacyc:RXN-12558
MNXR4112	[c]	R00344	1 MNXM23 + 1 MNXM3 + 1 MNXM60 = 1 MNXM1 + 1 MNXM46 + 1 MNXM7 + 1 MNXM9	1 pyruvate + 1 ATP + 1 bicarbonate = 1 H(+) + 1 oxaloacetate + 1 ADP + 1 phosphate	-1.3699341	true	6.4.1.1	rhea:20844
MNXR4112	[m]	R00344	1 MNXM23 + 1 MNXM3 + 1 MNXM60 = 1 MNXM1 + 1 MNXM46 + 1 MNXM7 + 1 MNXM9	1 pyruvate + 1 ATP + 1 bicarbonate = 1 H(+) + 1 oxaloacetate + 1 ADP + 1 phosphate	-1.3699341	true	6.4.1.1	rhea:20844
MNXR4113	[c]	R05181	1 MNXM1 + 1 MNXM1588 + 1 MNXM19 = 1 MNXM1441 + 1 MNXM16	1 H(+) + 1 precorrin-5 + 1 S-adenosyl-L-homocysteine = 1 precorrin-4 + 1 S-adenosyl-L-methionine	-43.350037	true	2.1.1.133	rhea:22012
MNXR4115	[c]	R03948	1 MNXM1 + 1 MNXM1290 + 1 MNXM19 = 1 MNXM16 + 1 MNXM672	1 H(+) + 1 precorrin-3A(7-) + 1 S-adenosyl-L-homocysteine = 1 S-adenosyl-L-methionine + 1 precorrin-2(7-)	-19.76001	true	2.1.1.130	rhea:16841
MNXR4116	[c]	R05150	3 MNXM1 + 1 MNXM1496 + 1 MNXM6 = 1 MNXM1497 + 1 MNXM5	3 H(+) + 1 precorrin-6A + 1 NADPH = 1 precorrin-6B + 1 NADP(+)	-17.866577	false	1.3.1.54	rhea:23408
MNXR4117	[c]	R05149	3 MNXM1 + 1 MNXM13 + 1 MNXM1589 + 2 MNXM19 = 1 MNXM1497 + 2 MNXM16	3 H(+) + 1 CO(2) + 1 precorrin-8X(7-) + 2 S-adenosyl-L-homocysteine = 1 precorrin-6B + 2 S-adenosyl-L-methionine	-36.037132	true	2.1.1.132	rhea:17477
MNXR4118	[c]	R05177	1 MNXM1 + 1 MNXM1589 = 1 MNXM1279	1 H(+) + 1 precorrin-8X(7-) = 1 hydrogenobyrinate(6-)	49.188824	false	5.4.1.2	rhea:22512
MNXR4119	[c]	R01631	2 MNXM1 + 1 MNXM1134 = 1 MNXM204 + 1 MNXM4	2 H(+) + 1 3-carboxy-cis,cis-muconate(3-) = 1 3,4-dihydroxybenzoate + 1 O2	-98.7606	true	1.13.11.3	rhea:10084
MNXR41217	[c]		1 MNXM2171 + 1 MNXM89689 = 1 MNXM2308 + 1 MNXM70	1 1-guanidino-1-deoxy-scyllo-inositol 4-phosphate(1-) + 1 ornithinium(1+) = 1 1-ammonio-1-deoxy-scyllo-inositol 4-phosphate(1-) + 1 L-argininium(1+)	0	true	2.1.4.2	seed:rxn02488
MNXR4127	[c]	R00191	1 MNXM2 + 1 MNXM243 = 1 MNXM1 + 1 MNXM14	1 H2O + 1 3',5'-cyclic AMP(1-) = 1 H(+) + 1 AMP	-60.712227	true	3.1.4.17;3.1.4.53	rhea:25277
MNXR4127	[m]	R00191	1 MNXM2 + 1 MNXM243 = 1 MNXM1 + 1 MNXM14	1 H2O + 1 3',5'-cyclic AMP(1-) = 1 H(+) + 1 AMP	-60.712227	true	3.1.4.17;3.1.4.53	rhea:25277
MNXR41280	[m]		1 MNXM269 + 1 MNXM90200 = 1 MNXM2 + 1 MNXM91026	1 lactosyl-N-acylsphingosine + 1 aldehydo-D-galactose = 1 H2O + 1 Trihexosylceramide	0	false	3.2.1.22	seed:rxn02583
MNXR4130	[c]	R01234	1 MNXM2 + 1 MNXM665 = 1 MNXM1 + 1 MNXM113	1 H2O + 1 3',5'-cyclic GMP(1-) = 1 H(+) + 1 GMP(3-)	-105.92125	true	3.1.4.17;3.1.4.35	rhea:16957
MNXR4130	[m]	R01234	1 MNXM2 + 1 MNXM665 = 1 MNXM1 + 1 MNXM113	1 H2O + 1 3',5'-cyclic GMP(1-) = 1 H(+) + 1 GMP(3-)	-105.92125	true	3.1.4.17;3.1.4.35	rhea:16957
MNXR4134	[m]		1 MNXM1 + 1 MNXM1024 + 1 MNXM23 = 1 MNXM13 + 1 MNXM4815	1 H(+) + 1 lipoamide + 1 pyruvate = 1 CO(2) + 1 S-acetyldihydrolipoamide	0	true	1.2.4.1	seed:rxn01242
MNXR4138	[c]	R00278	1 MNXM4 + 1 MNXM454 = 1 MNXM161 + 1 MNXM22	1 O2 + 1 pyridoxine 5'-phosphate(2-) = 1 pyridoxal 5'-phosphate + 1 hydrogen peroxide	-27.99002	true	1.4.3.5	rhea:15149
MNXR4138	[n]	R00278	1 MNXM4 + 1 MNXM454 = 1 MNXM161 + 1 MNXM22	1 O2 + 1 pyridoxine 5'-phosphate(2-) = 1 pyridoxal 5'-phosphate + 1 hydrogen peroxide	-27.99002	true	1.4.3.5	rhea:15149
MNXR4149	[c]	R02613	1 MNXM2 + 1 MNXM4 + 1 MNXM660 = 1 MNXM15 + 1 MNXM22 + 1 MNXM473	1 H2O + 1 O2 + 1 phenylethylamine = 1 NH4(+) + 1 hydrogen peroxide + 1 phenylacetaldehyde	-23.96299	true	1.4.3.21;1.4.3.22;1.4.3.4;1.4.3.6	rhea:25265
MNXR4149	[m]	R02613	1 MNXM2 + 1 MNXM4 + 1 MNXM660 = 1 MNXM15 + 1 MNXM22 + 1 MNXM473	1 H2O + 1 O2 + 1 phenylethylamine = 1 NH4(+) + 1 hydrogen peroxide + 1 phenylacetaldehyde	-23.96299	true	1.4.3.21;1.4.3.22;1.4.3.4;1.4.3.6	rhea:25265
MNXR41491	[c]		1 MNXM1 + 1 MNXM90601 = 1 MNXM1211 + 1 MNXM2	1 H(+) + 1 4-carboxylato-2-hydroxyhexa-2,4-dienedioate(3-) = 1 2-oxo-2H-pyran-4,6-dicarboxylate + 1 H2O	0	true	3.1.1.57	seed:rxn02980
MNXR4160	[c]	R04210	1 MNXM1 + 1 MNXM10 + 1 MNXM1514 = 1 MNXM1407 + 1 MNXM8	1 H(+) + 1 NADH(2-) + 1 (R)-3-hydroxy-2-oxo-4-(phosphonatoooxy)butanoate = 1 4-O-phosphonato-D-erythronate(3-) + 1 NAD(+)	3.541809	true	1.1.1.290	rhea:18829
MNXR4166	[c]	R02056	1 MNXM1 + 1 MNXM19 + 1 MNXM2710 = 1 MNXM115 + 1 MNXM16	1 H(+) + 1 S-adenosyl-L-homocysteine + 1 phosphatidyl-N-methylethanolamine zwitterion = 1 phosphatidylethanolamine zwitterion + 1 S-adenosyl-L-methionine	-36.9523	true	2.1.1.17	rhea:11164
MNXR4166	[m]	R02056	1 MNXM1 + 1 MNXM19 + 1 MNXM2710 = 1 MNXM115 + 1 MNXM16	1 H(+) + 1 S-adenosyl-L-homocysteine + 1 phosphatidyl-N-methylethanolamine zwitterion = 1 phosphatidylethanolamine zwitterion + 1 S-adenosyl-L-methionine	-36.9523	true	2.1.1.17	rhea:11164
MNXR4167	[c]		3 MNXM1 + 3 MNXM19 + 1 MNXM2028 = 3 MNXM16 + 1 MNXM1850	3 H(+) + 3 S-adenosyl-L-homocysteine + 1 Phosphatidylcholine (homo sapiens) = 3 S-adenosyl-L-methionine + 1 phosphatidylethanolamine (homo sapiens)	0	true	2.1.1.17	bigg:PETOHMm_hs
MNXR4167	[m]		3 MNXM1 + 3 MNXM19 + 1 MNXM2028 = 3 MNXM16 + 1 MNXM1850	3 H(+) + 3 S-adenosyl-L-homocysteine + 1 Phosphatidylcholine (homo sapiens) = 3 S-adenosyl-L-methionine + 1 phosphatidylethanolamine (homo sapiens)	0	true	2.1.1.17	bigg:PETOHMm_hs
MNXR4173	[c]	R03236	1 MNXM1 + 1 MNXM1324 + 1 MNXM7 = 1 MNXM3 + 1 MNXM795	1 H(+) + 1 D-tagatose 1,6-bisphosphate + 1 ADP = 1 ATP + 1 D-tagatofuranose 6-phosphate(2-)	-17.312317	true	2.7.1.11;2.7.1.144;2.7.1.56	rhea:12420
MNXR4174	[c]		1 MNXM1 + 1 MNXM1294 + 1 MNXM7 = 1 MNXM271 + 1 MNXM3	1 H(+) + 1 sedoheptulose 1,7-bisphosphate(4-) + 1 ADP = 1 sedoheptulose 7-phosphate(2-) + 1 ATP	0	true	2.7.1.11	rhea:31443
MNXR4174	[m]		1 MNXM1 + 1 MNXM1294 + 1 MNXM7 = 1 MNXM271 + 1 MNXM3	1 H(+) + 1 sedoheptulose 1,7-bisphosphate(4-) + 1 ADP = 1 sedoheptulose 7-phosphate(2-) + 1 ATP	0	true	2.7.1.11	rhea:31443
MNXR4174	[n]		1 MNXM1 + 1 MNXM1294 + 1 MNXM7 = 1 MNXM271 + 1 MNXM3	1 H(+) + 1 sedoheptulose 1,7-bisphosphate(4-) + 1 ADP = 1 sedoheptulose 7-phosphate(2-) + 1 ATP	0	true	2.7.1.11	rhea:31443
MNXR4175	[c]	R00212	1 MNXM12 + 1 MNXM23 = 1 MNXM21 + 1 MNXM39	1 CoA + 1 pyruvate = 1 acetyl-CoA(4-) + 1 formate	4.830017	true	1.97.1.4;2.3.1.54	rhea:11844
MNXR4175	[n]	R00212	1 MNXM12 + 1 MNXM23 = 1 MNXM21 + 1 MNXM39	1 CoA + 1 pyruvate = 1 acetyl-CoA(4-) + 1 formate	4.830017	true	1.97.1.4;2.3.1.54	rhea:11844
MNXR4183	[c]	R02060	1 MNXM969 = 1 MNXM370	1 alpha-D-glucosamine 1-phosphate(1-) = 1 2-ammonio-2-deoxy-D-glucopyranose 6-phosphate(1-)	0	true	5.4.2.10	rhea:23424
MNXR4184	[c]	R01513	1 MNXM1 + 1 MNXM10 + 1 MNXM541 = 1 MNXM126 + 1 MNXM8	1 H(+) + 1 NADH(2-) + 1 3-phospho-hydroxypyruvate = 1 3-phospho-D-glycerate + 1 NAD(+)	1.0318604	true	1.1.1.95	rhea:12641
MNXR4184	[m]	R01513	1 MNXM1 + 1 MNXM10 + 1 MNXM541 = 1 MNXM126 + 1 MNXM8	1 H(+) + 1 NADH(2-) + 1 3-phospho-hydroxypyruvate = 1 3-phospho-D-glycerate + 1 NAD(+)	1.0318604	true	1.1.1.95	rhea:12641
MNXR4189	[c]	R01512	1 MNXM261 + 1 MNXM7 = 1 MNXM126 + 1 MNXM3	1 3-phosphonato-D-glyceroyl phosphate(4-) + 1 ADP = 1 3-phospho-D-glycerate + 1 ATP	-7.51001	true	2.7.2.3	rhea:14801
MNXR419	[c]		1 MNXM1 + 1 MNXM10 + 1 MNXM642 = 1 MNXM363 + 1 MNXM8	1 H(+) + 1 NADH(2-) + 1 trans-dodec-2-enoyl-CoA(4-) = 1 lauroyl-CoA(4-) + 1 NAD(+)	0	true	1.3.99.3	seed:rxn10013
MNXR4190	[c]	R02035	1 MNXM2 + 1 MNXM429 = 1 MNXM1 + 1 MNXM325	1 H2O + 1 6-O-phosphono-D-glucono-1,5-lactone = 1 H(+) + 1 6-phosphonatooxy-D-gluconate	-7.355438	true	3.1.1.31	rhea:12556
MNXR4191	[c]	R02034	1 MNXM1 + 1 MNXM1218 + 1 MNXM6 = 1 MNXM325 + 1 MNXM5	1 H(+) + 1 6-phospho-2-dehydro-D-gluconate(3-) + 1 NADPH = 1 6-phosphonatooxy-D-gluconate + 1 NADP(+)	-6.729309	true	1.1.1.43	rhea:16817
MNXR4193	[c]	R01334	1 MNXM2 + 1 MNXM2074 = 1 MNXM222 + 1 MNXM9	1 H2O + 1 2-phosphonatoglycolate(3-) = 1 glycolate + 1 phosphate	4.5451965	true	3.1.3.18	rhea:14369
MNXR4195	[c]	R01518	1 MNXM126 = 1 MNXM275	1 3-phospho-D-glycerate = 1 2-phospho-D-glycerate	-1.3200073	true	5.4.2.1;5.4.2.4	rhea:15901
MNXR4195	[m]	R01518	1 MNXM126 = 1 MNXM275	1 3-phospho-D-glycerate = 1 2-phospho-D-glycerate	-1.3200073	true	5.4.2.1;5.4.2.4	rhea:15901
MNXR4195	[n]	R01518	1 MNXM126 = 1 MNXM275	1 3-phospho-D-glycerate = 1 2-phospho-D-glycerate	-1.3200073	true	5.4.2.1;5.4.2.4	rhea:15901
MNXR4244	[c]	R07211	1 MNXM146 + 1 MNXM4 + 1 MNXM97 = 1 MNXM380 + 1 MNXM76	1 5,6,7,8-tetrahydrobiopterin + 1 O2 + 1 L-phenylalanine = 1 4a-hydroxytetrahydrobiopterin + 1 L-tyrosine zwitterion	-102.59001	true	1.14.16.1	rhea:20273
MNXR4257	[m]		1 MNXM1 + 1 MNXM97 = 1 MNXM13 + 1 MNXM660	1 H(+) + 1 L-phenylalanine = 1 CO(2) + 1 phenylethylamine	0	true	4.1.1.28;4.1.1.53	rhea:19717
MNXR4258	[c]	R05722	1 MNXM13 + 1 MNXM25 + 1 MNXM938 = 1 MNXM20 + 1 MNXM4 + 1 MNXM931	1 CO(2) + 1 succinate(2-) + 1 2-hydroxyphytanoyl-CoA(4-) = 1 2-oxoglutarate + 1 O2 + 1 phytanoyl-CoA(4-)	-109.619934	true	1.14.11.18	rhea:16065
MNXR429	[c]	R00227	1 MNXM2 + 1 MNXM21 = 1 MNXM1 + 1 MNXM12 + 1 MNXM26	1 H2O + 1 acetyl-CoA(4-) = 1 H(+) + 1 CoA + 1 acetate	-7.8970947	true	3.1.2.1	rhea:20289
MNXR431	[c]		1 MNXM22 + 1 MNXM642 = 1 MNXM363 + 1 MNXM4	1 hydrogen peroxide + 1 trans-dodec-2-enoyl-CoA(4-) = 1 lauroyl-CoA(4-) + 1 O2	0	true	1.3.3.6	seed:rxn09478
MNXR43147	[m]		1 MNXM2 = 1 MNXM89602	1 H2O = 1 D-galactopyranose	0	false	3.2.1.22;3.2.1.23;3.2.1.47	seed:rxn05929
MNXR4351	[c]	R01818	1 MNXM721 = 1 MNXM427	1 alpha-D-mannose 1-phosphate(2-) = 1 D-mannopyranose 6-phosphate(2-)	0	true	5.4.2.8	rhea:11140
MNXR4360	[c]	R02294	1 MNXM1 + 1 MNXM216 + 1 MNXM295 = 1 MNXM1115 + 1 MNXM9	1 H(+) + 1 nicotinamide + 1 alpha-D-ribose 1-phosphate(2-) = 1 beta-nicotinamide D-riboside + 1 phosphate	0	true	2.4.2.1	kegg:R02294
MNXR4360	[m]	R02294	1 MNXM1 + 1 MNXM216 + 1 MNXM295 = 1 MNXM1115 + 1 MNXM9	1 H(+) + 1 nicotinamide + 1 alpha-D-ribose 1-phosphate(2-) = 1 beta-nicotinamide D-riboside + 1 phosphate	0	true	2.4.2.1	kegg:R02294
MNXR4360	[n]	R02294	1 MNXM1 + 1 MNXM216 + 1 MNXM295 = 1 MNXM1115 + 1 MNXM9	1 H(+) + 1 nicotinamide + 1 alpha-D-ribose 1-phosphate(2-) = 1 beta-nicotinamide D-riboside + 1 phosphate	0	true	2.4.2.1	kegg:R02294
MNXR4362	[c]	R03018	1 MNXM1 + 1 MNXM415 + 1 MNXM7 = 1 MNXM3 + 1 MNXM364	1 H(+) + 1 (R)-4'-phosphopantothenate + 1 ADP = 1 ATP + 1 (R)-pantothenate	-16.064148	true	2.7.1.33	rhea:16373
MNXR437	[c]	R00669	1 MNXM2 + 1 MNXM817 = 1 MNXM101 + 1 MNXM26	1 H2O + 1 N(2)-acetyl-L-ornithine zwitterion = 1 L-ornithinium(1+) + 1 acetate	-2.6071148	true	3.5.1.14;3.5.1.16	rhea:15941
MNXR437	[m]	R00669	1 MNXM2 + 1 MNXM817 = 1 MNXM101 + 1 MNXM26	1 H2O + 1 N(2)-acetyl-L-ornithine zwitterion = 1 L-ornithinium(1+) + 1 acetate	-2.6071148	true	3.5.1.14;3.5.1.16	rhea:15941
MNXR4372	[c]	R00207	1 MNXM1 + 1 MNXM23 + 1 MNXM4 + 1 MNXM9 = 1 MNXM13 + 1 MNXM22 + 1 MNXM280	1 H(+) + 1 pyruvate + 1 O2 + 1 phosphate = 1 CO(2) + 1 hydrogen peroxide + 1 acetyl phosphate(2-)	-46.2359	true	1.2.3.3	rhea:20848
MNXR4372	[n]	R00207	1 MNXM1 + 1 MNXM23 + 1 MNXM4 + 1 MNXM9 = 1 MNXM13 + 1 MNXM22 + 1 MNXM280	1 H(+) + 1 pyruvate + 1 O2 + 1 phosphate = 1 CO(2) + 1 hydrogen peroxide + 1 acetyl phosphate(2-)	-46.2359	true	1.2.3.3	rhea:20848
MNXR4373	[c]	R00004	1 MNXM1 + 2 MNXM9 = 1 MNXM11 + 1 MNXM2	1 H(+) + 2 phosphate = 1 diphosphate(3-) + 1 H2O	4.1469727	true	3.6.1.1	rhea:24576
MNXR4374	[c]		1 MNXM2 + 1 MNXM332 = 1 MNXM1 + 1 MNXM11 + 1 MNXM9	1 H2O + 1 triphosphate(4-) = 1 H(+) + 1 diphosphate(3-) + 1 phosphate	0	true	3.6.1.1;3.6.1.25	rhea:14157
MNXR4374	[m]		1 MNXM2 + 1 MNXM332 = 1 MNXM1 + 1 MNXM11 + 1 MNXM9	1 H2O + 1 triphosphate(4-) = 1 H(+) + 1 diphosphate(3-) + 1 phosphate	0	true	3.6.1.1;3.6.1.25	rhea:14157
MNXR4374	[n]		1 MNXM2 + 1 MNXM332 = 1 MNXM1 + 1 MNXM11 + 1 MNXM9	1 H2O + 1 triphosphate(4-) = 1 H(+) + 1 diphosphate(3-) + 1 phosphate	0	true	3.6.1.1;3.6.1.25	rhea:14157
MNXR4375	[c]	R01353	1 MNXM3 + 1 MNXM356 = 1 MNXM1499 + 1 MNXM7	1 ATP + 1 propionate = 1 propanoyl phosphate + 1 ADP	9.708313	true	2.7.2.1;2.7.2.15	rhea:23148
MNXR4380	[c]	R00036	1 MNXM1 + 2 MNXM2 + 1 MNXM554 = 2 MNXM405	1 H(+) + 2 H2O + 1 porphobilinogen(1-) = 2 5-aminolevulinate	-33.708138	true	4.2.1.24	rhea:24064
MNXR4381	[c]	R00345	1 MNXM1 + 1 MNXM46 + 1 MNXM9 = 1 MNXM13 + 1 MNXM2 + 1 MNXM73	1 H(+) + 1 oxaloacetate + 1 phosphate = 1 CO(2) + 1 H2O + 1 phosphoenolpyruvate	-0.8641052	true	4.1.1.31	rhea:23072
MNXR4381	[n]	R00345	1 MNXM1 + 1 MNXM46 + 1 MNXM9 = 1 MNXM13 + 1 MNXM2 + 1 MNXM73	1 H(+) + 1 oxaloacetate + 1 phosphate = 1 CO(2) + 1 H2O + 1 phosphoenolpyruvate	-0.8641052	true	4.1.1.31	rhea:23072
MNXR4382	[c]	R03269	1 MNXM1 + 1 MNXM483 = 1 MNXM13 + 1 MNXM373	1 H(+) + 1 N-[(R)-4-phosphonatopantothenoyl]-L-cysteinate = 1 CO(2) + 1 D-pantetheine 4'-phosphate	-1.2176819	true	4.1.1.36	rhea:16793
MNXR4383	[c]	R00341	1 MNXM13 + 1 MNXM7 + 1 MNXM73 = 1 MNXM3 + 1 MNXM46	1 CO(2) + 1 ADP + 1 phosphoenolpyruvate = 1 ATP + 1 oxaloacetate	-7.015869	true	4.1.1.49	rhea:18617
MNXR4383	[m]	R00341	1 MNXM13 + 1 MNXM7 + 1 MNXM73 = 1 MNXM3 + 1 MNXM46	1 CO(2) + 1 ADP + 1 phosphoenolpyruvate = 1 ATP + 1 oxaloacetate	-7.015869	true	4.1.1.49	rhea:18617
MNXR4384	[c]	R01859	1 MNXM1 + 1 MNXM190 + 1 MNXM7 + 1 MNXM9 = 1 MNXM3 + 1 MNXM60 + 1 MNXM86	1 H(+) + 1 (S)-methylmalonyl-CoA(5-) + 1 ADP + 1 phosphate = 1 ATP + 1 bicarbonate + 1 propionyl-CoA(4-)	-6.182251	true	6.4.1.3	rhea:23720
MNXR4384	[m]	R01859	1 MNXM1 + 1 MNXM190 + 1 MNXM7 + 1 MNXM9 = 1 MNXM3 + 1 MNXM60 + 1 MNXM86	1 H(+) + 1 (S)-methylmalonyl-CoA(5-) + 1 ADP + 1 phosphate = 1 ATP + 1 bicarbonate + 1 propionyl-CoA(4-)	-6.182251	true	6.4.1.3	rhea:23720
MNXR4384	[n]	R01859	1 MNXM1 + 1 MNXM190 + 1 MNXM7 + 1 MNXM9 = 1 MNXM3 + 1 MNXM60 + 1 MNXM86	1 H(+) + 1 (S)-methylmalonyl-CoA(5-) + 1 ADP + 1 phosphate = 1 ATP + 1 bicarbonate + 1 propionyl-CoA(4-)	-6.182251	true	6.4.1.3	rhea:23720
MNXR4389	[c]	R00206	1 MNXM23 + 1 MNXM3 + 1 MNXM9 = 1 MNXM1 + 1 MNXM11 + 1 MNXM14 + 1 MNXM73	1 pyruvate + 1 ATP + 1 phosphate = 1 H(+) + 1 diphosphate(3-) + 1 AMP + 1 phosphoenolpyruvate	-13.72406	true	2.7.9.1	rhea:10756
MNXR43933	[m]		1 MNXM2 = 1 MNXM90200	1 H2O = 1 aldehydo-D-galactose	0	false	3.2.1.22;3.2.1.23	seed:rxn07011
MNXR4394	[c]		1 MNXM3 + 1 MNXM9 = 1 MNXM11 + 1 MNXM7	1 ATP + 1 phosphate = 1 diphosphate(3-) + 1 ADP	0	true	2.7.4.1	rhea:29431
MNXR4394	[m]		1 MNXM3 + 1 MNXM9 = 1 MNXM11 + 1 MNXM7	1 ATP + 1 phosphate = 1 diphosphate(3-) + 1 ADP	0	true	2.7.4.1	rhea:29431
MNXR4394	[n]		1 MNXM3 + 1 MNXM9 = 1 MNXM11 + 1 MNXM7	1 ATP + 1 phosphate = 1 diphosphate(3-) + 1 ADP	0	true	2.7.4.1	rhea:29431
MNXR43941	[m]		1 MNXM2 = 1 MNXM41 + 1 MNXM89602	1 H2O = 1 D-glucopyranose + 1 D-galactopyranose	0	false	3.2.1.108;3.2.1.20;3.2.1.23	seed:rxn07039
MNXR43942	[m]		1 MNXM2 = 1 MNXM127 + 1 MNXM89602	1 H2O = 1 myo-inositol + 1 D-galactopyranose	0	false	3.2.1.22	seed:rxn07041
MNXR4395	[c]	R01057	1 MNXM295 = 1 MNXM116	1 alpha-D-ribose 1-phosphate(2-) = 1 D-ribose 5-phosphate	-1.9299927	true	5.4.2.2;5.4.2.7	rhea:18793
MNXR43951	[m]		1 MNXM2 = 1 MNXM182 + 1 MNXM89602	1 H2O = 1 D-mannopyranose + 1 D-galactopyranose	0	false	3.2.1.22	seed:rxn07062
MNXR4400	[c]	R04231	1 MNXM415 + 1 MNXM55 + 1 MNXM63 = 1 MNXM1 + 1 MNXM11 + 1 MNXM31 + 1 MNXM483	1 (R)-4'-phosphopantothenate + 1 L-cysteine zwitterion + 1 CTP = 1 H(+) + 1 diphosphate(3-) + 1 CMP + 1 N-[(R)-4-phosphonatopantothenoyl]-L-cysteinate	-115.266	true	6.3.2.5	rhea:19397
MNXR4401	[c]		1 MNXM1 + 1 MNXM11 + 1 MNXM14 + 1 MNXM483 = 1 MNXM3 + 1 MNXM415 + 1 MNXM55	1 H(+) + 1 diphosphate(3-) + 1 AMP + 1 N-[(R)-4-phosphonatopantothenoyl]-L-cysteinate = 1 ATP + 1 (R)-4'-phosphopantothenate + 1 L-cysteine zwitterion	0	true	6.3.2.5	rhea:25156
MNXR4401	[m]		1 MNXM1 + 1 MNXM11 + 1 MNXM14 + 1 MNXM483 = 1 MNXM3 + 1 MNXM415 + 1 MNXM55	1 H(+) + 1 diphosphate(3-) + 1 AMP + 1 N-[(R)-4-phosphonatopantothenoyl]-L-cysteinate = 1 ATP + 1 (R)-4'-phosphopantothenate + 1 L-cysteine zwitterion	0	true	6.3.2.5	rhea:25156
MNXR4401	[n]		1 MNXM1 + 1 MNXM11 + 1 MNXM14 + 1 MNXM483 = 1 MNXM3 + 1 MNXM415 + 1 MNXM55	1 H(+) + 1 diphosphate(3-) + 1 AMP + 1 N-[(R)-4-phosphonatopantothenoyl]-L-cysteinate = 1 ATP + 1 (R)-4'-phosphopantothenate + 1 L-cysteine zwitterion	0	true	6.3.2.5	rhea:25156
MNXR4402	[c]	R01728	1 MNXM503 + 1 MNXM8 = 1 MNXM10 + 1 MNXM13 + 1 MNXM153	1 prephenate + 1 NAD(+) = 1 NADH(2-) + 1 CO(2) + 1 3-(4-hydroxyphenyl)pyruvate	-17.549988	true	1.3.1.12;1.3.1.43;1.3.1.52	rhea:13869
MNXR4402	[m]	R01728	1 MNXM503 + 1 MNXM8 = 1 MNXM10 + 1 MNXM13 + 1 MNXM153	1 prephenate + 1 NAD(+) = 1 NADH(2-) + 1 CO(2) + 1 3-(4-hydroxyphenyl)pyruvate	-17.549988	true	1.3.1.12;1.3.1.43;1.3.1.52	rhea:13869
MNXR4403	[c]	R01730	1 MNXM13 + 1 MNXM153 + 1 MNXM6 = 1 MNXM5 + 1 MNXM503	1 CO(2) + 1 3-(4-hydroxyphenyl)pyruvate + 1 NADPH = 1 NADP(+) + 1 prephenate	-18.798279	true	1.3.1.13;1.3.1.43	rhea:21640
MNXR4404	[c]	R01373	1 MNXM1 + 1 MNXM503 = 1 MNXM13 + 1 MNXM2 + 1 MNXM210	1 H(+) + 1 prephenate = 1 CO(2) + 1 H2O + 1 keto-phenylpyruvate	-27.818756	true	1.3.1.12;4.2.1.51;4.2.1.91	rhea:21648
MNXR4404	[m]	R01373	1 MNXM1 + 1 MNXM503 = 1 MNXM13 + 1 MNXM2 + 1 MNXM210	1 H(+) + 1 prephenate = 1 CO(2) + 1 H2O + 1 keto-phenylpyruvate	-27.818756	true	1.3.1.12;4.2.1.51;4.2.1.91	rhea:21648
MNXR4410	[c]	R06782	1 MNXM1 + 1 MNXM10 + 1 MNXM1403 + 1 MNXM4 = 1 MNXM1636 + 1 MNXM8	1 H(+) + 1 NADH(2-) + 1 3-phenylpropionate + 1 O2 = 1 3-(cis-5,6-dihydroxycyclohexa-1,3-dienyl)propanoate + 1 NAD(+)	-76.52182	true	1.14.12.19	rhea:20357
MNXR4410	[m]	R06782	1 MNXM1 + 1 MNXM10 + 1 MNXM1403 + 1 MNXM4 = 1 MNXM1636 + 1 MNXM8	1 H(+) + 1 NADH(2-) + 1 3-phenylpropionate + 1 O2 = 1 3-(cis-5,6-dihydroxycyclohexa-1,3-dienyl)propanoate + 1 NAD(+)	-76.52182	true	1.14.12.19	rhea:20357
MNXR4414	[c]	R00199	1 MNXM2 + 1 MNXM23 + 1 MNXM3 = 2 MNXM1 + 1 MNXM14 + 1 MNXM73 + 1 MNXM9	1 H2O + 1 pyruvate + 1 ATP = 2 H(+) + 1 AMP + 1 phosphoenolpyruvate + 1 phosphate	-9.577148	true	2.7.9.2	rhea:11364
MNXR4414	[n]	R00199	1 MNXM2 + 1 MNXM23 + 1 MNXM3 = 2 MNXM1 + 1 MNXM14 + 1 MNXM73 + 1 MNXM9	1 H2O + 1 pyruvate + 1 ATP = 2 H(+) + 1 AMP + 1 phosphoenolpyruvate + 1 phosphate	-9.577148	true	2.7.9.2	rhea:11364
MNXR442	[m]		1 MNXM162 = 1 MNXM131	1 D-threo-isocitrate(3-) = 1 citrate	0	true	4.2.1.3	metacyc:RXN-14047
MNXR4422	[c]	R03509	1 MNXM1489 = 1 MNXM1455	1 N-(5-phosphonato-beta-D-ribosyl)anthranilate = 1 1-(2-carboxylatophenylamino)-1-deoxy-D-ribulose 5-phosphate(3-)	0.62	true	5.3.1.24	rhea:21540
MNXR4422	[m]	R03509	1 MNXM1489 = 1 MNXM1455	1 N-(5-phosphonato-beta-D-ribosyl)anthranilate = 1 1-(2-carboxylatophenylamino)-1-deoxy-D-ribulose 5-phosphate(3-)	0.62	true	5.3.1.24	rhea:21540
MNXR4424	[c]	R04037	1 MNXM1397 = 1 MNXM1515 + 1 MNXM2	1 1-(5-phospho-D-ribosyl)-5-[(5-phospho-D-ribosylamino)methylideneamino]imidazole-4-carboxamide(4-) = 1 1-(5-phosphoribosyl)-5'-AMP + 1 H2O	49.466003	true	3.5.4.19	rhea:20049
MNXR4425	[c]	R04591	1 MNXM1 + 1 MNXM607 + 1 MNXM7 + 1 MNXM9 = 1 MNXM3 + 1 MNXM42 + 1 MNXM507	1 H(+) + 1 (2S)-2-[5-amino-1-(5-O-phosphonato-beta-D-ribosyl)imidazole-4-carboxamido]succinate + 1 ADP + 1 phosphate = 1 ATP + 1 L-aspartate(1-) + 1 5-amino-1-(5-phosphonato-D-ribosyl)imidazole-4-carboxylate	-7.658325	false	6.3.2.6	rhea:22628
MNXR4425	[m]	R04591	1 MNXM1 + 1 MNXM607 + 1 MNXM7 + 1 MNXM9 = 1 MNXM3 + 1 MNXM42 + 1 MNXM507	1 H(+) + 1 (2S)-2-[5-amino-1-(5-O-phosphonato-beta-D-ribosyl)imidazole-4-carboxamido]succinate + 1 ADP + 1 phosphate = 1 ATP + 1 L-aspartate(1-) + 1 5-amino-1-(5-phosphonato-D-ribosyl)imidazole-4-carboxylate	-7.658325	false	6.3.2.6	rhea:22628
MNXR4426	[c]	R04035	1 MNXM1 + 1 MNXM11 + 1 MNXM1515 = 1 MNXM1351 + 1 MNXM2	1 H(+) + 1 diphosphate(3-) + 1 1-(5-phosphoribosyl)-5'-AMP = 1 1-(5-phospho-D-ribosyl)-ATP + 1 H2O	-124.32709	true	3.6.1.31	rhea:22828
MNXR4426	[n]	R04035	1 MNXM1 + 1 MNXM11 + 1 MNXM1515 = 1 MNXM1351 + 1 MNXM2	1 H(+) + 1 diphosphate(3-) + 1 1-(5-phosphoribosyl)-5'-AMP = 1 1-(5-phospho-D-ribosyl)-ATP + 1 H2O	-124.32709	true	3.6.1.31	rhea:22828
MNXR4427	[m]		2 MNXM2 + 1 MNXM56 = 1 MNXM157 + 1 MNXM22	2 H2O + 1 formaldehyde = 1 methanol + 1 hydrogen peroxide	0	true	1.11.1.21;1.11.1.6;1.11.1.7	rhea:30691
MNXR4427	[n]		2 MNXM2 + 1 MNXM56 = 1 MNXM157 + 1 MNXM22	2 H2O + 1 formaldehyde = 1 methanol + 1 hydrogen peroxide	0	true	1.11.1.21;1.11.1.6;1.11.1.7	rhea:30691
MNXR443	[c]	R01325	1 MNXM2 + 1 MNXM813 = 1 MNXM131	1 H2O + 1 cis-aconitate(3-) = 1 citrate	3.3529968	true	4.2.1.3;4.2.1.4	rhea:10228
MNXR443	[m]	R01325	1 MNXM2 + 1 MNXM813 = 1 MNXM131	1 H2O + 1 cis-aconitate(3-) = 1 citrate	3.3529968	true	4.2.1.3;4.2.1.4	rhea:10228
MNXR4439	[c]	R04640	1 MNXM1397 = 1 MNXM1408	1 1-(5-phospho-D-ribosyl)-5-[(5-phospho-D-ribosylamino)methylideneamino]imidazole-4-carboxamide(4-) = 1 5-[(5-phospho-1-deoxy-D-ribulos-1-ylimino)methylamino]-1-(5-phospho-D-ribosyl)imidazole-4-carboxamide	0.62	true	5.3.1.16	rhea:15469
MNXR4458	[c]	R03045	1 MNXM2 + 1 MNXM650 = 1 MNXM1263	1 H2O + 1 acryloyl-CoA(4-) = 1 3-hydroxypropanoyl-CoA(4-)	-0.30700684	true	4.2.1.116;4.2.1.17	rhea:26518
MNXR4464	[c]	R03460	1 MNXM1265 + 1 MNXM73 = 1 MNXM1365 + 1 MNXM9	1 3-phosphoshikimate + 1 phosphoenolpyruvate = 1 5-O-(1-carboxylatovinyl)-3-phosphonatoshikimate + 1 phosphate	5.195862	true	2.5.1.19	rhea:21256
MNXR4464	[m]	R03460	1 MNXM1265 + 1 MNXM73 = 1 MNXM1365 + 1 MNXM9	1 3-phosphoshikimate + 1 phosphoenolpyruvate = 1 5-O-(1-carboxylatovinyl)-3-phosphonatoshikimate + 1 phosphate	5.195862	true	2.5.1.19	rhea:21256
MNXR4475	[c]		1 MNXM1 + 1 MNXM5273 = 1 MNXM13 + 1 MNXM1850	1 H(+) + 1 phosphatidylserine (homo sapiens) = 1 CO(2) + 1 phosphatidylethanolamine (homo sapiens)	0	true	4.1.1.65	bigg:PSDm_hs
MNXR4475	[m]		1 MNXM1 + 1 MNXM5273 = 1 MNXM13 + 1 MNXM1850	1 H(+) + 1 phosphatidylserine (homo sapiens) = 1 CO(2) + 1 phosphatidylethanolamine (homo sapiens)	0	true	4.1.1.65	bigg:PSDm_hs
MNXR4476	[c]	R02055	1 MNXM1 + 1 MNXM221 = 1 MNXM115 + 1 MNXM13	1 H(+) + 1 phosphatidyl-L-serine(1-) = 1 phosphatidylethanolamine zwitterion + 1 CO(2)	-12.736969	true	4.1.1.65	rhea:20828
MNXR4476	[m]	R02055	1 MNXM1 + 1 MNXM221 = 1 MNXM115 + 1 MNXM13	1 H(+) + 1 phosphatidyl-L-serine(1-) = 1 phosphatidylethanolamine zwitterion + 1 CO(2)	-12.736969	true	4.1.1.65	rhea:20828
MNXR4481	[c]	R05789	1 MNXM1348 + 1 MNXM2 = 1 MNXM530 + 1 MNXM9	1 (2R)-2-O-phosphonato-3-sulfonatolactate(4-) + 1 H2O = 1 (R)-3-sulfolactate + 1 phosphate	9.71344	true	3.1.3.71	rhea:23416
MNXR4485	[c]	R02853	1 MNXM2 + 1 MNXM4752 = 1 MNXM694 + 1 MNXM9	1 H2O + 1 O-phosphonatooxy-D-serine(2-) = 1 D-serine zwitterion + 1 phosphate	-2.317	true	3.1.3.3	rhea:24873
MNXR4486	[c]	R00582	1 MNXM2 + 1 MNXM379 = 1 MNXM53 + 1 MNXM9	1 H2O + 1 O-phospho-L-serine = 1 L-serine + 1 phosphate	9.266998	true	3.1.3.2;3.1.3.26;3.1.3.3;3.1.3.8	rhea:21208
MNXR4486	[m]	R00582	1 MNXM2 + 1 MNXM379 = 1 MNXM53 + 1 MNXM9	1 H2O + 1 O-phospho-L-serine = 1 L-serine + 1 phosphate	9.266998	true	3.1.3.2;3.1.3.26;3.1.3.3;3.1.3.8	rhea:21208
MNXR4494	[c]		1 MNXM2028 + 1 MNXM53 = 1 MNXM5273 + 1 MNXM90	1 Phosphatidylcholine (homo sapiens) + 1 L-serine = 1 phosphatidylserine (homo sapiens) + 1 choline	0	true	2.7.8.8	bigg:PSSA1_hs
MNXR4494	[m]		1 MNXM2028 + 1 MNXM53 = 1 MNXM5273 + 1 MNXM90	1 Phosphatidylcholine (homo sapiens) + 1 L-serine = 1 phosphatidylserine (homo sapiens) + 1 choline	0	true	2.7.8.8	bigg:PSSA1_hs
MNXR4495	[c]		1 MNXM1850 + 1 MNXM53 = 1 MNXM218 + 1 MNXM5273	1 phosphatidylethanolamine (homo sapiens) + 1 L-serine = 1 ethanolamine + 1 phosphatidylserine (homo sapiens)	0	true	2.7.8.8	bigg:PSSA2_hs
MNXR4495	[m]		1 MNXM1850 + 1 MNXM53 = 1 MNXM218 + 1 MNXM5273	1 phosphatidylethanolamine (homo sapiens) + 1 L-serine = 1 ethanolamine + 1 phosphatidylserine (homo sapiens)	0	true	2.7.8.8	bigg:PSSA2_hs
MNXR4501	[c]	R00921	1 MNXM12 + 1 MNXM1499 = 1 MNXM86 + 1 MNXM9	1 CoA + 1 propanoyl phosphate = 1 propionyl-CoA(4-) + 1 phosphate	9.759949	true	2.3.1;2.3.1.222;2.3.1.8	rhea:28046
MNXR4502	[c]	R00230	1 MNXM12 + 1 MNXM280 = 1 MNXM21 + 1 MNXM9	1 CoA + 1 acetyl phosphate(2-) = 1 acetyl-CoA(4-) + 1 phosphate	-7.2700195	true	2.3.1.8	rhea:19521
MNXR4502	[n]	R00230	1 MNXM12 + 1 MNXM280 = 1 MNXM21 + 1 MNXM9	1 CoA + 1 acetyl phosphate(2-) = 1 acetyl-CoA(4-) + 1 phosphate	-7.2700195	true	2.3.1.8	rhea:19521
MNXR4514	[c]	R03035	1 MNXM1 + 1 MNXM3 + 1 MNXM373 = 1 MNXM11 + 1 MNXM481	1 H(+) + 1 ATP + 1 D-pantetheine 4'-phosphate = 1 diphosphate(3-) + 1 3'-dephospho-CoA(2-)	-54.05249	true	2.7.7.3	rhea:19801
MNXR4515	[c]	R01154	1 MNXM1 + 1 MNXM1153 + 1 MNXM12 = 1 MNXM118 + 1 MNXM21	1 H(+) + 1 N-acetylputrescinium + 1 CoA = 1 putrescine + 1 acetyl-CoA(4-)	-4.665924	true	2.3.1.57	rhea:25181
MNXR4515	[n]	R01154	1 MNXM1 + 1 MNXM1153 + 1 MNXM12 = 1 MNXM118 + 1 MNXM21	1 H(+) + 1 N-acetylputrescinium + 1 CoA = 1 putrescine + 1 acetyl-CoA(4-)	-4.665924	true	2.3.1.57	rhea:25181
MNXR4517	[c]	R01151	1 MNXM15 + 1 MNXM22 + 1 MNXM422 = 1 MNXM118 + 1 MNXM2 + 1 MNXM4	1 NH4(+) + 1 hydrogen peroxide + 1 4-ammoniobutanal = 1 putrescine + 1 H2O + 1 O2	-23.3389	true	1.4.3.10;1.4.3.22;1.4.3.6	rhea:18273
MNXR4522	[c]	R01561	1 MNXM212 + 1 MNXM9 = 1 MNXM168 + 1 MNXM295	1 adenosine + 1 phosphate = 1 adenine + 1 alpha-D-ribose 1-phosphate(2-)	-2.730011	true	2.4.2.1;2.4.2.28	rhea:27642
MNXR4522	[m]	R01561	1 MNXM212 + 1 MNXM9 = 1 MNXM168 + 1 MNXM295	1 adenosine + 1 phosphate = 1 adenine + 1 alpha-D-ribose 1-phosphate(2-)	-2.730011	true	2.4.2.1;2.4.2.28	rhea:27642
MNXR4523	[m]		1 MNXM168 + 1 MNXM789 = 1 MNXM625 + 1 MNXM9	1 adenine + 1 2-deoxy-alpha-D-ribose 1-phosphate(2-) = 1 2'-deoxyadenosine + 1 phosphate	0	true	2.4.2.1	metacyc:DEOXYADENPHOSPHOR-RXN
MNXR4523	[n]		1 MNXM168 + 1 MNXM789 = 1 MNXM625 + 1 MNXM9	1 adenine + 1 2-deoxy-alpha-D-ribose 1-phosphate(2-) = 1 2'-deoxyadenosine + 1 phosphate	0	true	2.4.2.1	metacyc:DEOXYADENPHOSPHOR-RXN
MNXR4524	[c]	R02147	1 MNXM259 + 1 MNXM295 = 1 MNXM401 + 1 MNXM9	1 guanine + 1 alpha-D-ribose 1-phosphate(2-) = 1 guanosine + 1 phosphate	0.730011	true	2.4.2.1;2.4.2.15	rhea:13233
MNXR4524	[m]	R02147	1 MNXM259 + 1 MNXM295 = 1 MNXM401 + 1 MNXM9	1 guanine + 1 alpha-D-ribose 1-phosphate(2-) = 1 guanosine + 1 phosphate	0.730011	true	2.4.2.1;2.4.2.15	rhea:13233
MNXR4525	[m]		1 MNXM259 + 1 MNXM789 = 1 MNXM647 + 1 MNXM9	1 guanine + 1 2-deoxy-alpha-D-ribose 1-phosphate(2-) = 1 2'-deoxyguanosine + 1 phosphate	0	true	2.4.2.1;2.4.2.4	metacyc:DEOXYGUANPHOSPHOR-RXN
MNXR4526	[c]	R01863	1 MNXM213 + 1 MNXM295 = 1 MNXM334 + 1 MNXM9	1 hypoxanthine + 1 alpha-D-ribose 1-phosphate(2-) = 1 inosine + 1 phosphate	41.468994	true	2.4.2.1;2.4.2.15;2.4.2.44	rhea:27646
MNXR4526	[m]	R01863	1 MNXM213 + 1 MNXM295 = 1 MNXM334 + 1 MNXM9	1 hypoxanthine + 1 alpha-D-ribose 1-phosphate(2-) = 1 inosine + 1 phosphate	41.468994	true	2.4.2.1;2.4.2.15;2.4.2.44	rhea:27646
MNXR4527	[m]		1 MNXM213 + 1 MNXM789 = 1 MNXM9 + 1 MNXM935	1 hypoxanthine + 1 2-deoxy-alpha-D-ribose 1-phosphate(2-) = 1 phosphate + 1 2'-deoxyinosine	0	true	2.4.2.1	metacyc:DEOXYINOPHOSPHOR-RXN
MNXR4527	[n]		1 MNXM213 + 1 MNXM789 = 1 MNXM9 + 1 MNXM935	1 hypoxanthine + 1 2-deoxy-alpha-D-ribose 1-phosphate(2-) = 1 phosphate + 1 2'-deoxyinosine	0	true	2.4.2.1	metacyc:DEOXYINOPHOSPHOR-RXN
MNXR4528	[c]	R02297	1 MNXM174 + 1 MNXM295 = 1 MNXM687 + 1 MNXM9	1 9H-xanthine + 1 alpha-D-ribose 1-phosphate(2-) = 1 xanthosine + 1 phosphate	0.72998047	true	2.4.2.-;2.4.2.1	rhea:27638
MNXR4528	[m]	R02297	1 MNXM174 + 1 MNXM295 = 1 MNXM687 + 1 MNXM9	1 9H-xanthine + 1 alpha-D-ribose 1-phosphate(2-) = 1 xanthosine + 1 phosphate	0.72998047	true	2.4.2.-;2.4.2.1	rhea:27638
MNXR453	[c]	R00235	1 MNXM11 + 1 MNXM14 + 1 MNXM21 = 1 MNXM12 + 1 MNXM26 + 1 MNXM3	1 diphosphate(3-) + 1 AMP + 1 acetyl-CoA(4-) = 1 CoA + 1 acetate + 1 ATP	-11.19165	true	6.2.1.1	rhea:23176
MNXR453	[x]	R00235	1 MNXM11 + 1 MNXM14 + 1 MNXM21 = 1 MNXM12 + 1 MNXM26 + 1 MNXM3	1 diphosphate(3-) + 1 AMP + 1 acetyl-CoA(4-) = 1 CoA + 1 acetate + 1 ATP	-11.19165	true	6.2.1.1	rhea:23176
MNXR4532	[c]	R00277	1 MNXM2 + 1 MNXM366 + 1 MNXM4 = 1 MNXM15 + 1 MNXM161 + 1 MNXM22	1 H2O + 1 pyridoxamine 5'-phosphate(1-) + 1 O2 = 1 NH4(+) + 1 pyridoxal 5'-phosphate + 1 hydrogen peroxide	-26.761246	true	1.4.3.5	rhea:15817
MNXR4532	[n]	R00277	1 MNXM2 + 1 MNXM366 + 1 MNXM4 = 1 MNXM15 + 1 MNXM161 + 1 MNXM22	1 H2O + 1 pyridoxamine 5'-phosphate(1-) + 1 O2 = 1 NH4(+) + 1 pyridoxal 5'-phosphate + 1 hydrogen peroxide	-26.761246	true	1.4.3.5	rhea:15817
MNXR4534	[n]		1 MNXM1 + 1 MNXM366 + 1 MNXM7 = 1 MNXM3 + 1 MNXM548	1 H(+) + 1 pyridoxamine 5'-phosphate(1-) + 1 ADP = 1 ATP + 1 pyridoxaminium(1+)	0	true	2.7.1.35	rhea:25104
MNXR4537	[c]	R01709	1 MNXM2 + 1 MNXM311 + 1 MNXM4 = 1 MNXM1 + 1 MNXM1530 + 1 MNXM22	1 H2O + 1 pyridoxal + 1 O2 = 1 H(+) + 1 4-pyridoxate + 1 hydrogen peroxide	-42.0871	true	1.2.3.1;1.2.3.8	rhea:23724
MNXR4538	[c]	R00174	1 MNXM1 + 1 MNXM161 + 1 MNXM7 = 1 MNXM3 + 1 MNXM311	1 H(+) + 1 pyridoxal 5'-phosphate + 1 ADP = 1 ATP + 1 pyridoxal	-14.815857	true	2.7.1.35	rhea:10224
MNXR4539	[c]		1 MNXM1 + 1 MNXM454 + 1 MNXM7 = 1 MNXM3 + 1 MNXM419	1 H(+) + 1 pyridoxine 5'-phosphate(2-) + 1 ADP = 1 ATP + 1 pyridoxine	0	true	2.7.1.35	rhea:25108
MNXR4539	[m]		1 MNXM1 + 1 MNXM454 + 1 MNXM7 = 1 MNXM3 + 1 MNXM419	1 H(+) + 1 pyridoxine 5'-phosphate(2-) + 1 ADP = 1 ATP + 1 pyridoxine	0	true	2.7.1.35	rhea:25108
MNXR4545	[c]	R00200	1 MNXM23 + 1 MNXM3 = 1 MNXM1 + 1 MNXM7 + 1 MNXM73	1 pyruvate + 1 ATP = 1 H(+) + 1 ADP + 1 phosphoenolpyruvate	-2.234192	true	2.7.1.40	rhea:18157
MNXR4545	[m]	R00200	1 MNXM23 + 1 MNXM3 = 1 MNXM1 + 1 MNXM7 + 1 MNXM73	1 pyruvate + 1 ATP = 1 H(+) + 1 ADP + 1 phosphoenolpyruvate	-2.234192	true	2.7.1.40	rhea:18157
MNXR4546	[c]	R06366	1 MNXM2 + 1 MNXM2149 + 1 MNXM8 = 2 MNXM1 + 1 MNXM10 + 1 MNXM2414	1 H2O + 1 perillyl aldehyde + 1 NAD(+) = 2 H(+) + 1 NADH(2-) + 1 perillate	-13.105301	true	1.2.1.3	rhea:31299
MNXR4547	[m]	R02296	1 MNXM338 + 1 MNXM9 = 1 MNXM295 + 1 MNXM761	1 cytidine + 1 phosphate = 1 alpha-D-ribose 1-phosphate(2-) + 1 cytosine	0	true	2.4.2.2	kegg:R02296
MNXR4547	[n]	R02296	1 MNXM338 + 1 MNXM9 = 1 MNXM295 + 1 MNXM761	1 cytidine + 1 phosphate = 1 alpha-D-ribose 1-phosphate(2-) + 1 cytosine	0	true	2.4.2.2	kegg:R02296
MNXR4548	[c]	R01876	1 MNXM288 + 1 MNXM9 = 1 MNXM158 + 1 MNXM295	1 uridine + 1 phosphate = 1 uracil + 1 alpha-D-ribose 1-phosphate(2-)	0.72998047	true	2.4.2.2;2.4.2.3	rhea:24388
MNXR4548	[m]	R01876	1 MNXM288 + 1 MNXM9 = 1 MNXM158 + 1 MNXM295	1 uridine + 1 phosphate = 1 uracil + 1 alpha-D-ribose 1-phosphate(2-)	0.72998047	true	2.4.2.2;2.4.2.3	rhea:24388
MNXR4550	[c]	R00224	1 MNXM1 + 1 MNXM23 = 1 MNXM13 + 1 MNXM75	1 H(+) + 1 pyruvate = 1 CO(2) + 1 acetaldehyde	-2.6058807	true	4.1.1.1	metacyc:RXN-6161
MNXR4550	[n]	R00224	1 MNXM1 + 1 MNXM23 = 1 MNXM13 + 1 MNXM75	1 H(+) + 1 pyruvate = 1 CO(2) + 1 acetaldehyde	-2.6058807	true	4.1.1.1	metacyc:RXN-6161
MNXR4551	[c]	R09125	1 MNXM1 + 1 MNXM2024 = 1 MNXM4 + 1 MNXM888	1 H(+) + 1 N-formylmaleamate = 1 O2 + 1 pyridine-2,5-diol	0	true	1.13.11.9	rhea:27522
MNXR4557	[c]	R01873	1 MNXM474 + 1 MNXM601 = 1 MNXM478 + 1 MNXM765	1 (-)-quinate + 1 pyrroloquinoline quinone = 1 (-)-3-dehydroquinate + 1 pyrroloquinoline quinol(3-)	8.01776	false	1.1.5.8;1.1.99.25	rhea:23672
MNXR456	[c]	R03130	1 MNXM1 + 1 MNXM1114 + 1 MNXM19 = 1 MNXM16 + 1 MNXM780	1 H(+) + 1 melatonin + 1 S-adenosyl-L-homocysteine = 1 S-adenosyl-L-methionine + 1 N-acetylserotonin	-4.36	true	2.1.1.4	rhea:15573
MNXR4564	[c]	R05219	2 MNXM1 + 1 MNXM1496 + 1 MNXM19 + 1 MNXM26 = 1 MNXM1588 + 1 MNXM16 + 1 MNXM2	2 H(+) + 1 precorrin-6A + 1 S-adenosyl-L-homocysteine + 1 acetate = 1 precorrin-5 + 1 S-adenosyl-L-methionine + 1 H2O	-32.347183	false	2.1.1.152	rhea:18261
MNXR4586	[c]	R01526	1 MNXM1 + 1 MNXM145 + 1 MNXM7 = 1 MNXM3 + 1 MNXM633	1 H(+) + 1 D-ribulose 5-phosphate(2-) + 1 ADP = 1 ATP + 1 D-ribulose	-14.815857	true	2.7.1.16;2.7.1.47	rhea:17601
MNXR4588	[c]	R05850	1 MNXM186 = 1 MNXM901	1 D-xylulose 5-phosphate(2-) = 1 L-ribulose 5-phosphate(2-)	0	true	5.1.3.4	rhea:22368
MNXR4589	[c]	R00024	2 MNXM1 + 2 MNXM126 = 1 MNXM1276 + 1 MNXM13 + 1 MNXM2	2 H(+) + 2 3-phospho-D-glycerate = 1 D-ribulose 1,5-bisphosphate(4-) + 1 CO(2) + 1 H2O	4.1412964	true	4.1.1.39	rhea:23124
MNXR4592	[c]	R02124	1 MNXM1 + 1 MNXM10 + 1 MNXM425 = 1 MNXM329 + 1 MNXM8	1 H(+) + 1 NADH(2-) + 1 retinal = 1 all-trans-retinol + 1 NAD(+)	0.99183655	true	1.1.1.1;1.1.1.105	rhea:21284
MNXR4592	[m]	R02124	1 MNXM1 + 1 MNXM10 + 1 MNXM425 = 1 MNXM329 + 1 MNXM8	1 H(+) + 1 NADH(2-) + 1 retinal = 1 all-trans-retinol + 1 NAD(+)	0.99183655	true	1.1.1.1;1.1.1.105	rhea:21284
MNXR460	[c]	R01515	1 MNXM2 + 1 MNXM261 = 1 MNXM1 + 1 MNXM126 + 1 MNXM9	1 H2O + 1 3-phosphonato-D-glyceroyl phosphate(4-) = 1 H(+) + 1 3-phospho-D-glycerate + 1 phosphate	-9.447	true	3.6.1.7	kegg:R01515
MNXR461	[c]	R00317	1 MNXM2 + 1 MNXM280 = 1 MNXM1 + 1 MNXM26 + 1 MNXM9	1 H2O + 1 acetyl phosphate(2-) = 1 H(+) + 1 acetate + 1 phosphate	-10.987	true	3.6.1.7	kegg:R00317
MNXR461	[n]	R00317	1 MNXM2 + 1 MNXM280 = 1 MNXM1 + 1 MNXM26 + 1 MNXM9	1 H2O + 1 acetyl phosphate(2-) = 1 H(+) + 1 acetate + 1 phosphate	-10.987	true	3.6.1.7	kegg:R00317
MNXR46102	[m]		1 MNXM269 + 1 MNXM89602 = 1 MNXM2 + 1 MNXM91026	1 lactosyl-N-acylsphingosine + 1 D-galactopyranose = 1 H2O + 1 Trihexosylceramide	0	false	3.2.1.22;3.2.1.47	seed:rxn11988
MNXR4630	[c]	R02437	1 MNXM1750 = 1 MNXM1151	1 L-rhamnulose = 1 L-rhamnopyranose	0.859993	true	5.3.1.14	metacyc:RHAMNISOM-RXN
MNXR4631	[c]	R03014	1 MNXM1 + 1 MNXM1675 + 1 MNXM7 = 1 MNXM1750 + 1 MNXM3	1 H(+) + 1 L-rhamnulose 1-phosphate(2-) + 1 ADP = 1 L-rhamnulose + 1 ATP	-13.065796	true	2.7.1.5	rhea:20117
MNXR4644	[c]	R02324	1 MNXM1 + 1 MNXM355 + 1 MNXM7 = 1 MNXM1115 + 1 MNXM3	1 H(+) + 1 beta-nicotinamide D-ribonucleotide + 1 ADP = 1 beta-nicotinamide D-riboside + 1 ATP	-13.5676	true	2.7.1.22	rhea:14017
MNXR4645	[c]	R02014	1 MNXM155 + 1 MNXM3 = 1 MNXM148 + 1 MNXM2 + 1 MNXM286	1 thioredoxin + 1 ATP = 1 thioredoxin disulfide + 1 H2O + 1 dATP	17.299	false	1.17.4.2	kegg:R02014
MNXR4645	[m]	R02014	1 MNXM155 + 1 MNXM3 = 1 MNXM148 + 1 MNXM2 + 1 MNXM286	1 thioredoxin + 1 ATP = 1 thioredoxin disulfide + 1 H2O + 1 dATP	17.299	false	1.17.4.2	kegg:R02014
MNXR4645	[n]	R02014	1 MNXM155 + 1 MNXM3 = 1 MNXM148 + 1 MNXM2 + 1 MNXM286	1 thioredoxin + 1 ATP = 1 thioredoxin disulfide + 1 H2O + 1 dATP	17.299	false	1.17.4.2	kegg:R02014
MNXR4647	[c]	R02020	1 MNXM155 + 1 MNXM51 = 1 MNXM148 + 1 MNXM2 + 1 MNXM344	1 thioredoxin + 1 GTP = 1 thioredoxin disulfide + 1 H2O + 1 dGTP	17.299	false	1.17.4.2	kegg:R02020
MNXR4647	[m]	R02020	1 MNXM155 + 1 MNXM51 = 1 MNXM148 + 1 MNXM2 + 1 MNXM344	1 thioredoxin + 1 GTP = 1 thioredoxin disulfide + 1 H2O + 1 dGTP	17.299	false	1.17.4.2	kegg:R02020
MNXR4647	[n]	R02020	1 MNXM155 + 1 MNXM51 = 1 MNXM148 + 1 MNXM2 + 1 MNXM344	1 thioredoxin + 1 GTP = 1 thioredoxin disulfide + 1 H2O + 1 dGTP	17.299	false	1.17.4.2	kegg:R02020
MNXR4649	[c]	R02022	1 MNXM155 + 1 MNXM63 = 1 MNXM148 + 1 MNXM2 + 1 MNXM360	1 thioredoxin + 1 CTP = 1 thioredoxin disulfide + 1 H2O + 1 dCTP	17.299	false	1.17.4.2	kegg:R02022
MNXR4649	[m]	R02022	1 MNXM155 + 1 MNXM63 = 1 MNXM148 + 1 MNXM2 + 1 MNXM360	1 thioredoxin + 1 CTP = 1 thioredoxin disulfide + 1 H2O + 1 dCTP	17.299	false	1.17.4.2	kegg:R02022
MNXR4649	[n]	R02022	1 MNXM155 + 1 MNXM63 = 1 MNXM148 + 1 MNXM2 + 1 MNXM360	1 thioredoxin + 1 CTP = 1 thioredoxin disulfide + 1 H2O + 1 dCTP	17.299	false	1.17.4.2	kegg:R02022
MNXR4651	[c]	R02023	1 MNXM148 + 1 MNXM2 + 1 MNXM452 = 1 MNXM121 + 1 MNXM155	1 thioredoxin disulfide + 1 H2O + 1 dUTP = 1 UTP + 1 thioredoxin	17.299	false	1.17.4.2	kegg:R02023
MNXR4651	[m]	R02023	1 MNXM148 + 1 MNXM2 + 1 MNXM452 = 1 MNXM121 + 1 MNXM155	1 thioredoxin disulfide + 1 H2O + 1 dUTP = 1 UTP + 1 thioredoxin	17.299	false	1.17.4.2	kegg:R02023
MNXR4651	[n]	R02023	1 MNXM148 + 1 MNXM2 + 1 MNXM452 = 1 MNXM121 + 1 MNXM155	1 thioredoxin disulfide + 1 H2O + 1 dUTP = 1 UTP + 1 thioredoxin	17.299	false	1.17.4.2	kegg:R02023
MNXR4653	[c]	R01529	1 MNXM186 = 1 MNXM145	1 D-xylulose 5-phosphate(2-) = 1 D-ribulose 5-phosphate(2-)	0	true	5.1.3.1	rhea:13677
MNXR4654	[c]	R01056	1 MNXM145 = 1 MNXM116	1 D-ribulose 5-phosphate(2-) = 1 D-ribose 5-phosphate	-6.130005	true	5.3.1.6	rhea:14657
MNXR466	[c]	R01560	1 MNXM1 + 1 MNXM2 + 1 MNXM212 = 1 MNXM15 + 1 MNXM334	1 H(+) + 1 H2O + 1 adenosine = 1 NH4(+) + 1 inosine	-49.792007	true	3.5.4.4	rhea:24408
MNXR466	[m]	R01560	1 MNXM1 + 1 MNXM2 + 1 MNXM212 = 1 MNXM15 + 1 MNXM334	1 H(+) + 1 H2O + 1 adenosine = 1 NH4(+) + 1 inosine	-49.792007	true	3.5.4.4	rhea:24408
MNXR467	[c]	R05553	1 MNXM1 + 1 MNXM23 + 1 MNXM421 = 1 MNXM1458	1 H(+) + 1 pyruvate + 1 4-aminobenzoate = 1 4-amino-4-deoxychorismate(1-)	-30.924133	true	4.1.3.38	rhea:16201
MNXR467	[m]	R05553	1 MNXM1 + 1 MNXM23 + 1 MNXM421 = 1 MNXM1458	1 H(+) + 1 pyruvate + 1 4-aminobenzoate = 1 4-amino-4-deoxychorismate(1-)	-30.924133	true	4.1.3.38	rhea:16201
MNXR467	[n]	R05553	1 MNXM1 + 1 MNXM23 + 1 MNXM421 = 1 MNXM1458	1 H(+) + 1 pyruvate + 1 4-aminobenzoate = 1 4-amino-4-deoxychorismate(1-)	-30.924133	true	4.1.3.38	rhea:16201
MNXR4671	[c]	R04594	1 MNXM1539 + 1 MNXM9 = 1 MNXM1224 + 1 MNXM2	1 alpha-ribazole + 1 phosphate = 1 alpha-ribazole 5'-phosphate(2-) + 1 H2O	7.2170105	true	3.1.3.73	rhea:24456
MNXR468	[c]	R07302	1 MNXM1 + 1 MNXM629 + 1 MNXM7 + 1 MNXM9 = 1 MNXM1029 + 1 MNXM3 + 1 MNXM877	1 H(+) + 1 adenosylcobinamide + 1 ADP + 1 phosphate = 1 (2R)-2-hydroxypropylammonium + 1 ATP + 1 adenosylcobyrate	50.0331	true	6.3.1.10	rhea:12572
MNXR469	[c]	R06529	1 MNXM1 + 1 MNXM7 + 1 MNXM856 + 1 MNXM9 = 1 MNXM1697 + 1 MNXM3 + 1 MNXM877	1 H(+) + 1 ADP + 1 adenosylcobinamide phosphate(1-) + 1 phosphate = 1 (R)-1-ammoniopropan-2-yl phosphate(1-) + 1 ATP + 1 adenosylcobyrate	-7.135895	true	6.3.1.10	rhea:21896
MNXR47135	[m]		1 MNXM282 + 1 MNXM70 = 1 MNXM3363 + 1 MNXM89689	1 taurine + 1 L-argininium(1+) = 1 taurocyamine zwitterion + 1 ornithinium(1+)	0	true	2.1.4.1	seed:rxn14301
MNXR47135	[n]		1 MNXM282 + 1 MNXM70 = 1 MNXM3363 + 1 MNXM89689	1 taurine + 1 L-argininium(1+) = 1 taurocyamine zwitterion + 1 ornithinium(1+)	0	true	2.1.4.1	seed:rxn14301
MNXR472	[c]	R01366	1 MNXM1 + 1 MNXM154 = 1 MNXM13 + 1 MNXM398	1 H(+) + 1 acetoacetate = 1 CO(2) + 1 acetone	-2.27587	true	4.1.1.4	rhea:19729
MNXR473	[c]	R01244	1 MNXM1 + 1 MNXM168 + 1 MNXM2 = 1 MNXM15 + 1 MNXM213	1 H(+) + 1 adenine + 1 H2O = 1 NH4(+) + 1 hypoxanthine	-5.5929947	true	3.5.4.2	rhea:23688
MNXR473	[m]	R01244	1 MNXM1 + 1 MNXM168 + 1 MNXM2 = 1 MNXM15 + 1 MNXM213	1 H(+) + 1 adenine + 1 H2O = 1 NH4(+) + 1 hypoxanthine	-5.5929947	true	3.5.4.2	rhea:23688
MNXR47439	[m]	R00385	1 MNXM1 + 1 MNXM4118 + 1 MNXM6 = 1 MNXM44 + 1 MNXM5	1 H(+) + 1 trans-2,3-didehydroacyl-CoA + 1 NADPH = 1 acyl-CoA + 1 NADP(+)	38.0258	false	1.3.1.37;1.3.1.38;1.3.1.8	kegg:R00385
MNXR47440	[c]	R00388	1 MNXM4 + 1 MNXM44 = 1 MNXM22 + 1 MNXM4118	1 O2 + 1 acyl-CoA = 1 hydrogen peroxide + 1 trans-2,3-didehydroacyl-CoA	10.292236	false	1.3.3.6	metacyc:ACYL-COA-OXIDASE-RXN
MNXR47443	[c]	R02617	1 MNXM12 + 1 MNXM226 = 1 MNXM4118 + 1 MNXM66	1 CoA + 1 1-acyl-sn-glycerol 3-phosphate = 1 trans-2,3-didehydroacyl-CoA + 1 sn-glycerol 3-phosphate(2-)	-3.7	false	2.3.1.15	kegg:R02617
MNXR47445	[c]	R02760	1 MNXM109 + 1 MNXM12 = 1 MNXM226 + 1 MNXM4118	1 a 1,2-diacylglycerol-3-phosphate + 1 CoA = 1 1-acyl-sn-glycerol 3-phosphate + 1 trans-2,3-didehydroacyl-CoA	-3.7	false	2.3.1.51	kegg:R02760
MNXR4759	[c]	R05645	1 MNXM271 = 1 MNXM1554	1 sedoheptulose 7-phosphate(2-) = 1 D-glycero-beta-D-manno-heptose 7-phosphate	-0.86001587	true	5.3.1.28	rhea:27489
MNXR4761	[c]	R00715	1 MNXM2 + 1 MNXM384 + 1 MNXM8 = 1 MNXM1 + 1 MNXM10 + 1 MNXM20 + 1 MNXM78	1 H2O + 1 L-saccharopine + 1 NAD(+) = 1 H(+) + 1 NADH(2-) + 1 2-oxoglutarate + 1 L-lysinium(1+)	4.5805664	true	1.5.1.7	rhea:12440
MNXR4761	[m]	R00715	1 MNXM2 + 1 MNXM384 + 1 MNXM8 = 1 MNXM1 + 1 MNXM10 + 1 MNXM20 + 1 MNXM78	1 H2O + 1 L-saccharopine + 1 NAD(+) = 1 H(+) + 1 NADH(2-) + 1 2-oxoglutarate + 1 L-lysinium(1+)	4.5805664	true	1.5.1.7	rhea:12440
MNXR4762	[m]	R00716	1 MNXM2 + 1 MNXM384 + 1 MNXM5 = 1 MNXM1 + 1 MNXM20 + 1 MNXM6 + 1 MNXM78	1 H2O + 1 L-saccharopine + 1 NADP(+) = 1 H(+) + 1 2-oxoglutarate + 1 NADPH + 1 L-lysinium(1+)	3.3322754	true	1.5.1.7;1.5.1.8	rhea:19373
MNXR4762	[n]	R00716	1 MNXM2 + 1 MNXM384 + 1 MNXM5 = 1 MNXM1 + 1 MNXM20 + 1 MNXM6 + 1 MNXM78	1 H2O + 1 L-saccharopine + 1 NADP(+) = 1 H(+) + 1 2-oxoglutarate + 1 NADPH + 1 L-lysinium(1+)	3.3322754	true	1.5.1.7;1.5.1.8	rhea:19373
MNXR4763	[c]	R04189	2 MNXM1 + 1 MNXM1756 + 2 MNXM2 = 1 MNXM1152 + 1 MNXM13 + 2 MNXM15	2 H(+) + 1 N(2)-(3-carboxylatopropionyl)-L-arginine(1-) + 2 H2O = 1 N(2)-succinyl-L-ornithinate(1-) + 1 CO(2) + 2 NH4(+)	-9.536026	true	2.6.1.69;3.5.3.23	rhea:19533
MNXR4763	[m]	R04189	2 MNXM1 + 1 MNXM1756 + 2 MNXM2 = 1 MNXM1152 + 1 MNXM13 + 2 MNXM15	2 H(+) + 1 N(2)-(3-carboxylatopropionyl)-L-arginine(1-) + 2 H2O = 1 N(2)-succinyl-L-ornithinate(1-) + 1 CO(2) + 2 NH4(+)	-9.536026	true	2.6.1.69;3.5.3.23	rhea:19533
MNXR4764	[c]	R00529	1 MNXM1 + 1 MNXM3 + 1 MNXM58 = 1 MNXM11 + 1 MNXM287	1 H(+) + 1 ATP + 1 sulfate = 1 diphosphate(3-) + 1 adenosine 5'-phosphosulfate	-20.452515	true	2.7.7.4	rhea:18133
MNXR4764	[m]	R00529	1 MNXM1 + 1 MNXM3 + 1 MNXM58 = 1 MNXM11 + 1 MNXM287	1 H(+) + 1 ATP + 1 sulfate = 1 diphosphate(3-) + 1 adenosine 5'-phosphosulfate	-20.452515	true	2.7.7.4	rhea:18133
MNXR4764	[n]	R00529	1 MNXM1 + 1 MNXM3 + 1 MNXM58 = 1 MNXM11 + 1 MNXM287	1 H(+) + 1 ATP + 1 sulfate = 1 diphosphate(3-) + 1 adenosine 5'-phosphosulfate	-20.452515	true	2.7.7.4	rhea:18133
MNXR4772	[c]	R00610	1 MNXM2 + 1 MNXM300 + 1 MNXM4 = 1 MNXM22 + 1 MNXM29 + 1 MNXM56	1 H2O + 1 sarcosine + 1 O2 = 1 hydrogen peroxide + 1 glycine + 1 formaldehyde	-19.853012	true	1.5.3.1	rhea:13313
MNXR4772	[m]	R00610	1 MNXM2 + 1 MNXM300 + 1 MNXM4 = 1 MNXM22 + 1 MNXM29 + 1 MNXM56	1 H2O + 1 sarcosine + 1 O2 = 1 hydrogen peroxide + 1 glycine + 1 formaldehyde	-19.853012	true	1.5.3.1	rhea:13313
MNXR4772	[n]	R00610	1 MNXM2 + 1 MNXM300 + 1 MNXM4 = 1 MNXM22 + 1 MNXM29 + 1 MNXM56	1 H2O + 1 sarcosine + 1 O2 = 1 hydrogen peroxide + 1 glycine + 1 formaldehyde	-19.853012	true	1.5.3.1	rhea:13313
MNXR479	[c]	R00127	1 MNXM14 + 1 MNXM3 = 2 MNXM7	1 AMP + 1 ATP = 2 ADP	-0.25585937	true	2.7.4.3	rhea:12973
MNXR479	[m]	R00127	1 MNXM14 + 1 MNXM3 = 2 MNXM7	1 AMP + 1 ATP = 2 ADP	-0.25585937	true	2.7.4.3	rhea:12973
MNXR479	[n]	R00127	1 MNXM14 + 1 MNXM3 = 2 MNXM7	1 AMP + 1 ATP = 2 ADP	-0.25585937	true	2.7.4.3	rhea:12973
MNXR4790	[c]	R03719	1 MNXM12 + 1 MNXM873 = 1 MNXM431 + 1 MNXM86	1 CoA + 1 3alpha,7alpha,12alpha-trihydroxy-24-oxo-5beta-cholestan-26-oyl-CoA(4-) = 1 choloyl-CoA + 1 propionyl-CoA(4-)	-5.249756	true	2.3.1.154;2.3.1.16;2.3.1.176	rhea:16865
MNXR4792	[c]	R02734	1 MNXM25 + 1 MNXM644 = 1 MNXM1488 + 1 MNXM2	1 succinate(2-) + 1 (2S,6S)-2,6-diaminopimelic acid dizwitterion = 1 N-(3-carboxylatopropionyl)-LL-2,6-diaminopimelate(2-) + 1 H2O	-2.5029907	true	3.5.1.18	rhea:22608
MNXR4792	[m]	R02734	1 MNXM25 + 1 MNXM644 = 1 MNXM1488 + 1 MNXM2	1 succinate(2-) + 1 (2S,6S)-2,6-diaminopimelic acid dizwitterion = 1 N-(3-carboxylatopropionyl)-LL-2,6-diaminopimelate(2-) + 1 H2O	-2.5029907	true	3.5.1.18	rhea:22608
MNXR4792	[n]	R02734	1 MNXM25 + 1 MNXM644 = 1 MNXM1488 + 1 MNXM2	1 succinate(2-) + 1 (2S,6S)-2,6-diaminopimelic acid dizwitterion = 1 N-(3-carboxylatopropionyl)-LL-2,6-diaminopimelate(2-) + 1 H2O	-2.5029907	true	3.5.1.18	rhea:22608
MNXR4794	[c]	R04936	1 MNXM2 + 1 MNXM5296 = 1 MNXM212 + 1 MNXM2562	1 H2O + 1 Se-Adenosyl-L-selenohomocysteine = 1 adenosine + 1 selenohomocysteine	0	true	3.3.1.1	kegg:R04936
MNXR47987	[c]		1 MNXM2214 = 1 MNXM925	1 apo-[acyl-carrier protein] = 1 holo-[acyl-carrier protein]	0	false	0	seed:rxn11062
MNXR480	[c]		1 MNXM11 + 1 MNXM7 = 1 MNXM14 + 1 MNXM332	1 diphosphate(3-) + 1 ADP = 1 AMP + 1 triphosphate(4-)	0	true	2.7.4.3	seed:rxn10052
MNXR480	[m]		1 MNXM11 + 1 MNXM7 = 1 MNXM14 + 1 MNXM332	1 diphosphate(3-) + 1 ADP = 1 AMP + 1 triphosphate(4-)	0	true	2.7.4.3	seed:rxn10052
MNXR480	[n]		1 MNXM11 + 1 MNXM7 = 1 MNXM14 + 1 MNXM332	1 diphosphate(3-) + 1 ADP = 1 AMP + 1 triphosphate(4-)	0	true	2.7.4.3	seed:rxn10052
MNXR4802	[m]		1 MNXM15 + 1 MNXM159 + 1 MNXM727 = 1 MNXM1837 + 1 MNXM2	1 NH4(+) + 1 2-oxobutanoate + 1 L-selenocysteine zwitterion = 1 L-selenocystathionine + 1 H2O	0	true	4.4.1.1	rhea:31151
MNXR4802	[n]		1 MNXM15 + 1 MNXM159 + 1 MNXM727 = 1 MNXM1837 + 1 MNXM2	1 NH4(+) + 1 2-oxobutanoate + 1 L-selenocysteine zwitterion = 1 L-selenocystathionine + 1 H2O	0	true	4.4.1.1	rhea:31151
MNXR4803	[n]	R04942	1 MNXM1837 + 1 MNXM2 = 1 MNXM2562 + 1 MNXM53	1 L-selenocystathionine + 1 H2O = 1 selenohomocysteine + 1 L-serine	0	true	4.2.1.22	kegg:R04942
MNXR4804	[c]		1 MNXM11 + 1 MNXM3291 + 1 MNXM9 = 1 MNXM1676 + 1 MNXM2 + 1 MNXM3	1 diphosphate(3-) + 1 L-adenosylselenomethionine + 1 phosphate = 1 L-selenomethionine + 1 H2O + 1 ATP	0	true	2.5.1.6	rhea:31211
MNXR4805	[c]	R03595	1 MNXM2 + 1 MNXM3 + 1 MNXM926 = 1 MNXM1 + 1 MNXM1339 + 1 MNXM14 + 1 MNXM9	1 H2O + 1 ATP + 1 hydrogen selenide = 1 H(+) + 1 selenophosphate + 1 AMP + 1 phosphate	104.17346	false	2.7.9.3	rhea:18737
MNXR4808	[c]	R00586	1 MNXM12 + 1 MNXM418 = 1 MNXM21 + 1 MNXM53	1 CoA + 1 O-acetyl-L-serine zwitterion = 1 acetyl-CoA(4-) + 1 L-serine	-5.660034	true	2.3.1.30	rhea:24560
MNXR4808	[m]	R00586	1 MNXM12 + 1 MNXM418 = 1 MNXM21 + 1 MNXM53	1 CoA + 1 O-acetyl-L-serine zwitterion = 1 acetyl-CoA(4-) + 1 L-serine	-5.660034	true	2.3.1.30	rhea:24560
MNXR4811	[c]	R00221	1 MNXM15 + 1 MNXM23 = 1 MNXM694	1 NH4(+) + 1 pyruvate = 1 D-serine zwitterion	-8.334122	true	4.3.1.18	rhea:13977
MNXR4811	[m]	R00221	1 MNXM15 + 1 MNXM23 = 1 MNXM694	1 NH4(+) + 1 pyruvate = 1 D-serine zwitterion	-8.334122	true	4.3.1.18	rhea:13977
MNXR4812	[c]	R00220	1 MNXM15 + 1 MNXM23 = 1 MNXM53	1 NH4(+) + 1 pyruvate = 1 L-serine	-10.384121	true	4.2.1.13;4.3.1.15;4.3.1.17;4.3.1.19	rhea:19169
MNXR4815	[n]	R00590	1 MNXM1356 + 1 MNXM2 = 1 MNXM53	1 2-aminoacrylic acid + 1 H2O = 1 L-serine	0	true	4.3.1.17	kegg:R00590
MNXR4817	[c]	R01281	1 MNXM1 + 1 MNXM53 + 1 MNXM88 = 1 MNXM12 + 1 MNXM13 + 1 MNXM559	1 H(+) + 1 L-serine + 1 palmitoyl-CoA = 1 CoA + 1 CO(2) + 1 3-dehydro-D-sphinganine	0.11001587	true	2.3.1.50	rhea:14761
MNXR48203	[c]	R04109	1 MNXM1 + 1 MNXM6 + 1 MNXM89752 = 1 MNXM1453 + 1 MNXM5 + 1 MNXM90886	1 H(+) + 1 NADPH + 1 L-glutamyl-tRNA(Glu) = 1 (S)-4-amino-5-oxopentanoic acid zwitterion + 1 NADP(+) + 1 tRNA(Glu)	-77.5772	false	1.2.1.70	rhea:12344
MNXR4826	[c]	R00527	1 MNXM2 + 1 MNXM952 = 1 MNXM1 + 1 MNXM39 + 1 MNXM57	1 H2O + 1 S-formylglutathionate(1-) = 1 H(+) + 1 formate + 1 glutathione	-5.1671143	true	3.1.2.12	rhea:14961
MNXR4829	[c]	R02464	1 MNXM487 = 1 MNXM187 + 1 MNXM528	1 (2S,3R)-2-azaniumyl-3-hydroxyoctadecyl phosphate = 1 phosphoethanolamine + 1 hexadecanal	2.56	true	4.1.2.27	rhea:18593
MNXR4831	[m]	R05049	2 MNXM1 + 1 MNXM10 + 1 MNXM1757 = 1 MNXM1763 + 1 MNXM2 + 1 MNXM8	2 H(+) + 1 NADH(2-) + 1 N-(3-carboxylatopropanoyl)-L-glutamate(3-) = 1 N-succinyl-L-glutamic 5-semialdehyde(2-) + 1 H2O + 1 NAD(+)	-14.353546	true	1.2.1.71	rhea:10812
MNXR48364	[c]	R00167	1 MNXM89870 = 1 MNXM1500	1 Arg-tRNA(Arg) = 1 Protein-L-arginine	0	false	0	kegg:R00167
MNXR484	[c]	R00178	1 MNXM1 + 1 MNXM16 = 1 MNXM13 + 1 MNXM321	1 H(+) + 1 S-adenosyl-L-methionine = 1 CO(2) + 1 S-adenosylmethioninaminium	15.354881	true	4.1.1.50	rhea:15981
MNXR484	[m]	R00178	1 MNXM1 + 1 MNXM16 = 1 MNXM13 + 1 MNXM321	1 H(+) + 1 S-adenosyl-L-methionine = 1 CO(2) + 1 S-adenosylmethioninaminium	15.354881	true	4.1.1.50	rhea:15981
MNXR4842	[c]	R02412	1 MNXM1 + 1 MNXM1265 + 1 MNXM7 = 1 MNXM3 + 1 MNXM602	1 H(+) + 1 3-phosphoshikimate + 1 ADP = 1 ATP + 1 shikimate	-16.064087	true	2.7.1.71	rhea:13121
MNXR4842	[m]	R02412	1 MNXM1 + 1 MNXM1265 + 1 MNXM7 = 1 MNXM3 + 1 MNXM602	1 H(+) + 1 3-phosphoshikimate + 1 ADP = 1 ATP + 1 shikimate	-16.064087	true	2.7.1.71	rhea:13121
MNXR4842	[n]	R02412	1 MNXM1 + 1 MNXM1265 + 1 MNXM7 = 1 MNXM3 + 1 MNXM602	1 H(+) + 1 3-phosphoshikimate + 1 ADP = 1 ATP + 1 shikimate	-16.064087	true	2.7.1.71	rhea:13121
MNXR4843	[c]	R03260	1 MNXM1 + 1 MNXM25 + 1 MNXM319 = 1 MNXM55 + 1 MNXM820	1 H(+) + 1 succinate(2-) + 1 L-cystathionine dizwitterion = 1 L-cysteine zwitterion + 1 O-succinyl-L-homoserinate(1-)	-13.288216	true	2.5.1.48;4.2.99.9	rhea:20397
MNXR4843	[m]	R03260	1 MNXM1 + 1 MNXM25 + 1 MNXM319 = 1 MNXM55 + 1 MNXM820	1 H(+) + 1 succinate(2-) + 1 L-cystathionine dizwitterion = 1 L-cysteine zwitterion + 1 O-succinyl-L-homoserinate(1-)	-13.288216	true	2.5.1.48;4.2.99.9	rhea:20397
MNXR4843	[n]	R03260	1 MNXM1 + 1 MNXM25 + 1 MNXM319 = 1 MNXM55 + 1 MNXM820	1 H(+) + 1 succinate(2-) + 1 L-cystathionine dizwitterion = 1 L-cysteine zwitterion + 1 O-succinyl-L-homoserinate(1-)	-13.288216	true	2.5.1.48;4.2.99.9	rhea:20397
MNXR48457	[c]	R01699	1 MNXM1 + 1 MNXM23 + 1 MNXM96063 = 1 MNXM13 + 1 MNXM6145	1 H(+) + 1 pyruvate + 1 Enzyme N6-(lipoyl)lysine = 1 CO(2) + 1 [Dihydrolipoyllysine-residue acetyltransferase] S-acetyldihydrolipoyllysine	-9.684	true	1.2.4.1	kegg:R01699
MNXR48458	[c]	R01700	2 MNXM1 + 1 MNXM20 + 1 MNXM96063 = 1 MNXM13 + 1 MNXM5590	2 H(+) + 1 2-oxoglutarate + 1 Enzyme N6-(lipoyl)lysine = 1 CO(2) + 1 [Dihydrolipoyllysine-residue succinyltransferase] S-succinyldihydrolipoyllysine	-9.684	true	1.2.4.2	kegg:R01700
MNXR48459	[c]	R01701	1 MNXM1 + 1 MNXM238 + 1 MNXM96063 = 1 MNXM13 + 1 MNXM5034	1 H(+) + 1 3-methyl-2-oxobutanoate + 1 Enzyme N6-(lipoyl)lysine = 1 CO(2) + 1 [Dihydrolipoyllysine-residue (2-methylpropanoyl)transferase] S-(2-methylpropanoyl)dihydrolipoyllysine	-9.684	true	1.2.4.4	kegg:R01701
MNXR48472	[m]	R01940	2 MNXM1 + 1 MNXM263 + 1 MNXM96063 = 1 MNXM13 + 1 MNXM2962	2 H(+) + 1 2-oxoadipate(2-) + 1 Enzyme N6-(lipoyl)lysine = 1 CO(2) + 1 [Dihydrolipoyllysine-residue succinyltransferase] S-glutaryldihydrolipoyllysine	0	true	1.2.4.2	kegg:R01940
MNXR485	[c]	R00089	1 MNXM3 = 1 MNXM11 + 1 MNXM243	1 ATP = 1 diphosphate(3-) + 1 3',5'-cyclic AMP(1-)	41.623352	true	4.6.1.1	rhea:15389
MNXR485	[m]	R00089	1 MNXM3 = 1 MNXM11 + 1 MNXM243	1 ATP = 1 diphosphate(3-) + 1 3',5'-cyclic AMP(1-)	41.623352	true	4.6.1.1	rhea:15389
MNXR485	[n]	R00089	1 MNXM3 = 1 MNXM11 + 1 MNXM243	1 ATP = 1 diphosphate(3-) + 1 3',5'-cyclic AMP(1-)	41.623352	true	4.6.1.1	rhea:15389
MNXR4857	[c]	R07136	1 MNXM1 + 1 MNXM10 + 1 MNXM594 = 1 MNXM530 + 1 MNXM8	1 H(+) + 1 NADH(2-) + 1 3-sulfonatopyruvate(2-) = 1 (R)-3-sulfolactate + 1 NAD(+)	3.541748	true	1.1.1.272;1.1.1.337	rhea:15533
MNXR4857	[m]	R07136	1 MNXM1 + 1 MNXM10 + 1 MNXM594 = 1 MNXM530 + 1 MNXM8	1 H(+) + 1 NADH(2-) + 1 3-sulfonatopyruvate(2-) = 1 (R)-3-sulfolactate + 1 NAD(+)	3.541748	true	1.1.1.272;1.1.1.337	rhea:15533
MNXR486	[c]	R00185	1 MNXM1 + 1 MNXM14 + 1 MNXM7 = 1 MNXM212 + 1 MNXM3	1 H(+) + 1 AMP + 1 ADP = 1 adenosine + 1 ATP	-13.725861	true	2.7.1.20;2.7.1.74	rhea:20824
MNXR486	[m]	R00185	1 MNXM1 + 1 MNXM14 + 1 MNXM7 = 1 MNXM212 + 1 MNXM3	1 H(+) + 1 AMP + 1 ADP = 1 adenosine + 1 ATP	-13.725861	true	2.7.1.20;2.7.1.74	rhea:20824
MNXR486	[n]	R00185	1 MNXM1 + 1 MNXM14 + 1 MNXM7 = 1 MNXM212 + 1 MNXM3	1 H(+) + 1 AMP + 1 ADP = 1 adenosine + 1 ATP	-13.725861	true	2.7.1.20;2.7.1.74	rhea:20824
MNXR48603	[c]	R03646	2 MNXM1 + 1 MNXM11 + 1 MNXM14 + 1 MNXM89870 = 1 MNXM3 + 1 MNXM70 + 1 MNXM90751	2 H(+) + 1 diphosphate(3-) + 1 AMP + 1 Arg-tRNA(Arg) = 1 ATP + 1 L-argininium(1+) + 1 tRNA(Arg)	-154.21	false	6.1.1.19	rhea:20301
MNXR48605	[c]	R03648	1 MNXM1 + 1 MNXM11 + 1 MNXM14 + 1 MNXM89761 = 1 MNXM147 + 1 MNXM3 + 1 MNXM90665	1 H(+) + 1 diphosphate(3-) + 1 AMP + 1 Asn-tRNA(Asn) = 1 L-asparagine zwitterion + 1 ATP + 1 tRNA(Asn)	-79.9224	false	6.1.1.22	rhea:11180
MNXR48608	[c]	R03654	1 MNXM1 + 1 MNXM11 + 1 MNXM14 + 1 MNXM89763 = 1 MNXM29 + 1 MNXM3 + 1 MNXM90340	1 H(+) + 1 diphosphate(3-) + 1 AMP + 1 glycyl-tRNA(Gly) = 1 glycine + 1 ATP + 1 tRNA(Gly)	-50.6291	false	6.1.1.14	rhea:16013
MNXR48609	[c]	R03655	1 MNXM1 + 1 MNXM11 + 1 MNXM14 + 1 MNXM89831 = 1 MNXM134 + 1 MNXM3 + 1 MNXM90878	1 H(+) + 1 diphosphate(3-) + 1 AMP + 1 L-histidyl-tRNA(His) = 1 L-histidine zwitterion + 1 ATP + 1 tRNA(His)	-92.5836	false	6.1.1.21	rhea:17313
MNXR48610	[c]	R03656	1 MNXM1 + 1 MNXM11 + 1 MNXM14 + 1 MNXM89832 = 1 MNXM231 + 1 MNXM3 + 1 MNXM90879	1 H(+) + 1 diphosphate(3-) + 1 AMP + 1 L-isoleucyl-tRNA(Ile) = 1 L-isoleucine zwitterion + 1 ATP + 1 tRNA(Ile)	-136.338	false	6.1.1.5	rhea:11060
MNXR48611	[c]	R03657	1 MNXM1 + 1 MNXM11 + 1 MNXM14 + 1 MNXM697 = 1 MNXM140 + 1 MNXM3 + 1 MNXM90880	1 H(+) + 1 diphosphate(3-) + 1 AMP + 1 Leu-tRNA(Leu) = 1 L-leucine zwitterion + 1 ATP + 1 tRNA(Leu)	-134.338	false	6.1.1.4	rhea:11688
MNXR48613	[c]	R03659	1 MNXM1 + 1 MNXM11 + 1 MNXM14 + 1 MNXM28 = 1 MNXM3 + 1 MNXM61 + 1 MNXM90882	1 H(+) + 1 diphosphate(3-) + 1 AMP + 1 Met-tRNA(Met) = 1 ATP + 1 L-methionine zwitterion + 1 tRNA(Met)	-113.126	false	6.1.1.10	rhea:13481
MNXR48614	[c]	R03660	1 MNXM1 + 1 MNXM11 + 1 MNXM14 + 1 MNXM89802 = 1 MNXM3 + 1 MNXM90753 + 1 MNXM97	1 H(+) + 1 diphosphate(3-) + 1 AMP + 1 L-phenylalanyl-tRNA(Phe) = 1 ATP + 1 tRNA(Phe) + 1 L-phenylalanine	-114.676	false	6.1.1.20	rhea:19413
MNXR48615	[c]	R03662	1 MNXM1 + 1 MNXM11 + 1 MNXM14 + 1 MNXM89803 = 1 MNXM3 + 1 MNXM53 + 1 MNXM91028	1 H(+) + 1 diphosphate(3-) + 1 AMP + 1 L-seryl-tRNA(Ser) = 1 ATP + 1 L-serine + 1 tRNA(Ser)	-74.0914	false	6.1.1.11	rhea:12292
MNXR48616	[c]	R03663	1 MNXM1 + 1 MNXM11 + 1 MNXM14 + 1 MNXM89895 = 1 MNXM142 + 1 MNXM3 + 1 MNXM90883	1 H(+) + 1 diphosphate(3-) + 1 AMP + 1 L-threonyl-tRNA(Thr) = 1 L-threonine zwitterion + 1 ATP + 1 tRNA(Thr)	-93.9236	false	6.1.1.3	rhea:24624
MNXR48617	[c]	R03664	1 MNXM1 + 1 MNXM11 + 1 MNXM14 + 1 MNXM89804 = 1 MNXM3 + 1 MNXM90755 + 1 MNXM94	1 H(+) + 1 diphosphate(3-) + 1 AMP + 1 L-tryptophyl-tRNA(Trp) = 1 ATP + 1 tRNA(Trp) + 1 L-tryptophan zwitterion	-142.856	false	6.1.1.2	rhea:24080
MNXR48658	[m]	R04225	1 MNXM1 + 1 MNXM439 + 1 MNXM96063 = 1 MNXM13 + 1 MNXM5588	1 H(+) + 1 (S)-3-methyl-2-oxovalerate + 1 Enzyme N6-(lipoyl)lysine = 1 CO(2) + 1 [Dihydrolipoyllysine-residue (2-methylpropanoyl)transferase] S-(2-methylbutanoyl)dihydrolipoyllysine	0	true	1.2.4.4	kegg:R04225
MNXR48752	[c]	R05578	1 MNXM3 + 1 MNXM89557 + 1 MNXM90886 = 1 MNXM11 + 1 MNXM14 + 1 MNXM89752	1 ATP + 1 L-glutamate + 1 tRNA(Glu) = 1 diphosphate(3-) + 1 AMP + 1 L-glutamyl-tRNA(Glu)	-82.3124	false	6.1.1.17;6.1.1.24	rhea:23540
MNXR48752	[n]	R05578	1 MNXM3 + 1 MNXM89557 + 1 MNXM90886 = 1 MNXM11 + 1 MNXM14 + 1 MNXM89752	1 ATP + 1 L-glutamate + 1 tRNA(Glu) = 1 diphosphate(3-) + 1 AMP + 1 L-glutamyl-tRNA(Glu)	-82.3124	false	6.1.1.17;6.1.1.24	rhea:23540
MNXR4878	[c]	R05774	1 MNXM1 + 1 MNXM594 = 1 MNXM13 + 1 MNXM434	1 H(+) + 1 3-sulfonatopyruvate(2-) = 1 CO(2) + 1 sulfoacetaldehyde	-2.8417206	true	4.1.1.79	rhea:20948
MNXR48815	[c]	R07460	1 MNXM55 + 1 MNXM96100 = 1 MNXM32 + 1 MNXM3891	1 L-cysteine zwitterion + 1 [Enzyme]-cysteine = 1 L-alanine zwitterion + 1 [Enzyme]-S-sulfanylcysteine	0	true	2.8.1.7	kegg:R07460
MNXR48815	[m]	R07460	1 MNXM55 + 1 MNXM96100 = 1 MNXM32 + 1 MNXM3891	1 L-cysteine zwitterion + 1 [Enzyme]-cysteine = 1 L-alanine zwitterion + 1 [Enzyme]-S-sulfanylcysteine	0	true	2.8.1.7	kegg:R07460
MNXR4888	[c]	R01914	1 MNXM22 + 1 MNXM350 + 1 MNXM422 = 1 MNXM124 + 1 MNXM2 + 1 MNXM4	1 hydrogen peroxide + 1 propane-1,3-diamine + 1 4-ammoniobutanal = 1 spermidine(3+) + 1 H2O + 1 O2	-22.204742	true	1.5.3.14;1.5.99.6	rhea:25820
MNXR4888	[m]	R01914	1 MNXM22 + 1 MNXM350 + 1 MNXM422 = 1 MNXM124 + 1 MNXM2 + 1 MNXM4	1 hydrogen peroxide + 1 propane-1,3-diamine + 1 4-ammoniobutanal = 1 spermidine(3+) + 1 H2O + 1 O2	-22.204742	true	1.5.3.14;1.5.99.6	rhea:25820
MNXR4892	[c]	R01920	1 MNXM1 + 1 MNXM124 + 1 MNXM150 = 1 MNXM118 + 1 MNXM321	1 H(+) + 1 spermidine(3+) + 1 5'-S-methyl-5'-thioadenosine = 1 putrescine + 1 S-adenosylmethioninaminium	-11.084137	true	2.5.1.16	rhea:12721
MNXR4892	[m]	R01920	1 MNXM1 + 1 MNXM124 + 1 MNXM150 = 1 MNXM118 + 1 MNXM321	1 H(+) + 1 spermidine(3+) + 1 5'-S-methyl-5'-thioadenosine = 1 putrescine + 1 S-adenosylmethioninaminium	-11.084137	true	2.5.1.16	rhea:12721
MNXR4893	[c]	R00275	2 MNXM1 + 2 MNXM330 = 1 MNXM22 + 1 MNXM4	2 H(+) + 2 superoxide = 1 hydrogen peroxide + 1 O2	140.82825	true	1.15.1.1	rhea:20696
MNXR4895	[c]	R02869	1 MNXM1 + 1 MNXM150 + 1 MNXM408 = 1 MNXM124 + 1 MNXM321	1 H(+) + 1 5'-S-methyl-5'-thioadenosine + 1 spermine(4+) = 1 spermidine(3+) + 1 S-adenosylmethioninaminium	-11.708252	true	2.5.1.16;2.5.1.22	rhea:19973
MNXR4896	[c]	R00585	1 MNXM23 + 1 MNXM53 = 1 MNXM32 + 1 MNXM392	1 pyruvate + 1 L-serine = 1 L-alanine zwitterion + 1 3-hydroxypyruvate	-2.59	true	2.6.1.51	rhea:22852
MNXR4909	[c]	R00713	2 MNXM1 + 1 MNXM10 + 1 MNXM25 = 1 MNXM172 + 1 MNXM2 + 1 MNXM8	2 H(+) + 1 NADH(2-) + 1 succinate(2-) = 1 4-oxobutanoate + 1 H2O + 1 NAD(+)	-15.76944	true	1.2.1.16;1.2.1.24	rhea:13217
MNXR4909	[m]	R00713	2 MNXM1 + 1 MNXM10 + 1 MNXM25 = 1 MNXM172 + 1 MNXM2 + 1 MNXM8	2 H(+) + 1 NADH(2-) + 1 succinate(2-) = 1 4-oxobutanoate + 1 H2O + 1 NAD(+)	-15.76944	true	1.2.1.16;1.2.1.24	rhea:13217
MNXR4910	[c]	R00714	2 MNXM1 + 1 MNXM25 + 1 MNXM6 = 1 MNXM172 + 1 MNXM2 + 1 MNXM5	2 H(+) + 1 succinate(2-) + 1 NADPH = 1 4-oxobutanoate + 1 H2O + 1 NADP(+)	-17.0177	true	1.2.1.16;1.2.1.79	rhea:13213
MNXR4910	[m]	R00714	2 MNXM1 + 1 MNXM25 + 1 MNXM6 = 1 MNXM172 + 1 MNXM2 + 1 MNXM5	2 H(+) + 1 succinate(2-) + 1 NADPH = 1 4-oxobutanoate + 1 H2O + 1 NADP(+)	-17.0177	true	1.2.1.16;1.2.1.79	rhea:13213
MNXR4941	[c]	R03980	1 MNXM1 + 1 MNXM327 + 1 MNXM58 = 1 MNXM1230 + 1 MNXM2	1 H(+) + 1 estrone + 1 sulfate = 1 estrone 3-sulfate + 1 H2O	-38.4023	true	3.1.6.1;3.1.6.2	rhea:31055
MNXR4944	[m]	R04030	1 MNXM11 + 1 MNXM1132 + 1 MNXM14 = 1 MNXM12 + 1 MNXM1212 + 1 MNXM3	1 diphosphate(3-) + 1 2-succinylbenzoyl-CoA(5-) + 1 AMP = 1 CoA + 1 2-succinatobenzoate + 1 ATP	-14.584106	true	6.2.1.26	rhea:17009
MNXR4945	[c]	R04031	1 MNXM1212 + 1 MNXM2 = 1 MNXM1249	1 2-succinatobenzoate + 1 H2O = 1 (1R,6R)-2-(3-carboxylatopropanoyl)-6-hydroxycyclohexa-2,4-diene-1-carboxylate	-18.176987	true	4.2.1.113	rhea:10196
MNXR4945	[m]	R04031	1 MNXM1212 + 1 MNXM2 = 1 MNXM1249	1 2-succinatobenzoate + 1 H2O = 1 (1R,6R)-2-(3-carboxylatopropanoyl)-6-hydroxycyclohexa-2,4-diene-1-carboxylate	-18.176987	true	4.2.1.113	rhea:10196
MNXR495	[c]	R05221	1 MNXM1 + 1 MNXM7 + 1 MNXM856 = 1 MNXM3 + 1 MNXM629	1 H(+) + 1 ADP + 1 adenosylcobinamide phosphate(1-) = 1 ATP + 1 adenosylcobinamide	-57.42569	true	2.7.1.156	rhea:15769
MNXR495	[n]	R05221	1 MNXM1 + 1 MNXM7 + 1 MNXM856 = 1 MNXM3 + 1 MNXM629	1 H(+) + 1 ADP + 1 adenosylcobinamide phosphate(1-) = 1 ATP + 1 adenosylcobinamide	-57.42569	true	2.7.1.156	rhea:15769
MNXR4958	[c]	R00405	1 MNXM7 + 1 MNXM9 + 1 MNXM92 = 1 MNXM12 + 1 MNXM25 + 1 MNXM3	1 ADP + 1 phosphate + 1 succinyl-CoA(5-) = 1 CoA + 1 succinate(2-) + 1 ATP	-1.0540771	true	6.2.1.4;6.2.1.5	rhea:17661
MNXR4958	[m]	R00405	1 MNXM7 + 1 MNXM9 + 1 MNXM92 = 1 MNXM12 + 1 MNXM25 + 1 MNXM3	1 ADP + 1 phosphate + 1 succinyl-CoA(5-) = 1 CoA + 1 succinate(2-) + 1 ATP	-1.0540771	true	6.2.1.4;6.2.1.5	rhea:17661
MNXR496	[c]	R05223	1 MNXM1 + 1 MNXM113 + 1 MNXM489 = 1 MNXM1105 + 1 MNXM1539	1 H(+) + 1 GMP(3-) + 1 adenosylcobalamin = 1 adenosylcobinamide-GDP + 1 alpha-ribazole	40.7898	false	2.7.8.26	rhea:16049
MNXR4977	[c]	R02555	1 MNXM1 + 1 MNXM10 + 1 MNXM1423 = 1 MNXM2011 + 1 MNXM8	1 H(+) + 1 NADH(2-) + 1 D-tagaturonate = 1 D-altronate + 1 NAD(+)	1.0817871	true	1.1.1.57;1.1.1.58	rhea:17813
MNXR4978	[c]	R08575	1 MNXM258 + 1 MNXM68 = 1 MNXM271 + 1 MNXM74	1 D-erythrose 4-phosphate(2-) + 1 D-fructose 6-phosphate(2-) = 1 sedoheptulose 7-phosphate(2-) + 1 D-glyceraldehyde 3-phosphate	-1.7	true	2.2.1.2	metacyc:TRANSALDOL-RXN
MNXR4981	[c]	R00339	1 MNXM2 + 1 MNXM46 = 1 MNXM816	1 H2O + 1 oxaloacetate = 1 L-tartrate	-7.2470093	true	4.2.1.32	rhea:15413
MNXR50045	[c]	R03665	1 MNXM1 + 1 MNXM11 + 1 MNXM14 + 1 MNXM90110 = 1 MNXM199 + 1 MNXM3 + 1 MNXM90885	1 H(+) + 1 diphosphate(3-) + 1 AMP + 1 L-valyl-tRNA(Val) = 1 L-valine zwitterion + 1 ATP + 1 tRNA(Val)	-113.896	false	6.1.1.9	rhea:10704
MNXR5009	[c]	R06513	1 MNXM2 + 1 MNXM451 = 1 MNXM1376	1 H2O + 1 dTDP-4-dehydro-6-deoxy-alpha-D-glucose = 1 dTDP-alpha-D-glucose	-13.897034	true	4.2.1.46	rhea:17221
MNXR5010	[c]	R04657	1 MNXM1 + 1 MNXM1754 + 1 MNXM7 = 1 MNXM1569 + 1 MNXM3	1 H(+) + 1 lipid IVA(4-) + 1 ADP = 1 lipid A disaccharide + 1 ATP	-17.31247	true	2.7.1.130	rhea:20700
MNXR5031	[c]	R01069	1 MNXM1324 = 1 MNXM74 + 1 MNXM77	1 D-tagatose 1,6-bisphosphate = 1 D-glyceraldehyde 3-phosphate + 1 glycerone phosphate	13.316467	true	4.1.2.40	rhea:22948
MNXR5036	[c]	R04365	1 MNXM2 + 1 MNXM480 + 1 MNXM92 = 1 MNXM12 + 1 MNXM1563	1 H2O + 1 (S)-2,3,4,5-tetrahydrodipicolinate(2-) + 1 succinyl-CoA(5-) = 1 CoA + 1 L-2-succinylamino-6-oxoheptanedioate(3-)	24.395203	true	2.3.1.117	rhea:17325
MNXR5036	[m]	R04365	1 MNXM2 + 1 MNXM480 + 1 MNXM92 = 1 MNXM12 + 1 MNXM1563	1 H2O + 1 (S)-2,3,4,5-tetrahydrodipicolinate(2-) + 1 succinyl-CoA(5-) = 1 CoA + 1 L-2-succinylamino-6-oxoheptanedioate(3-)	24.395203	true	2.3.1.117	rhea:17325
MNXR5047	[m]		1 MNXM2 + 1 MNXM662 = 1 MNXM322 + 1 MNXM9	1 H2O + 1 thiamine(1+) monophosphate(2-) = 1 thiamine(1+) + 1 phosphate	0	true	3.1.3.-;3.1.3.2	metacyc:RXNQT-4191
MNXR5055	[c]	R00751	1 MNXM29 + 1 MNXM75 = 1 MNXM142	1 glycine + 1 acetaldehyde = 1 L-threonine zwitterion	1	true	4.1.2.48;4.1.2.5	rhea:19625
MNXR5055	[m]	R00751	1 MNXM29 + 1 MNXM75 = 1 MNXM142	1 glycine + 1 acetaldehyde = 1 L-threonine zwitterion	1	true	4.1.2.48;4.1.2.5	rhea:19625
MNXR5058	[c]	R00996	1 MNXM15 + 1 MNXM159 = 1 MNXM142	1 NH4(+) + 1 2-oxobutanoate = 1 L-threonine zwitterion	-7.654127	true	4.3.1.19	rhea:22108
MNXR5058	[m]	R00996	1 MNXM15 + 1 MNXM159 = 1 MNXM142	1 NH4(+) + 1 2-oxobutanoate = 1 L-threonine zwitterion	-7.654127	true	4.3.1.19	rhea:22108
MNXR5058	[n]	R00996	1 MNXM15 + 1 MNXM159 = 1 MNXM142	1 NH4(+) + 1 2-oxobutanoate = 1 L-threonine zwitterion	-7.654127	true	4.3.1.19	rhea:22108
MNXR5061	[c]	R06530	1 MNXM1 + 1 MNXM1492 = 1 MNXM13 + 1 MNXM1697	1 H(+) + 1 O-phosphonato-L-threonine(2-) = 1 CO(2) + 1 (R)-1-ammoniopropan-2-yl phosphate(1-)	-1.8418121	true	4.1.1.81	rhea:11492
MNXR5064	[c]	R01466	1 MNXM1334 + 1 MNXM2 = 1 MNXM142 + 1 MNXM9	1 O-phosphonato-L-homoserine(2-) + 1 H2O = 1 L-threonine zwitterion + 1 phosphate	6.7470093	true	4.2.3.1;4.2.99.2	rhea:10840
MNXR5064	[m]	R01466	1 MNXM1334 + 1 MNXM2 = 1 MNXM142 + 1 MNXM9	1 O-phosphonato-L-homoserine(2-) + 1 H2O = 1 L-threonine zwitterion + 1 phosphate	6.7470093	true	4.2.3.1;4.2.99.2	rhea:10840
MNXR50741	[c]		1 MNXM1 + 1 MNXM11 + 1 MNXM14 + 1 MNXM3693 = 1 MNXM3 + 1 MNXM3447 + 1 MNXM83847	1 H(+) + 1 diphosphate(3-) + 1 AMP + 1 phosphatidylethanolamine ditetradec-7-enoyl = 1 ATP + 1 2-Acyl-sn-glycero-3-phosphoethanolamine tetradec-7-enoyl + 1 tetradecenoic acid	0	true	2.3.1.40	seed:rxn07948
MNXR50742	[n]		1 MNXM1 + 1 MNXM11 + 1 MNXM14 + 1 MNXM2029 = 1 MNXM3 + 1 MNXM3452 + 1 MNXM83847	1 H(+) + 1 diphosphate(3-) + 1 AMP + 1 Phosphatidylglycerol ditetradec-7-enoyl = 1 ATP + 1 2-Acyl-sn-glycero-3-phosphoglycerol tetradec-7-enoyl + 1 tetradecenoic acid	0	true	2.3.1.40	seed:rxn07962
MNXR5082	[c]	R01641	1 MNXM271 + 1 MNXM74 = 1 MNXM116 + 1 MNXM186	1 sedoheptulose 7-phosphate(2-) + 1 D-glyceraldehyde 3-phosphate = 1 D-ribose 5-phosphate + 1 D-xylulose 5-phosphate(2-)	1.2300415	true	2.2.1.1	rhea:10508
MNXR5083	[c]		1 MNXM68 + 1 MNXM74 = 1 MNXM186 + 1 MNXM258	1 D-fructose 6-phosphate(2-) + 1 D-glyceraldehyde 3-phosphate = 1 D-xylulose 5-phosphate(2-) + 1 D-erythrose 4-phosphate(2-)	0	true	2.2.1.1	metacyc:2TRANSKETO-RXN
MNXR5083	[m]		1 MNXM68 + 1 MNXM74 = 1 MNXM186 + 1 MNXM258	1 D-fructose 6-phosphate(2-) + 1 D-glyceraldehyde 3-phosphate = 1 D-xylulose 5-phosphate(2-) + 1 D-erythrose 4-phosphate(2-)	0	true	2.2.1.1	metacyc:2TRANSKETO-RXN
MNXR5083	[n]		1 MNXM68 + 1 MNXM74 = 1 MNXM186 + 1 MNXM258	1 D-fructose 6-phosphate(2-) + 1 D-glyceraldehyde 3-phosphate = 1 D-xylulose 5-phosphate(2-) + 1 D-erythrose 4-phosphate(2-)	0	true	2.2.1.1	metacyc:2TRANSKETO-RXN
MNXR5091	[c]	R01567	1 MNXM1 + 1 MNXM257 + 1 MNXM7 = 1 MNXM3 + 1 MNXM420	1 H(+) + 1 dTMP + 1 ADP = 1 ATP + 1 thymidine	-14.815857	true	2.7.1.145;2.7.1.21;2.7.1.76	rhea:19129
MNXR5091	[m]	R01567	1 MNXM1 + 1 MNXM257 + 1 MNXM7 = 1 MNXM3 + 1 MNXM420	1 H(+) + 1 dTMP + 1 ADP = 1 ATP + 1 thymidine	-14.815857	true	2.7.1.145;2.7.1.21;2.7.1.76	rhea:19129
MNXR5093	[m]		1 MNXM420 + 1 MNXM9 = 1 MNXM386 + 1 MNXM789	1 thymidine + 1 phosphate = 1 thymine + 1 2-deoxy-alpha-D-ribose 1-phosphate(2-)	0	true	2.4.2.2;2.4.2.4	rhea:16037
MNXR5095	[c]	R02101	1 MNXM183 + 1 MNXM234 = 1 MNXM257 + 1 MNXM281	1 (6R)-5,10-methylenetetrahydrofolate + 1 dUMP = 1 dTMP + 1 dihydrofolate(2-)	-28.8	true	2.1.1.45	rhea:12104
MNXR5095	[m]	R02101	1 MNXM183 + 1 MNXM234 = 1 MNXM257 + 1 MNXM281	1 (6R)-5,10-methylenetetrahydrofolate + 1 dUMP = 1 dTMP + 1 dihydrofolate(2-)	-28.8	true	2.1.1.45	rhea:12104
MNXR5095	[n]	R02101	1 MNXM183 + 1 MNXM234 = 1 MNXM257 + 1 MNXM281	1 (6R)-5,10-methylenetetrahydrofolate + 1 dUMP = 1 dTMP + 1 dihydrofolate(2-)	-28.8	true	2.1.1.45	rhea:12104
MNXR50984	[c]		1 MNXM310 + 1 MNXM9 = 1 MNXM2378	1 methylglyoxal + 1 phosphate = 1 glyceraldehyde 3-phosphate(2-)	0	true	4.2.3.3	bigg:MGSA2
MNXR50984	[m]		1 MNXM310 + 1 MNXM9 = 1 MNXM2378	1 methylglyoxal + 1 phosphate = 1 glyceraldehyde 3-phosphate(2-)	0	true	4.2.3.3	bigg:MGSA2
MNXR50984	[n]		1 MNXM310 + 1 MNXM9 = 1 MNXM2378	1 methylglyoxal + 1 phosphate = 1 glyceraldehyde 3-phosphate(2-)	0	true	4.2.3.3	bigg:MGSA2
MNXR51003	[c]		1 MNXM1 + 1 MNXM211 + 1 MNXM9 = 1 MNXM138 + 1 MNXM89689	1 H(+) + 1 L-citrulline zwitterion + 1 phosphate = 1 carbamoyl phosphate(2-) + 1 ornithinium(1+)	0	true	2.1.3.3	seed:rxn01019
MNXR51003	[m]		1 MNXM1 + 1 MNXM211 + 1 MNXM9 = 1 MNXM138 + 1 MNXM89689	1 H(+) + 1 L-citrulline zwitterion + 1 phosphate = 1 carbamoyl phosphate(2-) + 1 ornithinium(1+)	0	true	2.1.3.3	seed:rxn01019
MNXR51004	[c]		1 MNXM89689 = 1 MNXM114 + 1 MNXM15	1 ornithinium(1+) = 1 L-proline + 1 NH4(+)	0	true	4.3.1.12	seed:rxn00471
MNXR51004	[m]		1 MNXM89689 = 1 MNXM114 + 1 MNXM15	1 ornithinium(1+) = 1 L-proline + 1 NH4(+)	0	true	4.3.1.12	seed:rxn00471
MNXR51004	[n]		1 MNXM89689 = 1 MNXM114 + 1 MNXM15	1 ornithinium(1+) = 1 L-proline + 1 NH4(+)	0	true	4.3.1.12	seed:rxn00471
MNXR5104	[c]	R03451	1 MNXM13 + 1 MNXM25 + 1 MNXM990 = 1 MNXM1486 + 1 MNXM20 + 1 MNXM4	1 CO(2) + 1 succinate(2-) + 1 3-hydroxy-N(6),N(6),N(6)-trimethyl-L-lysine zwitterion = 1 N(6),N(6),N(6)-trimethyl-L-lysine + 1 2-oxoglutarate + 1 O2	-109.62	true	1.14.11.8	rhea:14181
MNXR5106	[c]	R02133	1 MNXM2 + 1 MNXM322 = 1 MNXM1 + 1 MNXM874 + 1 MNXM962	1 H2O + 1 thiamine(1+) = 1 H(+) + 1 4-amino-5-hydroxymethyl-2-methylpyrimidine + 1 5-(2-hydroxyethyl)-4-methylthiazole	-12.272997	true	3.5.99.2	rhea:17509
MNXR5106	[m]	R02133	1 MNXM2 + 1 MNXM322 = 1 MNXM1 + 1 MNXM874 + 1 MNXM962	1 H2O + 1 thiamine(1+) = 1 H(+) + 1 4-amino-5-hydroxymethyl-2-methylpyrimidine + 1 5-(2-hydroxyethyl)-4-methylthiazole	-12.272997	true	3.5.99.2	rhea:17509
MNXR51088	[c]		1 MNXM77 = 1 MNXM2378	1 glycerone phosphate = 1 glyceraldehyde 3-phosphate(2-)	0	true	5.3.1.1	seed:rxn00747
MNXR51088	[m]		1 MNXM77 = 1 MNXM2378	1 glycerone phosphate = 1 glyceraldehyde 3-phosphate(2-)	0	true	5.3.1.1	seed:rxn00747
MNXR5115	[c]	R01015	1 MNXM77 = 1 MNXM74	1 glycerone phosphate = 1 D-glyceraldehyde 3-phosphate	-1.8299866	true	5.3.1.1	rhea:18585
MNXR5117	[c]	R02016	1 MNXM1 + 1 MNXM148 + 1 MNXM6 = 1 MNXM155 + 1 MNXM5	1 H(+) + 1 thioredoxin disulfide + 1 NADPH = 1 thioredoxin + 1 NADP(+)	19.525757	false	1.6.4.5;1.8.1.9	rhea:20345
MNXR5117	[m]	R02016	1 MNXM1 + 1 MNXM148 + 1 MNXM6 = 1 MNXM155 + 1 MNXM5	1 H(+) + 1 thioredoxin disulfide + 1 NADPH = 1 thioredoxin + 1 NADP(+)	19.525757	false	1.6.4.5;1.8.1.9	rhea:20345
MNXR5121	[c]	R02778	1 MNXM2 + 1 MNXM448 = 1 MNXM198 + 1 MNXM9	1 H2O + 1 alpha,alpha-trehalose 6-phosphate(2-) = 1 alpha,alpha-trehalose + 1 phosphate	7.217041	true	3.1.3.12	rhea:23420
MNXR5123	[c]	R00010	1 MNXM198 + 1 MNXM2 = 2 MNXM41	1 alpha,alpha-trehalose + 1 H2O = 2 D-glucopyranose	-3.112976	true	3.2.1.28	rhea:20868
MNXR513	[c]	R00509	1 MNXM1 + 1 MNXM49 + 1 MNXM7 = 1 MNXM287 + 1 MNXM3	1 H(+) + 1 3'-phosphoadenosine-5'-phosphosulfate + 1 ADP = 1 adenosine 5'-phosphosulfate + 1 ATP	-17.312317	true	2.7.1.25	rhea:24152
MNXR513	[m]	R00509	1 MNXM1 + 1 MNXM49 + 1 MNXM7 = 1 MNXM287 + 1 MNXM3	1 H(+) + 1 3'-phosphoadenosine-5'-phosphosulfate + 1 ADP = 1 adenosine 5'-phosphosulfate + 1 ATP	-17.312317	true	2.7.1.25	rhea:24152
MNXR513	[n]	R00509	1 MNXM1 + 1 MNXM49 + 1 MNXM7 = 1 MNXM287 + 1 MNXM3	1 H(+) + 1 3'-phosphoadenosine-5'-phosphosulfate + 1 ADP = 1 adenosine 5'-phosphosulfate + 1 ATP	-17.312317	true	2.7.1.25	rhea:24152
MNXR5136	[c]	R00673	1 MNXM2 + 1 MNXM94 = 1 MNXM15 + 1 MNXM23 + 1 MNXM377	1 H2O + 1 L-tryptophan zwitterion = 1 NH4(+) + 1 pyruvate + 1 indole	5.1028786	true	4.1.99.1	rhea:19553
MNXR5138	[c]	R00678	1 MNXM4 + 1 MNXM94 = 1 MNXM1288	1 O2 + 1 L-tryptophan zwitterion = 1 N-formyl-L-kynurenine zwitterion	-65.18588	true	1.13.11.11;1.13.11.52	rhea:24536
MNXR5139	[c]	R02722	1 MNXM2 + 1 MNXM74 + 1 MNXM94 = 1 MNXM53 + 1 MNXM866	1 H2O + 1 D-glyceraldehyde 3-phosphate + 1 L-tryptophan zwitterion = 1 L-serine + 1 (1S,2R)-1-C-(indol-3-yl)glycerol 3-phosphate(2-)	11.682007	true	4.2.1.20	metacyc:TRYPSYN-RXN
MNXR5139	[m]	R02722	1 MNXM2 + 1 MNXM74 + 1 MNXM94 = 1 MNXM53 + 1 MNXM866	1 H2O + 1 D-glyceraldehyde 3-phosphate + 1 L-tryptophan zwitterion = 1 L-serine + 1 (1S,2R)-1-C-(indol-3-yl)glycerol 3-phosphate(2-)	11.682007	true	4.2.1.20	metacyc:TRYPSYN-RXN
MNXR5139	[n]	R02722	1 MNXM2 + 1 MNXM74 + 1 MNXM94 = 1 MNXM53 + 1 MNXM866	1 H2O + 1 D-glyceraldehyde 3-phosphate + 1 L-tryptophan zwitterion = 1 L-serine + 1 (1S,2R)-1-C-(indol-3-yl)glycerol 3-phosphate(2-)	11.682007	true	4.2.1.20	metacyc:TRYPSYN-RXN
MNXR514	[c]	R01083	1 MNXM14 + 1 MNXM93 = 1 MNXM565	1 AMP + 1 fumarate(2-) = 1 N(6)-(1,2-dicarboxylatoethyl)-AMP(4-)	55.0455	true	4.3.2.2	rhea:16853
MNXR514	[m]	R01083	1 MNXM14 + 1 MNXM93 = 1 MNXM565	1 AMP + 1 fumarate(2-) = 1 N(6)-(1,2-dicarboxylatoethyl)-AMP(4-)	55.0455	true	4.3.2.2	rhea:16853
MNXR5140	[c]	R00674	1 MNXM2 + 1 MNXM94 = 1 MNXM377 + 1 MNXM53	1 H2O + 1 L-tryptophan zwitterion = 1 indole + 1 L-serine	-15.4869995	true	4.2.1.122;4.2.1.20	rhea:26434
MNXR5140	[m]	R00674	1 MNXM2 + 1 MNXM94 = 1 MNXM377 + 1 MNXM53	1 H2O + 1 L-tryptophan zwitterion = 1 indole + 1 L-serine	-15.4869995	true	4.2.1.122;4.2.1.20	rhea:26434
MNXR5141	[c]	R02340	1 MNXM377 + 1 MNXM74 = 1 MNXM866	1 indole + 1 D-glyceraldehyde 3-phosphate = 1 (1S,2R)-1-C-(indol-3-yl)glycerol 3-phosphate(2-)	27.168976	true	4.1.2.8;4.2.1.20	rhea:14081
MNXR5141	[m]	R02340	1 MNXM377 + 1 MNXM74 = 1 MNXM866	1 indole + 1 D-glyceraldehyde 3-phosphate = 1 (1S,2R)-1-C-(indol-3-yl)glycerol 3-phosphate(2-)	27.168976	true	4.1.2.8;4.2.1.20	rhea:14081
MNXR5147	[c]	R01745	1 MNXM1 + 1 MNXM10 + 1 MNXM475 = 1 MNXM189 + 1 MNXM8	1 H(+) + 1 NADH(2-) + 1 2-hydroxy-3-oxopropanoate = 1 D-glycerate + 1 NAD(+)	0.4418335	true	1.1.1;1.1.1.60	rhea:18845
MNXR515	[c]	R04559	1 MNXM607 = 1 MNXM365 + 1 MNXM93	1 (2S)-2-[5-amino-1-(5-O-phosphonato-beta-D-ribosyl)imidazole-4-carboxamido]succinate = 1 5-amino-1-(5-phospho-D-ribosyl)imidazole-4-carboxamide(2-) + 1 fumarate(2-)	9.836487	true	4.3.2.2	rhea:23920
MNXR515	[m]	R04559	1 MNXM607 = 1 MNXM365 + 1 MNXM93	1 (2S)-2-[5-amino-1-(5-O-phosphonato-beta-D-ribosyl)imidazole-4-carboxamido]succinate = 1 5-amino-1-(5-phospho-D-ribosyl)imidazole-4-carboxamide(2-) + 1 fumarate(2-)	9.836487	true	4.3.2.2	rhea:23920
MNXR5171	[c]	R00736	1 MNXM1 + 1 MNXM76 = 1 MNXM13 + 1 MNXM603	1 H(+) + 1 L-tyrosine zwitterion = 1 CO(2) + 1 tyramine	-5.0200043	true	4.1.1.25;4.1.1.28	rhea:14345
MNXR5173	[c]	R00045	2 MNXM279 + 1 MNXM4 = 2 MNXM1481 + 2 MNXM2	2 L-dopa zwitterion + 1 O2 = 2 L-dopaquinone zwitterion + 2 H2O	-79.7337	true	1.10.3;1.10.3.1;1.14.18.1	rhea:34287
MNXR5173	[n]	R00045	2 MNXM279 + 1 MNXM4 = 2 MNXM1481 + 2 MNXM2	2 L-dopa zwitterion + 1 O2 = 2 L-dopaquinone zwitterion + 2 H2O	-79.7337	true	1.10.3;1.10.3.1;1.14.18.1	rhea:34287
MNXR5174	[c]	R02382	1 MNXM2 + 1 MNXM4 + 1 MNXM603 = 1 MNXM15 + 1 MNXM22 + 1 MNXM479	1 H2O + 1 O2 + 1 tyramine = 1 NH4(+) + 1 hydrogen peroxide + 1 (4-hydroxyphenyl)acetaldehyde	-23.962994	true	1.4.3;1.4.3.21;1.4.3.22;1.4.3.4;1.4.3.6;1.4.9.2;1.4.99.4	rhea:30591
MNXR5186	[c]	R02788	1 MNXM1 + 1 MNXM1446 + 1 MNXM7 + 1 MNXM9 = 1 MNXM3 + 1 MNXM529 + 1 MNXM955	1 H(+) + 1 UDP-N-acetylmuramoyl-L-alanyl-D-gamma-glutamyl-meso-2,6-diaminoheptanedioate(4-) + 1 ADP + 1 phosphate = 1 ATP + 1 meso-2,6-diaminopimelic acid dizwitterion + 1 UDP-N-acetylmuramoyl-L-alanyl-D-glutamate(4-)	-7.135742	true	6.3.2.13	rhea:23676
MNXR5186	[m]	R02788	1 MNXM1 + 1 MNXM1446 + 1 MNXM7 + 1 MNXM9 = 1 MNXM3 + 1 MNXM529 + 1 MNXM955	1 H(+) + 1 UDP-N-acetylmuramoyl-L-alanyl-D-gamma-glutamyl-meso-2,6-diaminoheptanedioate(4-) + 1 ADP + 1 phosphate = 1 ATP + 1 meso-2,6-diaminopimelic acid dizwitterion + 1 UDP-N-acetylmuramoyl-L-alanyl-D-glutamate(4-)	-7.135742	true	6.3.2.13	rhea:23676
MNXR5186	[n]	R02788	1 MNXM1 + 1 MNXM1446 + 1 MNXM7 + 1 MNXM9 = 1 MNXM3 + 1 MNXM529 + 1 MNXM955	1 H(+) + 1 UDP-N-acetylmuramoyl-L-alanyl-D-gamma-glutamyl-meso-2,6-diaminoheptanedioate(4-) + 1 ADP + 1 phosphate = 1 ATP + 1 meso-2,6-diaminopimelic acid dizwitterion + 1 UDP-N-acetylmuramoyl-L-alanyl-D-glutamate(4-)	-7.135742	true	6.3.2.13	rhea:23676
MNXR5195	[c]	R00418	1 MNXM47 = 1 MNXM225	1 UDP-N-acetyl-alpha-D-glucosamine(2-) = 1 UDP-N-acetyl-D-galactosamine	0	true	5.1.3.2;5.1.3.7	kegg:R00418
MNXR5205	[c]	R02783	1 MNXM1 + 1 MNXM7 + 1 MNXM9 + 1 MNXM955 = 1 MNXM1953 + 1 MNXM3 + 1 MNXM331	1 H(+) + 1 ADP + 1 phosphate + 1 UDP-N-acetylmuramoyl-L-alanyl-D-glutamate(4-) = 1 UDP-N-acetylmuramoyl-L-alaninate(3-) + 1 ATP + 1 D-glutamate	-6.4384766	true	6.3.2.9	rhea:16429
MNXR5228	[c]	R07658	1 MNXM8 + 1 MNXM87 = 1 MNXM10 + 1 MNXM13 + 1 MNXM1505	1 NAD(+) + 1 UDP-alpha-D-glucuronate(3-) = 1 NADH(2-) + 1 CO(2) + 1 UDP-beta-L-threo-pentopyranos-4-ulose(2-)	0.204224	true	1.1.1.305	rhea:24702
MNXR5232	[c]	R01384	1 MNXM1 + 1 MNXM87 = 1 MNXM13 + 1 MNXM284	1 H(+) + 1 UDP-alpha-D-glucuronate(3-) = 1 CO(2) + 1 UDP-alpha-D-xylose	0.5823364	true	4.1.1.35	rhea:23916
MNXR5236	[c]		1 MNXM1786 + 1 MNXM20 = 1 MNXM1505 + 1 MNXM18	1 UDP-4-amino-4-deoxy-beta-L-arabinose + 1 2-oxoglutarate = 1 UDP-beta-L-threo-pentopyranos-4-ulose(2-) + 1 glutamate(1-)	0	true	2.6.1.87	rhea:24710
MNXR5248	[c]	R00469	2 MNXM1 + 1 MNXM2 + 1 MNXM490 = 1 MNXM13 + 2 MNXM15 + 1 MNXM69	2 H(+) + 1 H2O + 1 (-)-ureidoglycolate = 1 CO(2) + 2 NH4(+) + 1 glyoxylate	-2.4530182	true	3.5.3.19	rhea:19809
MNXR5248	[m]	R00469	2 MNXM1 + 1 MNXM2 + 1 MNXM490 = 1 MNXM13 + 2 MNXM15 + 1 MNXM69	2 H(+) + 1 H2O + 1 (-)-ureidoglycolate = 1 CO(2) + 2 NH4(+) + 1 glyoxylate	-2.4530182	true	3.5.3.19	rhea:19809
MNXR5251	[c]		1 MNXM1 + 1 MNXM1954 + 1 MNXM7 + 1 MNXM9 = 1 MNXM1446 + 1 MNXM3 + 1 MNXM669	1 H(+) + 1 UDP-N-acetylmuramoyl-L-alanyl-D-glutamyl-6-carboxy-L-lysyl-D-alanyl-D-alanine + 1 ADP + 1 phosphate = 1 UDP-N-acetylmuramoyl-L-alanyl-D-gamma-glutamyl-meso-2,6-diaminoheptanedioate(4-) + 1 ATP + 1 D-alanyl-D-alanine	0	true	6.3.2.10;6.3.2.15	rhea:28374
MNXR5267	[c]	R07660	1 MNXM1 + 1 MNXM1390 + 1 MNXM79 = 1 MNXM1786 + 1 MNXM237	1 H(+) + 1 UDP-4-deoxy-4-formamido-beta-L-arabinose + 1 (6S)-5,6,7,8-tetrahydrofolate = 1 UDP-4-amino-4-deoxy-beta-L-arabinose + 1 10-formyltetrahydrofolate	16.471832	true	2.1.2.13	rhea:24706
MNXR5286	[c]	R03194	1 MNXM1 + 2 MNXM19 + 1 MNXM672 = 2 MNXM16 + 1 MNXM414	1 H(+) + 2 S-adenosyl-L-homocysteine + 1 precorrin-2(7-) = 2 S-adenosyl-L-methionine + 1 uroporphyrinogen III(8-)	0	true	2.1.1.107	rhea:32459
MNXR5286	[n]	R03194	1 MNXM1 + 2 MNXM19 + 1 MNXM672 = 2 MNXM16 + 1 MNXM414	1 H(+) + 2 S-adenosyl-L-homocysteine + 1 precorrin-2(7-) = 2 S-adenosyl-L-methionine + 1 uroporphyrinogen III(8-)	0	true	2.1.1.107	rhea:32459
MNXR5287	[c]	R03165	1 MNXM2 + 1 MNXM414 = 1 MNXM547	1 H2O + 1 uroporphyrinogen III(8-) = 1 preuroporphyrinogen(8-)	-13.166992	true	4.2.1.75	rhea:18965
MNXR5288	[c]	R03197	4 MNXM1 + 1 MNXM414 = 4 MNXM13 + 1 MNXM410	4 H(+) + 1 uroporphyrinogen III(8-) = 4 CO(2) + 1 coproporphyrinogen III(4-)	-3.3729553	true	4.1.1.37	rhea:19865
MNXR5290	[c]	R00905	2 MNXM1 + 1 MNXM2 + 1 MNXM802 = 1 MNXM13 + 1 MNXM144 + 1 MNXM15	2 H(+) + 1 H2O + 1 N-carbamoyl-beta-alaninate = 1 CO(2) + 1 beta-alanine zwitterion + 1 NH4(+)	3.36112	true	3.5.1.6	rhea:11184
MNXR5297	[c]	R00131	2 MNXM1 + 1 MNXM117 + 1 MNXM2 = 1 MNXM13 + 2 MNXM15	2 H(+) + 1 urea + 1 H2O = 1 CO(2) + 2 NH4(+)	-5.9629974	true	3.5.1.5	rhea:20557
MNXR5297	[m]	R00131	2 MNXM1 + 1 MNXM117 + 1 MNXM2 = 1 MNXM13 + 2 MNXM15	2 H(+) + 1 urea + 1 H2O = 1 CO(2) + 2 NH4(+)	-5.9629974	true	3.5.1.5	rhea:20557
MNXR5297	[n]	R00131	2 MNXM1 + 1 MNXM117 + 1 MNXM2 = 1 MNXM13 + 2 MNXM15	2 H(+) + 1 urea + 1 H2O = 1 CO(2) + 2 NH4(+)	-5.9629974	true	3.5.1.5	rhea:20557
MNXR5299	[c]	R00774	1 MNXM1 + 1 MNXM1122 + 1 MNXM7 + 1 MNXM9 = 1 MNXM117 + 1 MNXM3 + 1 MNXM60	1 H(+) + 1 urea-1-carboxylate + 1 ADP + 1 phosphate = 1 urea + 1 ATP + 1 bicarbonate	-4.582947	true	6.3.4.6	rhea:20896
MNXR5306	[c]	R00964	1 MNXM1 + 1 MNXM7 + 1 MNXM80 = 1 MNXM288 + 1 MNXM3	1 H(+) + 1 ADP + 1 UMP(2-) = 1 uridine + 1 ATP	-14.815857	true	2.7.1.48	rhea:16825
MNXR5306	[m]	R00964	1 MNXM1 + 1 MNXM7 + 1 MNXM80 = 1 MNXM288 + 1 MNXM3	1 H(+) + 1 ADP + 1 UMP(2-) = 1 uridine + 1 ATP	-14.815857	true	2.7.1.48	rhea:16825
MNXR5306	[n]	R00964	1 MNXM1 + 1 MNXM7 + 1 MNXM80 = 1 MNXM288 + 1 MNXM3	1 H(+) + 1 ADP + 1 UMP(2-) = 1 uridine + 1 ATP	-14.815857	true	2.7.1.48	rhea:16825
MNXR5314	[c]	R04549	2 MNXM1 + 1 MNXM1839 + 1 MNXM80 = 1 MNXM1199 + 1 MNXM2	2 H(+) + 1 lipid X(2-) + 1 UMP(2-) = 1 UDP-2,3-bis(3-hydroxytetradecanoyl)-D-glucosamine(2-) + 1 H2O	-10.245331	true	3.6.1.54	rhea:25213
MNXR5336	[c]	R05699	1 MNXM2 + 1 MNXM754 + 1 MNXM8 = 2 MNXM1 + 1 MNXM10 + 1 MNXM982	1 H2O + 1 vanillin + 1 NAD(+) = 2 H(+) + 1 NADH(2-) + 1 vanillate	-13.1053	true	1.2.1.67	rhea:13309
MNXR5337	[c]	R01293	1 MNXM2 + 1 MNXM577 + 1 MNXM8 = 2 MNXM1 + 1 MNXM10 + 1 MNXM164	1 H2O + 1 4-hydroxybenzaldehyde + 1 NAD(+) = 2 H(+) + 1 NADH(2-) + 1 4-hydroxybenzoate	-13.1053	true	1.17.1.4;1.2.1.28;1.2.1.64;1.2.1.67	rhea:20305
MNXR5340	[c]	R05274	1 MNXM2 + 1 MNXM204 + 1 MNXM56 + 1 MNXM8 = 1 MNXM1 + 1 MNXM10 + 1 MNXM4 + 1 MNXM982	1 H2O + 1 3,4-dihydroxybenzoate + 1 formaldehyde + 1 NAD(+) = 1 H(+) + 1 NADH(2-) + 1 O2 + 1 vanillate	-99.51877	true	1.14.13.82	rhea:13021
MNXR5342	[c]	R01215	1 MNXM238 + 1 MNXM32 = 1 MNXM199 + 1 MNXM23	1 3-methyl-2-oxobutanoate + 1 L-alanine zwitterion = 1 L-valine zwitterion + 1 pyruvate	-1.3099976	true	2.6.1.66	rhea:22912
MNXR5342	[m]	R01215	1 MNXM238 + 1 MNXM32 = 1 MNXM199 + 1 MNXM23	1 3-methyl-2-oxobutanoate + 1 L-alanine zwitterion = 1 L-valine zwitterion + 1 pyruvate	-1.3099976	true	2.6.1.66	rhea:22912
MNXR5347	[c]	R03244	1 MNXM1238 = 1 MNXM901	1 L-xylulose 5-phosphate(2-) = 1 L-ribulose 5-phosphate(2-)	0	true	5.-.-.-;5.1.3.1;5.1.3.22	rhea:18497
MNXR5351	[m]	R01769	1 MNXM2 + 1 MNXM213 + 1 MNXM4 = 1 MNXM174 + 1 MNXM22	1 H2O + 1 hypoxanthine + 1 O2 = 1 9H-xanthine + 1 hydrogen peroxide	0	true	1.17.3.2;1.2.3.11	kegg:R01769
MNXR5351	[n]	R01769	1 MNXM2 + 1 MNXM213 + 1 MNXM4 = 1 MNXM174 + 1 MNXM22	1 H2O + 1 hypoxanthine + 1 O2 = 1 9H-xanthine + 1 hydrogen peroxide	0	true	1.17.3.2;1.2.3.11	kegg:R01769
MNXR53617	[n]		1 MNXM89588 = 1 MNXM8348 + 1 MNXM9	1 alpha-D-glucose 1-phosphate(2-) = 1 branching glycogen + 1 phosphate	0	false	2.4.1.1	bigg:GLCP2
MNXR53667	[m]		1 MNXM1 + 1 MNXM2 + 1 MNXM31 = 1 MNXM15 + 1 MNXM80	1 H(+) + 1 H2O + 1 CMP = 1 NH4(+) + 1 UMP(2-)	0	true	3.5.4.12	seed:rxn10054
MNXR5372	[c]	R01639	1 MNXM1 + 1 MNXM186 + 1 MNXM7 = 1 MNXM3 + 1 MNXM597	1 H(+) + 1 D-xylulose 5-phosphate(2-) + 1 ADP = 1 ATP + 1 D-xylulose	-14.815857	true	2.7.1.17	rhea:10964
MNXR5375	[c]	R01896	1 MNXM1 + 1 MNXM10 + 1 MNXM597 = 1 MNXM510 + 1 MNXM8	1 H(+) + 1 NADH(2-) + 1 D-xylulose = 1 xylitol + 1 NAD(+)	1.0817566	true	1.1.1.9	rhea:20433
MNXR5384	[m]	R01055	1 MNXM2 + 1 MNXM2276 = 1 MNXM116 + 1 MNXM158	1 H2O + 1 pseudouridine 5'-phosphate(2-) = 1 D-ribose 5-phosphate + 1 uracil	-13.167	true	3.2.-.-;4.2.1.70	rhea:18337
MNXR53874	[c]		1 MNXM1 + 1 MNXM1422 + 1 MNXM365 + 1 MNXM89557 = 1 MNXM10287 + 1 MNXM37	1 H(+) + 1 D-erythro-1-(imidazol-4-yl)glycerol 3-phosphate(2-) + 1 5-amino-1-(5-phospho-D-ribosyl)imidazole-4-carboxamide(2-) + 1 L-glutamate = 1 5-[(5-phospho-1-deoxy-D-ribulos-1-ylamino)methylideneamino]-1-(5-phospho-D-ribosyl)imidazole-4-carboxamide + 1 L-glutamine zwitterion	0	false	0	seed:rxn12993
MNXR53970	[n]		2 MNXM1 + 1 MNXM107 + 3 MNXM1843 = 1 MNXM15 + 3 MNXM1755 + 2 MNXM2	2 H(+) + 1 nitrite + 3 methymenaquinol 7 = 1 NH4(+) + 3 methylmenaquinone 7 + 2 H2O	0	true	1.7.2.2	seed:rxn13734
MNXR53980	[c]		1 MNXM20 + 1 MNXM366 = 1 MNXM161 + 1 MNXM89557	1 2-oxoglutarate + 1 pyridoxamine 5'-phosphate(1-) = 1 pyridoxal 5'-phosphate + 1 L-glutamate	0	true	0	seed:rxn13803
MNXR5404	[m]	R00268	1 MNXM1 + 1 MNXM1289 = 1 MNXM13 + 1 MNXM20	1 H(+) + 1 oxalatosuccinate(3-) = 1 CO(2) + 1 2-oxoglutarate	1.7423706	true	1.1.1.41;1.1.1.42;4.1.1.-	rhea:19381
MNXR5409	[c]	R02639	1 MNXM1 + 1 MNXM6 + 1 MNXM958 = 1 MNXM5 + 1 MNXM736	1 H(+) + 1 NADPH + 1 2,3-diketogulonate = 1 NADP(+) + 1 3-dehydro-L-gulonate	-4.269348	true	1.1.1.130	rhea:21928
MNXR5419	[c]	R04811	1 MNXM12 + 1 MNXM3173 = 1 MNXM834 + 1 MNXM86	1 CoA + 1 3α,7α-dihydroxy-24-oxo-5β-cholestanoyl CoA = 1 chenodeoxycholoyl-CoA + 1 propionyl-CoA(4-)	5.246	true	2.3.1.176	metacyc:RXN-9850
MNXR542	[c]	R02059	1 MNXM2 + 1 MNXM313 = 1 MNXM26 + 1 MNXM370	1 H2O + 1 N-acetyl-D-glucosamine 6-phosphate = 1 acetate + 1 2-ammonio-2-deoxy-D-glucopyranose 6-phosphate(1-)	-1.3588867	true	3.5.1.25	rhea:22936
MNXR5438	[c]		1 MNXM1 + 1 MNXM10 + 1 MNXM633 = 1 MNXM510 + 1 MNXM8	1 H(+) + 1 NADH(2-) + 1 D-ribulose = 1 xylitol + 1 NAD(+)	0	true	1.1.1.56	biopath:RXN00068
MNXR5440	[c]	R01761	1 MNXM685 = 1 MNXM461	1 L-ribulose = 1 L-arabinopyranose	-0.9400101	true	5.3.1.4	rhea:14821
MNXR54450	[m]		1 MNXM19 + 1 MNXM90036 = 1 MNXM16 + 1 MNXM3691	1 S-adenosyl-L-homocysteine + 1 Phosphatidylcholine = 1 S-adenosyl-L-methionine + 1 phosphatidyl-N,N-dimethylethanolamine	0	false	2.1.1.71	brenda:BS319863
MNXR54450	[x]		1 MNXM19 + 1 MNXM90036 = 1 MNXM16 + 1 MNXM3691	1 S-adenosyl-L-homocysteine + 1 Phosphatidylcholine = 1 S-adenosyl-L-methionine + 1 phosphatidyl-N,N-dimethylethanolamine	0	false	2.1.1.71	brenda:BS319863
MNXR5448	[c]	R02439	1 MNXM1 + 1 MNXM7 + 1 MNXM901 = 1 MNXM3 + 1 MNXM685	1 H(+) + 1 ADP + 1 L-ribulose 5-phosphate(2-) = 1 ATP + 1 L-ribulose	-14.815857	true	2.7.1.16	rhea:22072
MNXR54489	[c]		1 MNXM2 + 1 MNXM90036 = 1 MNXM109 + 1 MNXM90	1 H2O + 1 Phosphatidylcholine = 1 a 1,2-diacylglycerol-3-phosphate + 1 choline	0	false	3.1.4.4	brenda:BS364665
MNXR54489	[m]		1 MNXM2 + 1 MNXM90036 = 1 MNXM109 + 1 MNXM90	1 H2O + 1 Phosphatidylcholine = 1 a 1,2-diacylglycerol-3-phosphate + 1 choline	0	false	3.1.4.4	brenda:BS364665
MNXR5449	[c]	R04810	1 MNXM1 + 1 MNXM10 + 1 MNXM3173 = 1 MNXM3395 + 1 MNXM8	1 H(+) + 1 NADH(2-) + 1 3α,7α-dihydroxy-24-oxo-5β-cholestanoyl CoA = 1 (24R,25R)-3α,7α,24-trihydroxy-5β-cholestanoyl CoA + 1 NAD(+)	1.0817566	true	1.1.1.35	metacyc:RXN-9848
MNXR5454	[c]		1 MNXM183 + 1 MNXM2 + 1 MNXM266 = 1 MNXM2949 + 1 MNXM79	1 (6R)-5,10-methylenetetrahydrofolate + 1 H2O + 1 dCMP(2-) = 1 5-hydroxymethyldeoxycytidylate(2-) + 1 (6S)-5,6,7,8-tetrahydrofolate	0	true	2.1.2.8	rhea:11280
MNXR5458	[c]	R04330	1 MNXM1 + 1 MNXM10 + 1 MNXM623 = 1 MNXM2213 + 1 MNXM8	1 H(+) + 1 NADH(2-) + 1 17beta-hydroxy-5alpha-androstan-3-one = 1 androstane-3alpha,17beta-diol + 1 NAD(+)	-0.3782196	true	1.1.1.53	rhea:22400
MNXR5459	[c]	R01385	1 MNXM1092 = 1 MNXM87	1 UDP-alpha-D-galacturonate = 1 UDP-alpha-D-glucuronate(3-)	0	true	5.1.3.6	rhea:11404
MNXR5462	[c]		1 MNXM10012 + 1 MNXM2 = 1 MNXM12916 + 1 MNXM161	1 3-Hydroxy-4-((3-mercapto-propylsulfanylmethylimino)-methyl)-2-methyl-5-phosphonooxymethyl-pyridinium_(linked_with_enzyme) + 1 H2O = 1 S-Aminomethyldihydrolipoylenzyme + 1 pyridoxal 5'-phosphate	0	false	0	biopath:RXN00115
MNXR5465	[c]	R00588	1 MNXM53 + 1 MNXM69 = 1 MNXM29 + 1 MNXM392	1 L-serine + 1 glyoxylate = 1 glycine + 1 3-hydroxypyruvate	-3.41998	true	2.6.1.45	rhea:19125
MNXR54674	[c]		1 MNXM12 + 1 MNXM26 = 1 MNXM21 + 1 MNXM832	1 CoA + 1 acetate = 1 acetyl-CoA(4-) + 1 a primary alcohol	0	false	2.3.1.84	brenda:BS407077
MNXR54712	[c]		1 MNXM2 + 1 MNXM90036 = 1 MNXM229 + 1 MNXM59	1 H2O + 1 Phosphatidylcholine = 1 choline phosphate + 1 1,2-diacyl-sn-glycerol	0	false	3.1.4.3	brenda:BS415711
MNXR54712	[m]		1 MNXM2 + 1 MNXM90036 = 1 MNXM229 + 1 MNXM59	1 H2O + 1 Phosphatidylcholine = 1 choline phosphate + 1 1,2-diacyl-sn-glycerol	0	false	3.1.4.3	brenda:BS415711
MNXR5475	[c]	R07237	1 MNXM1 + 1 MNXM19 + 1 MNXM2152 = 1 MNXM16 + 1 MNXM414	1 H(+) + 1 S-adenosyl-L-homocysteine + 1 precorrin-1(8-) = 1 S-adenosyl-L-methionine + 1 uroporphyrinogen III(8-)	-20.450012	true	2.1.1.107	rhea:19089
MNXR54909	[c]	R03304	1 MNXM1 + 1 MNXM19 + 1 MNXM3287 = 1 MNXM16 + 1 MNXM645	1 H(+) + 1 S-adenosyl-L-homocysteine + 1 homovanillate = 1 S-adenosyl-L-methionine + 1 (3,4-dihydroxyphenyl)acetate	-4.3600006	true	2.1.1.6	metacyc:RXN6666-6
MNXR54915	[c]		1 MNXM20 + 1 MNXM498 = 1 MNXM2484 + 1 MNXM89557	1 2-oxoglutarate + 1 3-sulfino-L-alanine = 1 3-sulfinyl-pyruvate + 1 L-glutamate	0	true	2.6.1;2.6.1.1	metacyc:3-SULFINOALANINE-AMINOTRANSFERASE-RXN
MNXR5495	[c]	R01644	1 MNXM1 + 1 MNXM10 + 1 MNXM172 = 1 MNXM514 + 1 MNXM8	1 H(+) + 1 NADH(2-) + 1 4-oxobutanoate = 1 4-hydroxybutyrate + 1 NAD(+)	2.541809	true	1.1.1.61	rhea:23948
MNXR5496	[c]	R03696	1 MNXM1241 + 1 MNXM15 = 1 MNXM1444	1 mesaconate + 1 NH4(+) = 1 threo-3-methyl-L-aspartate(1-)	1.2817688	true	4.3.1.2	rhea:12829
MNXR54978	[c]		2 MNXM374 = 1 MNXM286 + 1 MNXM432	2 dADP(3-) = 1 dATP + 1 dAMP	0	true	2.7.4.3	seed:rxn10427
MNXR54978	[n]		2 MNXM374 = 1 MNXM286 + 1 MNXM432	2 dADP(3-) = 1 dATP + 1 dAMP	0	true	2.7.4.3	seed:rxn10427
MNXR5500	[m]		2 MNXM13 + 2 MNXM2 + 2 MNXM254 + 2 MNXM977 = 2 MNXM1128 + 1 MNXM4	2 CO(2) + 2 H2O + 2 hydrogen cyanide + 2 ethene = 2 1-aminocyclopropanecarboxylic acid zwitterion + 1 O2	0	true	3.5.99.7	biopath:RXN00185
MNXR5502	[c]	R03408	1 MNXM2 + 1 MNXM2595 + 1 MNXM5 = 1 MNXM1 + 1 MNXM375 + 1 MNXM4 + 1 MNXM6	1 H2O + 1 16alpha-hydroxydehydroepiandrosterone + 1 NADP(+) = 1 H(+) + 1 dehydroepiandrosterone + 1 O2 + 1 NADPH	-96.1867	true	1.1.1.147;1.14.14.1	kegg:R03408
MNXR55038	[c]	R02087	1 MNXM313 = 1 MNXM1286	1 N-acetyl-D-glucosamine 6-phosphate = 1 N-acetyl-D-mannosamine-6-phosphate	0	true	5.1.3.9	metacyc:NANE-RXN
MNXR55041	[c]	R03180	1 MNXM2 + 1 MNXM2617 = 1 MNXM1312 + 1 MNXM15	1 H2O + 1 4-guanidiniumylbutanamide(1+) = 1 4-guanidinobutanoic acid zwitterion + 1 NH4(+)	-4.713005	true	3.5.1.4	rhea:34375
MNXR55041	[m]	R03180	1 MNXM2 + 1 MNXM2617 = 1 MNXM1312 + 1 MNXM15	1 H2O + 1 4-guanidiniumylbutanamide(1+) = 1 4-guanidinobutanoic acid zwitterion + 1 NH4(+)	-4.713005	true	3.5.1.4	rhea:34375
MNXR55042	[c]	R03096	1 MNXM2 + 1 MNXM2239 = 1 MNXM15 + 1 MNXM383	1 H2O + 1 indole-3-acetamide = 1 NH4(+) + 1 (indol-3-yl)acetate	-17.456116	true	3.5.1.4	rhea:34371
MNXR55043	[c]	R05551	1 MNXM2 + 1 MNXM3208 = 1 MNXM1368 + 1 MNXM15	1 H2O + 1 acrylamide = 1 acrylate + 1 NH4(+)	-8.75712	true	3.5.1.4;3.5.1.49	rhea:34367
MNXR55084	[m]		1 MNXM1 + 1 MNXM25 + 1 MNXM599 = 1 MNXM42 + 1 MNXM93	1 H(+) + 1 succinate(2-) + 1 iminosuccinate = 1 L-aspartate(1-) + 1 fumarate(2-)	0	false	1.4.3;1.4.3.16	rhea:30043
MNXR55084	[n]		1 MNXM1 + 1 MNXM25 + 1 MNXM599 = 1 MNXM42 + 1 MNXM93	1 H(+) + 1 succinate(2-) + 1 iminosuccinate = 1 L-aspartate(1-) + 1 fumarate(2-)	0	false	1.4.3;1.4.3.16	rhea:30043
MNXR55085	[c]	R00481	1 MNXM1 + 1 MNXM22 + 1 MNXM599 = 1 MNXM4 + 1 MNXM42	1 H(+) + 1 hydrogen peroxide + 1 iminosuccinate = 1 O2 + 1 L-aspartate(1-)	-53.3497	false	1.4.3.16	rhea:25876
MNXR55085	[m]	R00481	1 MNXM1 + 1 MNXM22 + 1 MNXM599 = 1 MNXM4 + 1 MNXM42	1 H(+) + 1 hydrogen peroxide + 1 iminosuccinate = 1 O2 + 1 L-aspartate(1-)	-53.3497	false	1.4.3.16	rhea:25876
MNXR55121	[c]		14 MNXM1 + 1 MNXM1223 + 4 MNXM184 + 10 MNXM6 = 4 MNXM13 + 5 MNXM2 + 10 MNXM5 + 1 MNXM5723 + 4 MNXM925	14 H(+) + 1 acetoacetyl-[acyl-carrier protein] + 4 carboxyacetyl-[acyl-carrier protein] + 10 NADPH = 4 CO(2) + 5 H2O + 10 NADP(+) + 1 a dodecanoyl-[acp] + 4 holo-[acyl-carrier protein]	0	false	0	seed:rxn10098
MNXR5513	[c]		1 MNXM12794 = 1 MNXM1 + 1 MNXM130	1 Protosterol_cation = 1 H(+) + 1 (S)-2,3-epoxysqualene	0	true	5.4.99.8	biopath:RXN00202
MNXR5514	[c]	R04762	1 MNXM1 + 1 MNXM19 + 1 MNXM4971 = 1 MNXM16 + 1 MNXM3813	1 H(+) + 1 S-adenosyl-L-homocysteine + 1 2-methoxyestrone = 1 S-adenosyl-L-methionine + 1 2-hydroxyestrone	-4.36	true	2.1.1.6	kegg:R04762
MNXR5516	[c]	R03088	1 MNXM2 + 1 MNXM2926 + 1 MNXM8 = 1 MNXM1 + 1 MNXM10 + 1 MNXM358 + 1 MNXM4	1 H2O + 1 2-hydroxy-17beta-estradiol + 1 NAD(+) = 1 H(+) + 1 NADH(2-) + 1 17beta-estradiol + 1 O2	-95.8267	true	1.14.14.1	kegg:R03088
MNXR55176	[c]	R03650	1 MNXM1 + 1 MNXM3 + 1 MNXM55 + 1 MNXM90666 = 1 MNXM11 + 1 MNXM14 + 1 MNXM90012	1 H(+) + 1 ATP + 1 L-cysteine zwitterion + 1 tRNA(Cys) = 1 diphosphate(3-) + 1 AMP + 1 L-cysteinyl-tRNA(Cys)	-74.2214	false	6.1.1.16	metacyc:CYSTEINE--TRNA-LIGASE-RXN
MNXR5519	[c]	R03464	1 MNXM2 + 1 MNXM809 = 1 MNXM1 + 1 MNXM1436	1 H2O + 1 5,10-(methanylylidene)tetrahydromethanopterin(2-) = 1 H(+) + 1 N(5)-formyl-5,6,7,8-tetrahydromethanopterin(3-)	-7.295334	true	3.5.4.27	rhea:19053
MNXR55194	[m]		1 MNXM220 + 1 MNXM374 = 1 MNXM286 + 1 MNXM31	1 CDP(3-) + 1 dADP(3-) = 1 dATP + 1 CMP	0	true	2.7.4.14	bigg:CYTK8
MNXR55194	[n]		1 MNXM220 + 1 MNXM374 = 1 MNXM286 + 1 MNXM31	1 CDP(3-) + 1 dADP(3-) = 1 dATP + 1 CMP	0	true	2.7.4.14	bigg:CYTK8
MNXR5520	[c]	R01473	1 MNXM284 = 1 MNXM865	1 UDP-alpha-D-xylose = 1 UDP-L-arabinose(2-)	0	true	5.1.3.5	rhea:11320
MNXR55215	[c]		1 MNXM374 + 1 MNXM436 = 1 MNXM286 + 1 MNXM546	1 dADP(3-) + 1 dGDP(2-) = 1 dATP + 1 dGMP(2-)	0	true	2.7.4.8	bigg:DGK2m
MNXR55215	[m]		1 MNXM374 + 1 MNXM436 = 1 MNXM286 + 1 MNXM546	1 dADP(3-) + 1 dGDP(2-) = 1 dATP + 1 dGMP(2-)	0	true	2.7.4.8	bigg:DGK2m
MNXR55215	[n]		1 MNXM374 + 1 MNXM436 = 1 MNXM286 + 1 MNXM546	1 dADP(3-) + 1 dGDP(2-) = 1 dATP + 1 dGMP(2-)	0	true	2.7.4.8	bigg:DGK2m
MNXR55233	[c]	R03084	1 MNXM2 + 1 MNXM611 = 1 MNXM478	1 H2O + 1 3-dehydroshikimate = 1 (-)-3-dehydroquinate	-20.176987	true	4.2.1.10	rhea:21096
MNXR55233	[m]	R03084	1 MNXM2 + 1 MNXM611 = 1 MNXM478	1 H2O + 1 3-dehydroshikimate = 1 (-)-3-dehydroquinate	-20.176987	true	4.2.1.10	rhea:21096
MNXR55238	[c]	R01658	1 MNXM132 + 1 MNXM83 = 1 MNXM100 + 1 MNXM11	1 prenyl diphosphate(3-) + 1 isopentenyl diphosphate = 1 geranyl diphosphate + 1 diphosphate(3-)	-13	true	2.5.1.1;2.5.1.10;2.5.1.29	rhea:22408
MNXR55242	[c]		1 MNXM1 + 1 MNXM14908 + 1 MNXM5296 = 1 MNXM3291 + 1 MNXM634	1 H(+) + 1 a DNA 5-methylcytosine + 1 Se-Adenosyl-L-selenohomocysteine = 1 L-adenosylselenomethionine + 1 DNA	0	false	2.1.1.37	bigg:DNAMTSEn
MNXR55243	[c]	R00380	1 MNXM16 + 1 MNXM634 = 1 MNXM14908 + 1 MNXM19	1 S-adenosyl-L-methionine + 1 DNA = 1 a DNA 5-methylcytosine + 1 S-adenosyl-L-homocysteine	-41.18228	false	2.1.1.37	kegg:R00380
MNXR5527	[m]		1 MNXM1 + 1 MNXM23 + 1 MNXM2565 = 1 MNXM13 + 1 MNXM5451	1 H(+) + 1 pyruvate + 1 Thiaminpyrophosphate_(linked_with_enzyme) = 1 CO(2) + 1 2-(alpha-Hydroxy-ethyl-)thiaminpyrophosphate_(linked_with_enzyme)	0	true	1.2.4.1	biopath:RXN00234
MNXR5527	[n]		1 MNXM1 + 1 MNXM23 + 1 MNXM2565 = 1 MNXM13 + 1 MNXM5451	1 H(+) + 1 pyruvate + 1 Thiaminpyrophosphate_(linked_with_enzyme) = 1 CO(2) + 1 2-(alpha-Hydroxy-ethyl-)thiaminpyrophosphate_(linked_with_enzyme)	0	true	1.2.4.1	biopath:RXN00234
MNXR55306	[c]		1 MNXM1 + 1 MNXM23 + 1 MNXM2378 = 1 MNXM13 + 1 MNXM622	1 H(+) + 1 pyruvate + 1 glyceraldehyde 3-phosphate(2-) = 1 CO(2) + 1 1-deoxy-D-xylulose 5-phosphate	0	true	2.2.1.7	seed:rxn03909
MNXR55306	[m]		1 MNXM1 + 1 MNXM23 + 1 MNXM2378 = 1 MNXM13 + 1 MNXM622	1 H(+) + 1 pyruvate + 1 glyceraldehyde 3-phosphate(2-) = 1 CO(2) + 1 1-deoxy-D-xylulose 5-phosphate	0	true	2.2.1.7	seed:rxn03909
MNXR55397	[c]		3 MNXM1 + 1 MNXM184 + 1 MNXM5723 + 2 MNXM6 = 1 MNXM13 + 1 MNXM2 + 2 MNXM5 + 1 MNXM564 + 1 MNXM925	3 H(+) + 1 carboxyacetyl-[acyl-carrier protein] + 1 a dodecanoyl-[acp] + 2 NADPH = 1 CO(2) + 1 H2O + 2 NADP(+) + 1 myristoyl-[acyl-carrier protein] + 1 holo-[acyl-carrier protein]	0	false	0	seed:rxn09436
MNXR55425	[c]	R03940	1 MNXM79 + 1 MNXM95381 = 1 MNXM237 + 1 MNXM28	1 (6S)-5,6,7,8-tetrahydrofolate + 1 N-formylmethionyl-tRNA(fMet) = 1 10-formyltetrahydrofolate + 1 Met-tRNA(Met)	-7.2	false	2.1.2.9	metacyc:METHIONYL-TRNA-FORMYLTRANSFERASE-RXN
MNXR55425	[m]	R03940	1 MNXM79 + 1 MNXM95381 = 1 MNXM237 + 1 MNXM28	1 (6S)-5,6,7,8-tetrahydrofolate + 1 N-formylmethionyl-tRNA(fMet) = 1 10-formyltetrahydrofolate + 1 Met-tRNA(Met)	-7.2	false	2.1.2.9	metacyc:METHIONYL-TRNA-FORMYLTRANSFERASE-RXN
MNXR55435	[c]	R02061	1 MNXM34 + 1 MNXM83 = 1 MNXM11 + 1 MNXM139	1 (2E,6E)-farnesyl diphosphate + 1 isopentenyl diphosphate = 1 diphosphate(3-) + 1 geranylgeranyl diphosphate	-13	true	2.5.1;2.5.1.29	rhea:17653
MNXR55549	[c]	R03425	1 MNXM13 + 1 MNXM81221 = 1 MNXM29 + 1 MNXM998	1 CO(2) + 1 S(8)-aminomethyldihydrolipoylprotein = 1 glycine + 1 lipoylprotein	2.836	false	1.4.4.2	kegg:R03425
MNXR55549	[m]	R03425	1 MNXM13 + 1 MNXM81221 = 1 MNXM29 + 1 MNXM998	1 CO(2) + 1 S(8)-aminomethyldihydrolipoylprotein = 1 glycine + 1 lipoylprotein	2.836	false	1.4.4.2	kegg:R03425
MNXR5555	[c]	R04807	1 MNXM2 + 1 MNXM5 + 1 MNXM643 = 1 MNXM1 + 1 MNXM4 + 1 MNXM6 + 1 MNXM709	1 H2O + 1 NADP(+) + 1 (25R)-5beta-cholestane-3alpha,7alpha,12alpha,26-tetrol = 1 H(+) + 1 O2 + 1 NADPH + 1 5beta-cholestane-3alpha,7alpha,12alpha-triol	-88.6505	true	1.14.13.15	rhea:14373
MNXR55550	[c]	R04125	1 MNXM15 + 1 MNXM1663 + 1 MNXM183 = 1 MNXM79 + 1 MNXM81221	1 NH4(+) + 1 dihydrolipoylprotein + 1 (6R)-5,10-methylenetetrahydrofolate = 1 (6S)-5,6,7,8-tetrahydrofolate + 1 S(8)-aminomethyldihydrolipoylprotein	-2.294	false	2.1.2.10	kegg:R04125
MNXR55550	[m]	R04125	1 MNXM15 + 1 MNXM1663 + 1 MNXM183 = 1 MNXM79 + 1 MNXM81221	1 NH4(+) + 1 dihydrolipoylprotein + 1 (6R)-5,10-methylenetetrahydrofolate = 1 (6S)-5,6,7,8-tetrahydrofolate + 1 S(8)-aminomethyldihydrolipoylprotein	-2.294	false	2.1.2.10	kegg:R04125
MNXR55638	[c]	R03503	1 MNXM1 + 1 MNXM1160 + 1 MNXM14 = 1 MNXM3 + 1 MNXM937	1 H(+) + 1 (2-amino-4-hydroxy-7,8-dihydropteridin-6-yl)methyl diphosphate(3-) + 1 AMP = 1 ATP + 1 2-amino-6-(hydroxymethyl)-7,8-dihydropteridin-4-ol	-15.345917	true	2.7.6.3	rhea:11412
MNXR55638	[m]	R03503	1 MNXM1 + 1 MNXM1160 + 1 MNXM14 = 1 MNXM3 + 1 MNXM937	1 H(+) + 1 (2-amino-4-hydroxy-7,8-dihydropteridin-6-yl)methyl diphosphate(3-) + 1 AMP = 1 ATP + 1 2-amino-6-(hydroxymethyl)-7,8-dihydropteridin-4-ol	-15.345917	true	2.7.6.3	rhea:11412
MNXR55638	[n]	R03503	1 MNXM1 + 1 MNXM1160 + 1 MNXM14 = 1 MNXM3 + 1 MNXM937	1 H(+) + 1 (2-amino-4-hydroxy-7,8-dihydropteridin-6-yl)methyl diphosphate(3-) + 1 AMP = 1 ATP + 1 2-amino-6-(hydroxymethyl)-7,8-dihydropteridin-4-ol	-15.345917	true	2.7.6.3	rhea:11412
MNXR55660	[c]	R08209	1 MNXM2 + 1 MNXM8 + 1 MNXM83 = 1 MNXM1 + 1 MNXM10 + 1 MNXM606	1 H2O + 1 NAD(+) + 1 isopentenyl diphosphate = 1 H(+) + 1 NADH(2-) + 1 (2E)-4-hydroxy-3-methylbut-2-enyl diphosphate	0	true	1.17.1.2	rhea:24492
MNXR55668	[x]		1 MNXM179 + 1 MNXM232 = 1 MNXM191 + 1 MNXM23	1 (S)-lactate + 1 ubiquinone-8 = 1 ubiquinol-8 + 1 pyruvate	0	true	1.1.2.3	seed:rxn08792
MNXR55674	[c]	R04606	1 MNXM1 + 1 MNXM1569 + 1 MNXM17 = 1 MNXM1199 + 1 MNXM1839	1 H(+) + 1 lipid A disaccharide + 1 UDP = 1 UDP-2,3-bis(3-hydroxytetradecanoyl)-D-glucosamine(2-) + 1 lipid X(2-)	6.8976593	true	2.4.1.182	rhea:22668
MNXR55705	[c]		1 MNXM2 + 1 MNXM2693 = 1 MNXM21 + 1 MNXM23	1 H2O + 1 mesaconyl-C1-CoA = 1 acetyl-CoA(4-) + 1 pyruvate	0	true	4.1.3.25	bigg:MESCOALm
MNXR55735	[c]	R01401	1 MNXM168 + 1 MNXM38297 = 1 MNXM150 + 1 MNXM2	1 adenine + 1 5-S-methyl-5-thio-alpha-D-ribofuranose = 1 5'-S-methyl-5'-thioadenosine + 1 H2O	20.857002	true	3.2.2.16;3.2.2.9	kegg:R01401
MNXR55736	[c]	R04143	1 MNXM1 + 1 MNXM407 + 1 MNXM7 = 1 MNXM3 + 1 MNXM38297	1 H(+) + 1 S-methyl-5-thio-alpha-D-ribose 1-phosphate(2-) + 1 ADP = 1 ATP + 1 5-S-methyl-5-thio-alpha-D-ribofuranose	-14.815857	true	2.7.1.100	kegg:R04143
MNXR55736	[m]	R04143	1 MNXM1 + 1 MNXM407 + 1 MNXM7 = 1 MNXM3 + 1 MNXM38297	1 H(+) + 1 S-methyl-5-thio-alpha-D-ribose 1-phosphate(2-) + 1 ADP = 1 ATP + 1 5-S-methyl-5-thio-alpha-D-ribofuranose	-14.815857	true	2.7.1.100	kegg:R04143
MNXR55736	[x]	R04143	1 MNXM1 + 1 MNXM407 + 1 MNXM7 = 1 MNXM3 + 1 MNXM38297	1 H(+) + 1 S-methyl-5-thio-alpha-D-ribose 1-phosphate(2-) + 1 ADP = 1 ATP + 1 5-S-methyl-5-thio-alpha-D-ribofuranose	-14.815857	true	2.7.1.100	kegg:R04143
MNXR55752	[m]		1 MNXM2 + 1 MNXM436 = 1 MNXM1 + 1 MNXM546 + 1 MNXM9	1 H2O + 1 dGDP(2-) = 1 H(+) + 1 dGMP(2-) + 1 phosphate	0	true	3.6.1.15;3.6.1.19;3.6.1.55;3.6.1.6;3.6.1.9;3.6.1.B7	metacyc:RXN-14218
MNXR55752	[n]		1 MNXM2 + 1 MNXM436 = 1 MNXM1 + 1 MNXM546 + 1 MNXM9	1 H2O + 1 dGDP(2-) = 1 H(+) + 1 dGMP(2-) + 1 phosphate	0	true	3.6.1.15;3.6.1.19;3.6.1.55;3.6.1.6;3.6.1.9;3.6.1.B7	metacyc:RXN-14218
MNXR55753	[m]		1 MNXM2 + 1 MNXM411 = 1 MNXM1 + 1 MNXM266 + 1 MNXM9	1 H2O + 1 dCDP(3-) = 1 H(+) + 1 dCMP(2-) + 1 phosphate	0	true	3.6.1.12;3.6.1.6	metacyc:RXN-14187
MNXR55753	[n]		1 MNXM2 + 1 MNXM411 = 1 MNXM1 + 1 MNXM266 + 1 MNXM9	1 H2O + 1 dCDP(3-) = 1 H(+) + 1 dCMP(2-) + 1 phosphate	0	true	3.6.1.12;3.6.1.6	metacyc:RXN-14187
MNXR55765	[c]	R01137	1 MNXM3 + 1 MNXM374 = 1 MNXM286 + 1 MNXM7	1 ATP + 1 dADP(3-) = 1 dATP + 1 ADP	94.98999	true	2.7.4.6	rhea:27674
MNXR55765	[m]	R01137	1 MNXM3 + 1 MNXM374 = 1 MNXM286 + 1 MNXM7	1 ATP + 1 dADP(3-) = 1 dATP + 1 ADP	94.98999	true	2.7.4.6	rhea:27674
MNXR55785	[c]		1 MNXM2 + 1 MNXM286 = 1 MNXM1 + 1 MNXM374 + 1 MNXM9	1 H2O + 1 dATP = 1 H(+) + 1 dADP(3-) + 1 phosphate	0	true	3.1.3.2;3.1.3.8;3.6.1.1;3.6.1.15;3.6.1.3;3.6.1.52;3.6.1.9;3.6.4.12;3.6.4.13	metacyc:RXN-14214
MNXR55785	[n]		1 MNXM2 + 1 MNXM286 = 1 MNXM1 + 1 MNXM374 + 1 MNXM9	1 H2O + 1 dATP = 1 H(+) + 1 dADP(3-) + 1 phosphate	0	true	3.1.3.2;3.1.3.8;3.6.1.1;3.6.1.15;3.6.1.3;3.6.1.52;3.6.1.9;3.6.4.12;3.6.4.13	metacyc:RXN-14214
MNXR55788	[m]		1 MNXM2 + 1 MNXM63 = 1 MNXM1 + 1 MNXM220 + 1 MNXM9	1 H2O + 1 CTP = 1 H(+) + 1 CDP(3-) + 1 phosphate	0	true	3.1.3.2;3.1.3.8;3.1.4.16;3.1.4.37;3.6.1.15;3.6.1.28;3.6.1.3;3.6.1.5;3.6.1.6;3.6.1.9;3.6.3.44;3.6.4.1;3.6.4.12;3.6.4.13;3.6.4.2;3.6.4.8;3.6.4.9	rhea:29387
MNXR55788	[n]		1 MNXM2 + 1 MNXM63 = 1 MNXM1 + 1 MNXM220 + 1 MNXM9	1 H2O + 1 CTP = 1 H(+) + 1 CDP(3-) + 1 phosphate	0	true	3.1.3.2;3.1.3.8;3.1.4.16;3.1.4.37;3.6.1.15;3.6.1.28;3.6.1.3;3.6.1.5;3.6.1.6;3.6.1.9;3.6.3.44;3.6.4.1;3.6.4.12;3.6.4.13;3.6.4.2;3.6.4.8;3.6.4.9	rhea:29387
MNXR558	[c]	R01157	1 MNXM2 + 1 MNXM328 = 1 MNXM117 + 1 MNXM118	1 H2O + 1 agmatinium(2+) = 1 urea + 1 putrescine	-3.5730019	true	3.5.3.11	rhea:13929
MNXR558	[m]	R01157	1 MNXM2 + 1 MNXM328 = 1 MNXM117 + 1 MNXM118	1 H2O + 1 agmatinium(2+) = 1 urea + 1 putrescine	-3.5730019	true	3.5.3.11	rhea:13929
MNXR5580	[m]		1 MNXM15 + 1 MNXM159 = 1 MNXM353	1 NH4(+) + 1 2-oxobutanoate = 1 L-homoserine zwitterion	0	true	4.4.1.1	rhea:24923
MNXR5580	[n]		1 MNXM15 + 1 MNXM159 = 1 MNXM353	1 NH4(+) + 1 2-oxobutanoate = 1 L-homoserine zwitterion	0	true	4.4.1.1	rhea:24923
MNXR55805	[c]	R09248	1 MNXM34 + 5 MNXM83 = 5 MNXM11 + 1 MNXM811	1 (2E,6E)-farnesyl diphosphate + 5 isopentenyl diphosphate = 5 diphosphate(3-) + 1 all-trans-octaprenyl diphosphate	0	true	2.5.1.90	rhea:27798
MNXR55835	[c]		1 MNXM146 + 1 MNXM4 + 1 MNXM97 = 1 MNXM76 + 1 MNXM97271	1 5,6,7,8-tetrahydrobiopterin + 1 O2 + 1 L-phenylalanine = 1 L-tyrosine zwitterion + 1 Tetrahydrobiopterin-4a-carbinolamine	0	true	1.14.16.1	bigg:PHETHPTOX2
MNXR55841	[n]		1 MNXM2 + 1 MNXM23 + 1 MNXM232 = 1 MNXM13 + 1 MNXM191 + 1 MNXM26	1 H2O + 1 pyruvate + 1 ubiquinone-8 = 1 CO(2) + 1 ubiquinol-8 + 1 acetate	0	true	1.2.2.2;1.2.5.1	rhea:29167
MNXR55855	[c]	R04463	1 MNXM2 + 1 MNXM3 + 1 MNXM37 + 1 MNXM453 = 1 MNXM1 + 1 MNXM568 + 1 MNXM7 + 1 MNXM89557 + 1 MNXM9	1 H2O + 1 ATP + 1 L-glutamine zwitterion + 1 N(2)-formyl-N(1)-(5-phospho-D-ribosyl)glycinamide(2-) = 1 H(+) + 1 2-formamido-N(1)-(5-O-phosphonato-D-ribosyl)acetamidine + 1 ADP + 1 L-glutamate + 1 phosphate	-9.204773	false	6.3.5.3	rhea:17129
MNXR55855	[m]	R04463	1 MNXM2 + 1 MNXM3 + 1 MNXM37 + 1 MNXM453 = 1 MNXM1 + 1 MNXM568 + 1 MNXM7 + 1 MNXM89557 + 1 MNXM9	1 H2O + 1 ATP + 1 L-glutamine zwitterion + 1 N(2)-formyl-N(1)-(5-phospho-D-ribosyl)glycinamide(2-) = 1 H(+) + 1 2-formamido-N(1)-(5-O-phosphonato-D-ribosyl)acetamidine + 1 ADP + 1 L-glutamate + 1 phosphate	-9.204773	false	6.3.5.3	rhea:17129
MNXR5586	[c]	R04681	1 MNXM1 + 1 MNXM10 + 1 MNXM3794 = 1 MNXM2673 + 1 MNXM8	1 H(+) + 1 NADH(2-) + 1 16alpha-hydroxyestrone = 1 estriol + 1 NAD(+)	0	true	1.1.1.62	kegg:R04681
MNXR5588	[c]		1 MNXM557 = 6 MNXM476 + 1 MNXM949	1 15-cis-phytoene = 6 hydrogen(.) + 1 neurosporene	0	true	0	biopath:RXN00347
MNXR55886	[c]	R02017	1 MNXM155 + 1 MNXM7 = 1 MNXM148 + 1 MNXM2 + 1 MNXM374	1 thioredoxin + 1 ADP = 1 thioredoxin disulfide + 1 H2O + 1 dADP(3-)	34.87375	false	1.17.4.1	rhea:28034
MNXR55886	[m]	R02017	1 MNXM155 + 1 MNXM7 = 1 MNXM148 + 1 MNXM2 + 1 MNXM374	1 thioredoxin + 1 ADP = 1 thioredoxin disulfide + 1 H2O + 1 dADP(3-)	34.87375	false	1.17.4.1	rhea:28034
MNXR55886	[n]	R02017	1 MNXM155 + 1 MNXM7 = 1 MNXM148 + 1 MNXM2 + 1 MNXM374	1 thioredoxin + 1 ADP = 1 thioredoxin disulfide + 1 H2O + 1 dADP(3-)	34.87375	false	1.17.4.1	rhea:28034
MNXR55888	[c]	R02019	1 MNXM155 + 1 MNXM30 = 1 MNXM148 + 1 MNXM2 + 1 MNXM436	1 thioredoxin + 1 GDP = 1 thioredoxin disulfide + 1 H2O + 1 dGDP(2-)	-10.865234	false	1.17.4.1	rhea:28030
MNXR55888	[m]	R02019	1 MNXM155 + 1 MNXM30 = 1 MNXM148 + 1 MNXM2 + 1 MNXM436	1 thioredoxin + 1 GDP = 1 thioredoxin disulfide + 1 H2O + 1 dGDP(2-)	-10.865234	false	1.17.4.1	rhea:28030
MNXR55888	[n]	R02019	1 MNXM155 + 1 MNXM30 = 1 MNXM148 + 1 MNXM2 + 1 MNXM436	1 thioredoxin + 1 GDP = 1 thioredoxin disulfide + 1 H2O + 1 dGDP(2-)	-10.865234	false	1.17.4.1	rhea:28030
MNXR55890	[c]	R02024	1 MNXM155 + 1 MNXM220 = 1 MNXM148 + 1 MNXM2 + 1 MNXM411	1 thioredoxin + 1 CDP(3-) = 1 thioredoxin disulfide + 1 H2O + 1 dCDP(3-)	-10.865295	false	1.17.4.1	rhea:28038
MNXR55890	[m]	R02024	1 MNXM155 + 1 MNXM220 = 1 MNXM148 + 1 MNXM2 + 1 MNXM411	1 thioredoxin + 1 CDP(3-) = 1 thioredoxin disulfide + 1 H2O + 1 dCDP(3-)	-10.865295	false	1.17.4.1	rhea:28038
MNXR55890	[n]	R02024	1 MNXM155 + 1 MNXM220 = 1 MNXM148 + 1 MNXM2 + 1 MNXM411	1 thioredoxin + 1 CDP(3-) = 1 thioredoxin disulfide + 1 H2O + 1 dCDP(3-)	-10.865295	false	1.17.4.1	rhea:28038
MNXR55892	[c]	R02018	1 MNXM155 + 1 MNXM17 = 1 MNXM148 + 1 MNXM2 + 1 MNXM572	1 thioredoxin + 1 UDP = 1 thioredoxin disulfide + 1 H2O + 1 dUDP	17.299	false	1.17.4.1	rhea:28026
MNXR55892	[m]	R02018	1 MNXM155 + 1 MNXM17 = 1 MNXM148 + 1 MNXM2 + 1 MNXM572	1 thioredoxin + 1 UDP = 1 thioredoxin disulfide + 1 H2O + 1 dUDP	17.299	false	1.17.4.1	rhea:28026
MNXR55892	[n]	R02018	1 MNXM155 + 1 MNXM17 = 1 MNXM148 + 1 MNXM2 + 1 MNXM572	1 thioredoxin + 1 UDP = 1 thioredoxin disulfide + 1 H2O + 1 dUDP	17.299	false	1.17.4.1	rhea:28026
MNXR55901	[c]	R04427	1 MNXM1 + 1 MNXM1741 + 1 MNXM19 = 1 MNXM16 + 1 MNXM574	1 H(+) + 1 fecosterol + 1 S-adenosyl-L-homocysteine = 1 S-adenosyl-L-methionine + 1 zymosterol	-19.86	true	2.1.1.41	rhea:21128
MNXR55907	[c]		1 MNXM2 + 1 MNXM834 + 1 MNXM86 = 1 MNXM12 + 1 MNXM4 + 1 MNXM91432	1 H2O + 1 chenodeoxycholoyl-CoA + 1 propionyl-CoA(4-) = 1 CoA + 1 O2 + 1 3alpha,7alpha-Dihydroxy-5beta-cholestanoyl-CoA	0	true	0	bigg:SCP3x
MNXR55909	[c]	R08219	1 MNXM1 + 1 MNXM9 + 1 MNXM95176 = 1 MNXM1339 + 1 MNXM90476	1 H(+) + 1 phosphate + 1 L-selenocysteinyl-tRNA(Sec) = 1 selenophosphate + 1 L-seryl-tRNA(Sec)	-112.94098	false	2.9.1.1	metacyc:2.9.1.1-RXN
MNXR55917	[c]	R02413	1 MNXM1 + 1 MNXM6 + 1 MNXM611 = 1 MNXM5 + 1 MNXM602	1 H(+) + 1 NADPH + 1 3-dehydroshikimate = 1 NADP(+) + 1 shikimate	-3.1764526	true	1.1.1.25;1.1.1.282	rhea:17737
MNXR55917	[m]	R02413	1 MNXM1 + 1 MNXM6 + 1 MNXM611 = 1 MNXM5 + 1 MNXM602	1 H(+) + 1 NADPH + 1 3-dehydroshikimate = 1 NADP(+) + 1 shikimate	-3.1764526	true	1.1.1.25;1.1.1.282	rhea:17737
MNXR55919	[c]	R06223	1 MNXM1 + 2 MNXM34 + 1 MNXM6 = 2 MNXM11 + 1 MNXM292 + 1 MNXM5	1 H(+) + 2 (2E,6E)-farnesyl diphosphate + 1 NADPH = 2 diphosphate(3-) + 1 squalene + 1 NADP(+)	-29.92	true	2.5.1.21	rhea:25281
MNXR55928	[n]		1 MNXM167 + 1 MNXM2 = 1 MNXM1542 + 1 MNXM41	1 sucrose + 1 H2O = 1 beta-D-fructofuranose + 1 D-glucopyranose	0	true	3.2.1.20	biopath:RXN00324
MNXR55960	[c]	R03223	1 MNXM1 + 1 MNXM1135 + 1 MNXM960 = 1 MNXM11 + 1 MNXM662	1 H(+) + 1 4-amino-2-methyl-5-diphosphonatomethylpyrimidine(3-) + 1 4-methyl-5-(2-phosphonatooxyethyl)thiazole(2-) = 1 diphosphate(3-) + 1 thiamine(1+) monophosphate(2-)	9.77832	true	2.5.1.3	rhea:22328
MNXR55960	[m]	R03223	1 MNXM1 + 1 MNXM1135 + 1 MNXM960 = 1 MNXM11 + 1 MNXM662	1 H(+) + 1 4-amino-2-methyl-5-diphosphonatomethylpyrimidine(3-) + 1 4-methyl-5-(2-phosphonatooxyethyl)thiazole(2-) = 1 diphosphate(3-) + 1 thiamine(1+) monophosphate(2-)	9.77832	true	2.5.1.3	rhea:22328
MNXR55961	[c]	R09675	1 MNXM168 + 1 MNXM2769 = 1 MNXM3 + 1 MNXM481	1 adenine + 1 2'-(5''-triphosphoribosyl)-3'-dephospho-CoA = 1 ATP + 1 3'-dephospho-CoA(2-)	0	true	2.7.8.25	rhea:15117
MNXR55970	[c]	R00031	1 MNXM4 + 2 MNXM76 = 2 MNXM279	1 O2 + 2 L-tyrosine zwitterion = 2 L-dopa zwitterion	-82.8797	true	1.10.3.1;1.14.18.1	rhea:34283
MNXR55970	[n]	R00031	1 MNXM4 + 2 MNXM76 = 2 MNXM279	1 O2 + 2 L-tyrosine zwitterion = 2 L-dopa zwitterion	-82.8797	true	1.10.3.1;1.14.18.1	rhea:34283
MNXR55975	[c]	R03317	1 MNXM2 + 2 MNXM8 + 1 MNXM932 = 3 MNXM1 + 2 MNXM10 + 1 MNXM97052	1 H2O + 2 NAD(+) + 1 UDP-N-acetyl-alpha-D-mannosamine = 3 H(+) + 2 NADH(2-) + 1 UDP-N-acetyl-alpha-D-mannosaminouronate	-11.811768	true	1.1.1.336	rhea:25780
MNXR55976	[c]	R00420	1 MNXM47 = 1 MNXM932	1 UDP-N-acetyl-alpha-D-glucosamine(2-) = 1 UDP-N-acetyl-alpha-D-mannosamine	0	true	5.1.3.14	rhea:17213
MNXR55980	[c]	R00660	1 MNXM47 + 1 MNXM73 = 1 MNXM1688 + 1 MNXM9	1 UDP-N-acetyl-alpha-D-glucosamine(2-) + 1 phosphoenolpyruvate = 1 UDP-N-acetyl-3-O-(1-carboxylatovinyl)-alpha-D-glucosamine + 1 phosphate	5.8199463	true	2.5.1.7	rhea:18681
MNXR55984	[c]	R05662	1 MNXM1 + 1 MNXM1344 + 1 MNXM17 = 1 MNXM1955 + 1 MNXM47	1 H(+) + 1 undecaprenyldiphosphonato-N-acetyl-(N-acetylglucosaminyl)muramoyl-L-alanyl-gamma-D-glutamyl-L-lysyl-D-alanyl-D-alanine + 1 UDP = 1 undecaprenyldiphosphonato-N-acetylmuramoyl-L-alanyl-D-gamma-glutamyl-L-lysyl-D-alanyl-D-alanine + 1 UDP-N-acetyl-alpha-D-glucosamine(2-)	6.8974304	true	2.4.1.227	rhea:23192
MNXR55985	[c]		1 MNXM1 + 1 MNXM1242 + 1 MNXM17 = 1 MNXM2264 + 1 MNXM47	1 H(+) + 1 N-acetylmuramoyl-L-alanyl-D-glutamyl-meso-2,6-diaminopimelyl-D-alanyl-D-alanine-diphosphoundecaprenyl-N-acetylglucosamine + 1 UDP = 1 N-acetylmuramoyl-L-alanyl-D-glutamyl-meso-2,6-diaminopimelyl-D-alanyl-D-alanine-diphosphoundecaprenol + 1 UDP-N-acetyl-alpha-D-glucosamine(2-)	0	true	2.4.1.227	rhea:31227
MNXR55986	[c]	R03193	1 MNXM1 + 1 MNXM1953 + 1 MNXM7 + 1 MNXM9 = 1 MNXM3 + 1 MNXM32 + 1 MNXM785	1 H(+) + 1 UDP-N-acetylmuramoyl-L-alaninate(3-) + 1 ADP + 1 phosphate = 1 ATP + 1 L-alanine zwitterion + 1 UDP-N-acetyl-alpha-D-muramate	-6.385742	true	6.3.2.8	rhea:23372
MNXR55988	[c]	R03192	1 MNXM1 + 1 MNXM1688 + 1 MNXM6 = 1 MNXM5 + 1 MNXM785	1 H(+) + 1 UDP-N-acetyl-3-O-(1-carboxylatovinyl)-alpha-D-glucosamine + 1 NADPH = 1 NADP(+) + 1 UDP-N-acetyl-alpha-D-muramate	11.403564	true	1.1.1.158;1.3.1.98	rhea:12248
MNXR55988	[n]	R03192	1 MNXM1 + 1 MNXM1688 + 1 MNXM6 = 1 MNXM5 + 1 MNXM785	1 H(+) + 1 UDP-N-acetyl-3-O-(1-carboxylatovinyl)-alpha-D-glucosamine + 1 NADPH = 1 NADP(+) + 1 UDP-N-acetyl-alpha-D-muramate	11.403564	true	1.1.1.158;1.3.1.98	rhea:12248
MNXR55990	[c]	R06447	1 MNXM34 + 8 MNXM83 = 8 MNXM11 + 1 MNXM326	1 (2E,6E)-farnesyl diphosphate + 8 isopentenyl diphosphate = 8 diphosphate(3-) + 1 ditrans,octacis-undecaprenyl diphosphate	0	true	2.5.1.31	rhea:27551
MNXR55998	[c]		1 MNXM50 = 1 MNXM89795	1 UDP-D-glucose(2-) = 1 UDP-alpha-D-galactose	0	true	5.1.3.2	metacyc:UDPGLUCEPIM-RXN
MNXR55999	[c]	R00505	1 MNXM89795 = 1 MNXM2158	1 UDP-alpha-D-galactose = 1 UDP-alpha-D-galactofuranose	0.24	true	5.4.99.9	rhea:24132
MNXR56000	[m]		1 MNXM2 + 1 MNXM89795 = 2 MNXM1 + 1 MNXM336 + 1 MNXM80	1 H2O + 1 UDP-alpha-D-galactose = 2 H(+) + 1 alpha-D-galactose 1-phosphate(2-) + 1 UMP(2-)	0	true	3.6.1.45	seed:rxn09348
MNXR56000	[n]		1 MNXM2 + 1 MNXM89795 = 2 MNXM1 + 1 MNXM336 + 1 MNXM80	1 H2O + 1 UDP-alpha-D-galactose = 2 H(+) + 1 alpha-D-galactose 1-phosphate(2-) + 1 UMP(2-)	0	true	3.6.1.45	seed:rxn09348
MNXR56012	[c]	R04573	1 MNXM1 + 1 MNXM7 + 1 MNXM7865 + 1 MNXM9 = 1 MNXM3 + 1 MNXM669 + 1 MNXM7864	1 H(+) + 1 ADP + 1 UDP-N-acetyl-alpha-D-muramoyl-L-alanyl-gamma-D-glutamyl-L-lysyl-D-alanyl-D-alanine + 1 phosphate = 1 ATP + 1 D-alanyl-D-alanine + 1 UDP-N-acetylmuramoyl-L-alanyl-D-gamma-glutamyl-L-lysine(3-)	-7.1358643	true	6.3.2.10	kegg:R04573
MNXR56013	[m]		1 MNXM336 + 1 MNXM50 = 1 MNXM89588 + 1 MNXM89795	1 alpha-D-galactose 1-phosphate(2-) + 1 UDP-D-glucose(2-) = 1 alpha-D-glucose 1-phosphate(2-) + 1 UDP-alpha-D-galactose	0	true	2.7.7.12	metacyc:GALACTURIDYLYLTRANS-RXN
MNXR56025	[c]	R04587	1 MNXM2 + 1 MNXM2157 = 1 MNXM2036 + 1 MNXM26	1 H2O + 1 UDP-3-O-[(3R)-3-hydroxytetradecanoyl]-N-acetyl-alpha-D-glucosamine = 1 UDP-3-O-[(3R)-3-hydroxytetradecanoyl]-alpha-D-glucosamine + 1 acetate	-1.3588257	true	3.5.1.108	rhea:25209
MNXR56033	[m]		1 MNXM17 + 1 MNXM374 = 1 MNXM286 + 1 MNXM80	1 UDP + 1 dADP(3-) = 1 dATP + 1 UMP(2-)	0	true	2.7.4.14	bigg:UMPK5
MNXR56033	[n]		1 MNXM17 + 1 MNXM374 = 1 MNXM286 + 1 MNXM80	1 UDP + 1 dADP(3-) = 1 dATP + 1 UMP(2-)	0	true	2.7.4.14	bigg:UMPK5
MNXR56075	[c]		1 MNXM1456 + 1 MNXM2 + 1 MNXM89557 = 1 MNXM1482 + 1 MNXM2 + 1 MNXM20	1 3-(imidazol-4-yl)-2-oxopropyl phosphate(2-) + 1 H2O + 1 L-glutamate = 1 L-histidinol phosphate(1-) + 1 H2O + 1 2-oxoglutarate	0	true	2.6.1.9	biopath:RXN00061
MNXR56078	[c]		1 MNXM2 + 1 MNXM23 + 1 MNXM89557 = 1 MNXM2 + 1 MNXM20 + 1 MNXM32	1 H2O + 1 pyruvate + 1 L-glutamate = 1 H2O + 1 2-oxoglutarate + 1 L-alanine zwitterion	0	true	2.6.1.2	biopath:RXN00067
MNXR56078	[n]		1 MNXM2 + 1 MNXM23 + 1 MNXM89557 = 1 MNXM2 + 1 MNXM20 + 1 MNXM32	1 H2O + 1 pyruvate + 1 L-glutamate = 1 H2O + 1 2-oxoglutarate + 1 L-alanine zwitterion	0	true	2.6.1.2	biopath:RXN00067
MNXR56084	[c]		1 MNXM2 + 1 MNXM46 + 1 MNXM89557 = 1 MNXM2 + 1 MNXM20 + 1 MNXM42	1 H2O + 1 oxaloacetate + 1 L-glutamate = 1 H2O + 1 2-oxoglutarate + 1 L-aspartate(1-)	0	true	2.6.1.1	biopath:RXN00082
MNXR56084	[n]		1 MNXM2 + 1 MNXM46 + 1 MNXM89557 = 1 MNXM2 + 1 MNXM20 + 1 MNXM42	1 H2O + 1 oxaloacetate + 1 L-glutamate = 1 H2O + 1 2-oxoglutarate + 1 L-aspartate(1-)	0	true	2.6.1.1	biopath:RXN00082
MNXR56095	[m]		1 MNXM2 + 1 MNXM53 + 1 MNXM69 = 1 MNXM2 + 1 MNXM29 + 1 MNXM392	1 H2O + 1 L-serine + 1 glyoxylate = 1 H2O + 1 glycine + 1 3-hydroxypyruvate	0	true	2.6.1.45	biopath:RXN00119
MNXR56124	[n]		1 MNXM172 + 1 MNXM2 + 1 MNXM89557 = 1 MNXM192 + 1 MNXM2 + 1 MNXM20	1 4-oxobutanoate + 1 H2O + 1 L-glutamate = 1 4-aminobutanoate + 1 H2O + 1 2-oxoglutarate	0	true	2.6.1.19	biopath:RXN00235
MNXR56124	[x]		1 MNXM172 + 1 MNXM2 + 1 MNXM89557 = 1 MNXM192 + 1 MNXM2 + 1 MNXM20	1 4-oxobutanoate + 1 H2O + 1 L-glutamate = 1 4-aminobutanoate + 1 H2O + 1 2-oxoglutarate	0	true	2.6.1.19	biopath:RXN00235
MNXR56167	[n]		1 MNXM2 + 1 MNXM23 + 1 MNXM29 = 1 MNXM2 + 1 MNXM32 + 1 MNXM69	1 H2O + 1 pyruvate + 1 glycine = 1 H2O + 1 L-alanine zwitterion + 1 glyoxylate	0	true	2.6.1.44	biopath:RXN00394
MNXR5617	[c]	R00397	1 MNXM1 + 1 MNXM42 = 1 MNXM13 + 1 MNXM32	1 H(+) + 1 L-aspartate(1-) = 1 CO(2) + 1 L-alanine zwitterion	-3.67587	true	4.1.1.12	rhea:12621
MNXR5617	[x]	R00397	1 MNXM1 + 1 MNXM42 = 1 MNXM13 + 1 MNXM32	1 H(+) + 1 L-aspartate(1-) = 1 CO(2) + 1 L-alanine zwitterion	-3.67587	true	4.1.1.12	rhea:12621
MNXR56213	[c]		1 MNXM2 + 1 MNXM245 + 1 MNXM89557 = 1 MNXM101 + 1 MNXM2 + 1 MNXM20	1 H2O + 1 L-glutamic 5-semialdehyde zwitterion + 1 L-glutamate = 1 L-ornithinium(1+) + 1 H2O + 1 2-oxoglutarate	0	true	2.6.1.13	biopath:RXN00609
MNXR56213	[m]		1 MNXM2 + 1 MNXM245 + 1 MNXM89557 = 1 MNXM101 + 1 MNXM2 + 1 MNXM20	1 H2O + 1 L-glutamic 5-semialdehyde zwitterion + 1 L-glutamate = 1 L-ornithinium(1+) + 1 H2O + 1 2-oxoglutarate	0	true	2.6.1.13	biopath:RXN00609
[truncated: 3,608 more rows]
