# Supplementary material for: Compartmentalized metabolic network reconstruction of microbial communities to determine the effect of agricultural intervention on soils
Source: PLoS One. 2017 Aug 2;12(8):e0181826. doi: 10.1371/journal.pone.0181826 (PMC5540551; doi:10.1371/journal.pone.0181826)
Supplement: S6 Table — (XLSX) [file pone.0181826.s006.xlsx]

## Sheet: S6 Table
#MNX_ID	Compartment	Kegg_ID	Equation	Description	Δ G	Balance	EC	Source
MNXR1000	[c]	R05639	1 MNXM1 + 1 MNXM1036 + 1 MNXM6 = 1 MNXM5 + 1 MNXM913	1 H(+) + 1 4,4-dimethyl-5alpha-cholesta-8,14,24-trien-3beta-ol + 1 NADPH = 1 NADP(+) + 1 14-demethyllanosterol	1.26353	true	1.3.1.70	rhea:18561
MNXR10010	[c]		1 MNXM2 + 1 MNXM204 = 1 MNXM164 + 1 MNXM4	1 H2O + 1 3,4-dihydroxybenzoate = 1 4-hydroxybenzoate + 1 O2	0	false	1.1.1.24	brenda:BS187889
MNXR10045	[c]		1 MNXM11519 = 1 MNXM4 + 1 MNXM922	1 Ergost-8(14)-en-3-one = 1 O2 + 1 ergosterol	0	false	1.1.3.6	brenda:BS188850
MNXR10064	[c]		1 MNXM6 + 1 MNXM830 = 1 MNXM5 + 1 MNXM830	1 NADPH + 1 5alpha-cholesta-7,24-dien-3beta-ol = 1 NADP(+) + 1 5alpha-cholesta-7,24-dien-3beta-ol	0	false	1.3.1.72	brenda:BS189399
MNXR10073	[c]	R06092	2 MNXM105 = 1 MNXM1142 + 1 MNXM2	2 beta-D-glucose = 1 beta-cellobiose + 1 H2O	0	true	3.2.1.108;3.2.1.21;3.2.1.74	kegg:R06092
MNXR10112	[c]	R04424	1 MNXM9861 = 1 MNXM1792 + 1 MNXM2	1 2-methylcitrate(3-) = 1 (Z)-but-2-ene-1,2,3-tricarboxylate + 1 H2O	0.912994	true	4.2.1.79	kegg:R04424
MNXR10113	[c]	R05562	1 MNXM1 + 1 MNXM1545 + 1 MNXM2 = 1 MNXM117 + 1 MNXM13 + 1 MNXM15	1 H(+) + 1 biuret + 1 H2O = 1 urea + 1 CO(2) + 1 NH4(+)	0	true	3.5.1.84	kegg:R05562
MNXR10138	[n]		1 MNXM22 + 1 MNXM23 = 1 MNXM3041 + 1 MNXM4	1 hydrogen peroxide + 1 pyruvate = 1 lactate + 1 O2	0	true	1.1.3.15	brenda:BS257488
MNXR10139	[n]		1 MNXM285 + 1 MNXM4 = 1 MNXM22 + 1 MNXM23	1 (R)-lactate + 1 O2 = 1 hydrogen peroxide + 1 pyruvate	0	true	1.1.3.15	brenda:BS257489
MNXR10167	[n]		1 MNXM2 + 1 MNXM23 + 1 MNXM9 = 1 MNXM13 + 1 MNXM22 + 1 MNXM280	1 H2O + 1 pyruvate + 1 phosphate = 1 CO(2) + 1 hydrogen peroxide + 1 acetyl phosphate(2-)	0	false	1.2.3.3	brenda:BS258276
MNXR10196	[c]		1 MNXM2 + 1 MNXM4 + 1 MNXM976 = 1 MNXM15 + 1 MNXM22 + 1 MNXM4302	1 H2O + 1 O2 + 1 D-proline zwitterion = 1 NH4(+) + 1 hydrogen peroxide + 1 2-oxopentanoate	0	false	1.4.3.1;1.4.3.3	brenda:BS258961
MNXR10203	[n]		1 MNXM17054 + 1 MNXM2 + 1 MNXM4 = 1 MNXM15 + 1 MNXM159 + 1 MNXM22	1 D-alpha-aminobutyric acid + 1 H2O + 1 O2 = 1 NH4(+) + 1 2-oxobutanoate + 1 hydrogen peroxide	0	true	1.4.3.3	brenda:BS259039
MNXR10213	[c]		1 MNXM15 + 1 MNXM22 + 1 MNXM315 = 1 MNXM1373 + 1 MNXM2 + 1 MNXM4	1 NH4(+) + 1 hydrogen peroxide + 1 3-(indol-3-yl)pyruvate = 1 D-tryptophan zwitterion + 1 H2O + 1 O2	0	true	1.4.3.3	brenda:BS259053
MNXR10216	[c]		1 MNXM15 + 1 MNXM22 + 1 MNXM575 = 1 MNXM1819 + 1 MNXM2 + 1 MNXM4	1 NH4(+) + 1 hydrogen peroxide + 1 2-oxoglutaramate = 1 D-glutamine + 1 H2O + 1 O2	0	true	1.4.3.3	brenda:BS259057
MNXR10217	[c]		1 MNXM2 + 1 MNXM29 + 1 MNXM4 = 1 MNXM15 + 1 MNXM22 + 1 MNXM39	1 H2O + 1 glycine + 1 O2 = 1 NH4(+) + 1 hydrogen peroxide + 1 formate	0	false	1.4.3.3	brenda:BS259058
MNXR1022	[c]	R05641	1 MNXM1 + 1 MNXM1109 + 1 MNXM6 = 1 MNXM5 + 1 MNXM922	1 H(+) + 1 ergosta-5,7,22,24(28)-tetraen-3beta-ol + 1 NADPH = 1 NADP(+) + 1 ergosterol	8.13353	true	1.3.1.71	rhea:18501
MNXR10221	[c]	R07400	1 MNXM15 + 1 MNXM22 + 1 MNXM2752 = 1 MNXM1321 + 1 MNXM2 + 1 MNXM4	1 NH4(+) + 1 hydrogen peroxide + 1 (7R)-7-(5-carboxy-5-oxopentanamido)cephalosporanate(2-) = 1 cephalosporin C(1-) + 1 H2O + 1 O2	-23.0227	true	1.4.3.3	kegg:R07400
MNXR10236	[c]	R00794	1 MNXM1 + 1 MNXM10 + 1 MNXM207 = 1 MNXM107 + 1 MNXM2 + 1 MNXM8	1 H(+) + 1 NADH(2-) + 1 nitrate = 1 nitrite + 1 H2O + 1 NAD(+)	88.7388	true	1.17.3.2;1.7.1.1;1.7.1.2	rhea:17913
MNXR10236	[m]	R00794	1 MNXM1 + 1 MNXM10 + 1 MNXM207 = 1 MNXM107 + 1 MNXM2 + 1 MNXM8	1 H(+) + 1 NADH(2-) + 1 nitrate = 1 nitrite + 1 H2O + 1 NAD(+)	88.7388	true	1.17.3.2;1.7.1.1;1.7.1.2	rhea:17913
MNXR10293	[c]		1 MNXM2 + 1 MNXM2952 + 1 MNXM570 = 1 MNXM3185 + 1 MNXM4 + 1 MNXM94	1 H2O + 1 6,7-dihydropteridine + 1 5-hydroxy-L-tryptophan zwitterion = 1 5,6,7,8-tetrahydropteridine + 1 O2 + 1 L-tryptophan zwitterion	0	true	1.14.16.4	brenda:BS288181
MNXR10335	[c]	R00608	1 MNXM22 + 1 MNXM56 = 1 MNXM157 + 1 MNXM4	1 hydrogen peroxide + 1 formaldehyde = 1 methanol + 1 O2	-25.2	true	1.1.3.13	metacyc:METHANOL-OXIDASE-RXN
MNXR10335	[n]	R00608	1 MNXM22 + 1 MNXM56 = 1 MNXM157 + 1 MNXM4	1 hydrogen peroxide + 1 formaldehyde = 1 methanol + 1 O2	-25.2	true	1.1.3.13	metacyc:METHANOL-OXIDASE-RXN
MNXR10355	[c]	R07504	1 MNXM1 + 1 MNXM19 + 1 MNXM4488 = 1 MNXM16 + 1 MNXM5121	1 H(+) + 1 S-adenosyl-L-homocysteine + 1 beta-tocopherol = 1 S-adenosyl-L-methionine + 1 delta-tocopherol	-20.64	true	2.1.1.95	metacyc:RXN-2562
MNXR10355	[n]	R07504	1 MNXM1 + 1 MNXM19 + 1 MNXM4488 = 1 MNXM16 + 1 MNXM5121	1 H(+) + 1 S-adenosyl-L-homocysteine + 1 beta-tocopherol = 1 S-adenosyl-L-methionine + 1 delta-tocopherol	-20.64	true	2.1.1.95	metacyc:RXN-2562
MNXR10366	[c]		1 MNXM1 + 1 MNXM1152 + 1 MNXM12 = 1 MNXM101 + 1 MNXM92	1 H(+) + 1 N(2)-succinyl-L-ornithinate(1-) + 1 CoA = 1 L-ornithinium(1+) + 1 succinyl-CoA(5-)	0	true	2.3.1.109	metacyc:RXN-7561
MNXR10420	[c]	R04333	1 MNXM1379 + 1 MNXM41 = 1 MNXM127 + 1 MNXM1879	1 indole-3-acetyl-1D-myo-inositol + 1 D-glucopyranose = 1 myo-inositol + 1 1-O-(indol-3-ylacetyl)-beta-D-glucose	0	true	2.3.1.72	rhea:21180
MNXR10437	[c]	R00931	1 MNXM2 + 1 MNXM46 + 1 MNXM86 = 1 MNXM1 + 1 MNXM12 + 1 MNXM9861	1 H2O + 1 oxaloacetate + 1 propionyl-CoA(4-) = 1 H(+) + 1 CoA + 1 2-methylcitrate(3-)	-13.5254	true	2.3.3.5;4.1.3.31	kegg:R00931
MNXR1045	[c]	R00009	2 MNXM2 + 1 MNXM4 = 2 MNXM22	2 H2O + 1 O2 = 2 hydrogen peroxide	-45.454	true	1.11.1.21;1.11.1.6	rhea:20309
MNXR1048	[c]	R00817	2 MNXM1 + 1 MNXM1144 = 1 MNXM181 + 1 MNXM4	2 H(+) + 1 cis,cis-muconate = 1 catechol + 1 O2	-98.3923	true	1.13.11.1	rhea:23852
MNXR10573	[c]		1 MNXM339 + 1 MNXM765 = 1 MNXM41 + 1 MNXM601	1 D-glucono-1,5-lactone + 1 pyrroloquinoline quinol(3-) = 1 D-glucopyranose + 1 pyrroloquinoline quinone	0	false	1.1.5.2	seed:rxn12200
MNXR1064	[c]	R00150	2 MNXM1 + 1 MNXM138 + 1 MNXM7 = 1 MNXM13 + 1 MNXM15 + 1 MNXM3	2 H(+) + 1 carbamoyl phosphate(2-) + 1 ADP = 1 CO(2) + 1 NH4(+) + 1 ATP	4.71411	true	2.7.2.2	rhea:10152
MNXR1064	[n]	R00150	2 MNXM1 + 1 MNXM138 + 1 MNXM7 = 1 MNXM13 + 1 MNXM15 + 1 MNXM3	2 H(+) + 1 carbamoyl phosphate(2-) + 1 ADP = 1 CO(2) + 1 NH4(+) + 1 ATP	4.71411	true	2.7.2.2	rhea:10152
MNXR1067	[c]	R07641	2 MNXM1 + 1 MNXM138 + 2 MNXM7 + 1 MNXM9 = 1 MNXM15 + 2 MNXM3 + 1 MNXM60	2 H(+) + 1 carbamoyl phosphate(2-) + 2 ADP + 1 phosphate = 1 NH4(+) + 2 ATP + 1 bicarbonate	-6.534	true	6.3.4.16;6.3.5.5	rhea:18029
MNXR10720	[c]		1 MNXM2 + 1 MNXM368 = 1 MNXM1 + 1 MNXM218 + 1 MNXM682	1 H2O + 1 sn-glycero-3-phosphoethanolamine zwitterion = 1 H(+) + 1 ethanolamine + 1 glycerol 1-phosphate	0	true	3.1.4.46	brenda:BS360971
MNXR10769	[c]	R07164	1 MNXM2 + 1 MNXM42 + 1 MNXM8 = 1 MNXM1 + 1 MNXM10 + 1 MNXM15 + 1 MNXM46	1 H2O + 1 L-aspartate(1-) + 1 NAD(+) = 1 H(+) + 1 NADH(2-) + 1 NH4(+) + 1 oxaloacetate	8.687	true	1.4.1.21	rhea:11788
MNXR10798	[c]	R03893	1 MNXM2 + 1 MNXM2084 = 1 MNXM1 + 1 MNXM472	1 H2O + 1 4-carboxylatomethylenebut-2-en-4-olide = 1 H(+) + 1 maleylacetate	-3.97124	true	3.1.1.45	metacyc:CARBOXYMETHYLENEBUTENOLIDASE-RXN
MNXR1099	[c]	R01801	1 MNXM1 + 1 MNXM31 + 1 MNXM871 = 1 MNXM201 + 1 MNXM66	1 H(+) + 1 CMP + 1 3-(3-sn-phosphatidyl)-sn-glycerol 1-phosphate = 1 a CDP-diacylglycerol + 1 sn-glycerol 3-phosphate(2-)	45.7244	true	2.7.8.5	rhea:12593
MNXR11014	[c]	R01977	1 MNXM1 + 1 MNXM133 + 1 MNXM6 = 1 MNXM1058 + 1 MNXM5	1 H(+) + 1 acetoacetyl-CoA(4-) + 1 NADPH = 1 (R)-3-hydroxybutanoyl-CoA(4-) + 1 NADP(+)	-0.166504	true	1.1.1.36	metacyc:RXN-5901
MNXR1102	[c]	R05634	1 MNXM1 + 1 MNXM1641 + 1 MNXM7 = 1 MNXM1642 + 1 MNXM3	1 H(+) + 1 4-CDP-2-C-methyl-D-erythritol 2-phosphate + 1 ADP = 1 4-CDP-2-C-methyl-D-erythritol(2-) + 1 ATP	-17.3123	true	2.7.1.148	rhea:18437
MNXR11052	[c]	R00802	1 MNXM167 + 1 MNXM2 = 1 MNXM1542 + 1 MNXM99	1 sucrose + 1 H2O = 1 beta-D-fructofuranose + 1 alpha-D-glucose	-6.793	true	3.2.1.20;3.2.1.21;3.2.1.26;3.2.1.48	rhea:33795
MNXR11078	[c]	R06985	1 MNXM1 + 1 MNXM6 + 1 MNXM753 = 1 MNXM5 + 1 MNXM553	1 H(+) + 1 NADPH + 1 trans-hex-2-enoyl-CoA = 1 NADP(+) + 1 hexanoyl-CoA	-16.55	true	1.3.1.38;1.3.1.8	kegg:R06985
MNXR11079	[c]	R03776	1 MNXM1 + 1 MNXM6 + 1 MNXM784 = 1 MNXM342 + 1 MNXM5	1 H(+) + 1 NADPH + 1 trans-oct-2-enoyl-CoA = 1 octanoyl-CoA(4-) + 1 NADP(+)	16.55	true	1.3.1.38;1.3.1.8	kegg:R03776
MNXR11091	[n]		1 MNXM13 + 2 MNXM2 + 1 MNXM254 = 1 MNXM29 + 1 MNXM4	1 CO(2) + 2 H2O + 1 hydrogen cyanide = 1 glycine + 1 O2	0	true	1.4.99.5	brenda:BS370171
MNXR111	[c]	R04880	1 MNXM2931 + 1 MNXM8 = 1 MNXM1 + 1 MNXM10 + 1 MNXM1633	1 3,4-dihydroxyphenylethyleneglycol + 1 NAD(+) = 1 H(+) + 1 NADH(2-) + 1 3,4-dihydroxymandelaldehyde	2.54178	true	1.1.1.1	rhea:31147
MNXR111	[m]	R04880	1 MNXM2931 + 1 MNXM8 = 1 MNXM1 + 1 MNXM10 + 1 MNXM1633	1 3,4-dihydroxyphenylethyleneglycol + 1 NAD(+) = 1 H(+) + 1 NADH(2-) + 1 3,4-dihydroxymandelaldehyde	2.54178	true	1.1.1.1	rhea:31147
MNXR11169	[c]		1 MNXM276 + 1 MNXM76 = 1 MNXM153 + 1 MNXM61	1 4-methylthio-2-oxobutanoate + 1 L-tyrosine zwitterion = 1 3-(4-hydroxyphenyl)pyruvate + 1 L-methionine zwitterion	0	true	2.6.1.57	seed:rxn11208
MNXR11170	[c]		1 MNXM276 + 1 MNXM97 = 1 MNXM210 + 1 MNXM61	1 4-methylthio-2-oxobutanoate + 1 L-phenylalanine = 1 keto-phenylpyruvate + 1 L-methionine zwitterion	0	true	2.6.1.28;2.6.1.57	metacyc:RXN-7708
MNXR11171	[c]		1 MNXM276 + 1 MNXM94 = 1 MNXM315 + 1 MNXM61	1 4-methylthio-2-oxobutanoate + 1 L-tryptophan zwitterion = 1 3-(indol-3-yl)pyruvate + 1 L-methionine zwitterion	0	true	2.6.1.57	seed:rxn11348
MNXR11337	[c]		1 MNXM2 + 1 MNXM2683 = 1 MNXM105	1 H2O + 1 hydroquinone O-beta-D-glucopyranoside = 1 beta-D-glucose	0	false	3.2.1.21	brenda:BS370867
MNXR11400	[c]		1 MNXM2 + 1 MNXM42 + 1 MNXM93 = 1 MNXM15 + 1 MNXM25 + 1 MNXM46	1 H2O + 1 L-aspartate(1-) + 1 fumarate(2-) = 1 NH4(+) + 1 succinate(2-) + 1 oxaloacetate	0	true	1.4.3.16	brenda:BS371006
MNXR11417	[c]		1 MNXM520 + 1 MNXM8900 = 1 MNXM372 + 1 MNXM399 + 1 MNXM921	1 reduced coenzyme F420 + 1 N-(7-[(2-sulfoethyl)dithio]heptanoyl)-3-O-phospho-L-threonine = 1 coenzyme gamma-F420-2(4-) + 1 coenzyme M + 1 coenzyme B(3-)	0	false	1.8.98.1	brenda:BS371047
MNXR11471	[c]		1 MNXM1503 + 1 MNXM2 = 1 MNXM167 + 1 MNXM390	1 stachyose + 1 H2O = 1 sucrose + 1 alpha-D-galactose	0	false	3.2.1.22	brenda:BS371168
MNXR11502	[c]		1 MNXM2 + 1 MNXM31 = 1 MNXM761 + 1 MNXM9	1 H2O + 1 CMP = 1 cytosine + 1 phosphate	0	false	3.1.3.31;3.1.3.5	brenda:BS372113
MNXR1151	[c]	R08557	1 MNXM1 + 1 MNXM10 + 1 MNXM457 = 1 MNXM8 + 1 MNXM90	1 H(+) + 1 NADH(2-) + 1 betaine aldehyde = 1 NAD(+) + 1 choline	2.54182	true	1.1.1;1.1.1.1;1.1.99.1	rhea:33051
MNXR1151	[m]	R08557	1 MNXM1 + 1 MNXM10 + 1 MNXM457 = 1 MNXM8 + 1 MNXM90	1 H(+) + 1 NADH(2-) + 1 betaine aldehyde = 1 NAD(+) + 1 choline	2.54182	true	1.1.1;1.1.1.1;1.1.99.1	rhea:33051
MNXR11515	[c]		1 MNXM1475 + 1 MNXM2 = 1 MNXM26 + 1 MNXM996	1 fluoroacetate + 1 H2O = 1 acetate + 1 fluoride	0	false	3.8.1.3	brenda:BS373202
MNXR1156	[c]	R01028	1 MNXM1 + 1 MNXM58 + 1 MNXM90 = 1 MNXM1547 + 1 MNXM2	1 H(+) + 1 sulfate + 1 choline = 1 choline sulfate + 1 H2O	-52.6154	true	3.1.6.6	rhea:20820
MNXR11564	[c]	R07188	1 MNXM1 + 1 MNXM10 + 1 MNXM217 + 1 MNXM4 = 1 MNXM5407 + 1 MNXM8	1 H(+) + 1 NADH(2-) + 1 benzoate + 1 O2 = 1 1,6-dihydroxycyclohexa-2,4-diene-1-carboxylate + 1 NAD(+)	-71.6797	true	1.14.12.10	kegg:R07188
MNXR1159	[c]	R01715	1 MNXM337 = 1 MNXM503	1 chorismate(2-) = 1 prephenate	-9.8	true	5.4.99.5	rhea:13897
MNXR1159	[m]	R01715	1 MNXM337 = 1 MNXM503	1 chorismate(2-) = 1 prephenate	-9.8	true	5.4.99.5	rhea:13897
MNXR1160	[c]	R01714	1 MNXM337 + 1 MNXM9 = 1 MNXM1365	1 chorismate(2-) + 1 phosphate = 1 5-O-(1-carboxylatovinyl)-3-phosphonatoshikimate	3.42645	true	4.2.3.5	rhea:21020
MNXR1160	[m]	R01714	1 MNXM337 + 1 MNXM9 = 1 MNXM1365	1 chorismate(2-) + 1 phosphate = 1 5-O-(1-carboxylatovinyl)-3-phosphonatoshikimate	3.42645	true	4.2.3.5	rhea:21020
MNXR11605	[c]		1 MNXM107 + 1 MNXM2819 = 1 MNXM228 + 1 MNXM3330	1 nitrite + 1 electron donor = 1 nitric oxide + 1 oxidized electron donor	0	false	1.7.2.1	brenda:BS375202
MNXR1161	[c]	R01302	1 MNXM164 + 1 MNXM23 = 1 MNXM337	1 4-hydroxybenzoate + 1 pyruvate = 1 chorismate(2-)	-28.4359	true	4.1.3.40	rhea:16505
MNXR11613	[n]	R04946	1 MNXM1 + 1 MNXM1837 + 1 MNXM25 = 1 MNXM727 + 1 MNXM820	1 H(+) + 1 L-selenocystathionine + 1 succinate(2-) = 1 L-selenocysteine zwitterion + 1 O-succinyl-L-homoserinate(1-)	0	true	2.5.1.48	kegg:R04946
MNXR1168	[c]		1 MNXM1 + 1 MNXM11 + 1 MNXM14 + 1 MNXM1704 = 1 MNXM1258 + 1 MNXM3 + 1 MNXM55	1 H(+) + 1 diphosphate(3-) + 1 AMP + 1 1D-myo-inositol 2-(L-cysteiniumylamino)-2-deoxy-alpha-D-glucopyranoside = 1 1D-myo-inositol 2-ammonio-2-deoxy-alpha-D-glucopyranoside + 1 ATP + 1 L-cysteine zwitterion	0	true	6.3.1.13	rhea:26176
MNXR1169	[c]		1 MNXM1 + 1 MNXM10 + 1 MNXM4 + 1 MNXM438 = 1 MNXM2161 + 1 MNXM8	1 H(+) + 1 NADH(2-) + 1 O2 + 1 (2E)-3-phenylprop-2-enoate = 1 (2E)-3-(cis-5,6-dihydroxycyclohexa-1,3-dien-1-yl)prop-2-enoate + 1 NAD(+)	0	true	1.14.12.19	rhea:25058
MNXR11716	[c]	R06979	1 MNXM2 + 1 MNXM2227 = 1 MNXM2023	1 H2O + 1 ectoine zwitterion = 1 N(4)-acetyl-L-2,4-diaminobutyric acid zwitterion	-2.997	true	4.2.1.108	rhea:17281
MNXR1173	[c]	R00237	1 MNXM21 + 1 MNXM23 = 1 MNXM1251	1 acetyl-CoA(4-) + 1 pyruvate = 1 (3S)-citramalyl-CoA(5-)	5.45648	true	4.1.3.22;4.1.3.24;4.1.3.25	rhea:22612
MNXR120	[c]	R02521	1 MNXM13 + 1 MNXM345 = 1 MNXM153 + 1 MNXM4	1 CO(2) + 1 homogentisate = 1 3-(4-hydroxyphenyl)pyruvate + 1 O2	-109.72	true	1.13.11.27	rhea:16189
MNXR120	[m]	R02521	1 MNXM13 + 1 MNXM345 = 1 MNXM153 + 1 MNXM4	1 CO(2) + 1 homogentisate = 1 3-(4-hydroxyphenyl)pyruvate + 1 O2	-109.72	true	1.13.11.27	rhea:16189
MNXR12066	[c]	R10035	1 MNXM2 + 1 MNXM3012 = 1 MNXM105 + 1 MNXM768	1 H2O + 1 dhurrin = 1 beta-D-glucose + 1 (S)-4-hydroxymandelonitrile	0	true	3.2.1;3.2.1.21	metacyc:RXN-9588
MNXR12066	[m]	R10035	1 MNXM2 + 1 MNXM3012 = 1 MNXM105 + 1 MNXM768	1 H2O + 1 dhurrin = 1 beta-D-glucose + 1 (S)-4-hydroxymandelonitrile	0	true	3.2.1;3.2.1.21	metacyc:RXN-9588
MNXR12154	[c]		1 MNXM2 + 1 MNXM584 = 1 MNXM490	1 H2O + 1 allantoate = 1 (-)-ureidoglycolate	0	false	3.5.3.4	brenda:BS381377
MNXR12173	[c]	R06927	1 MNXM1 + 1 MNXM10 + 1 MNXM4972 = 1 MNXM4910 + 1 MNXM8	1 H(+) + 1 NADH(2-) + 1 2-naphthaldehyde = 1 (2-naphthyl)methanol + 1 NAD(+)	3.67	true	1.1.1.1;1.1.1.90	kegg:R06927
MNXR1227	[c]	R05700	1 MNXM2 + 1 MNXM8 + 1 MNXM858 = 2 MNXM1 + 1 MNXM10 + 1 MNXM573	1 H2O + 1 NAD(+) + 1 coniferyl aldehyde = 2 H(+) + 1 NADH(2-) + 1 ferulate	-9.803	true	1.2.1.68	rhea:23968
MNXR12283	[c]		1 MNXM2 + 1 MNXM332 = 1 MNXM9	1 H2O + 1 triphosphate(4-) = 1 phosphate	0	false	3.6.1.1	brenda:BS383385
MNXR12293	[c]	R07669	1 MNXM2 + 1 MNXM6187 = 1 MNXM1 + 1 MNXM43 + 1 MNXM5066	1 H2O + 1 beta-hexachlorocyclohexane = 1 H(+) + 1 Cl(-) + 1 beta-2,3,4,5,6-Pentachlorocyclohexanol	0	true	3.8.1.5	kegg:R07669
MNXR12383	[c]		1 MNXM133 + 1 MNXM21 = 1 MNXM12 + 1 MNXM26	1 acetoacetyl-CoA(4-) + 1 acetyl-CoA(4-) = 1 CoA + 1 acetate	0	false	2.3.1.16	brenda:BS386184
MNXR12564	[n]		1 MNXM4 + 1 MNXM56 = 1 MNXM22 + 1 MNXM39	1 O2 + 1 formaldehyde = 1 hydrogen peroxide + 1 formate	0	false	1.1.3.13	brenda:BS386471
MNXR12573	[c]		1 MNXM22 + 1 MNXM349 = 1 MNXM222 + 1 MNXM4	1 hydrogen peroxide + 1 glycolaldehyde = 1 glycolate + 1 O2	0	false	1.1.3.15	brenda:BS386493
MNXR12667	[n]		1 MNXM2 + 1 MNXM23 + 1 MNXM4 + 1 MNXM9 = 1 MNXM13 + 1 MNXM22 + 1 MNXM26 + 1 MNXM280	1 H2O + 1 pyruvate + 1 O2 + 1 phosphate = 1 CO(2) + 1 hydrogen peroxide + 1 acetate + 1 acetyl phosphate(2-)	0	false	1.2.3.3	brenda:BS386674
MNXR1272	[c]	R03220	2 MNXM1 + 1 MNXM4 + 1 MNXM410 = 2 MNXM13 + 2 MNXM2 + 1 MNXM351	2 H(+) + 1 O2 + 1 coproporphyrinogen III(4-) = 2 CO(2) + 2 H2O + 1 protoporphyrinogen(2-)	-88.9652	true	1.3.3.3	rhea:18257
MNXR1273	[c]	R06895	2 MNXM13 + 2 MNXM316 + 1 MNXM351 + 2 MNXM61 = 2 MNXM16 + 1 MNXM410	2 CO(2) + 2 5'-deoxyadenosine + 1 protoporphyrinogen(2-) + 2 L-methionine zwitterion = 2 S-adenosyl-L-methionine + 1 coproporphyrinogen III(4-)	-27.5312	true	1.3.99.22	rhea:15425
MNXR1273	[n]	R06895	2 MNXM13 + 2 MNXM316 + 1 MNXM351 + 2 MNXM61 = 2 MNXM16 + 1 MNXM410	2 CO(2) + 2 5'-deoxyadenosine + 1 protoporphyrinogen(2-) + 2 L-methionine zwitterion = 2 S-adenosyl-L-methionine + 1 coproporphyrinogen III(4-)	-27.5312	true	1.3.99.22	rhea:15425
MNXR12865	[c]	R07670	1 MNXM2 + 1 MNXM5066 = 1 MNXM1 + 1 MNXM43 + 1 MNXM8333	1 H2O + 1 beta-2,3,4,5,6-Pentachlorocyclohexanol = 1 H(+) + 1 Cl(-) + 1 beta-2,3,5,6-Tetrachloro-1,4-cyclohexanediol	0	true	3.8.1.5	kegg:R07670
MNXR1298	[c]	R00351	1 MNXM2 + 1 MNXM21 + 1 MNXM46 = 1 MNXM1 + 1 MNXM12 + 1 MNXM131	1 H2O + 1 acetyl-CoA(4-) + 1 oxaloacetate = 1 H(+) + 1 CoA + 1 citrate	-10.5153	true	2.3.3.1;2.3.3.3;4.1.3.7	rhea:16845
MNXR1298	[m]	R00351	1 MNXM2 + 1 MNXM21 + 1 MNXM46 = 1 MNXM1 + 1 MNXM12 + 1 MNXM131	1 H2O + 1 acetyl-CoA(4-) + 1 oxaloacetate = 1 H(+) + 1 CoA + 1 citrate	-10.5153	true	2.3.3.1;2.3.3.3;4.1.3.7	rhea:16845
MNXR13031	[c]		1 MNXM1 + 1 MNXM12 + 1 MNXM188 = 1 MNXM1182 + 1 MNXM2	1 H(+) + 1 CoA + 1 anthranilate = 1 anthraniloyl-CoA(4-) + 1 H2O	0	true	3.1.2.23	brenda:BS398635
MNXR13039	[c]		1 MNXM2 + 1 MNXM2463 = 1 MNXM1 + 1 MNXM12 + 1 MNXM1977	1 H2O + 1 2,3-dihydroxy-2,3-dihydrobenzoyl-CoA(4-) = 1 H(+) + 1 CoA + 1 2,3-dihydroxy-2,3-dihydrobenzoate	0	true	3.1.2.23	brenda:BS398654
MNXR1304	[c]		1 MNXM173 + 1 MNXM21 = 1 MNXM1028 + 1 MNXM12	1 (R)-carnitine + 1 acetyl-CoA(4-) = 1 O-acetylcarnitine + 1 CoA	0	true	2.3.1.7	metacyc:CARNITINE-O-ACETYLTRANSFERASE-RXN
MNXR13050	[c]		1 MNXM2 + 1 MNXM2572 = 2 MNXM1 + 1 MNXM43 + 1 MNXM472	1 H2O + 1 (2-chloro-5-oxo-2,5-dihydro-2-furyl)acetate = 2 H(+) + 1 Cl(-) + 1 maleylacetate	0	true	3.1.1.45	metacyc:RXN-9913
MNXR1306	[c]	R00974	1 MNXM1 + 1 MNXM2 + 1 MNXM761 = 1 MNXM15 + 1 MNXM158	1 H(+) + 1 H2O + 1 cytosine = 1 NH4(+) + 1 uracil	8.627	true	3.5.4.1	rhea:20605
MNXR13060	[c]		1 MNXM357 = 1 MNXM570	1 serotonin = 1 5-hydroxy-L-tryptophan zwitterion	0	false	4.1.1.28	brenda:BS398692
MNXR13067	[c]		1 MNXM1236 = 1 MNXM21 + 1 MNXM23	1 L-citramalate(2-) = 1 acetyl-CoA(4-) + 1 pyruvate	0	false	2.3.1.182	brenda:BS398713
MNXR13127	[n]		2 MNXM1 + 1 MNXM126 + 1 MNXM2074 = 1 MNXM1276 + 1 MNXM4	2 H(+) + 1 3-phospho-D-glycerate + 1 2-phosphonatoglycolate(3-) = 1 D-ribulose 1,5-bisphosphate(4-) + 1 O2	0	true	4.1.1;4.1.1.39	metacyc:RXN-961
MNXR13154	[c]		1 MNXM2 + 1 MNXM55 = 1 MNXM15 + 1 MNXM23	1 H2O + 1 L-cysteine zwitterion = 1 NH4(+) + 1 pyruvate	0	false	4.4.1.8	brenda:BS398913
MNXR13159	[c]		1 MNXM2 + 1 MNXM279 + 1 MNXM2952 = 1 MNXM3185 + 1 MNXM4 + 1 MNXM76	1 H2O + 1 L-dopa zwitterion + 1 6,7-dihydropteridine = 1 5,6,7,8-tetrahydropteridine + 1 O2 + 1 L-tyrosine zwitterion	0	true	1.14.16.2	brenda:BS398928
MNXR1317	[c]	R00571	2 MNXM1 + 1 MNXM63 + 1 MNXM7 + 1 MNXM9 = 1 MNXM121 + 1 MNXM15 + 1 MNXM3	2 H(+) + 1 CTP + 1 ADP + 1 phosphate = 1 UTP + 1 NH4(+) + 1 ATP	-1.674	true	6.3.4.2	rhea:16597
MNXR1317	[m]	R00571	2 MNXM1 + 1 MNXM63 + 1 MNXM7 + 1 MNXM9 = 1 MNXM121 + 1 MNXM15 + 1 MNXM3	2 H(+) + 1 CTP + 1 ADP + 1 phosphate = 1 UTP + 1 NH4(+) + 1 ATP	-1.674	true	6.3.4.2	rhea:16597
MNXR13186	[c]		1 MNXM173 + 1 MNXM86 = 1 MNXM12 + 1 MNXM3074	1 (R)-carnitine + 1 propionyl-CoA(4-) = 1 CoA + 1 O-propanoylcarnitine	0	true	2.3.1.7	bigg:CSNAT2m
MNXR132	[c]	R02978	1 MNXM1 + 1 MNXM559 + 1 MNXM6 = 1 MNXM302 + 1 MNXM5	1 H(+) + 1 3-dehydro-D-sphinganine + 1 NADPH = 1 sphinganine + 1 NADP(+)	-0.166489	true	1.1.1.102	rhea:22640
MNXR13276	[c]		1 MNXM2 + 1 MNXM9464 = 1 MNXM1593 + 1 MNXM23	1 H2O + 1 (E)-2'-hydroxybenzylidenepyruvate = 1 salicylaldehyde + 1 pyruvate	0	false	4.1.2.45	brenda:BS402290
MNXR13277	[c]		1 MNXM4 + 1 MNXM9464 = 1 MNXM1593 + 1 MNXM23	1 O2 + 1 (E)-2'-hydroxybenzylidenepyruvate = 1 salicylaldehyde + 1 pyruvate	0	false	4.1.2.45	brenda:BS402291
MNXR13289	[c]		1 MNXM1 + 1 MNXM10 + 1 MNXM1099 = 1 MNXM1099 + 1 MNXM8	1 H(+) + 1 NADH(2-) + 1 2,5-diamino-6-(1-D-ribitylamino)pyrimidin-4(3H)-one 5'-phosphate = 1 2,5-diamino-6-(1-D-ribitylamino)pyrimidin-4(3H)-one 5'-phosphate + 1 NAD(+)	0	false	1.1.1.302	brenda:BS402323
MNXR13290	[c]		1 MNXM1 + 1 MNXM1099 + 1 MNXM6 = 1 MNXM1099 + 1 MNXM5	1 H(+) + 1 2,5-diamino-6-(1-D-ribitylamino)pyrimidin-4(3H)-one 5'-phosphate + 1 NADPH = 1 2,5-diamino-6-(1-D-ribitylamino)pyrimidin-4(3H)-one 5'-phosphate + 1 NADP(+)	0	false	1.1.1.302	brenda:BS402324
MNXR13309	[c]		1 MNXM2 + 1 MNXM214 = 1 MNXM2334	1 H2O + 1 crotonoyl-CoA(4-) = 1 4-hydroxybutyryl-CoA(4-)	0	true	4.2.1.17	brenda:BS402361
MNXR1352	[c]		1 MNXM1 + 1 MNXM498 = 1 MNXM4 + 1 MNXM55	1 H(+) + 1 3-sulfino-L-alanine = 1 O2 + 1 L-cysteine zwitterion	0	true	1.13.11.20	rhea:20441
MNXR1357	[c]	R00896	1 MNXM20 + 1 MNXM55 = 1 MNXM1214 + 1 MNXM18	1 2-oxoglutarate + 1 L-cysteine zwitterion = 1 3-mercaptopyruvate + 1 glutamate(1-)	0	true	2.6.1.1	kegg:R00896
MNXR1358	[c]	R01001	1 MNXM2 + 1 MNXM319 = 1 MNXM15 + 1 MNXM159 + 1 MNXM55	1 H2O + 1 L-cystathionine dizwitterion = 1 NH4(+) + 1 2-oxobutanoate + 1 L-cysteine zwitterion	-0.267124	true	4.4.1.1	rhea:14005
MNXR1358	[m]	R01001	1 MNXM2 + 1 MNXM319 = 1 MNXM15 + 1 MNXM159 + 1 MNXM55	1 H2O + 1 L-cystathionine dizwitterion = 1 NH4(+) + 1 2-oxobutanoate + 1 L-cysteine zwitterion	-0.267124	true	4.4.1.1	rhea:14005
MNXR13602	[c]		4 MNXM12 + 1 MNXM1208 = 1 MNXM264 + 3 MNXM40	4 CoA + 1 2',4,4',6'-tetrahydroxychalcone = 1 4-coumaroyl-CoA + 3 malonyl-CoA(5-)	0	false	2.3.1.74	brenda:BS407024
MNXR13710	[c]		1 MNXM2 + 1 MNXM4 + 1 MNXM924 = 1 MNXM15 + 1 MNXM22 + 1 MNXM75	1 H2O + 1 O2 + 1 ethylamine = 1 NH4(+) + 1 hydrogen peroxide + 1 acetaldehyde	0	true	1.4.3.21	brenda:BS407213
MNXR1374	[c]	R01878	1 MNXM1 + 1 MNXM2 + 1 MNXM338 = 1 MNXM15 + 1 MNXM288	1 H(+) + 1 H2O + 1 cytidine = 1 NH4(+) + 1 uridine	8.627	true	3.5.4.5	rhea:16069
MNXR1374	[m]	R01878	1 MNXM1 + 1 MNXM2 + 1 MNXM338 = 1 MNXM15 + 1 MNXM288	1 H(+) + 1 H2O + 1 cytidine = 1 NH4(+) + 1 uridine	8.627	true	3.5.4.5	rhea:16069
MNXR1400	[c]	R02050	1 MNXM23 + 1 MNXM786 = 1 MNXM305 + 1 MNXM32	1 pyruvate + 1 (R)-3-aminoisobutyric acid zwitterion = 1 2-methyl-3-oxopropanoate + 1 L-alanine zwitterion	-1.53998	true	2.6.1.40	rhea:18393
MNXR14111	[c]		1 MNXM11519 + 1 MNXM22 = 1 MNXM4 + 1 MNXM922	1 Ergost-8(14)-en-3-one + 1 hydrogen peroxide = 1 O2 + 1 ergosterol	0	false	1.1.3.6	brenda:BS413376
MNXR1417	[c]	R02240	1 MNXM1 + 1 MNXM109 + 1 MNXM7 = 1 MNXM3 + 1 MNXM59	1 H(+) + 1 a 1,2-diacylglycerol-3-phosphate + 1 ADP = 1 ATP + 1 1,2-diacyl-sn-glycerol	-4.54474	true	2.7.1.107	rhea:10272
MNXR1423	[c]	R05861	1 MNXM15 + 1 MNXM22 + 1 MNXM23 = 1 MNXM156 + 1 MNXM2 + 1 MNXM4	1 NH4(+) + 1 hydrogen peroxide + 1 pyruvate = 1 D-alanine zwitterion + 1 H2O + 1 O2	-23.7971	true	1.4.3.19;1.4.3.3	rhea:22688
MNXR1430	[c]	R00451	1 MNXM1 + 1 MNXM529 = 1 MNXM13 + 1 MNXM78	1 H(+) + 1 meso-2,6-diaminopimelic acid dizwitterion = 1 CO(2) + 1 L-lysinium(1+)	-3.09001	true	4.1.1.20	rhea:15101
MNXR1430	[m]	R00451	1 MNXM1 + 1 MNXM529 = 1 MNXM13 + 1 MNXM78	1 H(+) + 1 meso-2,6-diaminopimelic acid dizwitterion = 1 CO(2) + 1 L-lysinium(1+)	-3.09001	true	4.1.1.20	rhea:15101
MNXR1430	[n]	R00451	1 MNXM1 + 1 MNXM529 = 1 MNXM13 + 1 MNXM78	1 H(+) + 1 meso-2,6-diaminopimelic acid dizwitterion = 1 CO(2) + 1 L-lysinium(1+)	-3.09001	true	4.1.1.20	rhea:15101
MNXR14311	[c]		1 MNXM99 = 1 MNXM1434 + 1 MNXM2	1 alpha-D-glucose = 1 melibiose + 1 H2O	0	false	3.2.1.22	brenda:BS415675
MNXR14312	[c]		1 MNXM4 + 1 MNXM714 = 1 MNXM157 + 1 MNXM2 + 1 MNXM8	1 O2 + 1 methane = 1 methanol + 1 H2O + 1 NAD(+)	0	false	1.14.13.25	brenda:BS415677
MNXR1432	[c]	R02735	1 MNXM644 = 1 MNXM529	1 (2S,6S)-2,6-diaminopimelic acid dizwitterion = 1 meso-2,6-diaminopimelic acid dizwitterion	0	true	5.1.1.7	rhea:15393
MNXR1435	[c]	R02923	1 MNXM1552 + 1 MNXM2 + 1 MNXM4 = 1 MNXM1037 + 1 MNXM15 + 1 MNXM22	1 D-argininium(1+) + 1 H2O + 1 O2 = 1 5-guanidino-2-oxopentanoate + 1 NH4(+) + 1 hydrogen peroxide	-23.0227	true	1.4.3.3	kegg:R02923
MNXR14389	[c]	R03551	1 MNXM2 + 1 MNXM2329 = 1 MNXM157 + 1 MNXM670	1 H2O + 1 3-O-methylgallate = 1 methanol + 1 gallate	0	true	0	kegg:R03551
MNXR14471	[c]		1 MNXM2 + 1 MNXM2561 = 1 MNXM105 + 1 MNXM1855	1 H2O + 1 salicin = 1 beta-D-glucose + 1 salicyl alcohol	0	true	3.2.1.21;3.2.1.37;3.2.1.38;3.2.1.62	brenda:BS94272
MNXR14486	[c]	R06104	1 MNXM1142 + 1 MNXM2 = 2 MNXM41	1 beta-cellobiose + 1 H2O = 2 D-glucopyranose	0	true	3.1.1.20;3.2.1.149;3.2.1.21;3.2.1.28;3.2.1.58;3.2.1.6;3.2.1.74;3.7.1.4	kegg:R06104
MNXR14507	[c]	R00026	1 MNXM2 + 1 MNXM776 = 2 MNXM105	1 H2O + 1 cellobiose = 2 beta-D-glucose	-4.61298	true	3.2.1.21	rhea:30679
MNXR14508	[c]	R00028	1 MNXM165 + 1 MNXM2 = 2 MNXM99	1 maltose + 1 H2O = 2 alpha-D-glucose	-3.11298	true	3.2.1.20	kegg:R00028
MNXR14523	[c]	R00082	2 MNXM2 + 4 MNXM5155 = 1 MNXM4 + 4 MNXM5156	2 H2O + 4 ferricytochrome c2 = 1 O2 + 4 ferrocytochrome c2	0	false	1.7.2.1;1.9.3.1	kegg:R00082
MNXR1455	[c]	R03182	3 MNXM1 + 1 MNXM1020 + 1 MNXM7 + 1 MNXM9 = 1 MNXM1140 + 1 MNXM13 + 1 MNXM3	3 H(+) + 1 dethiobiotin(1-) + 1 ADP + 1 phosphate = 1 7,8-diaminononanoate cation + 1 CO(2) + 1 ATP	-26.03	true	6.3.3.3	rhea:15805
MNXR14569	[c]	R00306	1 MNXM2 + 1 MNXM776 = 2 MNXM41	1 H2O + 1 cellobiose = 2 D-glucopyranose	-3.113	true	3.2.1.21;3.2.1.74	kegg:R00306
MNXR14578	[c]	R00353	1 MNXM23 + 1 MNXM40 = 1 MNXM21 + 1 MNXM46	1 pyruvate + 1 malonyl-CoA(5-) = 1 acetyl-CoA(4-) + 1 oxaloacetate	0	true	2.1.3.1	kegg:R00353
MNXR1459	[c]	R01666	1 MNXM1 + 1 MNXM266 + 1 MNXM7 = 1 MNXM3 + 1 MNXM704	1 H(+) + 1 dCMP(2-) + 1 ADP = 1 ATP + 1 2'-deoxycytidine	0	true	2.7.1.145;2.7.1.74	metacyc:RXN-14093
MNXR14596	[c]	R00406	1 MNXM92 + 1 MNXM98 = 1 MNXM1611 + 1 MNXM25	1 succinyl-CoA(5-) + 1 (S)-malate = 1 (S)-malyl-CoA + 1 succinate(2-)	-2.03992	true	2.8.3.-	metacyc:RXN-8964
MNXR1461	[c]	R01663	1 MNXM1 + 1 MNXM2 + 1 MNXM266 = 1 MNXM15 + 1 MNXM234	1 H(+) + 1 H2O + 1 dCMP(2-) = 1 NH4(+) + 1 dUMP	8.627	true	3.5.4.12;3.5.4.14	rhea:22924
MNXR14662	[c]	R00784	1 MNXM2 + 1 MNXM228 + 1 MNXM5155 = 1 MNXM1 + 1 MNXM107 + 1 MNXM5156	1 H2O + 1 nitric oxide + 1 ferricytochrome c2 = 1 H(+) + 1 nitrite + 1 ferrocytochrome c2	0	false	1.7.2.1	kegg:R00784
MNXR14664	[c]	R00792	1 MNXM107 + 2 MNXM11551 + 1 MNXM2 = 2 MNXM11556 + 1 MNXM207	1 nitrite + 2 ferricytochrome b + 1 H2O = 2 ferrocytochrome b + 1 nitrate	0	false	1.9.6.1	kegg:R00792
MNXR14704	[c]	R00934	1 MNXM69 + 1 MNXM86 = 1 MNXM5993	1 glyoxylate + 1 propionyl-CoA(4-) = 1 (2R,3S)-β-methylmalyl-CoA	6.55658	true	4.1.3.24	metacyc:RXN-8961
MNXR14732	[c]	R01085	1 MNXM2 + 1 MNXM2611 = 1 MNXM1 + 1 MNXM23 + 1 MNXM93	1 H2O + 1 3-fumarylpyruvate = 1 H(+) + 1 pyruvate + 1 fumarate(2-)	-13.6471	true	3.7.1.20;3.7.1.5	rhea:26168
MNXR14732	[m]	R01085	1 MNXM2 + 1 MNXM2611 = 1 MNXM1 + 1 MNXM23 + 1 MNXM93	1 H2O + 1 3-fumarylpyruvate = 1 H(+) + 1 pyruvate + 1 fumarate(2-)	-13.6471	true	3.7.1.20;3.7.1.5	rhea:26168
MNXR1475	[c]	R02325	1 MNXM1 + 1 MNXM2 + 1 MNXM360 = 1 MNXM15 + 1 MNXM452	1 H(+) + 1 H2O + 1 dCTP = 1 NH4(+) + 1 dUTP	8.62689	true	3.5.4.13;3.5.4.14	rhea:22680
MNXR14765	[c]	R01278	1 MNXM1 + 1 MNXM581 + 1 MNXM6 = 1 MNXM5 + 1 MNXM88	1 H(+) + 1 (E)-hexadec-2-enoyl-CoA + 1 NADPH = 1 NADP(+) + 1 palmitoyl-CoA	16.55	true	1.3.1.38;1.3.1.8	kegg:R01278
MNXR14767	[c]		1 MNXM2 + 1 MNXM7231 = 1 MNXM123 + 1 MNXM15 + 1 MNXM23	1 H2O + 1 cystathionine = 1 homocysteine zwitterion + 1 NH4(+) + 1 pyruvate	0	true	4.4.1.8	seed:rxn00950
MNXR14768	[c]		1 MNXM2 + 1 MNXM7231 = 1 MNXM123 + 1 MNXM53	1 H2O + 1 cystathionine = 1 homocysteine zwitterion + 1 L-serine	0	true	4.2.1.22	seed:rxn00953
MNXR1478	[c]	R02485	1 MNXM1 + 1 MNXM2 + 1 MNXM704 = 1 MNXM15 + 1 MNXM492	1 H(+) + 1 H2O + 1 2'-deoxycytidine = 1 NH4(+) + 1 2'-deoxyuridine	8.62699	true	3.5.4.14;3.5.4.5	rhea:13433
MNXR1478	[m]	R02485	1 MNXM1 + 1 MNXM2 + 1 MNXM704 = 1 MNXM15 + 1 MNXM492	1 H(+) + 1 H2O + 1 2'-deoxycytidine = 1 NH4(+) + 1 2'-deoxyuridine	8.62699	true	3.5.4.14;3.5.4.5	rhea:13433
MNXR1478	[n]	R02485	1 MNXM1 + 1 MNXM2 + 1 MNXM704 = 1 MNXM15 + 1 MNXM492	1 H(+) + 1 H2O + 1 2'-deoxycytidine = 1 NH4(+) + 1 2'-deoxyuridine	8.62699	true	3.5.4.14;3.5.4.5	rhea:13433
MNXR14787	[c]	R01340	1 MNXM2 + 1 MNXM4 + 1 MNXM774 = 1 MNXM15 + 1 MNXM22 + 1 MNXM265	1 H2O + 1 O2 + 1 a D-amino acid = 1 NH4(+) + 1 hydrogen peroxide + 1 a 2-oxocarboxylate	17.4974	true	1.4.3.3	rhea:21816
MNXR14788	[c]	R01341	1 MNXM22 + 1 MNXM265 = 1 MNXM2295 + 1 MNXM4	1 hydrogen peroxide + 1 a 2-oxocarboxylate = 1 a (2S)-2-hydroxycarboxylate + 1 O2	-12.5807	true	1.1.3.15	rhea:16789
MNXR14790	[c]	R01343	1 MNXM101 + 1 MNXM265 = 1 MNXM245 + 1 MNXM381	1 L-ornithinium(1+) + 1 a 2-oxocarboxylate = 1 L-glutamic 5-semialdehyde zwitterion + 1 an L-amino acid	-41.4603	true	2.6.1.13	rhea:13877
MNXR14820	[c]		1 MNXM460 + 1 MNXM74 = 1 MNXM186 + 1 MNXM56	1 glycerone + 1 D-glyceraldehyde 3-phosphate = 1 D-xylulose 5-phosphate(2-) + 1 formaldehyde	0	true	2.2.1.3	metacyc:FORMALDEHYDE-TRANSKETOLASE-RXN
MNXR14840	[c]	R01520	1 MNXM1 + 1 MNXM10 + 1 MNXM339 = 1 MNXM105 + 1 MNXM8	1 H(+) + 1 NADH(2-) + 1 D-glucono-1,5-lactone = 1 beta-D-glucose + 1 NAD(+)	-4.67822	true	1.1.1.118;1.1.1.47	rhea:13649
MNXR14845	[c]	R01555	1 MNXM165 + 1 MNXM9 = 1 MNXM41 + 1 MNXM679	1 maltose + 1 phosphate = 1 D-glucopyranose + 1 beta-D-glucose 1-phosphate(2-)	-10.33	true	2.4.1.8	rhea:21116
MNXR1485	[c]	R01541	1 MNXM1 + 1 MNXM649 + 1 MNXM7 = 1 MNXM3 + 1 MNXM440	1 H(+) + 1 2-dehydro-3-deoxy-6-phosphonato-D-gluconate(3-) + 1 ADP = 1 ATP + 1 2-dehydro-3-deoxy-D-gluconate	-16.0641	true	2.7.1.45	rhea:14797
MNXR1486	[c]	R01826	1 MNXM2 + 1 MNXM258 + 1 MNXM73 = 1 MNXM1219 + 1 MNXM9	1 H2O + 1 D-erythrose 4-phosphate(2-) + 1 phosphoenolpyruvate = 1 7-phospho-2-dehydro-3-deoxy-D-arabino-heptonate + 1 phosphate	-7.15301	true	2.5.1.54;4.1.2.15	rhea:14717
MNXR1486	[m]	R01826	1 MNXM2 + 1 MNXM258 + 1 MNXM73 = 1 MNXM1219 + 1 MNXM9	1 H2O + 1 D-erythrose 4-phosphate(2-) + 1 phosphoenolpyruvate = 1 7-phospho-2-dehydro-3-deoxy-D-arabino-heptonate + 1 phosphate	-7.15301	true	2.5.1.54;4.1.2.15	rhea:14717
MNXR1487	[c]	R00470	1 MNXM23 + 1 MNXM69 = 1 MNXM894	1 pyruvate + 1 glyoxylate = 1 4-hydroxy-2-oxoglutarate(2-)	2.66411	true	4.1.1.3;4.1.2.14;4.1.3.16	rhea:18169
MNXR14875	[n]		1 MNXM2 + 1 MNXM4 + 1 MNXM548 = 1 MNXM15 + 1 MNXM22 + 1 MNXM311	1 H2O + 1 O2 + 1 pyridoxaminium(1+) = 1 NH4(+) + 1 hydrogen peroxide + 1 pyridoxal	0	true	1.4.3;1.4.3.5	rhea:30775
MNXR1488	[c]	R05605	1 MNXM23 + 1 MNXM74 = 1 MNXM649	1 pyruvate + 1 D-glyceraldehyde 3-phosphate = 1 2-dehydro-3-deoxy-6-phosphonato-D-gluconate(3-)	5.22818	true	4.1.2.-;4.1.2.14	rhea:17089
MNXR14882	[c]	R01754	1 MNXM1 + 1 MNXM2808 + 1 MNXM7 = 1 MNXM3 + 1 MNXM461	1 H(+) + 1 beta-L-arabinose 1-phosphate(2-) + 1 ADP = 1 ATP + 1 L-arabinopyranose	-14.8158	true	2.7.1.46	rhea:20153
MNXR14884	[c]	R01758	1 MNXM1 + 1 MNXM10 + 1 MNXM461 = 1 MNXM8 + 1 MNXM801	1 H(+) + 1 NADH(2-) + 1 L-arabinopyranose = 1 NAD(+) + 1 L-arabinitol	0	true	1.1.1.21;1.1.1.255	rhea:25225
MNXR14890	[c]	R01786	1 MNXM1 + 1 MNXM215 + 1 MNXM7 = 1 MNXM3 + 1 MNXM99	1 H(+) + 1 alpha-D-glucose 6-phosphate(2-) + 1 ADP = 1 ATP + 1 alpha-D-glucose	-14.8159	true	2.7.1.1;2.7.1.2	metacyc:RXN-1685
MNXR14937	[c]	R02032	1 MNXM1 + 1 MNXM10 + 1 MNXM1218 = 1 MNXM325 + 1 MNXM8	1 H(+) + 1 NADH(2-) + 1 6-phospho-2-dehydro-D-gluconate(3-) = 1 6-phosphonatooxy-D-gluconate + 1 NAD(+)	0	true	1.1.1.43	rhea:16821
MNXR14942	[c]	R02081	2 MNXM1 + 2 MNXM10 + 1 MNXM197 = 1 MNXM12 + 1 MNXM333 + 2 MNXM8	2 H(+) + 2 NADH(2-) + 1 (3S)-3-hydroxy-3-methylglutaryl-CoA(5-) = 1 CoA + 1 (R)-mevalonate + 2 NAD(+)	-6.68274	true	1.1.1.88	rhea:14833
MNXR14994	[c]	R02222	2 MNXM1 + 2 MNXM1084 + 1 MNXM272 + 1 MNXM4 = 2 MNXM1083 + 2 MNXM2 + 1 MNXM686	2 H(+) + 2 ferrocytochrome b5 + 1 stearoyl-CoA + 1 O2 = 2 ferricytochrome b5 + 2 H2O + 1 oleoyl-CoA	9.187	false	1.14.19.1	metacyc:1.14.19.1-RXN
MNXR14997	[c]		1 MNXM2 + 1 MNXM2286 = 1 MNXM1091 + 1 MNXM9	1 H2O + 1 streptomycin 6-phosphate(1+) = 1 streptomycin(3+) + 1 phosphate	0	true	3.1.3.39	rhea:10688
MNXR15005	[c]	R02260	1 MNXM1 + 1 MNXM310 + 1 MNXM6 = 1 MNXM5 + 1 MNXM512	1 H(+) + 1 methylglyoxal + 1 NADPH = 1 NADP(+) + 1 (S)-lactaldehyde	2.29352	true	1.2.1.49	kegg:R02260
MNXR15015	[c]	R02320	1 MNXM23 + 1 MNXM484 = 1 MNXM413 + 1 MNXM73	1 pyruvate + 1 ribonucleoside triphosphate = 1 ribonucleoside diphosphate + 1 phosphoenolpyruvate	0	false	2.7.1.40	kegg:R02320
MNXR15016	[c]	R02323	1 MNXM2 + 1 MNXM355 = 1 MNXM1115 + 1 MNXM9	1 H2O + 1 beta-nicotinamide D-ribonucleotide = 1 beta-nicotinamide D-riboside + 1 phosphate	5.96877	true	3.1.3.5	rhea:30815
MNXR15016	[m]	R02323	1 MNXM2 + 1 MNXM355 = 1 MNXM1115 + 1 MNXM9	1 H2O + 1 beta-nicotinamide D-ribonucleotide = 1 beta-nicotinamide D-riboside + 1 phosphate	5.96877	true	3.1.3.5	rhea:30815
MNXR15016	[n]	R02323	1 MNXM2 + 1 MNXM355 = 1 MNXM1115 + 1 MNXM9	1 H2O + 1 beta-nicotinamide D-ribonucleotide = 1 beta-nicotinamide D-riboside + 1 phosphate	5.96877	true	3.1.3.5	rhea:30815
MNXR15051	[c]	R02426	1 MNXM1370 + 1 MNXM2 = 1 MNXM1729	1 CDP-4-dehydro-6-deoxy-D-glucose(2-) + 1 H2O = 1 CDP-D-glucose(2-)	-13.897	true	4.2.1.45	rhea:17153
MNXR15065	[n]	R02508	1 MNXM1 + 1 MNXM25 + 1 MNXM7231 = 1 MNXM55 + 1 MNXM820	1 H(+) + 1 succinate(2-) + 1 cystathionine = 1 L-cysteine zwitterion + 1 O-succinyl-L-homoserinate(1-)	0	true	2.5.1.48;4.2.99.9	kegg:R02508
MNXR15090	[c]	R02622	1 MNXM1 + 1 MNXM2 + 1 MNXM6401 = 1 MNXM15 + 1 MNXM4088	1 H(+) + 1 H2O + 1 Protein glutamine = 1 NH4(+) + 1 Protein glutamate	15.2051	true	3.5.1.44	kegg:R02622
MNXR15103	[c]	R02657	1 MNXM2 + 1 MNXM4 + 1 MNXM4270 = 1 MNXM1 + 1 MNXM22 + 1 MNXM850	1 H2O + 1 O2 + 1 2,5-dihydroxybenzaldehyde = 1 H(+) + 1 hydrogen peroxide + 1 2,5-dihydroxybenzoate	41.5127	true	1.2.1.29;1.2.3.1	kegg:R02657
MNXR15149	[c]	R02781	1 MNXM2170 + 1 MNXM575 = 1 MNXM37 + 1 MNXM676	1 1-ammonio-1-deoxy-scyllo-inositol + 1 2-oxoglutaramate = 1 L-glutamine zwitterion + 1 2,4,6/3,5-pentahydroxycyclohexanone	7.80588	true	2.6.1.50	rhea:22920
MNXR1516	[c]	R04049	1 MNXM1 + 1 MNXM10 + 1 MNXM3482 = 1 MNXM3460 + 1 MNXM8	1 H(+) + 1 NADH(2-) + 1 3-dehydro-2-deoxy-D-gluconate = 1 2-deoxy-D-gluconate + 1 NAD(+)	1.08179	true	1.1.1.125	rhea:12160
MNXR15203	[c]	R02924	1 MNXM1552 + 1 MNXM265 = 1 MNXM1037 + 1 MNXM774	1 D-argininium(1+) + 1 a 2-oxocarboxylate = 1 5-guanidino-2-oxopentanoate + 1 a D-amino acid	0	true	2.6.1.21	kegg:R02924
MNXR15207	[c]	R02940	1 MNXM2 + 1 MNXM2716 + 1 MNXM8 = 2 MNXM1 + 1 MNXM10 + 1 MNXM2422	1 H2O + 1 prop-2-ynal + 1 NAD(+) = 2 H(+) + 1 NADH(2-) + 1 propynoate	-13.1053	true	1.2.1.3	rhea:30879
MNXR15210	[c]	R02950	1 MNXM2 + 1 MNXM6781 + 1 MNXM890 = 1 MNXM4 + 1 MNXM505 + 1 MNXM890	1 H2O + 1 3-(2-propenoic acid)-o-benzoquinone + 1 trans-caffeate = 1 O2 + 1 trans-4-coumarate + 1 trans-caffeate	0	true	1.14.18.1	kegg:R02950
MNXR15218	[c]	R02988	1 MNXM1 + 1 MNXM10 + 1 MNXM472 = 1 MNXM716 + 1 MNXM8	1 H(+) + 1 NADH(2-) + 1 maleylacetate = 1 3-oxoadipate + 1 NAD(+)	0	true	1.3.1.32	rhea:16981
MNXR15227	[c]	R03071	1 MNXM107 + 1 MNXM2 + 2 MNXM5749 = 1 MNXM207 + 2 MNXM5750	1 nitrite + 1 H2O + 2 ferricytochrome = 1 nitrate + 2 ferrocytochrome	-74.1205	false	1.9.6.1	kegg:R03071
MNXR15260	[c]	R03154	1 MNXM1236 + 1 MNXM92 = 1 MNXM1251 + 1 MNXM25	1 L-citramalate(2-) + 1 succinyl-CoA(5-) = 1 (3S)-citramalyl-CoA(5-) + 1 succinate(2-)	0	true	2.8.3.7	kegg:R03154
MNXR1527	[c]	R01967	1 MNXM1 + 1 MNXM546 + 1 MNXM7 = 1 MNXM3 + 1 MNXM647	1 H(+) + 1 dGMP(2-) + 1 ADP = 1 ATP + 1 2'-deoxyguanosine	-14.8159	true	2.7.1.113;2.7.1.145;2.7.1.74	rhea:19201
MNXR1527	[m]	R01967	1 MNXM1 + 1 MNXM546 + 1 MNXM7 = 1 MNXM3 + 1 MNXM647	1 H(+) + 1 dGMP(2-) + 1 ADP = 1 ATP + 1 2'-deoxyguanosine	-14.8159	true	2.7.1.113;2.7.1.145;2.7.1.74	rhea:19201
MNXR15304	[c]	R03299	1 MNXM2 + 1 MNXM645 + 1 MNXM8 = 1 MNXM1 + 1 MNXM10 + 1 MNXM1639 + 1 MNXM4	1 H2O + 1 (3,4-dihydroxyphenyl)acetate + 1 NAD(+) = 1 H(+) + 1 NADH(2-) + 1 3-hydroxyphenylacetate + 1 O2	-95.8267	true	1.14.13.3;1.14.14.9	kegg:R03299
MNXR15304	[m]	R03299	1 MNXM2 + 1 MNXM645 + 1 MNXM8 = 1 MNXM1 + 1 MNXM10 + 1 MNXM1639 + 1 MNXM4	1 H2O + 1 (3,4-dihydroxyphenyl)acetate + 1 NAD(+) = 1 H(+) + 1 NADH(2-) + 1 3-hydroxyphenylacetate + 1 O2	-95.8267	true	1.14.13.3;1.14.14.9	kegg:R03299
MNXR15326	[c]	R03391	1 MNXM1 + 1 MNXM10 + 1 MNXM1370 = 1 MNXM1107 + 1 MNXM2 + 1 MNXM8	1 H(+) + 1 NADH(2-) + 1 CDP-4-dehydro-6-deoxy-D-glucose(2-) = 1 CDP-4-dehydro-3,6-dideoxy-D-glucose(2-) + 1 H2O + 1 NAD(+)	0	true	1.17.1.1	rhea:19653
MNXR15327	[c]	R03392	1 MNXM1 + 1 MNXM1370 + 1 MNXM6 = 1 MNXM1107 + 1 MNXM2 + 1 MNXM5	1 H(+) + 1 CDP-4-dehydro-6-deoxy-D-glucose(2-) + 1 NADPH = 1 CDP-4-dehydro-3,6-dideoxy-D-glucose(2-) + 1 H2O + 1 NADP(+)	-0.362427	true	1.17.1.1	rhea:19657
MNXR15328	[c]	R03396	1 MNXM1 + 1 MNXM10 + 1 MNXM516 = 1 MNXM2232 + 1 MNXM8	1 H(+) + 1 NADH(2-) + 1 GDP-4-dehydro-6-deoxy-alpha-D-mannose(2-) = 1 GDP-6-deoxy-alpha-D-talose + 1 NAD(+)	0	true	1.1.1.135;1.1.1.187	rhea:10728
MNXR15329	[c]	R03397	1 MNXM1 + 1 MNXM10 + 1 MNXM516 = 1 MNXM1829 + 1 MNXM8	1 H(+) + 1 NADH(2-) + 1 GDP-4-dehydro-6-deoxy-alpha-D-mannose(2-) = 1 GDP-6-deoxy-alpha-D-mannose + 1 NAD(+)	2.3	true	1.1.1.187;1.1.1.281	rhea:13825
MNXR15334	[c]	R03472	1 MNXM874 = 1 MNXM388	1 4-amino-5-hydroxymethyl-2-methylpyrimidine = 1 5-amino-1-(5-phosphonato-D-ribosyl)imidazol-3-ium	0	false	0	kegg:R03472
MNXR15334	[m]	R03472	1 MNXM874 = 1 MNXM388	1 4-amino-5-hydroxymethyl-2-methylpyrimidine = 1 5-amino-1-(5-phosphonato-D-ribosyl)imidazol-3-ium	0	false	0	kegg:R03472
MNXR1535	[c]	R01209	1 MNXM734 = 1 MNXM2 + 1 MNXM238	1 2,3-dihydroxy-3-methylbutanoate = 1 H2O + 1 3-methyl-2-oxobutanoate	-6.747	true	4.2.1.9	rhea:20936
MNXR15353	[c]		1 MNXM1 + 1 MNXM1211 + 1 MNXM2 = 1 MNXM4 + 1 MNXM670	1 H(+) + 1 2-oxo-2H-pyran-4,6-dicarboxylate + 1 H2O = 1 O2 + 1 gallate	0	true	1.13.11;1.13.11.3	metacyc:RXN-11861
MNXR1537	[c]	R01011	1 MNXM1 + 1 MNXM7 + 1 MNXM77 = 1 MNXM3 + 1 MNXM460	1 H(+) + 1 ADP + 1 glycerone phosphate = 1 ATP + 1 glycerone	-13.5059	true	2.7.1.29	rhea:15773
MNXR15394	[c]	R03643	1 MNXM1 + 1 MNXM10 + 1 MNXM4872 = 1 MNXM8 + 1 MNXM9084	1 H(+) + 1 NADH(2-) + 1 vitamin K = 1 NAD(+) + 1 Reduced Vitamin K	-21.529	false	1.6.5.2	kegg:R03643
MNXR154	[c]	R03027	1 MNXM2 + 1 MNXM214 = 1 MNXM1058	1 H2O + 1 crotonoyl-CoA(4-) = 1 (R)-3-hydroxybutanoyl-CoA(4-)	2.16296	true	4.2.1.55	rhea:17849
MNXR1543	[c]	R01504	1 MNXM1 + 1 MNXM3 + 1 MNXM455 = 1 MNXM11 + 1 MNXM1978	1 H(+) + 1 ATP + 1 2,3-dihydroxybenzoate = 1 diphosphate(3-) + 1 2,3-dihydroxybenzoyl 5'-adenylate(1-)	-45.3525	true	2.7.7.58	rhea:20229
MNXR1546	[c]	R06785	1 MNXM1 + 1 MNXM10 + 1 MNXM1130 = 1 MNXM2161 + 1 MNXM8	1 H(+) + 1 NADH(2-) + 1 2,3-dihydroxy-trans-cinnamate = 1 (2E)-3-(cis-5,6-dihydroxycyclohexa-1,3-dien-1-yl)prop-2-enoate + 1 NAD(+)	-10.56	true	1.3.1.87	rhea:25066
MNXR15466	[c]	R03856	1 MNXM1 + 1 MNXM6 + 1 MNXM642 = 1 MNXM363 + 1 MNXM5	1 H(+) + 1 NADPH + 1 trans-dodec-2-enoyl-CoA(4-) = 1 lauroyl-CoA(4-) + 1 NADP(+)	16.55	true	1.3.1.38;1.3.1.8	kegg:R03856
MNXR15471	[c]	R03868	1 MNXM2190 = 1 MNXM2611	1 3-maleylpyruvate = 1 3-fumarylpyruvate	0	true	5.2.1.2;5.2.1.4	rhea:17393
MNXR15472	[c]	R03869	1 MNXM2 + 1 MNXM8 + 1 MNXM933 = 2 MNXM1 + 1 MNXM10 + 1 MNXM1572	1 H2O + 1 NAD(+) + 1 (S)-methylmalonate semialdehyde = 2 H(+) + 1 NADH(2-) + 1 methylmalonate(2-)	-9.803	true	1.2.1.3	rhea:31043
MNXR15472	[m]	R03869	1 MNXM2 + 1 MNXM8 + 1 MNXM933 = 2 MNXM1 + 1 MNXM10 + 1 MNXM1572	1 H2O + 1 NAD(+) + 1 (S)-methylmalonate semialdehyde = 2 H(+) + 1 NADH(2-) + 1 methylmalonate(2-)	-9.803	true	1.2.1.3	rhea:31043
MNXR15474	[c]	R03871	1 MNXM2 + 1 MNXM4 + 1 MNXM933 = 1 MNXM1 + 1 MNXM1572 + 1 MNXM22	1 H2O + 1 O2 + 1 (S)-methylmalonate semialdehyde = 1 H(+) + 1 methylmalonate(2-) + 1 hydrogen peroxide	12.813	true	1.2.3.1	kegg:R03871
MNXR15513	[c]	R03989	1 MNXM1 + 1 MNXM6 + 1 MNXM654 = 1 MNXM224 + 1 MNXM5	1 H(+) + 1 NADPH + 1 trans-tetradec-2-enoyl-CoA = 1 myristoyl-CoA(4-) + 1 NADP(+)	16.55	true	1.3.1.38;1.3.1.8	kegg:R03989
MNXR1552	[c]	R01456	1 MNXM1 + 1 MNXM6 + 1 MNXM710 = 1 MNXM103 + 1 MNXM5	1 H(+) + 1 NADPH + 1 cholesta-5,7-dien-3beta-ol = 1 cholesterol + 1 NADP(+)	11.1935	true	1.3.1.21	rhea:23984
MNXR1556	[c]	R04199	1 MNXM1 + 1 MNXM6 + 1 MNXM807 = 1 MNXM480 + 1 MNXM5	1 H(+) + 1 NADPH + 1 (S)-2,3-dihydrodipicolinate = 1 (S)-2,3,4,5-tetrahydrodipicolinate(2-) + 1 NADP(+)	0	true	1.3.1.26	rhea:24344
MNXR1556	[m]	R04199	1 MNXM1 + 1 MNXM6 + 1 MNXM807 = 1 MNXM480 + 1 MNXM5	1 H(+) + 1 NADPH + 1 (S)-2,3-dihydrodipicolinate = 1 (S)-2,3,4,5-tetrahydrodipicolinate(2-) + 1 NADP(+)	0	true	1.3.1.26	rhea:24344
MNXR15589	[c]	R04184	1 MNXM2 + 1 MNXM978 = 1 MNXM395 + 1 MNXM585	1 H2O + 1 N-acetyl-beta-D-galactosaminyl-(1->3)-alpha-D-galactosyl-(1->4)-beta-D-galactosyl-(1->4)-beta-D-glucosyl-(1<->1)-ceramide = 1 N-acetyl-D-galactosamine + 1 alpha-D-galactosyl-(1->4)-beta-D-galactosyl-(1->4)-D-glucosyl-(1<->1)-ceramide	3.113	true	3.2.1.52	kegg:R04184
MNXR15595	[c]	R04198	1 MNXM1 + 1 MNXM10 + 1 MNXM807 = 1 MNXM480 + 1 MNXM8	1 H(+) + 1 NADH(2-) + 1 (S)-2,3-dihydrodipicolinate = 1 (S)-2,3,4,5-tetrahydrodipicolinate(2-) + 1 NAD(+)	0	true	1.3.1.26	rhea:24348
MNXR15595	[m]	R04198	1 MNXM1 + 1 MNXM10 + 1 MNXM807 = 1 MNXM480 + 1 MNXM8	1 H(+) + 1 NADH(2-) + 1 (S)-2,3-dihydrodipicolinate = 1 (S)-2,3,4,5-tetrahydrodipicolinate(2-) + 1 NAD(+)	0	true	1.3.1.26	rhea:24348
MNXR156	[c]	R06787	1 MNXM1 + 1 MNXM10 + 1 MNXM1799 + 1 MNXM4 = 1 MNXM1130 + 1 MNXM2 + 1 MNXM8	1 H(+) + 1 NADH(2-) + 1 3-coumarate + 1 O2 = 1 2,3-dihydroxy-trans-cinnamate + 1 H2O + 1 NAD(+)	-93.1488	true	1.14.13.127	rhea:25050
MNXR156	[m]	R06787	1 MNXM1 + 1 MNXM10 + 1 MNXM1799 + 1 MNXM4 = 1 MNXM1130 + 1 MNXM2 + 1 MNXM8	1 H(+) + 1 NADH(2-) + 1 3-coumarate + 1 O2 = 1 2,3-dihydroxy-trans-cinnamate + 1 H2O + 1 NAD(+)	-93.1488	true	1.14.13.127	rhea:25050
MNXR15602	[c]	R04218	1 MNXM11 + 1 MNXM557 = 1 MNXM1788	1 diphosphate(3-) + 1 15-cis-phytoene = 1 (1R,2R,3R)-prephytoene diphosphate	-3.66	true	2.5.1.32	rhea:34479
MNXR1561	[c]	R00939	1 MNXM1 + 1 MNXM281 + 1 MNXM6 = 1 MNXM5 + 1 MNXM79	1 H(+) + 1 dihydrofolate(2-) + 1 NADPH = 1 NADP(+) + 1 (6S)-5,6,7,8-tetrahydrofolate	0.59	true	1.5.1.3	rhea:15009
MNXR1561	[m]	R00939	1 MNXM1 + 1 MNXM281 + 1 MNXM6 = 1 MNXM5 + 1 MNXM79	1 H(+) + 1 dihydrofolate(2-) + 1 NADPH = 1 NADP(+) + 1 (6S)-5,6,7,8-tetrahydrofolate	0.59	true	1.5.1.3	rhea:15009
MNXR15623	[c]		1 MNXM1 + 1 MNXM1211 + 1 MNXM157 = 1 MNXM2329 + 1 MNXM4	1 H(+) + 1 2-oxo-2H-pyran-4,6-dicarboxylate + 1 methanol = 1 3-O-methylgallate + 1 O2	0	true	1.13.11;1.13.11.-;1.13.11.8	rhea:31127
MNXR15637	[c]		1 MNXM2 + 1 MNXM463 + 1 MNXM511 = 2 MNXM1 + 1 MNXM453 + 1 MNXM79	1 H2O + 1 N(1)-(5-phospho-D-ribosyl)glycinamide(1-) + 1 (6R)-5,10-methenyltetrahydrofolate = 2 H(+) + 1 N(2)-formyl-N(1)-(5-phospho-D-ribosyl)glycinamide(2-) + 1 (6S)-5,6,7,8-tetrahydrofolate	0	true	2.1.2.2	rhea:31131
MNXR15665	[c]	R04478	1 MNXM1054 + 1 MNXM2 = 1 MNXM1522	1 (1E)-4-oxobut-1-ene-1,2,4-tricarboxylate + 1 H2O = 1 2-hydroxy-4-oxobutane-1,2,4-tricarboxylate	6.423	true	4.2.1.83	kegg:R04478
MNXR1569	[n]		1 MNXM22 + 1 MNXM235 = 1 MNXM252 + 1 MNXM4	1 hydrogen peroxide + 1 orotate = 1 (S)-dihydroorotate + 1 O2	0	true	1.3.3.1;1.3.5.2;1.3.98.1;1.3.99.11	rhea:15441
MNXR1576	[c]	R01993	1 MNXM2 + 1 MNXM252 = 1 MNXM1 + 1 MNXM465	1 H2O + 1 (S)-dihydroorotate = 1 H(+) + 1 N-carbamoyl-L-aspartate(2-)	-4.58124	true	3.5.2.3	rhea:24296
MNXR1576	[m]	R01993	1 MNXM2 + 1 MNXM252 = 1 MNXM1 + 1 MNXM465	1 H2O + 1 (S)-dihydroorotate = 1 H(+) + 1 N-carbamoyl-L-aspartate(2-)	-4.58124	true	3.5.2.3	rhea:24296
MNXR1576	[n]	R01993	1 MNXM2 + 1 MNXM252 = 1 MNXM1 + 1 MNXM465	1 H2O + 1 (S)-dihydroorotate = 1 H(+) + 1 N-carbamoyl-L-aspartate(2-)	-4.58124	true	3.5.2.3	rhea:24296
MNXR15771	[c]	R04753	1 MNXM1 + 1 MNXM580 + 1 MNXM6 = 1 MNXM486 + 1 MNXM5	1 H(+) + 1 trans-dec-2-enoyl-CoA + 1 NADPH = 1 decanoyl-CoA + 1 NADP(+)	16.55	true	1.3.1.38;1.3.1.8	kegg:R04753
MNXR15797	[c]	R04805	1 MNXM1 + 1 MNXM10 + 1 MNXM1174 = 1 MNXM1138 + 1 MNXM8	1 H(+) + 1 NADH(2-) + 1 3alpha,7alpha-dihydroxy-5beta-cholestan-26-al = 1 5beta-cholestane-3alpha,7alpha,26-triol + 1 NAD(+)	-99.6275	true	1.1.1.1	kegg:R04805
MNXR1580	[c]	R02269	1 MNXM2 + 1 MNXM506 = 1 MNXM1 + 1 MNXM802	1 H2O + 1 5,6-dihydrouracil = 1 H(+) + 1 N-carbamoyl-beta-alaninate	-7.70713	true	3.5.2.2	rhea:16121
MNXR1580	[m]	R02269	1 MNXM2 + 1 MNXM506 = 1 MNXM1 + 1 MNXM802	1 H2O + 1 5,6-dihydrouracil = 1 H(+) + 1 N-carbamoyl-beta-alaninate	-7.70713	true	3.5.2.2	rhea:16121
MNXR15817	[c]	R04881	1 MNXM1 + 1 MNXM19 + 1 MNXM6093 = 1 MNXM16 + 1 MNXM2931	1 H(+) + 1 S-adenosyl-L-homocysteine + 1 3-methoxy-4-hydroxyphenylglycol = 1 S-adenosyl-L-methionine + 1 3,4-dihydroxyphenylethyleneglycol	-4.35999	true	2.1.1.6	metacyc:RXN-10914
MNXR1582	[c]	R06784	1 MNXM1 + 1 MNXM10 + 1 MNXM826 = 1 MNXM1636 + 1 MNXM8	1 H(+) + 1 NADH(2-) + 1 3-(2,3-dihydroxyphenyl)propanoate = 1 3-(cis-5,6-dihydroxycyclohexa-1,3-dienyl)propanoate + 1 NAD(+)	-6.35818	true	1.3.1.87	rhea:25062
MNXR1583	[c]	R03459	1 MNXM1 + 1 MNXM2 + 1 MNXM648 = 1 MNXM15 + 1 MNXM1532	1 H(+) + 1 H2O + 1 2,5-diamino-4-hydroxy-6-(5-phosphonatoribosylamino)pyrimidine(3-) = 1 NH4(+) + 1 5-amino-6-(5-phospho-D-ribosylamino)uracil	-4.123	true	3.5.4.26	rhea:21868
MNXR1583	[m]	R03459	1 MNXM1 + 1 MNXM2 + 1 MNXM648 = 1 MNXM15 + 1 MNXM1532	1 H(+) + 1 H2O + 1 2,5-diamino-4-hydroxy-6-(5-phosphonatoribosylamino)pyrimidine(3-) = 1 NH4(+) + 1 5-amino-6-(5-phospho-D-ribosylamino)uracil	-4.123	true	3.5.4.26	rhea:21868
MNXR15850	[n]	R04945	1 MNXM1 + 1 MNXM1837 + 1 MNXM26 = 1 MNXM699 + 1 MNXM727	1 H(+) + 1 L-selenocystathionine + 1 acetate = 1 O-acetyl-L-homoserine zwitterion + 1 L-selenocysteine zwitterion	0	true	2.5.1.48	kegg:R04945
MNXR15853	[c]	R04949	1 MNXM2 + 1 MNXM7214 = 1 MNXM3000 + 1 MNXM41	1 H2O + 1 Cyanoglycoside = 1 cyanohydrin + 1 D-glucopyranose	0	true	3.2.1.21	kegg:R04949
MNXR15891	[c]	R05062	1 MNXM2716 + 1 MNXM765 = 1 MNXM5904 + 1 MNXM601	1 prop-2-ynal + 1 pyrroloquinoline quinol(3-) = 1 prop-2-yn-1-ol + 1 pyrroloquinoline quinone	0	false	1.1.2.8;1.1.99.8	rhea:31247
MNXR159	[c]	R02080	1 MNXM1 + 1 MNXM279 = 1 MNXM13 + 1 MNXM205	1 H(+) + 1 L-dopa zwitterion = 1 CO(2) + 1 dopamine	-3.09001	true	4.1.1.25;4.1.1.28	rhea:12272
MNXR159	[m]	R02080	1 MNXM1 + 1 MNXM279 = 1 MNXM13 + 1 MNXM205	1 H(+) + 1 L-dopa zwitterion = 1 CO(2) + 1 dopamine	-3.09001	true	4.1.1.25;4.1.1.28	rhea:12272
MNXR15907	[c]	R05102	1 MNXM1 + 1 MNXM11245 + 1 MNXM5 = 1 MNXM11244 + 1 MNXM6	1 H(+) + 1 Cytochrome P-450 reduced form + 1 NADP(+) = 1 Cytochrome P-450 oxidized form + 1 NADPH	0	false	1.6.2.4	kegg:R05102
MNXR15930	[c]		1 MNXM2 + 1 MNXM2806 = 1 MNXM376 + 1 MNXM508	1 H2O + 1 arbutin 6-phosphate = 1 hydroquinone + 1 beta-D-glucose 6-phosphate(2-)	0	true	3.2.1.86	rhea:28510
MNXR1594	[c]	R03083	1 MNXM478 + 1 MNXM9 = 1 MNXM1219	1 (-)-3-dehydroquinate + 1 phosphate = 1 7-phospho-2-dehydro-3-deoxy-D-arabino-heptonate	-6.15182	true	4.2.3.4;4.6.1.3	rhea:21968
MNXR1594	[m]	R03083	1 MNXM478 + 1 MNXM9 = 1 MNXM1219	1 (-)-3-dehydroquinate + 1 phosphate = 1 7-phospho-2-dehydro-3-deoxy-D-arabino-heptonate	-6.15182	true	4.2.3.4;4.6.1.3	rhea:21968
MNXR15970	[c]	R05231	1 MNXM1 + 1 MNXM6 + 1 MNXM831 = 1 MNXM1994 + 1 MNXM5	1 H(+) + 1 NADPH + 1 6-oxohexanoate = 1 6-hydroxyhexanoate + 1 NADP(+)	5.22	true	1.1.1.2	rhea:31267
MNXR15972	[c]	R05233	1 MNXM1 + 1 MNXM10 + 1 MNXM5312 = 1 MNXM6087 + 1 MNXM8	1 H(+) + 1 NADH(2-) + 1 trans-3-Chloroallyl aldehyde = 1 3-chloroprop-2-en-1-ol + 1 NAD(+)	0	true	1.1.1.1	kegg:R05233
MNXR15973	[c]	R05234	1 MNXM1 + 1 MNXM10 + 1 MNXM6216 = 1 MNXM5676 + 1 MNXM8	1 H(+) + 1 NADH(2-) + 1 cis-3-Chloroallyl aldehyde = 1 cis-3-chloroprop-2-en-1-ol + 1 NAD(+)	0	true	1.1.1.1	kegg:R05234
MNXR16009	[c]	R05286	2 MNXM1 + 1 MNXM10 + 1 MNXM1468 = 1 MNXM1816 + 1 MNXM2 + 1 MNXM8	2 H(+) + 1 NADH(2-) + 1 chloroacetate = 1 chloroacetaldehyde + 1 H2O + 1 NAD(+)	-13.1053	true	1.2.1;1.2.1.3	rhea:30047
MNXR16045	[c]	R05367	1 MNXM2 + 1 MNXM9463 = 1 MNXM1 + 1 MNXM43 + 1 MNXM6087	1 H2O + 1 (E)-1,3-dichloropropene = 1 H(+) + 1 Cl(-) + 1 3-chloroprop-2-en-1-ol	0	true	3.8.1.5	kegg:R05367
MNXR16046	[c]	R05368	1 MNXM2 + 1 MNXM9511 = 1 MNXM1 + 1 MNXM43 + 1 MNXM5676	1 H2O + 1 (Z)-1,3-dichloropropene = 1 H(+) + 1 Cl(-) + 1 cis-3-chloroprop-2-en-1-ol	0	true	3.8.1.5	kegg:R05368
MNXR1605	[c]		1 MNXM1 + 1 MNXM19 + 1 MNXM3805 = 1 MNXM16 + 1 MNXM3804	1 H(+) + 1 S-adenosyl-L-homocysteine + 1 2-[3-carboxylato-3-(methylammonio)propyl]-L-histidine dizwitterion = 1 S-adenosyl-L-methionine + 1 2-(3-amino-3-carboxypropyl)-L-histidine dizwitterion	0	true	2.1.1.98	rhea:20145
MNXR16061	[c]		1 MNXM2186 = 1 MNXM2084 + 1 MNXM43	1 3-chloro-cis,cis-muconate(2-) = 1 4-carboxylatomethylenebut-2-en-4-olide + 1 Cl(-)	0	true	5.5.1.7	metacyc:RXN-9893
MNXR1609	[c]	R05823	1 MNXM1 + 1 MNXM6 + 1 MNXM936 = 1 MNXM5 + 1 MNXM582	1 H(+) + 1 NADPH + 1 2,5-didehydro-D-gluconate = 1 NADP(+) + 1 2-dehydro-D-gluconate	-0.166443	true	1.1.1.274	rhea:23828
MNXR161	[c]	R01608	1 MNXM1 + 1 MNXM10 + 1 MNXM244 = 1 MNXM8 + 1 MNXM872	1 H(+) + 1 NADH(2-) + 1 3-oxopropanoate = 1 NAD(+) + 1 3-hydroxypropanoate	5.08179	true	1.1.1.59	rhea:13357
MNXR16194	[c]	R05561	1 MNXM1 + 1 MNXM1545 + 1 MNXM60 = 1 MNXM1147 + 2 MNXM2	1 H(+) + 1 biuret + 1 bicarbonate = 1 cyanuric acid + 2 H2O	0	true	3.5.2.15	kegg:R05561
MNXR162	[c]	R06786	1 MNXM2 + 1 MNXM8 + 1 MNXM826 = 1 MNXM1 + 1 MNXM10 + 1 MNXM1634 + 1 MNXM4	1 H2O + 1 NAD(+) + 1 3-(2,3-dihydroxyphenyl)propanoate = 1 H(+) + 1 NADH(2-) + 1 3-(3-hydroxyphenyl)propanoate + 1 O2	-93.1488	true	1.14.13.127	rhea:24785
MNXR162	[m]	R06786	1 MNXM2 + 1 MNXM8 + 1 MNXM826 = 1 MNXM1 + 1 MNXM10 + 1 MNXM1634 + 1 MNXM4	1 H2O + 1 NAD(+) + 1 3-(2,3-dihydroxyphenyl)propanoate = 1 H(+) + 1 NADH(2-) + 1 3-(3-hydroxyphenyl)propanoate + 1 O2	-93.1488	true	1.14.13.127	rhea:24785
MNXR16278	[c]	R05747	1 MNXM2524 + 1 MNXM970 = 1 MNXM2525 + 1 MNXM658	1 glutaredoxin + 1 arsenate(2-) = 1 glutaredoxin disulfide + 1 arsenite(1-)	5.90349	false	1.20.4.1	kegg:R05747
MNXR16404	[c]	R05980	1 MNXM2 + 1 MNXM9298 = 1 MNXM41 + 1 MNXM9295	1 H2O + 1 = 1 D-glucopyranose + 1	0	false	3.2.1.84	kegg:R05980
MNXR16405	[c]	R05981	1 MNXM2 + 1 MNXM9295 = 1 MNXM41 + 1 MNXM6479	1 H2O + 1 = 1 D-glucopyranose + 1	0	false	3.2.1.84	kegg:R05981
MNXR16406	[c]	R05982	4 MNXM2 + 1 MNXM6479 = 4 MNXM182 + 1 MNXM9328	4 H2O + 1 = 4 D-mannopyranose + 1	0	false	3.2.1.113	kegg:R05982
MNXR16408	[c]	R05984	2 MNXM2 + 1 MNXM9313 = 2 MNXM182 + 1 MNXM7900	2 H2O + 1 = 2 D-mannopyranose + 1	0	false	3.2.1.114	kegg:R05984
MNXR16444	[c]	R03921	1 MNXM1542 + 1 MNXM215 = 1 MNXM1004 + 1 MNXM2	1 beta-D-fructofuranose + 1 alpha-D-glucose 6-phosphate(2-) = 1 sucrose 6(F)-phosphate(2-) + 1 H2O	-3.113	true	3.2.1.26	kegg:R03921
MNXR16467	[c]	R06180	1 MNXM1 + 1 MNXM10 + 1 MNXM523 = 1 MNXM8 + 1 MNXM816	1 H(+) + 1 NADH(2-) + 1 2-hydroxy-3-oxosuccinate(2-) = 1 NAD(+) + 1 L-tartrate	3.54175	true	1.1.1.93	rhea:15209
MNXR16692	[c]		1 MNXM1389 + 1 MNXM187 = 1 MNXM391	1 trans-hexadec-2-enal + 1 phosphoethanolamine = 1 sphingosine 1-phosphate	0	true	4.1.2.-;4.1.2.27	rhea:33507
MNXR16754	[c]	R06613	1 MNXM1 + 1 MNXM183 + 1 MNXM234 + 1 MNXM6 = 1 MNXM257 + 1 MNXM5 + 1 MNXM79	1 H(+) + 1 (6R)-5,10-methylenetetrahydrofolate + 1 dUMP + 1 NADPH = 1 dTMP + 1 NADP(+) + 1 (6S)-5,6,7,8-tetrahydrofolate	-13.7636	true	2.1.1.148	rhea:29043
MNXR16754	[n]	R06613	1 MNXM1 + 1 MNXM183 + 1 MNXM234 + 1 MNXM6 = 1 MNXM257 + 1 MNXM5 + 1 MNXM79	1 H(+) + 1 (6R)-5,10-methylenetetrahydrofolate + 1 dUMP + 1 NADPH = 1 dTMP + 1 NADP(+) + 1 (6S)-5,6,7,8-tetrahydrofolate	-13.7636	true	2.1.1.148	rhea:29043
MNXR16845	[c]	R06722	1 MNXM2 + 1 MNXM6479 = 1 MNXM182 + 1 MNXM7899	1 H2O + 1 = 1 D-mannopyranose + 1	0	false	3.2.1.113	kegg:R06722
MNXR16953	[c]		1 MNXM1 + 1 MNXM19 + 1 MNXM2261 = 1 MNXM1491 + 1 MNXM16	1 H(+) + 1 S-adenosyl-L-homocysteine + 1 N,N-dimethylethanolamine phosphate(1-) = 1 N-methylethanolaminium phosphate(1-) + 1 S-adenosyl-L-methionine	0	true	2.1.1.103	rhea:25321
MNXR16954	[c]		1 MNXM1 + 1 MNXM19 + 1 MNXM229 = 1 MNXM16 + 1 MNXM2261	1 H(+) + 1 S-adenosyl-L-homocysteine + 1 choline phosphate = 1 S-adenosyl-L-methionine + 1 N,N-dimethylethanolamine phosphate(1-)	0	true	2.1.1.103	rhea:25325
MNXR16994	[c]	R06917	1 MNXM1 + 1 MNXM10 + 1 MNXM6043 = 1 MNXM6494 + 1 MNXM8	1 H(+) + 1 NADH(2-) + 1 1-naphthaldehyde = 1 (1-naphthyl)methanol + 1 NAD(+)	3.67	true	1.1.1.1	kegg:R06917
MNXR17	[c]	R03139	1 MNXM2 + 1 MNXM350 + 1 MNXM4 = 1 MNXM15 + 1 MNXM22 + 1 MNXM493	1 H2O + 1 propane-1,3-diamine + 1 O2 = 1 NH4(+) + 1 hydrogen peroxide + 1 3-ammoniopropanal	-23.3389	true	1.4.3.21;1.4.3.22;1.4.3.6	rhea:30895
MNXR17022	[c]	R06946	1 MNXM2 + 1 MNXM586 + 1 MNXM8 = 1 MNXM1 + 1 MNXM10 + 1 MNXM4 + 1 MNXM403	1 H2O + 1 antheraxanthin + 1 NAD(+) = 1 H(+) + 1 NADH(2-) + 1 O2 + 1 zeaxanthin	-104.907	true	1.14.13.90	rhea:24088
MNXR17023	[c]	R06947	1 MNXM2 + 1 MNXM583 + 1 MNXM8 = 1 MNXM1 + 1 MNXM10 + 1 MNXM4 + 1 MNXM586	1 H2O + 1 all-trans-violaxanthin + 1 NAD(+) = 1 H(+) + 1 NADH(2-) + 1 O2 + 1 antheraxanthin	-104.907	true	1.14.13.90	rhea:14941
MNXR17043	[c]	R06978	1 MNXM1 + 1 MNXM12 + 1 MNXM2023 = 1 MNXM21 + 1 MNXM840	1 H(+) + 1 CoA + 1 N(4)-acetyl-L-2,4-diaminobutyric acid zwitterion = 1 acetyl-CoA(4-) + 1 L-2,4-diazaniumylbutyrate	-5.28998	true	2.3.1.178	rhea:16901
MNXR17174	[c]	R07135	1 MNXM1 + 1 MNXM10 + 1 MNXM182 = 1 MNXM615 + 1 MNXM8	1 H(+) + 1 NADH(2-) + 1 D-mannopyranose = 1 D-mannitol + 1 NAD(+)	2.54181	true	1.1.1.255	rhea:15029
MNXR1722	[c]	R02637	1 MNXM1 + 1 MNXM10 + 1 MNXM958 = 1 MNXM736 + 1 MNXM8	1 H(+) + 1 NADH(2-) + 1 2,3-diketogulonate = 1 3-dehydro-L-gulonate + 1 NAD(+)	6.0018	true	1.1.1.130	rhea:21924
MNXR17240	[c]	R07343	1 MNXM127 + 1 MNXM9 = 1 MNXM12309 + 1 MNXM2	1 myo-inositol + 1 phosphate = 1 myo-inositol phosphate + 1 H2O	0	false	3.1.3.25	kegg:R07343
MNXR17248	[c]		1 MNXM1 + 1 MNXM10 + 1 MNXM2952 = 1 MNXM3185 + 1 MNXM8	1 H(+) + 1 NADH(2-) + 1 6,7-dihydropteridine = 1 5,6,7,8-tetrahydropteridine + 1 NAD(+)	0	true	1.5.1.34	rhea:17869
MNXR17302	[c]	R07447	1 MNXM1 + 1 MNXM3121 + 1 MNXM6 = 1 MNXM1962 + 1 MNXM5	1 H(+) + 1 (22S)-22-hydroxycampest-4-en-3-one + 1 NADPH = 1 (5alpha,22S,24R)-22-hydroxyergostan-3-one + 1 NADP(+)	-3.8165	true	1.3.1;1.3.99.-	metacyc:RXN-4229
MNXR17314	[c]	R07459	1 MNXM11 + 1 MNXM7140 = 1 MNXM10846 + 1 MNXM3	1 diphosphate(3-) + 1 C15813 = 1 C15810 + 1 ATP	0	false	2.7.7.73	kegg:R07459
MNXR17317	[c]	R07463	1 MNXM1984 = 1 MNXM29	1 dehydroglycine = 1 glycine	-43.2597	false	1.4.3.19	kegg:R07463
MNXR17317	[m]	R07463	1 MNXM1984 = 1 MNXM29	1 dehydroglycine = 1 glycine	-43.2597	false	1.4.3.19	kegg:R07463
MNXR17329	[c]	R07477	1 MNXM1 + 1 MNXM10 + 1 MNXM4697 = 1 MNXM124 + 1 MNXM8	1 H(+) + 1 NADH(2-) + 1 N-[(E)-4-ammoniobutylidene]propane-1,3-diaminium = 1 spermidine(3+) + 1 NAD(+)	0	true	2.5.1.46	rhea:19905
MNXR17571	[c]	R07809	1 MNXM2 + 1 MNXM9280 = 1 MNXM395 + 1 MNXM9325	1 H2O + 1 = 1 N-acetyl-D-galactosamine + 1	0	false	3.2.1.52	kegg:R07809
MNXR17572	[c]	R07810	1 MNXM2 + 1 MNXM7904 = 1 MNXM395 + 1 MNXM9325	1 H2O + 1 = 1 N-acetyl-D-galactosamine + 1	0	false	3.2.1.52	kegg:R07810
MNXR17578	[c]	R07816	1 MNXM2 + 1 MNXM9324 = 1 MNXM143 + 1 MNXM9329	1 H2O + 1 = 1 N-acetyl-D-glucosamine + 1	0	false	3.2.1.50	kegg:R07816
MNXR17585	[c]	R07823	1 MNXM2 + 1 MNXM7898 = 1 MNXM58 + 1 MNXM9283	1 H2O + 1 = 1 sulfate + 1	0	false	3.1.6.12	kegg:R07823
MNXR17615	[c]	R07855	2 MNXM2 + 1 MNXM2709 = 1 MNXM15 + 1 MNXM497	2 H2O + 1 phenylacetonitrile = 1 NH4(+) + 1 phenylacetate	1.804	true	3.5.5.1	kegg:R07855
MNXR17648	[c]	R07889	1 MNXM2 + 1 MNXM5876 = 1 MNXM5873	1 H2O + 1 OPC8-trans-2-enoyl-CoA = 1 OPC8-3-hydroxyacyl-CoA	2.163	true	4.2.1.17;4.2.1.74	metacyc:RXN-10697
MNXR17649	[c]	R07890	1 MNXM1 + 1 MNXM10 + 1 MNXM5874 = 1 MNXM5873 + 1 MNXM8	1 H(+) + 1 NADH(2-) + 1 OPC8-3-ketoacyl-CoA = 1 OPC8-3-hydroxyacyl-CoA + 1 NAD(+)	3.76	true	1.1.1.211;1.1.1.35	metacyc:RXN-10698
MNXR17650	[c]	R07891	1 MNXM12 + 1 MNXM5874 = 1 MNXM21 + 1 MNXM5871	1 CoA + 1 OPC8-3-ketoacyl-CoA = 1 acetyl-CoA(4-) + 1 OPC6-CoA	7.056	true	2.3.1.16	metacyc:RXN-10699
MNXR17652	[c]	R07893	1 MNXM2 + 1 MNXM5872 = 1 MNXM5869	1 H2O + 1 OPC6-trans-2-enoyl-CoA = 1 OPC6-3-hydroxyacyl-CoA	2.163	true	4.2.1.17;4.2.1.74	metacyc:RXN-10704
MNXR17653	[c]	R07894	1 MNXM1 + 1 MNXM10 + 1 MNXM5870 = 1 MNXM5869 + 1 MNXM8	1 H(+) + 1 NADH(2-) + 1 OPC6-3-ketoacyl-CoA = 1 OPC6-3-hydroxyacyl-CoA + 1 NAD(+)	3.76	true	1.1.1.211;1.1.1.35	metacyc:RXN-10702
MNXR17654	[c]	R07895	1 MNXM12 + 1 MNXM5870 = 1 MNXM21 + 1 MNXM5867	1 CoA + 1 OPC6-3-ketoacyl-CoA = 1 acetyl-CoA(4-) + 1 OPC4-CoA	7.056	true	2.3.1.16	metacyc:RXN-10700
MNXR17656	[c]	R07897	1 MNXM2 + 1 MNXM5868 = 1 MNXM5865	1 H2O + 1 OPC4-trans-2-enoyl-CoA = 1 OPC4-3-hydroxyacyl-CoA	2.163	true	4.2.1.17;4.2.1.74	metacyc:RXN-10705
MNXR17657	[c]	R07898	1 MNXM1 + 1 MNXM10 + 1 MNXM5866 = 1 MNXM5865 + 1 MNXM8	1 H(+) + 1 NADH(2-) + 1 OPC4-3-ketoacyl-CoA = 1 OPC4-3-hydroxyacyl-CoA + 1 NAD(+)	3.76	true	1.1.1.211;1.1.1.35	metacyc:RXN-10703
MNXR17658	[c]	R07899	1 MNXM12 + 1 MNXM5866 = 1 MNXM21 + 1 MNXM5798	1 CoA + 1 OPC4-3-ketoacyl-CoA = 1 acetyl-CoA(4-) + 1 jasmonoyl-CoA	7.056	true	2.3.1.16	metacyc:RXN-10701
MNXR1771	[c]	R02457	1 MNXM15 + 1 MNXM1714 + 1 MNXM22 = 1 MNXM1148 + 1 MNXM2 + 1 MNXM4	1 NH4(+) + 1 5-amino-2-oxopentanoic acid zwitterion + 1 hydrogen peroxide = 1 D-ornithinium(1+) + 1 H2O + 1 O2	-23.0227	true	1.4.3.3	kegg:R02457
MNXR1772	[c]	R00130	1 MNXM1 + 1 MNXM12 + 1 MNXM7 = 1 MNXM3 + 1 MNXM481	1 H(+) + 1 CoA + 1 ADP = 1 ATP + 1 3'-dephospho-CoA(2-)	-17.3123	true	2.7.1.24	rhea:18245
MNXR1772	[n]	R00130	1 MNXM1 + 1 MNXM12 + 1 MNXM7 = 1 MNXM3 + 1 MNXM481	1 H(+) + 1 CoA + 1 ADP = 1 ATP + 1 3'-dephospho-CoA(2-)	-17.3123	true	2.7.1.24	rhea:18245
MNXR1775	[c]		1 MNXM1 + 1 MNXM892 = 1 MNXM261	1 H(+) + 1 2,3-bisphosphonato-D-glycerate(5-) = 1 3-phosphonato-D-glyceroyl phosphate(4-)	0	true	5.4.2.1;5.4.2.4	rhea:17765
MNXR1776	[c]		1 MNXM2 + 1 MNXM892 = 1 MNXM126 + 1 MNXM9	1 H2O + 1 2,3-bisphosphonato-D-glycerate(5-) = 1 3-phospho-D-glycerate + 1 phosphate	0	true	3.1.3.13;5.4.2.4	rhea:21904
MNXR17798	[c]	R08056	1 MNXM2 + 1 MNXM2923 = 1 MNXM744	1 H2O + 1 2-dehydro-3-deoxy-D-glucarate(2-) = 1 D-glucarate	0	true	4.2.1.40	kegg:R08056
MNXR17801	[n]		1 MNXM1087 + 1 MNXM2 = 1 MNXM1050 + 1 MNXM39	1 N-formylmethanofuran(5-) + 1 H2O = 1 methanofuranate(4-) + 1 formate	0	true	1.2.99.5	rhea:24686
MNXR17834	[c]	R08095	1 MNXM12 + 1 MNXM5558 = 1 MNXM21 + 1 MNXM389	1 CoA + 1 5-methyl-3-oxo-4-hexenoyl-CoA = 1 acetyl-CoA(4-) + 1 3-methylbut-2-enoyl-CoA	-7.06	true	2.3.1;2.3.1.16	metacyc:RXN-11921
MNXR1788	[c]	R02472	1 MNXM1 + 1 MNXM6 + 1 MNXM959 = 1 MNXM5 + 1 MNXM593	1 H(+) + 1 NADPH + 1 2-dehydropantoate = 1 NADP(+) + 1 (R)-pantoate	2.29352	true	1.1.1.169	rhea:16233
MNXR179	[c]	R04890	1 MNXM2 + 1 MNXM3848 + 1 MNXM4 = 1 MNXM15 + 1 MNXM22 + 1 MNXM4183	1 H2O + 1 3-methoxytyramine + 1 O2 = 1 NH4(+) + 1 hydrogen peroxide + 1 (4-hydroxy-3-methoxyphenyl)acetaldehyde	-24.0227	true	1.4.3.4	kegg:R04890
MNXR17919	[c]	R08198	1 MNXM1210 + 1 MNXM8 = 1 MNXM1 + 1 MNXM10 + 1 MNXM20	1 2-hydroxyglutarate(2-) + 1 NAD(+) = 1 H(+) + 1 NADH(2-) + 1 2-oxoglutarate	2.8418	true	1.1.1;1.1.1.95	rhea:13449
MNXR17974	[c]	R08281	1 MNXM1 + 1 MNXM10 + 1 MNXM2968 = 1 MNXM10616 + 1 MNXM8	1 H(+) + 1 NADH(2-) + 1 Aldophosphamide = 1 Alcophosphamide + 1 NAD(+)	6.84	true	1.1.1.1	kegg:R08281
MNXR17999	[c]	R08306	1 MNXM1 + 1 MNXM10 + 1 MNXM3835 = 1 MNXM6074 + 1 MNXM8	1 H(+) + 1 NADH(2-) + 1 3-Carbamoyl-2-phenylpropionaldehyde = 1 2-Phenyl-1,3-propanediol monocarbamate + 1 NAD(+)	0	true	1.1.1.1	kegg:R08306
MNXR1810	[n]	R00978	1 MNXM1 + 1 MNXM158 + 1 MNXM6 = 1 MNXM5 + 1 MNXM506	1 H(+) + 1 uracil + 1 NADPH = 1 NADP(+) + 1 5,6-dihydrouracil	-8.18646	true	1.3.1.1;1.3.1.2	rhea:18093
MNXR1813	[n]		1 MNXM492 + 1 MNXM9 = 1 MNXM158 + 1 MNXM789	1 2'-deoxyuridine + 1 phosphate = 1 uracil + 1 2-deoxy-alpha-D-ribose 1-phosphate(2-)	0	true	2.4.2.1;2.4.2.2;2.4.2.23;2.4.2.3;2.4.2.4	rhea:22824
MNXR1816	[c]	R02100	1 MNXM2 + 1 MNXM452 = 1 MNXM1 + 1 MNXM11 + 1 MNXM234	1 H2O + 1 dUTP = 1 H(+) + 1 diphosphate(3-) + 1 dUMP	-113.549	true	3.6.1.19;3.6.1.23	rhea:10248
MNXR1816	[n]	R02100	1 MNXM2 + 1 MNXM452 = 1 MNXM1 + 1 MNXM11 + 1 MNXM234	1 H2O + 1 dUTP = 1 H(+) + 1 diphosphate(3-) + 1 dUMP	-113.549	true	3.6.1.19;3.6.1.23	rhea:10248
MNXR18179	[c]	R08503	1 MNXM1897 = 1 MNXM2337	1 5-dehydro-2-deoxy-D-gluconate = 1 5-deoxy-D-glucuronate	0	true	5.3.1.-;5.3.1.n1	rhea:25840
MNXR1818	[c]	R05688	1 MNXM1 + 1 MNXM6 + 1 MNXM622 = 1 MNXM1626 + 1 MNXM5	1 H(+) + 1 NADPH + 1 1-deoxy-D-xylulose 5-phosphate = 1 2-C-methyl-D-erythritol 4-phosphate(2-) + 1 NADP(+)	1.25354	true	1.1.1.267	rhea:13717
MNXR1819	[c]	R05636	1 MNXM1 + 1 MNXM23 + 1 MNXM74 = 1 MNXM13 + 1 MNXM622	1 H(+) + 1 pyruvate + 1 D-glyceraldehyde 3-phosphate = 1 CO(2) + 1 1-deoxy-D-xylulose 5-phosphate	-10.7158	true	2.2.1.7	rhea:12605
MNXR1819	[m]	R05636	1 MNXM1 + 1 MNXM23 + 1 MNXM74 = 1 MNXM13 + 1 MNXM622	1 H(+) + 1 pyruvate + 1 D-glyceraldehyde 3-phosphate = 1 CO(2) + 1 1-deoxy-D-xylulose 5-phosphate	-10.7158	true	2.2.1.7	rhea:12605
MNXR182	[c]		1 MNXM212 + 1 MNXM9 = 1 MNXM1985 + 1 MNXM2	1 adenosine + 1 phosphate = 1 3'-AMP + 1 H2O	0	true	3.1.3.1;3.1.3.2;3.1.3.25;3.1.3.31;3.1.3.5;3.1.3.6;3.1.30.1;3.1.4.16;3.6.1.1;3.6.1.11	rhea:27898
MNXR18208	[c]	R08539	2 MNXM1084 + 1 MNXM5 = 2 MNXM1083 + 1 MNXM6	2 ferrocytochrome b5 + 1 NADP(+) = 2 ferricytochrome b5 + 1 NADPH	3.14236	false	1.6.2.4	kegg:R08539
MNXR18214	[c]	R08558	1 MNXM1 + 1 MNXM457 + 1 MNXM6 = 1 MNXM5 + 1 MNXM90	1 H(+) + 1 betaine aldehyde + 1 NADPH = 1 NADP(+) + 1 choline	1.29352	true	1.1.1;1.1.1.1	metacyc:RXN-12582
MNXR18214	[m]	R08558	1 MNXM1 + 1 MNXM457 + 1 MNXM6 = 1 MNXM5 + 1 MNXM90	1 H(+) + 1 betaine aldehyde + 1 NADPH = 1 NADP(+) + 1 choline	1.29352	true	1.1.1;1.1.1.1	metacyc:RXN-12582
MNXR1822	[c]	R01825	1 MNXM2 + 1 MNXM258 + 1 MNXM8 = 2 MNXM1 + 1 MNXM10 + 1 MNXM1407	1 H2O + 1 D-erythrose 4-phosphate(2-) + 1 NAD(+) = 2 H(+) + 1 NADH(2-) + 1 4-O-phosphonato-D-erythronate(3-)	-14.3536	true	1.2.1.72	rhea:12056
MNXR18223	[c]	R08568	1 MNXM2775 + 1 MNXM5788 = 1 MNXM1974 + 1 MNXM361	1 2-amino-2,3,7-trideoxy-D-lyxo-hept-6-ulosonate + 1 2,3-dioxopropyl phosphate = 1 1-deoxy-D-threo-hexo-2,5-diulose 6-phosphate + 1 L-aspartate 4-semialdehyde	2.46	true	2.2.1.10	rhea:25952
MNXR18223	[m]	R08568	1 MNXM2775 + 1 MNXM5788 = 1 MNXM1974 + 1 MNXM361	1 2-amino-2,3,7-trideoxy-D-lyxo-hept-6-ulosonate + 1 2,3-dioxopropyl phosphate = 1 1-deoxy-D-threo-hexo-2,5-diulose 6-phosphate + 1 L-aspartate 4-semialdehyde	2.46	true	2.2.1.10	rhea:25952
MNXR18233	[c]	R08588	2 MNXM1 + 1 MNXM7216 = 1 MNXM3255	2 H(+) + 1 cyclic dehypoxanthinylfutalosinate = 1 dehypoxanthine futalosinate	-43.4221	false	1.21.-.-	rhea:33083
MNXR18233	[m]	R08588	2 MNXM1 + 1 MNXM7216 = 1 MNXM3255	2 H(+) + 1 cyclic dehypoxanthinylfutalosinate = 1 dehypoxanthine futalosinate	-43.4221	false	1.21.-.-	rhea:33083
MNXR18340	[c]	R08718	1 MNXM13382 + 1 MNXM2 = 1 MNXM13336 + 1 MNXM182	1 + 1 H2O = 1 + 1 D-mannopyranose	0	false	3.2.1.24	kegg:R08718
MNXR18365	[c]	R08758	1 MNXM1174 = 1 MNXM1138	1 3alpha,7alpha-dihydroxy-5beta-cholestan-26-al = 1 5beta-cholestane-3alpha,7alpha,26-triol	0	false	1.14.13.15	kegg:R08758
MNXR18371	[c]	R08769	1 MNXM1 + 1 MNXM19 + 1 MNXM6075 = 1 MNXM16 + 1 MNXM6758	1 H(+) + 1 S-adenosyl-L-homocysteine + 1 2-Polyprenyl-6-methoxyphenol = 1 S-adenosyl-L-methionine + 1 2-Polyprenyl-6-hydroxyphenol	0	true	2.1.1.222	kegg:R08769
MNXR18371	[m]	R08769	1 MNXM1 + 1 MNXM19 + 1 MNXM6075 = 1 MNXM16 + 1 MNXM6758	1 H(+) + 1 S-adenosyl-L-homocysteine + 1 2-Polyprenyl-6-methoxyphenol = 1 S-adenosyl-L-methionine + 1 2-Polyprenyl-6-hydroxyphenol	0	true	2.1.1.222	kegg:R08769
MNXR184	[c]	R02990	1 MNXM716 + 1 MNXM92 = 1 MNXM1264 + 1 MNXM25	1 3-oxoadipate + 1 succinyl-CoA(5-) = 1 3-oxoadipyl-CoA(5-) + 1 succinate(2-)	-2.04004	true	2.8.3.6	rhea:12048
MNXR1843	[c]	R04429	1 MNXM1 + 1 MNXM10 + 1 MNXM3229 = 1 MNXM2645 + 1 MNXM8	1 H(+) + 1 NADH(2-) + 1 But-2-enoyl-[acyl-carrier protein] = 1 S-Methyl butanethioate + 1 NAD(+)	16.55	false	1.3.1.9;2.3.1.86	kegg:R04429
MNXR1844	[c]	R04430	1 MNXM1 + 1 MNXM3229 + 1 MNXM6 = 1 MNXM2645 + 1 MNXM5	1 H(+) + 1 But-2-enoyl-[acyl-carrier protein] + 1 NADPH = 1 S-Methyl butanethioate + 1 NADP(+)	0	false	1.3.1.10	kegg:R04430
MNXR18517	[c]	R08944	1 MNXM1 + 1 MNXM1269 + 1 MNXM477 = 1 MNXM184 + 1 MNXM26	1 H(+) + 1 acetyl-[acyl-carrier protein] + 1 malonate(2-) = 1 carboxyacetyl-[acyl-carrier protein] + 1 acetate	0	true	2.3.1.187	kegg:R08944
MNXR18521	[c]	R08954	1 MNXM1 + 1 MNXM6 + 1 MNXM849 = 1 MNXM5 + 1 MNXM5562	1 H(+) + 1 NADPH + 1 11-deoxycorticosterone = 1 NADP(+) + 1 5alpha-Dihydrodeoxycorticosterone	0	true	1.3.1.30	kegg:R08954
MNXR18583	[c]	R09083	1 MNXM1531 + 1 MNXM2 + 1 MNXM258 = 1 MNXM208 + 1 MNXM4	1 5,6-dimethylbenzimidazole + 1 H2O + 1 D-erythrose 4-phosphate(2-) = 1 FMNH2 + 1 O2	0	false	1.14.99.40	kegg:R09083
MNXR18583	[m]	R09083	1 MNXM1531 + 1 MNXM2 + 1 MNXM258 = 1 MNXM208 + 1 MNXM4	1 5,6-dimethylbenzimidazole + 1 H2O + 1 D-erythrose 4-phosphate(2-) = 1 FMNH2 + 1 O2	0	false	1.14.99.40	kegg:R09083
MNXR18583	[n]	R09083	1 MNXM1531 + 1 MNXM2 + 1 MNXM258 = 1 MNXM208 + 1 MNXM4	1 5,6-dimethylbenzimidazole + 1 H2O + 1 D-erythrose 4-phosphate(2-) = 1 FMNH2 + 1 O2	0	false	1.14.99.40	kegg:R09083
MNXR18594	[c]	R09096	1 MNXM1 + 1 MNXM21 + 1 MNXM668 = 1 MNXM12 + 1 MNXM1643 + 1 MNXM299	1 H(+) + 1 acetyl-CoA(4-) + 1 5,6,7,8-tetrahydromethanopterin = 1 CoA + 1 5-methyl-5,6,7,8-tetrahydromethanopterin + 1 carbon monoxide(1+)	0	true	1.2.7.4;1.2.99.2;2.3.1.-	kegg:R09096
MNXR18595	[c]		1 MNXM2 + 1 MNXM29 + 1 MNXM667 = 1 MNXM53 + 1 MNXM668	1 H2O + 1 glycine + 1 5,10-methylenetetrahydromethanopterin(3-) = 1 L-serine + 1 5,6,7,8-tetrahydromethanopterin	0	true	2.1.2;2.1.2.1	metacyc:THMPT-SER-RXN
MNXR1863	[c]	R03026	1 MNXM2 + 1 MNXM214 = 1 MNXM446	1 H2O + 1 crotonoyl-CoA(4-) = 1 (S)-3-hydroxybutanoyl-CoA(4-)	2.16296	true	4.2.1;4.2.1.116;4.2.1.17;4.2.1.55	rhea:26558
MNXR1863	[m]	R03026	1 MNXM2 + 1 MNXM214 = 1 MNXM446	1 H2O + 1 crotonoyl-CoA(4-) = 1 (S)-3-hydroxybutanoyl-CoA(4-)	2.16296	true	4.2.1;4.2.1.116;4.2.1.17;4.2.1.55	rhea:26558
MNXR1863	[x]	R03026	1 MNXM2 + 1 MNXM214 = 1 MNXM446	1 H2O + 1 crotonoyl-CoA(4-) = 1 (S)-3-hydroxybutanoyl-CoA(4-)	2.16296	true	4.2.1;4.2.1.116;4.2.1.17;4.2.1.55	rhea:26558
MNXR1866	[c]	R04749	1 MNXM2 + 1 MNXM753 = 1 MNXM757	1 H2O + 1 trans-hex-2-enoyl-CoA = 1 (S)-3-hydroxyhexanoyl-CoA	2.16296	true	4.2.1.17;4.2.1.74	rhea:30547
MNXR1866	[m]	R04749	1 MNXM2 + 1 MNXM753 = 1 MNXM757	1 H2O + 1 trans-hex-2-enoyl-CoA = 1 (S)-3-hydroxyhexanoyl-CoA	2.16296	true	4.2.1.17;4.2.1.74	rhea:30547
MNXR1866	[x]	R04749	1 MNXM2 + 1 MNXM753 = 1 MNXM757	1 H2O + 1 trans-hex-2-enoyl-CoA = 1 (S)-3-hydroxyhexanoyl-CoA	2.16296	true	4.2.1.17;4.2.1.74	rhea:30547
MNXR18668	[c]	R09186	1 MNXM2 + 1 MNXM770 = 1 MNXM1261	1 H2O + 1 2,5-dioxopentanoate = 1 2-dehydro-3-deoxy-D-arabinonate	-9.16699	true	4.2.1.-	metacyc:RXN-8777
MNXR1867	[c]	R04746	1 MNXM2 + 1 MNXM784 = 1 MNXM766	1 H2O + 1 trans-oct-2-enoyl-CoA = 1 (S)-3-hydroxyoctanoyl-CoA	2.163	true	4.2.1.17;4.2.1.74	rhea:31199
MNXR1867	[m]	R04746	1 MNXM2 + 1 MNXM784 = 1 MNXM766	1 H2O + 1 trans-oct-2-enoyl-CoA = 1 (S)-3-hydroxyoctanoyl-CoA	2.163	true	4.2.1.17;4.2.1.74	rhea:31199
MNXR1867	[x]	R04746	1 MNXM2 + 1 MNXM784 = 1 MNXM766	1 H2O + 1 trans-oct-2-enoyl-CoA = 1 (S)-3-hydroxyoctanoyl-CoA	2.163	true	4.2.1.17;4.2.1.74	rhea:31199
MNXR1868	[c]	R04744	1 MNXM2 + 1 MNXM580 = 1 MNXM674	1 H2O + 1 trans-dec-2-enoyl-CoA = 1 (S)-3-hydroxydecanoyl-CoA	2.16303	true	4.2.1.17;4.2.1.74	rhea:31191
MNXR1868	[m]	R04744	1 MNXM2 + 1 MNXM580 = 1 MNXM674	1 H2O + 1 trans-dec-2-enoyl-CoA = 1 (S)-3-hydroxydecanoyl-CoA	2.16303	true	4.2.1.17;4.2.1.74	rhea:31191
MNXR1868	[x]	R04744	1 MNXM2 + 1 MNXM580 = 1 MNXM674	1 H2O + 1 trans-dec-2-enoyl-CoA = 1 (S)-3-hydroxydecanoyl-CoA	2.16303	true	4.2.1.17;4.2.1.74	rhea:31191
MNXR1869	[c]	R04170	1 MNXM2 + 1 MNXM642 = 1 MNXM733	1 H2O + 1 trans-dodec-2-enoyl-CoA(4-) = 1 (S)-3-hydroxylauroyl-CoA	2.163	true	4.2.1.17;4.2.1.74	rhea:31075
MNXR1869	[m]	R04170	1 MNXM2 + 1 MNXM642 = 1 MNXM733	1 H2O + 1 trans-dodec-2-enoyl-CoA(4-) = 1 (S)-3-hydroxylauroyl-CoA	2.163	true	4.2.1.17;4.2.1.74	rhea:31075
MNXR1869	[x]	R04170	1 MNXM2 + 1 MNXM642 = 1 MNXM733	1 H2O + 1 trans-dodec-2-enoyl-CoA(4-) = 1 (S)-3-hydroxylauroyl-CoA	2.163	true	4.2.1.17;4.2.1.74	rhea:31075
MNXR1870	[c]	R04740	1 MNXM2 + 1 MNXM654 = 1 MNXM767	1 H2O + 1 trans-tetradec-2-enoyl-CoA = 1 (S)-3-hydroxytetradecanoyl-CoA	-2.16303	true	4.2.1.17;4.2.1.74	rhea:31171
MNXR1870	[m]	R04740	1 MNXM2 + 1 MNXM654 = 1 MNXM767	1 H2O + 1 trans-tetradec-2-enoyl-CoA = 1 (S)-3-hydroxytetradecanoyl-CoA	-2.16303	true	4.2.1.17;4.2.1.74	rhea:31171
MNXR1870	[x]	R04740	1 MNXM2 + 1 MNXM654 = 1 MNXM767	1 H2O + 1 trans-tetradec-2-enoyl-CoA = 1 (S)-3-hydroxytetradecanoyl-CoA	-2.16303	true	4.2.1.17;4.2.1.74	rhea:31171
MNXR1871	[c]	R04738	1 MNXM2 + 1 MNXM581 = 1 MNXM825	1 H2O + 1 (E)-hexadec-2-enoyl-CoA = 1 (S)-3-hydroxypalmitoyl-CoA	-2.16296	true	4.2.1.17;4.2.1.74	rhea:31163
MNXR1871	[m]	R04738	1 MNXM2 + 1 MNXM581 = 1 MNXM825	1 H2O + 1 (E)-hexadec-2-enoyl-CoA = 1 (S)-3-hydroxypalmitoyl-CoA	-2.16296	true	4.2.1.17;4.2.1.74	rhea:31163
MNXR1871	[x]	R04738	1 MNXM2 + 1 MNXM581 = 1 MNXM825	1 H2O + 1 (E)-hexadec-2-enoyl-CoA = 1 (S)-3-hydroxypalmitoyl-CoA	-2.16296	true	4.2.1.17;4.2.1.74	rhea:31163
MNXR1873	[c]	R04204	1 MNXM2 + 1 MNXM609 = 1 MNXM701	1 H2O + 1 2-methylbut-2-enoyl-CoA = 1 (2S,3S)-3-hydroxy-2-methylbutanoyl-CoA(4-)	1.60297	true	4.2.1.17	rhea:31119
MNXR1873	[m]	R04204	1 MNXM2 + 1 MNXM609 = 1 MNXM701	1 H2O + 1 2-methylbut-2-enoyl-CoA = 1 (2S,3S)-3-hydroxy-2-methylbutanoyl-CoA(4-)	1.60297	true	4.2.1.17	rhea:31119
MNXR1873	[x]	R04204	1 MNXM2 + 1 MNXM609 = 1 MNXM701	1 H2O + 1 2-methylbut-2-enoyl-CoA = 1 (2S,3S)-3-hydroxy-2-methylbutanoyl-CoA(4-)	1.60297	true	4.2.1.17	rhea:31119
MNXR1874	[c]	R02036	1 MNXM2 + 1 MNXM649 = 1 MNXM325	1 H2O + 1 2-dehydro-3-deoxy-6-phosphonato-D-gluconate(3-) = 1 6-phosphonatooxy-D-gluconate	-8.16702	true	4.2.1.12	rhea:17277
MNXR18786	[c]	R09323	1 MNXM2 + 1 MNXM9268 = 1 MNXM143 + 1 MNXM9294	1 H2O + 1 = 1 N-acetyl-D-glucosamine + 1	0	false	3.2.1.52	kegg:R09323
MNXR18839	[c]	R09384	1 MNXM11 + 1 MNXM13169 = 1 MNXM13171 + 1 MNXM63	1 diphosphate(3-) + 1 tRNA with a 3' CC end = 1 tRNA with a 3' cytidine + 1 CTP	0	false	2.7.7.72	kegg:R09384
MNXR18840	[c]	R09385	1 MNXM2 + 1 MNXM5545 + 1 MNXM8 = 1 MNXM1 + 1 MNXM10 + 1 MNXM4 + 1 MNXM702	1 H2O + 1 a (4S)-1,2-epoxymenth-8-ene + 1 NAD(+) = 1 H(+) + 1 NADH(2-) + 1 O2 + 1 (4S)-limonene	0	true	1.14.13.107	kegg:R09385
MNXR18841	[c]	R09386	1 MNXM11 + 1 MNXM13170 = 1 MNXM13169 + 1 MNXM3	1 diphosphate(3-) + 1 tRNA with a 3' CCA end = 1 tRNA with a 3' CC end + 1 ATP	0	false	2.7.7.72	kegg:R09386
MNXR18842	[c]	R09389	1 MNXM2 + 1 MNXM5 + 1 MNXM5545 = 1 MNXM1 + 1 MNXM4 + 1 MNXM6 + 1 MNXM702	1 H2O + 1 NADP(+) + 1 a (4S)-1,2-epoxymenth-8-ene = 1 H(+) + 1 O2 + 1 NADPH + 1 (4S)-limonene	0	true	1.14.13.107	kegg:R09389
MNXR18942	[c]	R09565	2 MNXM1 + 1 MNXM1054 = 1 MNXM4 + 1 MNXM670	2 H(+) + 1 (1E)-4-oxobut-1-ene-1,2,4-tricarboxylate = 1 O2 + 1 gallate	0	true	1.13.11.57;1.13.11.8	rhea:28927
MNXR18951	[c]	R09600	1 MNXM5974 = 1 MNXM5322	1 UDP-2,3-diacetamido-2,3-dideoxy-alpha-D-glucuronate = 1 UDP-2,3-diacetamido-2,3-dideoxy-alpha-D-mannuronate	0	true	5.1.3.23	rhea:24764
MNXR1898	[c]	R00658	1 MNXM2 + 1 MNXM73 = 1 MNXM275	1 H2O + 1 phosphoenolpyruvate = 1 2-phospho-D-glycerate	-0.187012	true	4.2.1.11	rhea:10164
MNXR19000	[c]	R09763	1 MNXM1 + 1 MNXM31 + 1 MNXM4884 = 1 MNXM535 + 1 MNXM824	1 H(+) + 1 CMP + 1 α-Kdo-(2->8)-α-Kdo-(2->4)-α-Kdo-(2->6)-lipid IVA = 1 CMP-3-deoxy-D-manno-octulosonate + 1 (KDO)2-lipid IVA	0	true	2.4.99.14	metacyc:RXN-11323
MNXR19001	[c]	R09766	1 MNXM13359 + 1 MNXM31 = 1 MNXM4884 + 1 MNXM535	1 + 1 CMP = 1 α-Kdo-(2->8)-α-Kdo-(2->4)-α-Kdo-(2->6)-lipid IVA + 1 CMP-3-deoxy-D-manno-octulosonate	0	false	2.4.99.15	kegg:R09766
MNXR19002	[c]	R09768	1 MNXM271 = 1 MNXM17114	1 sedoheptulose 7-phosphate(2-) = 1 D-glycero-D-manno-heptose 7-phosphate	0	true	5.3.1.28	metacyc:RXN0-4301
MNXR19003	[c]	R09769	1 MNXM271 = 1 MNXM4551	1 sedoheptulose 7-phosphate(2-) = 1 D-glycero-alpha-D-manno-heptose 7-phosphate	0	true	5.3.1.28	kegg:R09769
MNXR19039	[c]	R09837	1 MNXM2851 = 1 MNXM2919	1 oxepin-CoA = 1 2-(1,2-epoxy-1,2-dihydrophenyl)acetyl-CoA	0	true	5.3.3.18	rhea:31843
MNXR19039	[m]	R09837	1 MNXM2851 = 1 MNXM2919	1 oxepin-CoA = 1 2-(1,2-epoxy-1,2-dihydrophenyl)acetyl-CoA	0	true	5.3.3.18	rhea:31843
MNXR19040	[c]	R09838	1 MNXM2 + 1 MNXM2919 + 1 MNXM5 = 1 MNXM1 + 1 MNXM4 + 1 MNXM502 + 1 MNXM6	1 H2O + 1 2-(1,2-epoxy-1,2-dihydrophenyl)acetyl-CoA + 1 NADP(+) = 1 H(+) + 1 O2 + 1 phenylacetyl-CoA(4-) + 1 NADPH	0	true	1.14.13.149	rhea:32171
MNXR19050	[c]	R08145	1 MNXM1959 = 1 MNXM1161	1 (2E,6E)-farnesal = 1 (2E,6E)-farnesol	0	false	0	kegg:R08145
MNXR19061	[c]	R09859	1 MNXM2 + 1 MNXM4343 + 1 MNXM8 = 1 MNXM1 + 1 MNXM10 + 1 MNXM4 + 1 MNXM973	1 H2O + 1 3-oxocholest-4-en-26-ol + 1 NAD(+) = 1 H(+) + 1 NADH(2-) + 1 O2 + 1 cholest-4-en-3-one	0	true	1.14.13.141	rhea:31943
MNXR19062	[c]	R09860	1 MNXM2 + 1 MNXM3890 + 1 MNXM8 = 1 MNXM1 + 1 MNXM10 + 1 MNXM3538 + 1 MNXM4	1 H2O + 1 9alpha-hydroxyandrosta-1,4-diene-3,17-dione + 1 NAD(+) = 1 H(+) + 1 NADH(2-) + 1 androsta-1,4-diene-3,17-dione + 1 O2	0	true	1.14.13.142	rhea:32199
MNXR19130	[c]	R09947	1 MNXM2 + 1 MNXM2304 = 1 MNXM1 + 1 MNXM3415 + 1 MNXM742	1 H2O + 1 (Z)-3-ureidoacrylate peracid = 1 H(+) + 1 (Z)-3-aminoperacrylic acid + 1 carbamate	0	true	3.5.1.110	rhea:31591
MNXR19131	[c]	R09948	1 MNXM1 + 1 MNXM2 + 1 MNXM2304 = 1 MNXM13 + 1 MNXM15 + 1 MNXM3415	1 H(+) + 1 H2O + 1 (Z)-3-ureidoacrylate peracid = 1 CO(2) + 1 NH4(+) + 1 (Z)-3-aminoperacrylic acid	0	true	3.5.1.110	metacyc:RXN-12894
MNXR19132	[c]	R09949	1 MNXM2 + 1 MNXM2585 = 1 MNXM1 + 1 MNXM4212 + 1 MNXM742	1 H2O + 1 (Z)-2-methyl-ureidoperacrylic acid = 1 H(+) + 1 (Z)-2-hydroxy-3-aminoperacrylic acid + 1 carbamate	0	true	3.5.1.110	rhea:31595
MNXR19133	[c]	R09950	1 MNXM1 + 1 MNXM2 + 1 MNXM2585 = 1 MNXM13 + 1 MNXM15 + 1 MNXM4212	1 H(+) + 1 H2O + 1 (Z)-2-methyl-ureidoperacrylic acid = 1 CO(2) + 1 NH4(+) + 1 (Z)-2-hydroxy-3-aminoperacrylic acid	0	true	3.5.1.110	metacyc:RXN-12895
MNXR19136	[c]	R09953	1 MNXM12923 + 1 MNXM8 = 1 MNXM1 + 1 MNXM10 + 1 MNXM676	1 scyllo-inositol + 1 NAD(+) = 1 H(+) + 1 NADH(2-) + 1 2,4,6/3,5-pentahydroxycyclohexanone	0	true	1.1.1;1.1.1.-	metacyc:RXN-13779
MNXR19137	[c]	R09954	1 MNXM12923 + 1 MNXM5 = 1 MNXM1 + 1 MNXM6 + 1 MNXM676	1 scyllo-inositol + 1 NADP(+) = 1 H(+) + 1 NADPH + 1 2,4,6/3,5-pentahydroxycyclohexanone	0	true	1.1.1.-	kegg:R09954
MNXR19155	[m]	R09978	1 MNXM1 + 1 MNXM2 + 1 MNXM2207 + 1 MNXM7 + 1 MNXM9 = 1 MNXM15 + 1 MNXM3 + 1 MNXM5026	1 H(+) + 1 H2O + 1 7-cyano-7-deazaguanine + 1 ADP + 1 phosphate = 1 NH4(+) + 1 ATP + 1 7-carboxy-7-deazaguanine	0	true	6.3.4.20	rhea:27982
MNXR1921	[c]	R00749	1 MNXM15 + 1 MNXM75 = 1 MNXM218	1 NH4(+) + 1 acetaldehyde = 1 ethanolamine	-7.85001	true	4.3.1.7	rhea:15313
MNXR19210	[c]		1 MNXM13 + 1 MNXM173 + 1 MNXM25 = 1 MNXM20 + 1 MNXM4 + 1 MNXM626	1 CO(2) + 1 (R)-carnitine + 1 succinate(2-) = 1 2-oxoglutarate + 1 O2 + 1 4-(trimethylammonio)butanoate	0	true	1.14.11.1	metacyc:1.14.11.1-RXN
MNXR1922	[c]	R01468	1 MNXM1 + 1 MNXM187 + 1 MNXM7 = 1 MNXM218 + 1 MNXM3	1 H(+) + 1 phosphoethanolamine + 1 ADP = 1 ethanolamine + 1 ATP	-13.5676	true	2.7.1.82	rhea:13069
MNXR19339	[c]	R04496	1 MNXM19 + 1 MNXM5285 = 1 MNXM16 + 1 MNXM9053	1 S-adenosyl-L-homocysteine + 1 a protein c-terminal s-farnesyl-l-cysteine methyl ester = 1 S-adenosyl-L-methionine + 1 a protein c-terminal S-farnesyl-L-cysteine	-35.5193	false	2.1.1.100	metacyc:2.1.1.100-RXN
MNXR19359	[c]	R02961	1 MNXM1 + 1 MNXM17354 + 1 MNXM19 = 1 MNXM11418 + 1 MNXM16	1 H(+) + 1 DNA-6-Methyl-Amino-Purines + 1 S-adenosyl-L-homocysteine = 1 DNA-Adenines + 1 S-adenosyl-L-methionine	-34.7423	false	2.1.1.72	metacyc:2.1.1.72-RXN
MNXR19362	[c]	R03411	1 MNXM1 + 1 MNXM19 + 1 MNXM20524 = 1 MNXM12666 + 1 MNXM16	1 H(+) + 1 S-adenosyl-L-homocysteine + 1 a phospholipid cyclopropane fatty acid = 1 a phospholipid olefinic fatty acid + 1 S-adenosyl-L-methionine	-37.8923	false	2.1.1.79	metacyc:2.1.1.79-RXN
MNXR19367	[c]		1 MNXM105 + 1 MNXM4216 = 2 MNXM1304	1 beta-D-glucose + 1 1,2-bis-O-sinapoyl beta-D-glucoside = 2 1-O-sinapoyl-beta-D-glucose	0	true	2.3.1.103	metacyc:2.3.1.103-RXN
MNXR19395	[c]		1 MNXM105 + 1 MNXM1379 = 1 MNXM127 + 1 MNXM1879	1 beta-D-glucose + 1 indole-3-acetyl-1D-myo-inositol = 1 myo-inositol + 1 1-O-(indol-3-ylacetyl)-beta-D-glucose	0	true	2.3.1.72	metacyc:2.3.1.72-RXN
MNXR19533	[c]	R05329	1 MNXM1 + 1 MNXM11193 + 1 MNXM350 = 1 MNXM124 + 1 MNXM17467	1 H(+) + 1 an [eIF5A-precursor]-deoxyhypusine + 1 propane-1,3-diamine = 1 spermidine(3+) + 1 an [eIF5A-precursor]-lysine	-96.1718	false	2.5.1.46	metacyc:2.5.1.46-RXN
MNXR19539	[c]		1 MNXM23 + 1 MNXM786 = 1 MNXM32 + 1 MNXM933	1 pyruvate + 1 (R)-3-aminoisobutyric acid zwitterion = 1 L-alanine zwitterion + 1 (S)-methylmalonate semialdehyde	0	true	2.6.1.40	metacyc:2.6.1.40-RXN
MNXR19561	[c]	R02584	1 MNXM1 + 1 MNXM7 + 1 MNXM9056 = 1 MNXM3 + 1 MNXM7713	1 H(+) + 1 ADP + 1 a protein-L-tyrosine phosphate = 1 ATP + 1 a [protein]-L-tyrosine	-4.54468	false	2.7.10.1;2.7.10.2;2.7.12.1;2.7.12.2	metacyc:2.7.10.1-RXN
MNXR19611	[c]	R10208	1 MNXM2 + 1 MNXM5962 = 1 MNXM5861	1 H2O + 1 a trans-2-enoyl-[acyl-carrier protein] = 1 a (3R)-3-hydroxyacyl-[acyl-carrier protein]	0	false	2.3.1.85;2.3.1.86;4.2.1.59	metacyc:3-HYDROXYDECANOYL-ACP-DEHYDR-RXN
MNXR19616	[c]	R02767	1 MNXM1 + 1 MNXM6 + 1 MNXM7099 = 1 MNXM5 + 1 MNXM5861	1 H(+) + 1 NADPH + 1 a 3-oxoacyl-[acp] = 1 NADP(+) + 1 a (3R)-3-hydroxyacyl-[acyl-carrier protein]	3.76	false	1.1.1.100;2.3.1.85;2.3.1.86	metacyc:3-OXOACYL-ACP-REDUCT-RXN
MNXR19759	[c]		1 MNXM1542 + 1 MNXM508 = 1 MNXM1004 + 1 MNXM2	1 beta-D-fructofuranose + 1 beta-D-glucose 6-phosphate(2-) = 1 sucrose 6(F)-phosphate(2-) + 1 H2O	0	true	3.2.1.26	rhea:33791
MNXR1985	[c]		1 MNXM2 + 1 MNXM363 = 1 MNXM1 + 1 MNXM12 + 1 MNXM402	1 H2O + 1 lauroyl-CoA(4-) = 1 H(+) + 1 CoA + 1 laurate	0	true	2.3.1.16;3.1.2.2;3.1.2.20	rhea:30135
MNXR1988	[c]	R01274	1 MNXM2 + 1 MNXM88 = 1 MNXM1 + 1 MNXM108 + 1 MNXM12	1 H2O + 1 palmitoyl-CoA = 1 H(+) + 1 palmitate + 1 CoA	-4.30711	true	3.1.2.2;3.1.2.22	rhea:16645
MNXR2003	[c]	R01280	1 MNXM11 + 1 MNXM14 + 1 MNXM88 = 1 MNXM108 + 1 MNXM12 + 1 MNXM3	1 diphosphate(3-) + 1 AMP + 1 palmitoyl-CoA = 1 palmitate + 1 CoA + 1 ATP	-14.7817	true	6.2.1.12;6.2.1.3	rhea:30751
MNXR2003	[m]	R01280	1 MNXM11 + 1 MNXM14 + 1 MNXM88 = 1 MNXM108 + 1 MNXM12 + 1 MNXM3	1 diphosphate(3-) + 1 AMP + 1 palmitoyl-CoA = 1 palmitate + 1 CoA + 1 ATP	-14.7817	true	6.2.1.12;6.2.1.3	rhea:30751
MNXR2003	[x]	R01280	1 MNXM11 + 1 MNXM14 + 1 MNXM88 = 1 MNXM108 + 1 MNXM12 + 1 MNXM3	1 diphosphate(3-) + 1 AMP + 1 palmitoyl-CoA = 1 palmitate + 1 CoA + 1 ATP	-14.7817	true	6.2.1.12;6.2.1.3	rhea:30751
MNXR20110	[c]	R02879	1 MNXM2 + 1 MNXM2410 + 1 MNXM6368 = 1 MNXM4 + 1 MNXM5860 + 1 MNXM6421	1 H2O + 1 octan-1-ol + 1 an oxidized rubredoxin = 1 O2 + 1 octane + 1 a reduced rubredoxin	-83.9535	false	1.14.15.3	metacyc:ALKANE-1-MONOOXYGENASE-RXN
MNXR20269	[c]	R07148	1 MNXM1 + 1 MNXM10 + 1 MNXM16902 = 1 MNXM16901 + 1 MNXM8	1 H(+) + 1 NADH(2-) + 1 a D-threo-aldono-1,5-lactone = 1 a D-threo-aldose + 1 NAD(+)	15.864	false	1.1.1.122	metacyc:D-THREO-ALDOSE-1-DEHYDROGENASE-RXN
MNXR20535	[c]	R00868	1 MNXM1 + 1 MNXM10 + 1 MNXM1380 = 1 MNXM615 + 1 MNXM8	1 H(+) + 1 NADH(2-) + 1 keto-D-fructose = 1 D-mannitol + 1 NAD(+)	1.08179	true	1.1.1.11;1.1.1.67	metacyc:MANNITOL-2-DEHYDROGENASE-RXN
MNXR20577	[c]	R04176	1 MNXM1 + 1 MNXM15750 + 1 MNXM216 = 1 MNXM15750 + 1 MNXM8	1 H(+) + 1 a ADP-D-ribosyl acceptor + 1 nicotinamide = 1 a ADP-D-ribosyl acceptor + 1 NAD(+)	0	false	2.4.2.30	metacyc:NAD+-ADP-RIBOSYLTRANSFERASE-RXN
MNXR2062	[c]	R06983	1 MNXM1 + 1 MNXM10 + 1 MNXM952 = 1 MNXM1051 + 1 MNXM8	1 H(+) + 1 NADH(2-) + 1 S-formylglutathionate(1-) = 1 S-(hydroxymethyl)glutathione(1-) + 1 NAD(+)	-6.08	true	1;1.1.1.284	rhea:19985
MNXR2064	[c]	R06982	1 MNXM56 + 1 MNXM57 = 1 MNXM1051	1 formaldehyde + 1 glutathione = 1 S-(hydroxymethyl)glutathione(1-)	-0.829987	true	4.4.1.22	rhea:22488
MNXR20661	[c]		1 MNXM2 + 1 MNXM821 = 1 MNXM1255	1 H2O + 1 propanal = 1 (S)-propane-1,2-diol	0	true	4.2.1.28	metacyc:PROPANEDIOL-DEHYDRATASE-RXN
MNXR20666	[c]	R02585	1 MNXM2 + 1 MNXM9056 = 1 MNXM7713 + 1 MNXM9	1 H2O + 1 a protein-L-tyrosine phosphate = 1 a [protein]-L-tyrosine + 1 phosphate	-3.05414	false	3.1.3.48	metacyc:PROTEIN-TYROSINE-PHOSPHATASE-RXN
MNXR20668	[c]		1 MNXM2 + 1 MNXM2165 = 1 MNXM105 + 1 MNXM1283	1 H2O + 1 (R)-prunasin = 1 beta-D-glucose + 1 mandelonitrile	0	true	3.2.1.118;3.2.1.21	metacyc:PRUNASIN-BETA-GLUCOSIDASE-RXN
MNXR20760	[c]		1 MNXM2 + 1 MNXM2425 = 1 MNXM105 + 1 MNXM1124	1 H2O + 1 raucaffricine = 1 beta-D-glucose + 1 vomilenine	0	true	3.2.1.125	metacyc:RAUCAFFRICINE-BETA-GLUCOSIDASE-RXN
MNXR20782	[c]	R02000	1 MNXM1 + 2 MNXM6421 + 1 MNXM8 = 1 MNXM10 + 2 MNXM6368	1 H(+) + 2 a reduced rubredoxin + 1 NAD(+) = 1 NADH(2-) + 2 an oxidized rubredoxin	9.62534	false	1.18.1.1;1.18.1.3;1.18.1.4	metacyc:RUBREDOXIN--NAD+-REDUCTASE-RXN
MNXR20817	[c]		1 MNXM310 + 1 MNXM417 = 1 MNXM1974 + 1 MNXM74	1 methylglyoxal + 1 D-fructofuranose 1,6-bisphosphate(4-) = 1 1-deoxy-D-threo-hexo-2,5-diulose 6-phosphate + 1 D-glyceraldehyde 3-phosphate	0	true	2.2.1.11	rhea:31911
MNXR209	[c]	R00829	1 MNXM12 + 1 MNXM1264 = 1 MNXM21 + 1 MNXM92	1 CoA + 1 3-oxoadipyl-CoA(5-) = 1 acetyl-CoA(4-) + 1 succinyl-CoA(5-)	7.05994	true	2.3.1.-;2.3.1.16;2.3.1.174	rhea:19481
MNXR209	[m]	R00829	1 MNXM12 + 1 MNXM1264 = 1 MNXM21 + 1 MNXM92	1 CoA + 1 3-oxoadipyl-CoA(5-) = 1 acetyl-CoA(4-) + 1 succinyl-CoA(5-)	7.05994	true	2.3.1.-;2.3.1.16;2.3.1.174	rhea:19481
MNXR20997	[c]		1 MNXM4 + 1 MNXM5875 = 1 MNXM22 + 1 MNXM5876	1 O2 + 1 OPC8-CoA = 1 hydrogen peroxide + 1 OPC8-trans-2-enoyl-CoA	0	true	1.3.3.6	metacyc:RXN-10696
MNXR20998	[c]		1 MNXM4 + 1 MNXM5871 = 1 MNXM22 + 1 MNXM5872	1 O2 + 1 OPC6-CoA = 1 hydrogen peroxide + 1 OPC6-trans-2-enoyl-CoA	0	true	1.3.3.6	metacyc:RXN-10706
MNXR20999	[c]		1 MNXM4 + 1 MNXM5867 = 1 MNXM22 + 1 MNXM5868	1 O2 + 1 OPC4-CoA = 1 hydrogen peroxide + 1 OPC4-trans-2-enoyl-CoA	0	true	1.3.3.6	metacyc:RXN-10707
MNXR21171	[c]		1 MNXM2 + 1 MNXM2596 = 1 MNXM2062 + 1 MNXM9	1 H2O + 1 1D-myo-inositol 2-acetamido-2-deoxy-alpha-D-glucopyranoside 3-phosphate(2-) = 1 1D-myo-inositol 2-acetamido-2-deoxy-alpha-D-glucopyranoside + 1 phosphate	0	true	3.1.3.25	rhea:26184
MNXR21194	[c]	R03629	1 MNXM2 + 1 MNXM2146 + 1 MNXM5567 = 1 MNXM1114 + 1 MNXM2154 + 1 MNXM4	1 H2O + 1 an oxidized flavoprotein + 1 6-hydroxymelatonin = 1 melatonin + 1 a reduced flavoprotein + 1 O2	8.687	false	1.14.14.1	metacyc:RXN-11056
MNXR21195	[c]		1 MNXM2 + 1 MNXM2146 + 1 MNXM56 + 1 MNXM780 = 1 MNXM1114 + 1 MNXM2154 + 1 MNXM4	1 H2O + 1 an oxidized flavoprotein + 1 formaldehyde + 1 N-acetylserotonin = 1 melatonin + 1 a reduced flavoprotein + 1 O2	0	false	1.14.14.1	metacyc:RXN-11057
MNXR21513	[c]	R09725	1 MNXM1 + 1 MNXM12695 + 1 MNXM157 = 1 MNXM12694 + 1 MNXM2	1 H(+) + 1 a pimeloyl-[acp] + 1 methanol = 1 a pimelyl-[acp] methyl ester + 1 H2O	0	false	3.1.1.85	metacyc:RXN-11483
MNXR21513	[m]	R09725	1 MNXM1 + 1 MNXM12695 + 1 MNXM157 = 1 MNXM12694 + 1 MNXM2	1 H(+) + 1 a pimeloyl-[acp] + 1 methanol = 1 a pimelyl-[acp] methyl ester + 1 H2O	0	false	3.1.1.85	metacyc:RXN-11483
MNXR21524	[c]		1 MNXM1503 + 1 MNXM2 = 1 MNXM390 + 1 MNXM621	1 stachyose + 1 H2O = 1 alpha-D-galactose + 1 raffinose	0	true	3.2.1.22	metacyc:RXN-11501
MNXR2184	[c]	R01070	1 MNXM417 = 1 MNXM74 + 1 MNXM77	1 D-fructofuranose 1,6-bisphosphate(4-) = 1 D-glyceraldehyde 3-phosphate + 1 glycerone phosphate	4.31	true	4.1.2.13	rhea:14729
MNXR2186	[c]		1 MNXM258 + 1 MNXM77 = 1 MNXM1294	1 D-erythrose 4-phosphate(2-) + 1 glycerone phosphate = 1 sedoheptulose 1,7-bisphosphate(4-)	0	true	4.1.2;4.1.2.13	rhea:30167
MNXR21918	[c]	R05683	1 MNXM1 + 1 MNXM10 + 1 MNXM963 = 1 MNXM1565 + 1 MNXM8	1 H(+) + 1 NADH(2-) + 1 5-dehydro-D-gluconate = 1 L-idonate + 1 NAD(+)	1.08179	true	1.1.1.264;1.1.1.n8	rhea:21172
MNXR2192	[c]	R03163	1 MNXM1748 = 1 MNXM659	1 L-fuculose = 1 L-fucose	0.859993	true	5.3.1.25;5.3.1.3	rhea:17233
MNXR2194	[c]	R02262	1 MNXM512 + 1 MNXM77 = 1 MNXM1749	1 (S)-lactaldehyde + 1 glycerone phosphate = 1 L-fuculose 1-phosphate(2-)	5.63	true	4.1.2.17	rhea:12933
MNXR2199	[c]		1 MNXM2 + 1 MNXM406 = 1 MNXM21 + 1 MNXM754	1 H2O + 1 feruloyl-CoA = 1 acetyl-CoA(4-) + 1 vanillin	0	true	4.1.2.41	seed:rxn12677
MNXR2200	[c]	R00519	1 MNXM39 + 1 MNXM8 = 1 MNXM10 + 1 MNXM13	1 formate + 1 NAD(+) = 1 NADH(2-) + 1 CO(2)	-5.15408	true	1.2.1.2	rhea:15985
MNXR222	[c]	R04300	1 MNXM2 + 1 MNXM205 + 1 MNXM4 = 1 MNXM1401 + 1 MNXM15 + 1 MNXM22	1 H2O + 1 dopamine + 1 O2 = 1 3,4-dihydroxyphenylacetaldehyde + 1 NH4(+) + 1 hydrogen peroxide	-23.963	true	1.4.3.21;1.4.3.4;1.4.3.6;1.4.9.2;1.4.99.4	rhea:27946
MNXR222	[m]	R04300	1 MNXM2 + 1 MNXM205 + 1 MNXM4 = 1 MNXM1401 + 1 MNXM15 + 1 MNXM22	1 H2O + 1 dopamine + 1 O2 = 1 3,4-dihydroxyphenylacetaldehyde + 1 NH4(+) + 1 hydrogen peroxide	-23.963	true	1.4.3.21;1.4.3.4;1.4.3.6;1.4.9.2;1.4.99.4	rhea:27946
MNXR22297	[c]		1 MNXM22 + 1 MNXM784 = 1 MNXM342 + 1 MNXM4	1 hydrogen peroxide + 1 trans-oct-2-enoyl-CoA = 1 octanoyl-CoA(4-) + 1 O2	0	true	1.3.3.6	metacyc:RXN-12669
MNXR2250	[c]	R00078	4 MNXM1 + 4 MNXM111 + 1 MNXM4 = 4 MNXM196 + 2 MNXM2	4 H(+) + 4 Fe(2+) + 1 O2 = 4 Fe(3+) + 2 H2O	-13.1669	true	1.16.3.1	rhea:11148
MNXR22516	[c]	R04277	1 MNXM1 + 1 MNXM1054 = 1 MNXM1211 + 1 MNXM2	1 H(+) + 1 (1E)-4-oxobut-1-ene-1,2,4-tricarboxylate = 1 2-oxo-2H-pyran-4,6-dicarboxylate + 1 H2O	17.1046	true	3.1.1.57	rhea:10644
MNXR2257	[c]	R03161	1 MNXM1 + 1 MNXM1727 + 1 MNXM7 = 1 MNXM3 + 1 MNXM659	1 H(+) + 1 beta-L-fucose 1-phosphate(2-) + 1 ADP = 1 ATP + 1 L-fucose	-14.8158	true	2.7.1.52	rhea:13241
MNXR2258	[c]	R01959	1 MNXM1 + 1 MNXM260 + 1 MNXM39 = 1 MNXM1288 + 1 MNXM2	1 H(+) + 1 L-kynurenine zwitterion + 1 formate = 1 N-formyl-L-kynurenine zwitterion + 1 H2O	-25.6212	true	3.5.1.9	rhea:13009
MNXR22682	[c]	R10040	1 MNXM2 + 1 MNXM4035 = 1 MNXM105 + 1 MNXM2066	1 H2O + 1 linamarin = 1 beta-D-glucose + 1 2-hydroxy-2-methylpropanenitrile	0	true	3.2.1.21	metacyc:RXN-5341
MNXR22682	[m]	R10040	1 MNXM2 + 1 MNXM4035 = 1 MNXM105 + 1 MNXM2066	1 H2O + 1 linamarin = 1 beta-D-glucose + 1 2-hydroxy-2-methylpropanenitrile	0	true	3.2.1.21	metacyc:RXN-5341
MNXR227	[c]	R01616	1 MNXM11 + 1 MNXM14 + 1 MNXM264 = 1 MNXM12 + 1 MNXM3 + 1 MNXM505	1 diphosphate(3-) + 1 AMP + 1 4-coumaroyl-CoA = 1 CoA + 1 ATP + 1 trans-4-coumarate	-12.7117	true	6.2.1.12	rhea:19641
MNXR227	[m]	R01616	1 MNXM11 + 1 MNXM14 + 1 MNXM264 = 1 MNXM12 + 1 MNXM3 + 1 MNXM505	1 diphosphate(3-) + 1 AMP + 1 4-coumaroyl-CoA = 1 CoA + 1 ATP + 1 trans-4-coumarate	-12.7117	true	6.2.1.12	rhea:19641
MNXR2273	[c]	R00524	1 MNXM1231 + 1 MNXM2 = 1 MNXM15 + 1 MNXM39	1 formamide + 1 H2O = 1 NH4(+) + 1 formate	-4.12713	true	3.5.1.49	rhea:21948
MNXR2274	[c]	R02286	1 MNXM2 + 1 MNXM496 = 1 MNXM1287 + 1 MNXM15	1 H2O + 1 N-formimidoyl-L-glutamate(1-) = 1 N-formyl-L-glutamate(2-) + 1 NH4(+)	1.67874	true	3.5.3.13	rhea:22832
MNXR2274	[m]	R02286	1 MNXM2 + 1 MNXM496 = 1 MNXM1287 + 1 MNXM15	1 H2O + 1 N-formimidoyl-L-glutamate(1-) = 1 N-formyl-L-glutamate(2-) + 1 NH4(+)	1.67874	true	3.5.3.13	rhea:22832
MNXR22781	[c]	R10178	1 MNXM172 + 1 MNXM32 = 1 MNXM192 + 1 MNXM23	1 4-oxobutanoate + 1 L-alanine zwitterion = 1 4-aminobutanoate + 1 pyruvate	0	true	2.6.1.96	rhea:32263
MNXR22781	[m]	R10178	1 MNXM172 + 1 MNXM32 = 1 MNXM192 + 1 MNXM23	1 4-oxobutanoate + 1 L-alanine zwitterion = 1 4-aminobutanoate + 1 pyruvate	0	true	2.6.1.96	rhea:32263
MNXR22781	[x]	R10178	1 MNXM172 + 1 MNXM32 = 1 MNXM192 + 1 MNXM23	1 4-oxobutanoate + 1 L-alanine zwitterion = 1 4-aminobutanoate + 1 pyruvate	0	true	2.6.1.96	rhea:32263
MNXR228	[c]	R03470	1 MNXM1 + 1 MNXM1521 = 1 MNXM13 + 1 MNXM829	1 H(+) + 1 2-(carboxylatomethyl)-5-oxo-2,5-dihydro-2-furoate(2-) = 1 CO(2) + 1 5-oxo-4,5-dihydro-2-furylacetate	-7.81177	true	4.1.1.44	kegg:R03470
MNXR230	[c]	R01298	1 MNXM2 + 1 MNXM204 + 1 MNXM5 = 1 MNXM1 + 1 MNXM164 + 1 MNXM4 + 1 MNXM6	1 H2O + 1 3,4-dihydroxybenzoate + 1 NADP(+) = 1 H(+) + 1 4-hydroxybenzoate + 1 O2 + 1 NADPH	-91.9005	true	1.14.13.2;1.14.13.33	rhea:19477
MNXR23025	[c]		1 MNXM2 + 1 MNXM3238 = 1 MNXM105 + 1 MNXM3237	1 H2O + 1 cis-beta-D-glucosyl-2-hydroxycinnamate = 1 beta-D-glucose + 1 cis-2-coumarate	0	true	3.2.1.21	rhea:31223
MNXR2315	[c]	R02302	2 MNXM1 + 1 MNXM915 = 1 MNXM15 + 1 MNXM511	2 H(+) + 1 5-formimidoyltetrahydrofolate(2-) = 1 NH4(+) + 1 (6R)-5,10-methenyltetrahydrofolate	10.1974	true	4.3.1.4	rhea:22736
MNXR2315	[m]	R02302	2 MNXM1 + 1 MNXM915 = 1 MNXM15 + 1 MNXM511	2 H(+) + 1 5-formimidoyltetrahydrofolate(2-) = 1 NH4(+) + 1 (6R)-5,10-methenyltetrahydrofolate	10.1974	true	4.3.1.4	rhea:22736
MNXR2316	[c]	R02301	1 MNXM511 + 1 MNXM7 + 1 MNXM9 = 1 MNXM1392 + 1 MNXM3	1 (6R)-5,10-methenyltetrahydrofolate + 1 ADP + 1 phosphate = 1 (6S)-5-formyltetrahydrofolate(2-) + 1 ATP	-28.7767	true	6.3.3.2	rhea:10488
MNXR2317	[c]	R00944	1 MNXM2 + 1 MNXM237 = 1 MNXM1 + 1 MNXM39 + 1 MNXM79	1 H2O + 1 10-formyltetrahydrofolate = 1 H(+) + 1 formate + 1 (6S)-5,6,7,8-tetrahydrofolate	17.8429	true	3.5.1.10	rhea:19833
MNXR2317	[m]	R00944	1 MNXM2 + 1 MNXM237 = 1 MNXM1 + 1 MNXM39 + 1 MNXM79	1 H2O + 1 10-formyltetrahydrofolate = 1 H(+) + 1 formate + 1 (6S)-5,6,7,8-tetrahydrofolate	17.8429	true	3.5.1.10	rhea:19833
MNXR2319	[c]	R00943	1 MNXM3 + 1 MNXM39 + 1 MNXM79 = 1 MNXM237 + 1 MNXM7 + 1 MNXM9	1 ATP + 1 formate + 1 (6S)-5,6,7,8-tetrahydrofolate = 1 10-formyltetrahydrofolate + 1 ADP + 1 phosphate	-25.4417	true	3.5.4.9;6.3.4.3	rhea:20221
MNXR232	[c]	R01301	1 MNXM2 + 1 MNXM739 = 1 MNXM1 + 1 MNXM12 + 1 MNXM164	1 H2O + 1 4-hydroxybenzoyl-CoA(4-) = 1 H(+) + 1 CoA + 1 4-hydroxybenzoate	-6.37714	true	3.1.2.23	rhea:11948
MNXR232	[m]	R01301	1 MNXM2 + 1 MNXM739 = 1 MNXM1 + 1 MNXM12 + 1 MNXM164	1 H2O + 1 4-hydroxybenzoyl-CoA(4-) = 1 H(+) + 1 CoA + 1 4-hydroxybenzoate	-6.37714	true	3.1.2.23	rhea:11948
MNXR23379	[c]		1 MNXM1744 + 1 MNXM2 + 1 MNXM2146 = 1 MNXM2154 + 1 MNXM398 + 1 MNXM4	1 hydroxyacetone + 1 H2O + 1 an oxidized flavoprotein = 1 a reduced flavoprotein + 1 acetone + 1 O2	0	false	1.14.14.1	metacyc:RXN-8630
MNXR2338	[c]	R01082	1 MNXM2 + 1 MNXM93 = 1 MNXM98	1 H2O + 1 fumarate(2-) = 1 (S)-malate	0.613007	true	4.2.1.2	rhea:12460
MNXR2338	[m]	R01082	1 MNXM2 + 1 MNXM93 = 1 MNXM98	1 H2O + 1 fumarate(2-) = 1 (S)-malate	0.613007	true	4.2.1.2	rhea:12460
MNXR2339	[c]	R01364	1 MNXM2 + 1 MNXM708 = 1 MNXM1 + 1 MNXM154 + 1 MNXM93	1 H2O + 1 4-fumarylacetoacetate(2-) = 1 H(+) + 1 acetoacetate + 1 fumarate(2-)	-17.9071	true	3.7.1.2	rhea:10244
MNXR2339	[m]	R01364	1 MNXM2 + 1 MNXM708 = 1 MNXM1 + 1 MNXM154 + 1 MNXM93	1 H2O + 1 4-fumarylacetoacetate(2-) = 1 H(+) + 1 acetoacetate + 1 fumarate(2-)	-17.9071	true	3.7.1.2	rhea:10244
MNXR23495	[c]		1 MNXM2 + 1 MNXM505 = 1 MNXM26 + 1 MNXM577	1 H2O + 1 trans-4-coumarate = 1 acetate + 1 4-hydroxybenzaldehyde	0	true	3.5.1	metacyc:RXN-8871
MNXR23934	[c]	R07765	1 MNXM1 + 1 MNXM10 + 1 MNXM12509 = 1 MNXM6439 + 1 MNXM8	1 H(+) + 1 NADH(2-) + 1 a trans-octadec-2-enoyl-[acp] = 1 a stearoyl-[acp] + 1 NAD(+)	-16.55	false	1.3.1.9;1.3.1.93	metacyc:RXN-9635
MNXR23934	[m]	R07765	1 MNXM1 + 1 MNXM10 + 1 MNXM12509 = 1 MNXM6439 + 1 MNXM8	1 H(+) + 1 NADH(2-) + 1 a trans-octadec-2-enoyl-[acp] = 1 a stearoyl-[acp] + 1 NAD(+)	-16.55	false	1.3.1.9;1.3.1.93	metacyc:RXN-9635
MNXR23958	[c]	R10039	1 MNXM105 + 1 MNXM2041 = 1 MNXM12137 + 1 MNXM2	1 beta-D-glucose + 1 (2R)-2-hydroxy-2-methylbutanenitrile = 1 lotaustralin + 1 H2O	0	true	3.2.1.21	metacyc:RXN-9674
MNXR23958	[m]	R10039	1 MNXM105 + 1 MNXM2041 = 1 MNXM12137 + 1 MNXM2	1 beta-D-glucose + 1 (2R)-2-hydroxy-2-methylbutanenitrile = 1 lotaustralin + 1 H2O	0	true	3.2.1.21	metacyc:RXN-9674
MNXR24028	[c]		1 MNXM2 + 1 MNXM658 + 1 MNXM8974 = 1 MNXM9080 + 1 MNXM970	1 H2O + 1 arsenite(1-) + 1 an oxidized glutaredoxin = 1 a reduced glutaredoxin + 1 arsenate(2-)	0	false	1.20.4.1	metacyc:RXN-982
MNXR2417	[c]	R05332	1 MNXM1 + 1 MNXM12 + 1 MNXM340 = 1 MNXM21 + 1 MNXM969	1 H(+) + 1 CoA + 1 N-acetyl-alpha-D-glucosamine 1-phosphate(2-) = 1 acetyl-CoA(4-) + 1 alpha-D-glucosamine 1-phosphate(1-)	-6.53827	true	2.3.1.157;2.3.1.4	rhea:13725
MNXR2422	[c]	R02272	1 MNXM405 = 1 MNXM1453	1 5-aminolevulinate = 1 (S)-4-amino-5-oxopentanoic acid zwitterion	-1.46	true	5.4.3.8	rhea:14265
MNXR2438	[c]	R00842	1 MNXM1 + 1 MNXM10 + 1 MNXM77 = 1 MNXM66 + 1 MNXM8	1 H(+) + 1 NADH(2-) + 1 glycerone phosphate = 1 sn-glycerol 3-phosphate(2-) + 1 NAD(+)	4.15186	true	1.1.1.261;1.1.1.8;1.1.1.94	rhea:11092
MNXR2438	[m]	R00842	1 MNXM1 + 1 MNXM10 + 1 MNXM77 = 1 MNXM66 + 1 MNXM8	1 H(+) + 1 NADH(2-) + 1 glycerone phosphate = 1 sn-glycerol 3-phosphate(2-) + 1 NAD(+)	4.15186	true	1.1.1.261;1.1.1.8;1.1.1.94	rhea:11092
MNXR2439	[c]	R00844	1 MNXM1 + 1 MNXM6 + 1 MNXM77 = 1 MNXM5 + 1 MNXM66	1 H(+) + 1 NADPH + 1 glycerone phosphate = 1 NADP(+) + 1 sn-glycerol 3-phosphate(2-)	3.76	true	1.1.1.261;1.1.1.94	rhea:11096
MNXR2439	[m]	R00844	1 MNXM1 + 1 MNXM6 + 1 MNXM77 = 1 MNXM5 + 1 MNXM66	1 H(+) + 1 NADPH + 1 glycerone phosphate = 1 NADP(+) + 1 sn-glycerol 3-phosphate(2-)	3.76	true	1.1.1.261;1.1.1.94	rhea:11096
MNXR2454	[c]	R03313	1 MNXM1 + 1 MNXM1280 + 1 MNXM6 = 1 MNXM245 + 1 MNXM5 + 1 MNXM9	1 H(+) + 1 L-gamma-glutamyl phosphate(2-) + 1 NADPH = 1 L-glutamic 5-semialdehyde zwitterion + 1 NADP(+) + 1 phosphate	1.78357	true	1.2.1.41	rhea:19541
MNXR2456	[c]	R02736	1 MNXM1 + 1 MNXM429 + 1 MNXM6 = 1 MNXM5 + 1 MNXM508	1 H(+) + 1 6-O-phosphono-D-glucono-1,5-lactone + 1 NADPH = 1 NADP(+) + 1 beta-D-glucose 6-phosphate(2-)	-5.92645	true	1.1.1.49	metacyc:GLU6PDEHYDROG-RXN
MNXR24605	[c]	R09737	1 MNXM1 + 1 MNXM19 + 1 MNXM5569 = 1 MNXM16 + 1 MNXM5473	1 H(+) + 1 S-adenosyl-L-homocysteine + 1 6-methoxy-3-methyl-2-all-trans-polyprenyl-1,4-benzoquinol = 1 S-adenosyl-L-methionine + 1 2-methoxy-6-all-trans-polyprenyl-1,4-benzoquinol	0	true	2.1.1.201	rhea:28286
MNXR24702	[c]		3 MNXM2 + 1 MNXM216 + 1 MNXM32 + 1 MNXM9799 = 1 MNXM29 + 1 MNXM55 + 1 MNXM8	3 H2O + 1 nicotinamide + 1 L-alanine zwitterion + 1 2-carboxylate-4-methyl-5-beta-(ethyl adenosine 5-diphosphate) thiazole = 1 glycine + 1 L-cysteine zwitterion + 1 NAD(+)	0	false	0	metacyc:RXNQT-4300
MNXR2471	[c]		1 MNXM2 + 1 MNXM336 = 1 MNXM112 + 1 MNXM9	1 H2O + 1 alpha-D-galactose 1-phosphate(2-) = 1 beta-D-galactose + 1 phosphate	0	true	3.1.3.10;3.1.3.2;3.1.3.23	brenda:BS93179
MNXR24780	[c]		1 MNXM105 + 1 MNXM3362 = 1 MNXM1360 + 1 MNXM2	1 beta-D-glucose + 1 strictosidine aglycone(1+) = 1 3alpha(S)-strictosidinium(1+) + 1 H2O	0	true	3.2.1.105	metacyc:STRICTOSIDINE-BETA-GLUCOSIDASE-RXN
MNXR24858	[c]		1 MNXM2 + 1 MNXM2873 = 1 MNXM50	1 H2O + 1 UDP-4-dehydro-6-deoxy-D-glucose(2-) = 1 UDP-D-glucose(2-)	0	true	4.2.1.76	rhea:21500
MNXR2498	[c]	R05608	1 MNXM2 + 1 MNXM854 = 1 MNXM1080	1 H2O + 1 5-dehydro-4-deoxy-D-glucarate(2-) = 1 D-galactarate	-8.16699	true	4.2.1.42	rhea:16005
MNXR2500	[c]	R03033	1 MNXM1734 = 1 MNXM1627 + 1 MNXM2	1 D-galactonate = 1 2-dehydro-3-deoxy-D-galactonate + 1 H2O	-8.16699	true	4.2.1.6	rhea:18649
MNXR25163	[n]		1 MNXM234 + 1 MNXM79 = 1 MNXM257 + 1 MNXM281	1 dUMP + 1 (6S)-5,6,7,8-tetrahydrofolate = 1 dTMP + 1 dihydrofolate(2-)	0	false	2.1.1.45	reactome:REACT_105743
MNXR25166	[c]		1 MNXM93 = 1 MNXM25	1 fumarate(2-) = 1 succinate(2-)	0	false	1.3.5.1	reactome:REACT_105643
MNXR25314	[c]		1 MNXM93 = 1 MNXM550	1 fumarate(2-) = 1 (N(omega)-L-arginino)succinate(1-)	0	false	4.3.2.1	reactome:REACT_116009
MNXR2549	[c]	R01061	1 MNXM1 + 1 MNXM10 + 1 MNXM261 = 1 MNXM74 + 1 MNXM8 + 1 MNXM9	1 H(+) + 1 NADH(2-) + 1 3-phosphonato-D-glyceroyl phosphate(4-) = 1 D-glyceraldehyde 3-phosphate + 1 NAD(+) + 1 phosphate	-15.1946	true	1.2.1.12;1.2.1.13;1.2.1.59	rhea:10300
MNXR2550	[c]	R01063	1 MNXM1 + 1 MNXM261 + 1 MNXM6 = 1 MNXM5 + 1 MNXM74 + 1 MNXM9	1 H(+) + 1 3-phosphonato-D-glyceroyl phosphate(4-) + 1 NADPH = 1 NADP(+) + 1 D-glyceraldehyde 3-phosphate + 1 phosphate	-16.4429	true	1.2.1.13;1.2.1.59	rhea:10296
MNXR2551	[c]	R04325	1 MNXM1 + 1 MNXM453 + 1 MNXM79 = 1 MNXM237 + 1 MNXM463	1 H(+) + 1 N(2)-formyl-N(1)-(5-phospho-D-ribosyl)glycinamide(2-) + 1 (6S)-5,6,7,8-tetrahydrofolate = 1 10-formyltetrahydrofolate + 1 N(1)-(5-phospho-D-ribosyl)glycinamide(1-)	16.4718	true	2.1.2.2	rhea:15053
MNXR2551	[m]	R04325	1 MNXM1 + 1 MNXM453 + 1 MNXM79 = 1 MNXM237 + 1 MNXM463	1 H(+) + 1 N(2)-formyl-N(1)-(5-phospho-D-ribosyl)glycinamide(2-) + 1 (6S)-5,6,7,8-tetrahydrofolate = 1 10-formyltetrahydrofolate + 1 N(1)-(5-phospho-D-ribosyl)glycinamide(1-)	16.4718	true	2.1.2.2	rhea:15053
MNXR25524	[c]		1 MNXM23 + 1 MNXM260 = 1 MNXM32 + 1 MNXM466	1 pyruvate + 1 L-kynurenine zwitterion = 1 L-alanine zwitterion + 1 4-(2-aminophenyl)-2,4-dioxobutanoate	0	true	2.6.1.7	reactome:REACT_102124
MNXR2565	[c]	R01333	1 MNXM2 + 1 MNXM349 + 1 MNXM8 = 2 MNXM1 + 1 MNXM10 + 1 MNXM222	1 H2O + 1 glycolaldehyde + 1 NAD(+) = 2 H(+) + 1 NADH(2-) + 1 glycolate	-17.0253	true	1.2.1.21	rhea:20001
MNXR2572	[c]	R03815	1 MNXM1 + 1 MNXM10 + 1 MNXM998 = 1 MNXM1663 + 1 MNXM8	1 H(+) + 1 NADH(2-) + 1 lipoylprotein = 1 dihydrolipoylprotein + 1 NAD(+)	1.548	false	1.8.1.4	kegg:R03815
MNXR2572	[m]	R03815	1 MNXM1 + 1 MNXM10 + 1 MNXM998 = 1 MNXM1663 + 1 MNXM8	1 H(+) + 1 NADH(2-) + 1 lipoylprotein = 1 dihydrolipoylprotein + 1 NAD(+)	1.548	false	1.8.1.4	kegg:R03815
MNXR2580	[c]	R03177	2 MNXM1 + 1 MNXM10 + 1 MNXM1312 = 1 MNXM1895 + 1 MNXM2 + 1 MNXM8	2 H(+) + 1 NADH(2-) + 1 4-guanidinobutanoic acid zwitterion = 1 4-guanidiniumylbutanal + 1 H2O + 1 NAD(+)	-12.4812	true	1.2.1.54	rhea:14381
MNXR26131	[c]		1 MNXM215 = 1 MNXM646	1 alpha-D-glucose 6-phosphate(2-) = 1 1D-myo-inositol 1-phosphate(2-)	0	true	5.5.1.4	reactome:REACT_27308
MNXR2619	[c]	R00945	1 MNXM183 + 1 MNXM2 + 1 MNXM29 = 1 MNXM53 + 1 MNXM79	1 (6R)-5,10-methylenetetrahydrofolate + 1 H2O + 1 glycine = 1 L-serine + 1 (6S)-5,6,7,8-tetrahydrofolate	-2.867	true	2.1.2.1	rhea:15481
MNXR2619	[m]	R00945	1 MNXM183 + 1 MNXM2 + 1 MNXM29 = 1 MNXM53 + 1 MNXM79	1 (6R)-5,10-methylenetetrahydrofolate + 1 H2O + 1 glycine = 1 L-serine + 1 (6S)-5,6,7,8-tetrahydrofolate	-2.867	true	2.1.2.1	rhea:15481
MNXR26289	[c]		1 MNXM24 + 1 MNXM727 = 1 MNXM32 + 1 MNXM35 + 1 MNXM926	1 AH2 + 1 L-selenocysteine zwitterion = 1 L-alanine zwitterion + 1 A + 1 hydrogen selenide	0	true	4.4.1.16	rhea:11632
MNXR26300	[c]		1 MNXM35 + 1 MNXM471 = 1 MNXM24 + 1 MNXM389	1 A + 1 isovaleryl-CoA = 1 AH2 + 1 3-methylbut-2-enoyl-CoA	0	true	1.3.8.4;1.3.99.10	rhea:12276
MNXR26303	[c]		1 MNXM2 + 1 MNXM2084 = 1 MNXM1 + 1 MNXM6903	1 H2O + 1 4-carboxylatomethylenebut-2-en-4-olide = 1 H(+) + 1 4-oxohex-2-enedioate	0	true	3.1.1.45	rhea:12372
MNXR26311	[c]	R01066	1 MNXM2320 = 1 MNXM74 + 1 MNXM75	1 2-deoxy-D-ribose 5-phosphate(2-) = 1 D-glyceraldehyde 3-phosphate + 1 acetaldehyde	5.11993	true	4.1.2.4	rhea:12821
MNXR26345	[c]		1 MNXM1791 + 1 MNXM24 = 1 MNXM1254 + 1 MNXM2 + 1 MNXM35	1 (S)-6-hydroxynicotinium(1+) + 1 AH2 = 1 (S)-nicotine + 1 H2O + 1 A	0	true	1.5.99.4	rhea:14769
MNXR26351	[c]		1 MNXM2 + 2 MNXM35 + 1 MNXM828 = 2 MNXM24 + 1 MNXM577	1 H2O + 2 A + 1 4-methylphenol = 2 AH2 + 1 4-hydroxybenzaldehyde	0	true	1.17.99.1	rhea:15141
MNXR26357	[c]		4 MNXM35 + 1 MNXM557 = 4 MNXM24 + 1 MNXM445	4 A + 1 15-cis-phytoene = 4 AH2 + 1 lycopene	0	true	1.3.99.31	rhea:15585
MNXR26363	[m]		1 MNXM13 + 2 MNXM24 + 1 MNXM254 = 1 MNXM29 + 2 MNXM35	1 CO(2) + 2 AH2 + 1 hydrogen cyanide = 1 glycine + 2 A	0	true	1.4.99.5	rhea:15821
MNXR26370	[c]	R02685	1 MNXM2 + 1 MNXM4118 = 1 MNXM1875	1 H2O + 1 trans-2,3-didehydroacyl-CoA = 1 (S)-3-hydroxyacyl-CoA(4-)	22.7053	true	4.2.1.134;4.2.1.17;4.2.1.74	rhea:16105
MNXR26370	[m]	R02685	1 MNXM2 + 1 MNXM4118 = 1 MNXM1875	1 H2O + 1 trans-2,3-didehydroacyl-CoA = 1 (S)-3-hydroxyacyl-CoA(4-)	22.7053	true	4.2.1.134;4.2.1.17;4.2.1.74	rhea:16105
MNXR26370	[x]	R02685	1 MNXM2 + 1 MNXM4118 = 1 MNXM1875	1 H2O + 1 trans-2,3-didehydroacyl-CoA = 1 (S)-3-hydroxyacyl-CoA(4-)	22.7053	true	4.2.1.134;4.2.1.17;4.2.1.74	rhea:16105
MNXR26379	[c]	R02103	2 MNXM1 + 1 MNXM10 + 1 MNXM1597 = 1 MNXM174 + 1 MNXM2 + 1 MNXM8	2 H(+) + 1 NADH(2-) + 1 urate = 1 9H-xanthine + 1 H2O + 1 NAD(+)	31.1078	true	1.17.1.4	rhea:16669
MNXR26379	[m]	R02103	2 MNXM1 + 1 MNXM10 + 1 MNXM1597 = 1 MNXM174 + 1 MNXM2 + 1 MNXM8	2 H(+) + 1 NADH(2-) + 1 urate = 1 9H-xanthine + 1 H2O + 1 NAD(+)	31.1078	true	1.17.1.4	rhea:16669
MNXR26396	[c]	R05825	1 MNXM2 + 1 MNXM3340 = 1 MNXM13 + 1 MNXM157 + 1 MNXM2060	1 H2O + 1 polyneuridine aldehyde = 1 CO(2) + 1 methanol + 1 16-epivellosimine	-17.832	true	3.1.1.78	rhea:17501
MNXR26404	[n]		1 MNXM4 + 1 MNXM76 = 1 MNXM1481 + 1 MNXM2	1 O2 + 1 L-tyrosine zwitterion = 1 L-dopaquinone zwitterion + 1 H2O	0	true	1.14.18.1	rhea:18117
MNXR26412	[c]	R07281	1 MNXM1 + 1 MNXM2887 + 1 MNXM39 = 1 MNXM145	1 H(+) + 1 (2S)-2-hydroxy-3-oxobutyl phosphate + 1 formate = 1 D-ribulose 5-phosphate(2-)	-21.3941	true	4.1.99.12	rhea:18457
MNXR26412	[m]	R07281	1 MNXM1 + 1 MNXM2887 + 1 MNXM39 = 1 MNXM145	1 H(+) + 1 (2S)-2-hydroxy-3-oxobutyl phosphate + 1 formate = 1 D-ribulose 5-phosphate(2-)	-21.3941	true	4.1.99.12	rhea:18457
MNXR26433	[c]	R01804	1 MNXM2 + 1 MNXM2403 + 1 MNXM73 = 1 MNXM227 + 1 MNXM9	1 H2O + 1 N-acetyl-D-mannosamine + 1 phosphoenolpyruvate = 1 N-acetylneuraminate + 1 phosphate	-6.23474	true	2.5.1.56;4.1.3.19	rhea:19273
MNXR26440	[c]		1 MNXM1 + 1 MNXM1087 + 1 MNXM2 + 1 MNXM35 = 1 MNXM1050 + 1 MNXM13 + 1 MNXM24	1 H(+) + 1 N-formylmethanofuran(5-) + 1 H2O + 1 A = 1 methanofuranate(4-) + 1 CO(2) + 1 AH2	0	true	1.2.99.5	rhea:19841
MNXR26459	[c]	R02107	1 MNXM1 + 1 MNXM1597 + 1 MNXM22 = 1 MNXM174 + 1 MNXM2 + 1 MNXM4	1 H(+) + 1 urate + 1 hydrogen peroxide = 1 9H-xanthine + 1 H2O + 1 O2	2.12599	true	1.17.3.2	rhea:21132
MNXR26459	[m]	R02107	1 MNXM1 + 1 MNXM1597 + 1 MNXM22 = 1 MNXM174 + 1 MNXM2 + 1 MNXM4	1 H(+) + 1 urate + 1 hydrogen peroxide = 1 9H-xanthine + 1 H2O + 1 O2	2.12599	true	1.17.3.2	rhea:21132
MNXR26467	[n]	R02106	1 MNXM1 + 1 MNXM1597 + 1 MNXM2 + 1 MNXM4 = 1 MNXM1137 + 1 MNXM22	1 H(+) + 1 urate + 1 H2O + 1 O2 = 1 5-hydroxyisouric acid + 1 hydrogen peroxide	-47.413	true	1.7.3.3	rhea:21368
MNXR26469	[c]		1 MNXM2 + 1 MNXM2321 + 1 MNXM35 = 1 MNXM1 + 1 MNXM24 + 1 MNXM4393	1 H2O + 1 2-furoyl-CoA(4-) + 1 A = 1 H(+) + 1 AH2 + 1 5-hydroxy-2-furoyl-CoA(5-)	0	false	1.3.99.8	rhea:21480
MNXR26481	[c]		2 MNXM2 + 1 MNXM35 + 1 MNXM837 = 1 MNXM24 + 1 MNXM4 + 1 MNXM638	2 H2O + 1 A + 1 gamma-linolenoyl-CoA(4-) = 1 AH2 + 1 O2 + 1 linoleoyl-CoA(4-)	0	true	1.14.19.3	rhea:22196
MNXR26498	[c]	R01811	1 MNXM23 + 1 MNXM2403 = 1 MNXM227	1 pyruvate + 1 N-acetyl-D-mannosamine = 1 N-acetylneuraminate	0.869965	true	4.1.3.3	rhea:23296
MNXR26509	[n]		1 MNXM2 + 1 MNXM262 + 1 MNXM35 = 1 MNXM135 + 1 MNXM24 + 2 MNXM4	1 H2O + 1 prostaglandin H2(1-) + 1 A = 1 arachidonate + 1 AH2 + 2 O2	0	true	1.14.99.1	rhea:23728
MNXR26514	[c]	R01738	1 MNXM1 + 1 MNXM10 + 1 MNXM963 = 1 MNXM341 + 1 MNXM8	1 H(+) + 1 NADH(2-) + 1 5-dehydro-D-gluconate = 1 D-gluconate + 1 NAD(+)	0	true	1.1.1.69	rhea:23940
MNXR26548	[c]	R10070	2 MNXM2 + 1 MNXM583 + 2 MNXM8 = 2 MNXM1 + 2 MNXM10 + 2 MNXM4 + 1 MNXM403	2 H2O + 1 all-trans-violaxanthin + 2 NAD(+) = 2 H(+) + 2 NADH(2-) + 2 O2 + 1 zeaxanthin	0	true	1.14.13.90	rhea:25090
MNXR26549	[c]	R10071	2 MNXM2 + 2 MNXM5 + 1 MNXM583 = 2 MNXM1 + 2 MNXM4 + 1 MNXM403 + 2 MNXM6	2 H2O + 2 NADP(+) + 1 all-trans-violaxanthin = 2 H(+) + 2 O2 + 1 zeaxanthin + 2 NADPH	0	true	1.14.13.90	rhea:25091
MNXR26550	[n]		1 MNXM15 + 1 MNXM1880 + 1 MNXM22 = 1 MNXM118 + 1 MNXM4	1 NH4(+) + 1 1-pyrroline + 1 hydrogen peroxide = 1 putrescine + 1 O2	0	true	1.4.3.10	rhea:25102
MNXR26611	[c]	R06398	1 MNXM1 + 1 MNXM10 + 1 MNXM4 + 1 MNXM956 = 1 MNXM1381 + 1 MNXM2 + 1 MNXM8	1 H(+) + 1 NADH(2-) + 1 O2 + 1 (4R)-limonene = 1 limonene 1,2-epoxide + 1 H2O + 1 NAD(+)	-103.677	true	1.14.13.107	rhea:26093
MNXR26637	[c]		1 MNXM2 + 1 MNXM4118 = 1 MNXM2446	1 H2O + 1 trans-2,3-didehydroacyl-CoA = 1 (R)-3-hydroxyacyl-CoA(4-)	0	true	4.2.1.119	rhea:26526
MNXR26655	[c]		1 MNXM789 = 1 MNXM2320	1 2-deoxy-alpha-D-ribose 1-phosphate(2-) = 1 2-deoxy-D-ribose 5-phosphate(2-)	0	true	5.4.2.7	rhea:27658
MNXR2669	[c]	R02402	1 MNXM1021 + 1 MNXM12 + 1 MNXM3 = 1 MNXM382 + 1 MNXM7 + 1 MNXM9	1 glutarate(2-) + 1 CoA + 1 ATP = 1 glutaryl-CoA(5-) + 1 ADP + 1 phosphate	-3.09412	true	6.2.1.6	rhea:14169
MNXR2674	[c]		1 MNXM23 + 1 MNXM475 = 1 MNXM854	1 pyruvate + 1 2-hydroxy-3-oxopropanoate = 1 5-dehydro-4-deoxy-D-glucarate(2-)	0	true	4.1.2.20	rhea:27726
MNXR2675	[c]	R02752	1 MNXM2 + 1 MNXM854 = 1 MNXM744	1 H2O + 1 5-dehydro-4-deoxy-D-glucarate(2-) = 1 D-glucarate	-8.16699	true	4.2.1.40	rhea:14573
MNXR26757	[n]		2 MNXM2 + 1 MNXM35 = 1 MNXM22 + 1 MNXM24	2 H2O + 1 A = 1 hydrogen peroxide + 1 AH2	0	true	1.11.1.21	rhea:30275
MNXR26773	[c]		3 MNXM35 + 1 MNXM557 = 3 MNXM24 + 1 MNXM949	3 A + 1 15-cis-phytoene = 3 AH2 + 1 neurosporene	0	true	1.3.99.28	rhea:30599
MNXR26776	[c]		1 MNXM24 + 1 MNXM949 = 1 MNXM1039 + 1 MNXM35	1 AH2 + 1 neurosporene = 1 all-trans-zeta-carotene + 1 A	0	true	1.3.99.26;1.3.99.28;1.3.99.30;1.3.99.31	rhea:30611
MNXR26777	[c]		2 MNXM35 + 1 MNXM557 = 1 MNXM1039 + 2 MNXM24	2 A + 1 15-cis-phytoene = 1 all-trans-zeta-carotene + 2 AH2	0	true	1.3.99.29	rhea:30615
MNXR26778	[c]		2 MNXM24 + 1 MNXM445 = 1 MNXM1039 + 2 MNXM35	2 AH2 + 1 lycopene = 1 all-trans-zeta-carotene + 2 A	0	true	1.3.99.26	rhea:30619
MNXR26808	[c]	R07675	1 MNXM1 + 1 MNXM10 + 1 MNXM1085 = 1 MNXM4637 + 1 MNXM8	1 H(+) + 1 NADH(2-) + 1 L-galactono-1,4-lactone = 1 L-galactopyranose + 1 NAD(+)	-4.4382	true	1.1.1.122;1.1.1.316;1.1.1.B25	rhea:31559
MNXR26828	[c]		1 MNXM310 + 1 MNXM743 = 1 MNXM1974 + 1 MNXM435	1 methylglyoxal + 1 D-fructofuranose 1-phosphate(2-) = 1 1-deoxy-D-threo-hexo-2,5-diulose 6-phosphate + 1 D-glyceraldehyde	0	true	2.2.1.11	rhea:32259
MNXR26829	[c]	R10179	1 MNXM172 + 1 MNXM29 = 1 MNXM192 + 1 MNXM69	1 4-oxobutanoate + 1 glycine = 1 4-aminobutanoate + 1 glyoxylate	0	true	2.6.1.96	rhea:32267
MNXR272	[c]	R02701	1 MNXM1 + 1 MNXM570 = 1 MNXM13 + 1 MNXM357	1 H(+) + 1 5-hydroxy-L-tryptophan zwitterion = 1 CO(2) + 1 serotonin	-3.09	true	4.1.1.28	rhea:18533
MNXR27231	[m]		1 MNXM1 + 1 MNXM483 + 1 MNXM7 + 1 MNXM9 = 1 MNXM3 + 1 MNXM373 + 1 MNXM55	1 H(+) + 1 N-[(R)-4-phosphonatopantothenoyl]-L-cysteinate + 1 ADP + 1 phosphate = 1 ATP + 1 D-pantetheine 4'-phosphate + 1 L-cysteine zwitterion	0	false	6.3.2.5	seed:rxn02953
MNXR27232	[c]		1 MNXM11 + 1 MNXM31 + 1 MNXM483 = 1 MNXM373 + 1 MNXM55 + 1 MNXM63	1 diphosphate(3-) + 1 CMP + 1 N-[(R)-4-phosphonatopantothenoyl]-L-cysteinate = 1 D-pantetheine 4'-phosphate + 1 L-cysteine zwitterion + 1 CTP	0	false	6.3.2.5	seed:rxn02954
MNXR27232	[m]		1 MNXM11 + 1 MNXM31 + 1 MNXM483 = 1 MNXM373 + 1 MNXM55 + 1 MNXM63	1 diphosphate(3-) + 1 CMP + 1 N-[(R)-4-phosphonatopantothenoyl]-L-cysteinate = 1 D-pantetheine 4'-phosphate + 1 L-cysteine zwitterion + 1 CTP	0	false	6.3.2.5	seed:rxn02954
MNXR27232	[n]		1 MNXM11 + 1 MNXM31 + 1 MNXM483 = 1 MNXM373 + 1 MNXM55 + 1 MNXM63	1 diphosphate(3-) + 1 CMP + 1 N-[(R)-4-phosphonatopantothenoyl]-L-cysteinate = 1 D-pantetheine 4'-phosphate + 1 L-cysteine zwitterion + 1 CTP	0	false	6.3.2.5	seed:rxn02954
MNXR27239	[c]		1 MNXM1775 = 1 MNXM1769	1 pyrogallol = 1 phloroglucinol	0	true	1.97.1.2	seed:rxn02992
MNXR27289	[c]		3 MNXM1 + 1 MNXM1961 = 1 MNXM1057 + 1 MNXM2	3 H(+) + 1 (5-hydroxyindol-3-yl)acetate = 1 (5-hydroxyindol-3-yl)acetaldehyde + 1 H2O	0	false	1.2.3.1	seed:rxn03355
MNXR27331	[c]		2 MNXM1 + 1 MNXM5312 = 1 MNXM6087	2 H(+) + 1 trans-3-Chloroallyl aldehyde = 1 3-chloroprop-2-en-1-ol	0	false	1.1.1.1	seed:rxn03548
MNXR27350	[c]		1 MNXM2186 = 1 MNXM2084	1 3-chloro-cis,cis-muconate(2-) = 1 4-carboxylatomethylenebut-2-en-4-olide	0	false	5.5.1.7	seed:rxn03692
MNXR2736	[c]	R00013	1 MNXM1 + 2 MNXM69 = 1 MNXM13 + 1 MNXM475	1 H(+) + 2 glyoxylate = 1 CO(2) + 1 2-hydroxy-3-oxopropanoate	-8.02588	true	4.1.1.47	rhea:10136
MNXR27381	[c]		1 MNXM2 + 1 MNXM2101 = 1 MNXM1528	1 H2O + 1 atrazine = 1 4-ethylamino-6-isopropylamino-1,3,5-triazin-2-ol	0	false	3.8.1.8	seed:rxn03844
MNXR274	[c]	R04904	1 MNXM1 + 1 MNXM1961 + 1 MNXM22 = 1 MNXM1057 + 1 MNXM2 + 1 MNXM4	1 H(+) + 1 (5-hydroxyindol-3-yl)acetate + 1 hydrogen peroxide = 1 (5-hydroxyindol-3-yl)acetaldehyde + 1 H2O + 1 O2	12.96	true	1.2.3.1	kegg:R04904
MNXR2740	[c]	R01752	1 MNXM2 + 1 MNXM435 + 1 MNXM8 = 2 MNXM1 + 1 MNXM10 + 1 MNXM189	1 H2O + 1 D-glyceraldehyde + 1 NAD(+) = 2 H(+) + 1 NADH(2-) + 1 D-glycerate	0	true	1.2.1.3	rhea:30783
MNXR2740	[m]	R01752	1 MNXM2 + 1 MNXM435 + 1 MNXM8 = 2 MNXM1 + 1 MNXM10 + 1 MNXM189	1 H2O + 1 D-glyceraldehyde + 1 NAD(+) = 2 H(+) + 1 NADH(2-) + 1 D-glycerate	0	true	1.2.1.3	rhea:30783
MNXR275	[c]	R04903	2 MNXM1 + 1 MNXM10 + 1 MNXM1961 = 1 MNXM1057 + 1 MNXM2 + 1 MNXM8	2 H(+) + 1 NADH(2-) + 1 (5-hydroxyindol-3-yl)acetate = 1 (5-hydroxyindol-3-yl)acetaldehyde + 1 H2O + 1 NAD(+)	-25.2243	true	1.2.1.3	rhea:31215
MNXR2756	[c]	R01514	1 MNXM1 + 1 MNXM126 + 1 MNXM7 = 1 MNXM189 + 1 MNXM3	1 H(+) + 1 3-phospho-D-glycerate + 1 ADP = 1 D-glycerate + 1 ATP	-15.6541	true	2.7.1.31	rhea:23516
MNXR2757	[c]		1 MNXM1 + 1 MNXM275 + 1 MNXM7 = 1 MNXM189 + 1 MNXM3	1 H(+) + 1 2-phospho-D-glycerate + 1 ADP = 1 D-glycerate + 1 ATP	0	true	2.7.1.165;2.7.1.31	rhea:27377
MNXR2759	[c]	R00717	1 MNXM1 + 1 MNXM10 + 1 MNXM69 = 1 MNXM222 + 1 MNXM8	1 H(+) + 1 NADH(2-) + 1 glyoxylate = 1 glycolate + 1 NAD(+)	7.96179	true	1.1.1.26;1.1.1.29;1.1.1.79	rhea:18229
MNXR2760	[c]	R00465	1 MNXM1 + 1 MNXM6 + 1 MNXM69 = 1 MNXM222 + 1 MNXM5	1 H(+) + 1 NADPH + 1 glyoxylate = 1 glycolate + 1 NADP(+)	6.7135	true	1.1.1.26;1.1.1.79	rhea:10992
MNXR2764	[c]	R00475	1 MNXM22 + 1 MNXM69 = 1 MNXM222 + 1 MNXM4	1 hydrogen peroxide + 1 glyoxylate = 1 glycolate + 1 O2	-21.02	true	1.1.3;1.1.3.15	rhea:25311
MNXR2769	[c]	R01388	1 MNXM1 + 1 MNXM10 + 1 MNXM392 = 1 MNXM189 + 1 MNXM8	1 H(+) + 1 NADH(2-) + 1 3-hydroxypyruvate = 1 D-glycerate + 1 NAD(+)	1.4418	true	1.1.1.26;1.1.1.29;1.1.1.79;1.1.1.81	rhea:17905
MNXR2769	[m]	R01388	1 MNXM1 + 1 MNXM10 + 1 MNXM392 = 1 MNXM189 + 1 MNXM8	1 H(+) + 1 NADH(2-) + 1 3-hydroxypyruvate = 1 D-glycerate + 1 NAD(+)	1.4418	true	1.1.1.26;1.1.1.29;1.1.1.79;1.1.1.81	rhea:17905
MNXR2772	[c]	R01736	1 MNXM1 + 1 MNXM285 + 1 MNXM57 = 1 MNXM1253 + 1 MNXM2	1 H(+) + 1 (R)-lactate + 1 glutathione = 1 (R)-S-lactoylglutathionate(1-) + 1 H2O	-6.37711	true	3.1.2.6	rhea:25245
MNXR2774	[c]	R00366	1 MNXM2 + 1 MNXM29 + 1 MNXM4 = 1 MNXM15 + 1 MNXM22 + 1 MNXM69	1 H2O + 1 glycine + 1 O2 = 1 NH4(+) + 1 hydrogen peroxide + 1 glyoxylate	-22.2171	true	1.4.3.19;1.4.3.3	rhea:11532
MNXR2774	[m]	R00366	1 MNXM2 + 1 MNXM29 + 1 MNXM4 = 1 MNXM15 + 1 MNXM22 + 1 MNXM69	1 H2O + 1 glycine + 1 O2 = 1 NH4(+) + 1 hydrogen peroxide + 1 glyoxylate	-22.2171	true	1.4.3.19;1.4.3.3	rhea:11532
MNXR2783	[c]	R00888	1 MNXM2 + 1 MNXM516 = 1 MNXM82	1 H2O + 1 GDP-4-dehydro-6-deoxy-alpha-D-mannose(2-) = 1 GDP-alpha-D-mannose	-13.897	true	4.2.1.47	rhea:23820
MNXR2785	[c]	R05646	1 MNXM1 + 1 MNXM1736 + 1 MNXM7 = 1 MNXM1554 + 1 MNXM3	1 H(+) + 1 D-glycero-beta-D-manno-heptose 1,7-bisphosphate + 1 ADP = 1 D-glycero-beta-D-manno-heptose 7-phosphate + 1 ATP	-4.5	true	2.7.1.167	rhea:27473
MNXR2786	[c]	R05647	1 MNXM1736 + 1 MNXM2 = 1 MNXM1661 + 1 MNXM9	1 D-glycero-beta-D-manno-heptose 1,7-bisphosphate + 1 H2O = 1 D-glycero-beta-D-manno-heptose 1-phosphate + 1 phosphate	9.7135	true	3.1.3.82	rhea:28518
MNXR2788	[c]	R01230	2 MNXM1 + 1 MNXM11 + 1 MNXM113 + 1 MNXM14 = 1 MNXM15 + 1 MNXM298 + 1 MNXM3	2 H(+) + 1 diphosphate(3-) + 1 GMP(3-) + 1 AMP = 1 NH4(+) + 1 5'-xanthylate(2-) + 1 ATP	-14.9659	true	6.3.4.1;6.3.5.2	rhea:18301
MNXR2788	[m]	R01230	2 MNXM1 + 1 MNXM11 + 1 MNXM113 + 1 MNXM14 = 1 MNXM15 + 1 MNXM298 + 1 MNXM3	2 H(+) + 1 diphosphate(3-) + 1 GMP(3-) + 1 AMP = 1 NH4(+) + 1 5'-xanthylate(2-) + 1 ATP	-14.9659	true	6.3.4.1;6.3.5.2	rhea:18301
MNXR27892	[n]		1 MNXM11 = 1 MNXM286	1 diphosphate(3-) = 1 dATP	0	false	2.7.7.7	seed:rxn05816
MNXR27893	[c]		1 MNXM11 = 1 MNXM344	1 diphosphate(3-) = 1 dGTP	0	false	2.7.7.7	seed:rxn05817
MNXR27894	[n]		1 MNXM11 = 1 MNXM360	1 diphosphate(3-) = 1 dCTP	0	false	2.7.7.7	seed:rxn05818
MNXR27896	[c]		1 MNXM2911 = 1 MNXM11	1 2'-deoxyribonucleoside triphosphate = 1 diphosphate(3-)	0	false	2.7.7.31;2.7.7.49;2.7.7.7	seed:rxn05820
MNXR27900	[c]		1 MNXM9 = 1 MNXM7	1 phosphate = 1 ADP	0	false	2.7.7.8	seed:rxn05842
MNXR27904	[c]		1 MNXM11 = 1 MNXM51	1 diphosphate(3-) = 1 GTP	0	false	2.7.7.6	seed:rxn05846
MNXR27905	[n]		1 MNXM11 = 1 MNXM63	1 diphosphate(3-) = 1 CTP	0	false	2.7.7.21;2.7.7.6	seed:rxn05847
MNXR27906	[n]		1 MNXM11 = 1 MNXM121	1 diphosphate(3-) = 1 UTP	0	false	2.7.7.52;2.7.7.6	seed:rxn05848
MNXR27907	[c]		1 MNXM484 = 1 MNXM11	1 ribonucleoside triphosphate = 1 diphosphate(3-)	0	false	2.7.7.48;2.7.7.6	seed:rxn05849
MNXR2793	[c]	R01528	1 MNXM13 + 1 MNXM145 + 1 MNXM6 = 1 MNXM325 + 1 MNXM5	1 CO(2) + 1 D-ribulose 5-phosphate(2-) + 1 NADPH = 1 6-phosphonatooxy-D-gluconate + 1 NADP(+)	-1.38416	true	1.1.1.44	rhea:10116
MNXR2794	[c]	R01737	1 MNXM1 + 1 MNXM325 + 1 MNXM7 = 1 MNXM3 + 1 MNXM341	1 H(+) + 1 6-phosphonatooxy-D-gluconate + 1 ADP = 1 ATP + 1 D-gluconate	-15.0242	true	2.7.1.12	rhea:19433
MNXR27986	[c]		1 MNXM7 = 1 MNXM561	1 ADP = 1 ADP-D-glucose	0	false	2.4.1.21	seed:rxn06165
MNXR2802	[c]	R01030	1 MNXM2 + 1 MNXM367 = 1 MNXM1 + 1 MNXM66 + 1 MNXM90	1 H2O + 1 L-alpha-glycerophosphocholine = 1 H(+) + 1 sn-glycerol 3-phosphate(2-) + 1 choline	3.78465	true	3.1.4.2;3.1.4.46	rhea:16061
MNXR2802	[m]	R01030	1 MNXM2 + 1 MNXM367 = 1 MNXM1 + 1 MNXM66 + 1 MNXM90	1 H2O + 1 L-alpha-glycerophosphocholine = 1 H(+) + 1 sn-glycerol 3-phosphate(2-) + 1 choline	3.78465	true	3.1.4.2;3.1.4.46	rhea:16061
MNXR2803	[c]	R01470	1 MNXM2 + 1 MNXM368 = 1 MNXM1 + 1 MNXM218 + 1 MNXM66	1 H2O + 1 sn-glycero-3-phosphoethanolamine zwitterion = 1 H(+) + 1 ethanolamine + 1 sn-glycerol 3-phosphate(2-)	-4.813	true	3.1.4.2;3.1.4.46	rhea:29319
MNXR2803	[m]	R01470	1 MNXM2 + 1 MNXM368 = 1 MNXM1 + 1 MNXM218 + 1 MNXM66	1 H2O + 1 sn-glycero-3-phosphoethanolamine zwitterion = 1 H(+) + 1 ethanolamine + 1 sn-glycerol 3-phosphate(2-)	-4.813	true	3.1.4.2;3.1.4.46	rhea:29319
MNXR28167	[c]		2 MNXM1 + 1 MNXM6216 = 1 MNXM5676	2 H(+) + 1 cis-3-Chloroallyl aldehyde = 1 cis-3-chloroprop-2-en-1-ol	0	false	1.1.1.1	seed:rxn06889
MNXR2817	[n]		1 MNXM1 + 1 MNXM113 + 1 MNXM7 = 1 MNXM3 + 1 MNXM401	1 H(+) + 1 GMP(3-) + 1 ADP = 1 ATP + 1 guanosine	0	true	2.7.1.73	rhea:27710
MNXR28192	[c]		1 MNXM2 = 1 MNXM26	1 H2O = 1 acetate	0	false	3.5.1.41;3.5.1.89	seed:rxn06997
MNXR28195	[c]		1 MNXM2 = 1 MNXM390	1 H2O = 1 alpha-D-galactose	0	false	3.2.1.22	seed:rxn07000
MNXR28196	[c]		1 MNXM2 = 1 MNXM395	1 H2O = 1 N-acetyl-D-galactosamine	0	false	3.2.1.49;3.2.1.52	seed:rxn07001
MNXR28220	[c]		1 MNXM2 = 1 MNXM105 + 1 MNXM4339	1 H2O = 1 beta-D-glucose + 1 3-keto-beta-D-galactose	0	false	3.2.1.23	seed:rxn07064
MNXR28231	[c]		1 MNXM2 = 1 MNXM58	1 H2O = 1 sulfate	0	false	3.1.6.1;3.1.6.12;3.1.6.13;3.1.6.14;3.1.6.18;3.1.6.4;3.1.6.8;3.10.1.1	seed:rxn07093
MNXR2826	[c]	R00115	1 MNXM1 + 1 MNXM151 + 1 MNXM6 = 1 MNXM5 + 2 MNXM57	1 H(+) + 1 glutathione disulfide(2-) + 1 NADPH = 1 NADP(+) + 2 glutathione	-1.64062	true	1.6.4.2;1.8.1.7	rhea:11740
MNXR28278	[c]	R07358	1 MNXM1 + 1 MNXM10 + 1 MNXM769 = 1 MNXM376 + 1 MNXM8	1 H(+) + 1 NADH(2-) + 1 1,4-benzoquinone = 1 hydroquinone + 1 NAD(+)	0	true	1.6.5.2	kegg:R07358
MNXR2828	[c]	R00274	1 MNXM22 + 2 MNXM57 = 1 MNXM151 + 2 MNXM2	1 hydrogen peroxide + 2 glutathione = 1 glutathione disulfide(2-) + 2 H2O	-74.8282	true	1.11.1.9	rhea:16833
MNXR2832	[c]	R00497	1 MNXM1 + 1 MNXM57 + 1 MNXM7 + 1 MNXM9 = 1 MNXM29 + 1 MNXM3 + 1 MNXM412	1 H(+) + 1 glutathione + 1 ADP + 1 phosphate = 1 glycine + 1 ATP + 1 L-gamma-glutamyl-L-cysteinate(1-)	-6.26587	true	6.3.2.3	rhea:13557
MNXR2834	[c]	R00424	1 MNXM2 + 1 MNXM51 = 1 MNXM1 + 1 MNXM39 + 1 MNXM397	1 H2O + 1 GTP = 1 H(+) + 1 formate + 1 7,8-dihydroneopterin 3'-triphosphate(4-)	-12.0882	true	3.5.4.16	rhea:17473
MNXR2835	[c]	R00425	3 MNXM2 + 1 MNXM51 = 2 MNXM1 + 1 MNXM11 + 1 MNXM39 + 1 MNXM648	3 H2O + 1 GTP = 2 H(+) + 1 diphosphate(3-) + 1 formate + 1 2,5-diamino-4-hydroxy-6-(5-phosphonatoribosylamino)pyrimidine(3-)	-96.9801	true	3.5.4.25	rhea:23704
MNXR2835	[m]	R00425	3 MNXM2 + 1 MNXM51 = 2 MNXM1 + 1 MNXM11 + 1 MNXM39 + 1 MNXM648	3 H2O + 1 GTP = 2 H(+) + 1 diphosphate(3-) + 1 formate + 1 2,5-diamino-4-hydroxy-6-(5-phosphonatoribosylamino)pyrimidine(3-)	-96.9801	true	3.5.4.25	rhea:23704
MNXR2835	[n]	R00425	3 MNXM2 + 1 MNXM51 = 2 MNXM1 + 1 MNXM11 + 1 MNXM39 + 1 MNXM648	3 H2O + 1 GTP = 2 H(+) + 1 diphosphate(3-) + 1 formate + 1 2,5-diamino-4-hydroxy-6-(5-phosphonatoribosylamino)pyrimidine(3-)	-96.9801	true	3.5.4.25	rhea:23704
MNXR2844	[c]	R01676	1 MNXM1 + 1 MNXM2 + 1 MNXM259 = 1 MNXM15 + 1 MNXM174	1 H(+) + 1 H2O + 1 guanine = 1 NH4(+) + 1 9H-xanthine	-4.123	true	3.5.4.3	rhea:14665
MNXR2844	[m]	R01676	1 MNXM1 + 1 MNXM2 + 1 MNXM259 = 1 MNXM15 + 1 MNXM174	1 H(+) + 1 H2O + 1 guanine = 1 NH4(+) + 1 9H-xanthine	-4.123	true	3.5.4.3	rhea:14665
MNXR2848	[c]	R01990	1 MNXM117 + 1 MNXM192 = 1 MNXM1312 + 1 MNXM2	1 urea + 1 4-aminobutanoate = 1 4-guanidinobutanoic acid zwitterion + 1 H2O	-3.573	true	3.5.3.7	rhea:19501
MNXR2848	[n]	R01990	1 MNXM117 + 1 MNXM192 = 1 MNXM1312 + 1 MNXM2	1 urea + 1 4-aminobutanoate = 1 4-guanidinobutanoic acid zwitterion + 1 H2O	-3.573	true	3.5.3.7	rhea:19501
MNXR285	[c]	R08764	2 MNXM1 + 1 MNXM10 + 1 MNXM4 + 1 MNXM773 = 1 MNXM13 + 1 MNXM2 + 1 MNXM8 + 1 MNXM888	2 H(+) + 1 NADH(2-) + 1 O2 + 1 6-hydroxynicotinate = 1 CO(2) + 1 H2O + 1 NAD(+) + 1 pyridine-2,5-diol	-92.6247	true	1.14.13.114	rhea:27333
MNXR2856	[c]	R10092	1 MNXM1 + 1 MNXM60 = 1 MNXM13 + 1 MNXM2	1 H(+) + 1 bicarbonate = 1 CO(2) + 1 H2O	-48.847	true	1.6.5.4;4.2.1.1	rhea:10748
MNXR2899	[c]	R01975	1 MNXM1 + 1 MNXM10 + 1 MNXM133 = 1 MNXM446 + 1 MNXM8	1 H(+) + 1 NADH(2-) + 1 acetoacetyl-CoA(4-) = 1 (S)-3-hydroxybutanoyl-CoA(4-) + 1 NAD(+)	1.08179	true	1.1.1.157;1.1.1.211;1.1.1.35	rhea:30799
MNXR2899	[m]	R01975	1 MNXM1 + 1 MNXM10 + 1 MNXM133 = 1 MNXM446 + 1 MNXM8	1 H(+) + 1 NADH(2-) + 1 acetoacetyl-CoA(4-) = 1 (S)-3-hydroxybutanoyl-CoA(4-) + 1 NAD(+)	1.08179	true	1.1.1.157;1.1.1.211;1.1.1.35	rhea:30799
MNXR2899	[x]	R01975	1 MNXM1 + 1 MNXM10 + 1 MNXM133 = 1 MNXM446 + 1 MNXM8	1 H(+) + 1 NADH(2-) + 1 acetoacetyl-CoA(4-) = 1 (S)-3-hydroxybutanoyl-CoA(4-) + 1 NAD(+)	1.08179	true	1.1.1.157;1.1.1.211;1.1.1.35	rhea:30799
MNXR2901	[c]	R04748	1 MNXM1 + 1 MNXM10 + 1 MNXM717 = 1 MNXM757 + 1 MNXM8	1 H(+) + 1 NADH(2-) + 1 3-oxohexanoyl-CoA = 1 (S)-3-hydroxyhexanoyl-CoA + 1 NAD(+)	1.08179	true	1.1.1.211;1.1.1.35	rhea:31143
MNXR2901	[m]	R04748	1 MNXM1 + 1 MNXM10 + 1 MNXM717 = 1 MNXM757 + 1 MNXM8	1 H(+) + 1 NADH(2-) + 1 3-oxohexanoyl-CoA = 1 (S)-3-hydroxyhexanoyl-CoA + 1 NAD(+)	1.08179	true	1.1.1.211;1.1.1.35	rhea:31143
MNXR2901	[x]	R04748	1 MNXM1 + 1 MNXM10 + 1 MNXM717 = 1 MNXM757 + 1 MNXM8	1 H(+) + 1 NADH(2-) + 1 3-oxohexanoyl-CoA = 1 (S)-3-hydroxyhexanoyl-CoA + 1 NAD(+)	1.08179	true	1.1.1.211;1.1.1.35	rhea:31143
MNXR2902	[c]	R04745	1 MNXM1 + 1 MNXM10 + 1 MNXM706 = 1 MNXM766 + 1 MNXM8	1 H(+) + 1 NADH(2-) + 1 3-oxooctanoyl-CoA = 1 (S)-3-hydroxyoctanoyl-CoA + 1 NAD(+)	1.08179	true	1.1.1.211;1.1.1.35	rhea:31195
MNXR2902	[m]	R04745	1 MNXM1 + 1 MNXM10 + 1 MNXM706 = 1 MNXM766 + 1 MNXM8	1 H(+) + 1 NADH(2-) + 1 3-oxooctanoyl-CoA = 1 (S)-3-hydroxyoctanoyl-CoA + 1 NAD(+)	1.08179	true	1.1.1.211;1.1.1.35	rhea:31195
MNXR2902	[x]	R04745	1 MNXM1 + 1 MNXM10 + 1 MNXM706 = 1 MNXM766 + 1 MNXM8	1 H(+) + 1 NADH(2-) + 1 3-oxooctanoyl-CoA = 1 (S)-3-hydroxyoctanoyl-CoA + 1 NAD(+)	1.08179	true	1.1.1.211;1.1.1.35	rhea:31195
MNXR2903	[c]	R04743	1 MNXM1 + 1 MNXM10 + 1 MNXM677 = 1 MNXM674 + 1 MNXM8	1 H(+) + 1 NADH(2-) + 1 3-oxodecanoyl-CoA = 1 (S)-3-hydroxydecanoyl-CoA + 1 NAD(+)	1.08173	true	1.1.1.211;1.1.1.35	rhea:31187
MNXR2903	[m]	R04743	1 MNXM1 + 1 MNXM10 + 1 MNXM677 = 1 MNXM674 + 1 MNXM8	1 H(+) + 1 NADH(2-) + 1 3-oxodecanoyl-CoA = 1 (S)-3-hydroxydecanoyl-CoA + 1 NAD(+)	1.08173	true	1.1.1.211;1.1.1.35	rhea:31187
MNXR2903	[x]	R04743	1 MNXM1 + 1 MNXM10 + 1 MNXM677 = 1 MNXM674 + 1 MNXM8	1 H(+) + 1 NADH(2-) + 1 3-oxodecanoyl-CoA = 1 (S)-3-hydroxydecanoyl-CoA + 1 NAD(+)	1.08173	true	1.1.1.211;1.1.1.35	rhea:31187
MNXR2904	[c]	R04741	1 MNXM1 + 1 MNXM10 + 1 MNXM705 = 1 MNXM733 + 1 MNXM8	1 H(+) + 1 NADH(2-) + 1 3-oxolauroyl-CoA = 1 (S)-3-hydroxylauroyl-CoA + 1 NAD(+)	3.76	true	1.1.1.211;1.1.1.35	rhea:31179
MNXR2904	[m]	R04741	1 MNXM1 + 1 MNXM10 + 1 MNXM705 = 1 MNXM733 + 1 MNXM8	1 H(+) + 1 NADH(2-) + 1 3-oxolauroyl-CoA = 1 (S)-3-hydroxylauroyl-CoA + 1 NAD(+)	3.76	true	1.1.1.211;1.1.1.35	rhea:31179
MNXR2904	[x]	R04741	1 MNXM1 + 1 MNXM10 + 1 MNXM705 = 1 MNXM733 + 1 MNXM8	1 H(+) + 1 NADH(2-) + 1 3-oxolauroyl-CoA = 1 (S)-3-hydroxylauroyl-CoA + 1 NAD(+)	3.76	true	1.1.1.211;1.1.1.35	rhea:31179
MNXR2905	[c]	R04739	1 MNXM1 + 1 MNXM10 + 1 MNXM707 = 1 MNXM767 + 1 MNXM8	1 H(+) + 1 NADH(2-) + 1 3-oxotetradecanoyl-CoA = 1 (S)-3-hydroxytetradecanoyl-CoA + 1 NAD(+)	1.08185	true	1.1.1.211;1.1.1.35	rhea:31167
MNXR2905	[m]	R04739	1 MNXM1 + 1 MNXM10 + 1 MNXM707 = 1 MNXM767 + 1 MNXM8	1 H(+) + 1 NADH(2-) + 1 3-oxotetradecanoyl-CoA = 1 (S)-3-hydroxytetradecanoyl-CoA + 1 NAD(+)	1.08185	true	1.1.1.211;1.1.1.35	rhea:31167
MNXR2905	[x]	R04739	1 MNXM1 + 1 MNXM10 + 1 MNXM707 = 1 MNXM767 + 1 MNXM8	1 H(+) + 1 NADH(2-) + 1 3-oxotetradecanoyl-CoA = 1 (S)-3-hydroxytetradecanoyl-CoA + 1 NAD(+)	1.08185	true	1.1.1.211;1.1.1.35	rhea:31167
MNXR2906	[c]	R04737	1 MNXM1 + 1 MNXM10 + 1 MNXM738 = 1 MNXM8 + 1 MNXM825	1 H(+) + 1 NADH(2-) + 1 3-oxopalmitoyl-CoA(4-) = 1 NAD(+) + 1 (S)-3-hydroxypalmitoyl-CoA	1.08173	true	1.1.1.211;1.1.1.35	rhea:31159
MNXR2906	[m]	R04737	1 MNXM1 + 1 MNXM10 + 1 MNXM738 = 1 MNXM8 + 1 MNXM825	1 H(+) + 1 NADH(2-) + 1 3-oxopalmitoyl-CoA(4-) = 1 NAD(+) + 1 (S)-3-hydroxypalmitoyl-CoA	1.08173	true	1.1.1.211;1.1.1.35	rhea:31159
MNXR2906	[x]	R04737	1 MNXM1 + 1 MNXM10 + 1 MNXM738 = 1 MNXM8 + 1 MNXM825	1 H(+) + 1 NADH(2-) + 1 3-oxopalmitoyl-CoA(4-) = 1 NAD(+) + 1 (S)-3-hydroxypalmitoyl-CoA	1.08173	true	1.1.1.211;1.1.1.35	rhea:31159
MNXR2909	[c]	R04203	1 MNXM1 + 1 MNXM10 + 1 MNXM524 = 1 MNXM701 + 1 MNXM8	1 H(+) + 1 NADH(2-) + 1 2-methylacetoacetyl-CoA(4-) = 1 (2S,3S)-3-hydroxy-2-methylbutanoyl-CoA(4-) + 1 NAD(+)	1.08173	true	1.1.1.178;1.1.1.35	rhea:13281
MNXR2909	[m]	R04203	1 MNXM1 + 1 MNXM10 + 1 MNXM524 = 1 MNXM701 + 1 MNXM8	1 H(+) + 1 NADH(2-) + 1 2-methylacetoacetyl-CoA(4-) = 1 (2S,3S)-3-hydroxy-2-methylbutanoyl-CoA(4-) + 1 NAD(+)	1.08173	true	1.1.1.178;1.1.1.35	rhea:13281
MNXR2909	[x]	R04203	1 MNXM1 + 1 MNXM10 + 1 MNXM524 = 1 MNXM701 + 1 MNXM8	1 H(+) + 1 NADH(2-) + 1 2-methylacetoacetyl-CoA(4-) = 1 (2S,3S)-3-hydroxy-2-methylbutanoyl-CoA(4-) + 1 NAD(+)	1.08173	true	1.1.1.178;1.1.1.35	rhea:13281
MNXR2910	[c]	R01778	1 MNXM1 + 1 MNXM10 + 1 MNXM1310 = 1 MNXM1875 + 1 MNXM8	1 H(+) + 1 NADH(2-) + 1 3-oxo-fatty acyl-CoA(4-) = 1 (S)-3-hydroxyacyl-CoA(4-) + 1 NAD(+)	21.624	true	1.1.1.211;1.1.1.35	rhea:22432
MNXR2910	[m]	R01778	1 MNXM1 + 1 MNXM10 + 1 MNXM1310 = 1 MNXM1875 + 1 MNXM8	1 H(+) + 1 NADH(2-) + 1 3-oxo-fatty acyl-CoA(4-) = 1 (S)-3-hydroxyacyl-CoA(4-) + 1 NAD(+)	21.624	true	1.1.1.211;1.1.1.35	rhea:22432
MNXR2910	[x]	R01778	1 MNXM1 + 1 MNXM10 + 1 MNXM1310 = 1 MNXM1875 + 1 MNXM8	1 H(+) + 1 NADH(2-) + 1 3-oxo-fatty acyl-CoA(4-) = 1 (S)-3-hydroxyacyl-CoA(4-) + 1 NAD(+)	21.624	true	1.1.1.211;1.1.1.35	rhea:22432
MNXR2911	[c]	R04371	1 MNXM2 + 1 MNXM920 = 1 MNXM984	1 H2O + 1 but-1-ene-1,2,4-tricarboxylate = 1 (1R,2S)-homoisocitrate	0.0529785	true	4.2.1.114;4.2.1.36	rhea:15485
MNXR2911	[m]	R04371	1 MNXM2 + 1 MNXM920 = 1 MNXM984	1 H2O + 1 but-1-ene-1,2,4-tricarboxylate = 1 (1R,2S)-homoisocitrate	0.0529785	true	4.2.1.114;4.2.1.36	rhea:15485
MNXR29246	[c]		1 MNXM2 + 1 MNXM457 + 1 MNXM601 = 1 MNXM1 + 1 MNXM289 + 1 MNXM765	1 H2O + 1 betaine aldehyde + 1 pyrroloquinoline quinone = 1 H(+) + 1 betaine + 1 pyrroloquinoline quinol(3-)	0	false	1.1.99.1	seed:rxn11931
MNXR29249	[c]		1 MNXM457 + 1 MNXM765 = 1 MNXM601 + 1 MNXM90	1 betaine aldehyde + 1 pyrroloquinoline quinol(3-) = 1 pyrroloquinoline quinone + 1 choline	0	false	1.1.99.1	seed:rxn11935
MNXR2925	[c]	R00271	1 MNXM2 + 1 MNXM20 + 1 MNXM21 = 1 MNXM1 + 1 MNXM1056 + 1 MNXM12	1 H2O + 1 2-oxoglutarate + 1 acetyl-CoA(4-) = 1 H(+) + 1 (2R)-homocitrate + 1 CoA	-10.0954	true	2.3.3.14	rhea:12929
MNXR2925	[m]	R00271	1 MNXM2 + 1 MNXM20 + 1 MNXM21 = 1 MNXM1 + 1 MNXM1056 + 1 MNXM12	1 H2O + 1 2-oxoglutarate + 1 acetyl-CoA(4-) = 1 H(+) + 1 (2R)-homocitrate + 1 CoA	-10.0954	true	2.3.3.14	rhea:12929
MNXR29250	[c]		1 MNXM2 + 1 MNXM724 + 1 MNXM8 = 1 MNXM1 + 1 MNXM10 + 1 MNXM579	1 H2O + 1 dinitrogen + 1 NAD(+) = 1 H(+) + 1 NADH(2-) + 1 dinitrogen oxide	0	true	1.7.99.6	seed:rxn11937
MNXR2929	[c]		1 MNXM1 + 1 MNXM19 + 1 MNXM61 = 1 MNXM123 + 1 MNXM16	1 H(+) + 1 S-adenosyl-L-homocysteine + 1 L-methionine zwitterion = 1 homocysteine zwitterion + 1 S-adenosyl-L-methionine	0	true	2.1.1.10;2.1.1.B4	seed:rxn00452
MNXR2930	[c]		1 MNXM1 + 2 MNXM61 = 1 MNXM1119 + 1 MNXM123	1 H(+) + 2 L-methionine zwitterion = 1 S-methyl-L-methionine zwitterion + 1 homocysteine zwitterion	0	true	2.1.1.10	seed:rxn08703
MNXR2946	[c]	R04448	1 MNXM1 + 1 MNXM7 + 1 MNXM960 = 1 MNXM3 + 1 MNXM962	1 H(+) + 1 ADP + 1 4-methyl-5-(2-phosphonatooxyethyl)thiazole(2-) = 1 ATP + 1 5-(2-hydroxyethyl)-4-methylthiazole	-14.8159	true	2.7.1.50	rhea:24212
MNXR2946	[n]	R04448	1 MNXM1 + 1 MNXM7 + 1 MNXM960 = 1 MNXM3 + 1 MNXM962	1 H(+) + 1 ADP + 1 4-methyl-5-(2-phosphonatooxyethyl)thiazole(2-) = 1 ATP + 1 5-(2-hydroxyethyl)-4-methylthiazole	-14.8159	true	2.7.1.50	rhea:24212
MNXR2948	[c]	R01961	1 MNXM1 + 1 MNXM370 + 1 MNXM7 = 1 MNXM3 + 1 MNXM533	1 H(+) + 1 2-ammonio-2-deoxy-D-glucopyranose 6-phosphate(1-) + 1 ADP = 1 ATP + 1 2-ammonio-2-deoxy-D-glucopyranose	-13.5676	true	2.7.1.1;2.7.1.59;2.7.1.8	rhea:10948
MNXR2949	[c]	R01326	1 MNXM1 + 1 MNXM427 + 1 MNXM7 = 1 MNXM182 + 1 MNXM3	1 H(+) + 1 D-mannopyranose 6-phosphate(2-) + 1 ADP = 1 D-mannopyranose + 1 ATP	-14.8159	true	2.7.1.1;2.7.1.7	rhea:11028
MNXR2959	[c]	R02519	1 MNXM1 + 1 MNXM691 = 1 MNXM345 + 1 MNXM4	1 H(+) + 1 4-maleylacetoacetate = 1 homogentisate + 1 O2	-83.1182	true	1.13.11.5	rhea:15449
MNXR2959	[n]	R02519	1 MNXM1 + 1 MNXM691 = 1 MNXM345 + 1 MNXM4	1 H(+) + 1 4-maleylacetoacetate = 1 homogentisate + 1 O2	-83.1182	true	1.13.11.5	rhea:15449
MNXR2961	[c]	R02047	1 MNXM396 + 1 MNXM8 = 1 MNXM1 + 1 MNXM10 + 1 MNXM305	1 3-hydroxy-2-isobutyrate + 1 NAD(+) = 1 H(+) + 1 NADH(2-) + 1 2-methyl-3-oxopropanoate	2.54181	true	1.1.1.31;1.1.1.35	rhea:17681
MNXR2963	[c]	R01168	1 MNXM15 + 1 MNXM700 = 1 MNXM134	1 NH4(+) + 1 trans-urocanate = 1 L-histidine zwitterion	-0.804127	true	4.3.1.3	rhea:21232
MNXR2963	[m]	R01168	1 MNXM15 + 1 MNXM700 = 1 MNXM134	1 NH4(+) + 1 trans-urocanate = 1 L-histidine zwitterion	-0.804127	true	4.3.1.3	rhea:21232
MNXR2964	[c]	R01167	1 MNXM1 + 1 MNXM134 = 1 MNXM13 + 1 MNXM635	1 H(+) + 1 L-histidine zwitterion = 1 CO(2) + 1 histaminium	-3.09	true	4.1.1.22;4.1.1.28	rhea:20840
MNXR2965	[c]	R02150	1 MNXM2 + 1 MNXM4 + 1 MNXM635 = 1 MNXM15 + 1 MNXM1745 + 1 MNXM22	1 H2O + 1 O2 + 1 histaminium = 1 NH4(+) + 1 imidazole-4-acetaldehyde + 1 hydrogen peroxide	-23.963	true	1.4.3.22;1.4.3.6	rhea:25625
MNXR2968	[c]	R01158	3 MNXM1 + 2 MNXM10 + 1 MNXM134 = 1 MNXM1281 + 1 MNXM2 + 2 MNXM8	3 H(+) + 2 NADH(2-) + 1 L-histidine zwitterion = 1 L-histidinol(1+) + 1 H2O + 2 NAD(+)	-9.93933	true	1.1.1.23	rhea:20641
MNXR2969	[c]	R03013	1 MNXM1281 + 1 MNXM9 = 1 MNXM1482 + 1 MNXM2	1 L-histidinol(1+) + 1 phosphate = 1 L-histidinol phosphate(1-) + 1 H2O	5.96873	true	3.1.3.15	rhea:14465
MNXR2969	[m]	R03013	1 MNXM1281 + 1 MNXM9 = 1 MNXM1482 + 1 MNXM2	1 L-histidinol(1+) + 1 phosphate = 1 L-histidinol phosphate(1-) + 1 H2O	5.96873	true	3.1.3.15	rhea:14465
MNXR2980	[c]	R00084	1 MNXM2 + 4 MNXM554 = 4 MNXM15 + 1 MNXM547	1 H2O + 4 porphobilinogen(1-) = 4 NH4(+) + 1 preuroporphyrinogen(8-)	-49.5648	true	2.5.1.61;4.2.1.24;4.3.1.8	rhea:13185
MNXR2981	[c]	R02082	2 MNXM1 + 1 MNXM197 + 2 MNXM6 = 1 MNXM12 + 1 MNXM333 + 2 MNXM5	2 H(+) + 1 (3S)-3-hydroxy-3-methylglutaryl-CoA(5-) + 2 NADPH = 1 CoA + 1 (R)-mevalonate + 2 NADP(+)	-9.17932	true	1.1.1.34	rhea:15989
MNXR2982	[c]	R01978	1 MNXM1 + 1 MNXM12 + 1 MNXM197 = 1 MNXM133 + 1 MNXM2 + 1 MNXM21	1 H(+) + 1 CoA + 1 (3S)-3-hydroxy-3-methylglutaryl-CoA(5-) = 1 acetoacetyl-CoA(4-) + 1 H2O + 1 acetyl-CoA(4-)	-9.5835	true	2.3.3.10;4.1.3.5	rhea:10188
MNXR2982	[m]	R01978	1 MNXM1 + 1 MNXM12 + 1 MNXM197 = 1 MNXM133 + 1 MNXM2 + 1 MNXM21	1 H(+) + 1 CoA + 1 (3S)-3-hydroxy-3-methylglutaryl-CoA(5-) = 1 acetoacetyl-CoA(4-) + 1 H2O + 1 acetyl-CoA(4-)	-9.5835	true	2.3.3.10;4.1.3.5	rhea:10188
MNXR2984	[c]	R01360	1 MNXM154 + 1 MNXM21 = 1 MNXM197	1 acetoacetate + 1 acetyl-CoA(4-) = 1 (3S)-3-hydroxy-3-methylglutaryl-CoA(5-)	-1.26355	true	4.1.3.4	rhea:24404
MNXR2985	[c]	R03471	1 MNXM1 + 1 MNXM7 + 1 MNXM790 = 1 MNXM3 + 1 MNXM874	1 H(+) + 1 ADP + 1 4-amino-2-methyl-5-phosphonatomethylpyrimidine(2-) = 1 ATP + 1 4-amino-5-hydroxymethyl-2-methylpyrimidine	-14.8159	true	2.7.1.49	rhea:23096
MNXR2985	[m]	R03471	1 MNXM1 + 1 MNXM7 + 1 MNXM790 = 1 MNXM3 + 1 MNXM874	1 H(+) + 1 ADP + 1 4-amino-2-methyl-5-phosphonatomethylpyrimidine(2-) = 1 ATP + 1 4-amino-5-hydroxymethyl-2-methylpyrimidine	-14.8159	true	2.7.1.49	rhea:23096
MNXR29964	[c]		1 MNXM1 + 1 MNXM12650 + 1 MNXM31 = 1 MNXM127 + 1 MNXM3232	1 H(+) + 1 phosphatidyl-1D-myo-inositol-C160 + 1 CMP = 1 myo-inositol + 1 CDP-1,2-dihexadecanoylglycerol	0	true	2.7.8.11	seed:rxn13438
MNXR2997	[c]	R00750	1 MNXM23 + 1 MNXM75 = 1 MNXM1176	1 pyruvate + 1 acetaldehyde = 1 4-hydroxy-2-oxopentanoate	1.19	true	4.1.3.39	rhea:22624
MNXR2998	[c]	R05298	1 MNXM23 + 1 MNXM821 = 1 MNXM2488	1 pyruvate + 1 propanal = 1 4-hydroxy-2-oxohexanoate	0	true	4.1.3;4.1.3.39	metacyc:RXN-12735
MNXR300	[c]	R01530	1 MNXM1184 = 1 MNXM145	1 D-arabinose 5-phosphate = 1 D-ribulose 5-phosphate(2-)	-1.46	true	5.3.1.13	rhea:23104
MNXR3014	[c]	R01394	1 MNXM392 = 1 MNXM475	1 3-hydroxypyruvate = 1 2-hydroxy-3-oxopropanoate	-1	true	5.3.1.22	rhea:11952
MNXR3016	[c]	R01392	1 MNXM1 + 1 MNXM392 + 1 MNXM6 = 1 MNXM189 + 1 MNXM5	1 H(+) + 1 3-hydroxypyruvate + 1 NADPH = 1 D-glycerate + 1 NADP(+)	6.22	true	1.1.1.79;1.1.1.81;1.1.1.92	rhea:18657
MNXR3016	[m]	R01392	1 MNXM1 + 1 MNXM392 + 1 MNXM6 = 1 MNXM189 + 1 MNXM5	1 H(+) + 1 3-hydroxypyruvate + 1 NADPH = 1 D-glycerate + 1 NADP(+)	6.22	true	1.1.1.79;1.1.1.81;1.1.1.92	rhea:18657
MNXR302	[c]	R01357	1 MNXM11 + 1 MNXM133 + 1 MNXM14 = 1 MNXM12 + 1 MNXM154 + 1 MNXM3	1 diphosphate(3-) + 1 acetoacetyl-CoA(4-) + 1 AMP = 1 CoA + 1 acetoacetate + 1 ATP	-8.2417	true	6.2.1.16	rhea:16117
MNXR3029	[c]	R01836	1 MNXM1 + 1 MNXM10 + 1 MNXM239 = 1 MNXM294 + 1 MNXM8	1 H(+) + 1 NADH(2-) + 1 androstenedione = 1 testosterone + 1 NAD(+)	-0.378174	true	1.1.1.239;1.1.1.51;1.1.1.62;1.1.1.63	rhea:14929
MNXR3030	[c]	R01838	1 MNXM1 + 1 MNXM239 + 1 MNXM6 = 1 MNXM294 + 1 MNXM5	1 H(+) + 1 androstenedione + 1 NADPH = 1 testosterone + 1 NADP(+)	-1.62646	true	1.1.1.239;1.1.1.51;1.1.1.62;1.1.1.63;1.1.1.64	rhea:14981
MNXR30340	[c]	R00849	1 MNXM376 + 1 MNXM77 = 1 MNXM66 + 1 MNXM769	1 hydroquinone + 1 glycerone phosphate = 1 sn-glycerol 3-phosphate(2-) + 1 1,4-benzoquinone	0	true	1.1.5.3	kegg:R00849
MNXR30347	[c]	R01868	1 MNXM235 + 1 MNXM376 = 1 MNXM252 + 1 MNXM769	1 orotate + 1 hydroquinone = 1 (S)-dihydroorotate + 1 1,4-benzoquinone	16.55	true	1.3.5.2	kegg:R01868
MNXR30347	[m]	R01868	1 MNXM235 + 1 MNXM376 = 1 MNXM252 + 1 MNXM769	1 orotate + 1 hydroquinone = 1 (S)-dihydroorotate + 1 1,4-benzoquinone	16.55	true	1.3.5.2	kegg:R01868
MNXR30394	[c]		1 MNXM1 + 1 MNXM10 + 1 MNXM6 + 1 MNXM807 = 1 MNXM480 + 1 MNXM5 + 1 MNXM8	1 H(+) + 1 NADH(2-) + 1 NADPH + 1 (S)-2,3-dihydrodipicolinate = 1 (S)-2,3,4,5-tetrahydrodipicolinate(2-) + 1 NADP(+) + 1 NAD(+)	0	false	0	upa:UER00018
MNXR30416	[c]		1 MNXM189 + 1 MNXM5 + 1 MNXM8 = 1 MNXM1 + 1 MNXM10 + 1 MNXM392 + 1 MNXM6	1 D-glycerate + 1 NADP(+) + 1 NAD(+) = 1 H(+) + 1 NADH(2-) + 1 3-hydroxypyruvate + 1 NADPH	0	false	0	upa:UER00804
MNXR3044	[c]	R01773	1 MNXM1 + 1 MNXM10 + 1 MNXM361 = 1 MNXM353 + 1 MNXM8	1 H(+) + 1 NADH(2-) + 1 L-aspartate 4-semialdehyde = 1 L-homoserine zwitterion + 1 NAD(+)	5.22	true	1.1.1.3	rhea:15757
MNXR3044	[m]	R01773	1 MNXM1 + 1 MNXM10 + 1 MNXM361 = 1 MNXM353 + 1 MNXM8	1 H(+) + 1 NADH(2-) + 1 L-aspartate 4-semialdehyde = 1 L-homoserine zwitterion + 1 NAD(+)	5.22	true	1.1.1.3	rhea:15757
MNXR3045	[c]	R01775	1 MNXM1 + 1 MNXM361 + 1 MNXM6 = 1 MNXM353 + 1 MNXM5	1 H(+) + 1 L-aspartate 4-semialdehyde + 1 NADPH = 1 L-homoserine zwitterion + 1 NADP(+)	-7.72937	true	1.1.1.3	rhea:15761
MNXR3045	[m]	R01775	1 MNXM1 + 1 MNXM361 + 1 MNXM6 = 1 MNXM353 + 1 MNXM5	1 H(+) + 1 L-aspartate 4-semialdehyde + 1 NADPH = 1 L-homoserine zwitterion + 1 NADP(+)	-7.72937	true	1.1.1.3	rhea:15761
MNXR30457	[c]	R04188	1 MNXM20 + 1 MNXM2053 = 1 MNXM89557 + 1 MNXM933	1 2-oxoglutarate + 1 (S)-3-aminoisobutyric acid zwitterion = 1 L-glutamate + 1 (S)-methylmalonate semialdehyde	0.324112	true	2.6.1.22	metacyc:2.6.1.22-RXN
MNXR3046	[c]	R01776	1 MNXM12 + 1 MNXM699 = 1 MNXM21 + 1 MNXM353	1 CoA + 1 O-acetyl-L-homoserine zwitterion = 1 acetyl-CoA(4-) + 1 L-homoserine zwitterion	-3.61005	true	2.3.1.31	rhea:13701
MNXR3046	[m]	R01776	1 MNXM12 + 1 MNXM699 = 1 MNXM21 + 1 MNXM353	1 CoA + 1 O-acetyl-L-homoserine zwitterion = 1 acetyl-CoA(4-) + 1 L-homoserine zwitterion	-3.61005	true	2.3.1.31	rhea:13701
MNXR3046	[n]	R01776	1 MNXM12 + 1 MNXM699 = 1 MNXM21 + 1 MNXM353	1 CoA + 1 O-acetyl-L-homoserine zwitterion = 1 acetyl-CoA(4-) + 1 L-homoserine zwitterion	-3.61005	true	2.3.1.31	rhea:13701
MNXR3047	[c]	R01771	1 MNXM1 + 1 MNXM1334 + 1 MNXM7 = 1 MNXM3 + 1 MNXM353	1 H(+) + 1 O-phosphonato-L-homoserine(2-) + 1 ADP = 1 ATP + 1 L-homoserine zwitterion	-14.8159	true	2.7.1.39	rhea:13985
MNXR3047	[m]	R01771	1 MNXM1 + 1 MNXM1334 + 1 MNXM7 = 1 MNXM3 + 1 MNXM353	1 H(+) + 1 O-phosphonato-L-homoserine(2-) + 1 ADP = 1 ATP + 1 L-homoserine zwitterion	-14.8159	true	2.7.1.39	rhea:13985
MNXR3050	[c]	R00018	1 MNXM15 + 1 MNXM1778 = 2 MNXM118	1 NH4(+) + 1 sym-homospermidinium(3+) = 2 putrescine	-1.13409	true	2.5.1.44	rhea:18645
MNXR3051	[c]	R01777	1 MNXM12 + 1 MNXM820 = 1 MNXM353 + 1 MNXM92	1 CoA + 1 O-succinyl-L-homoserinate(1-) = 1 L-homoserine zwitterion + 1 succinyl-CoA(5-)	-1.11359	true	2.3.1.46	rhea:22008
MNXR3051	[n]	R01777	1 MNXM12 + 1 MNXM820 = 1 MNXM353 + 1 MNXM92	1 CoA + 1 O-succinyl-L-homoserinate(1-) = 1 L-homoserine zwitterion + 1 succinyl-CoA(5-)	-1.11359	true	2.3.1.46	rhea:22008
MNXR30562	[c]	R01939	1 MNXM20 + 1 MNXM268 = 1 MNXM263 + 1 MNXM89557	1 2-oxoglutarate + 1 L-2-aminoadipate = 1 2-oxoadipate(2-) + 1 L-glutamate	0.699982	true	2.6.1.39	rhea:12601
MNXR30569	[c]	R01648	1 MNXM172 + 1 MNXM89557 = 1 MNXM192 + 1 MNXM20	1 4-oxobutanoate + 1 L-glutamate = 1 4-aminobutanoate + 1 2-oxoglutarate	0.324097	true	2.6.1.19	rhea:23352
MNXR30582	[c]	R00259	1 MNXM1 + 1 MNXM12 + 1 MNXM730 = 1 MNXM21 + 1 MNXM89557	1 H(+) + 1 CoA + 1 N-acetyl-L-glutamate(2-) = 1 acetyl-CoA(4-) + 1 L-glutamate	-6.53821	true	2.1.4.1;2.3.1.1	rhea:24292
MNXR30607	[c]		1 MNXM2 + 1 MNXM817 = 1 MNXM26 + 1 MNXM89689	1 H2O + 1 N(2)-acetyl-L-ornithine zwitterion = 1 acetate + 1 ornithinium(1+)	0	true	3.5.1.14;3.5.1.16	seed:rxn00469
MNXR30608	[c]	R01324	1 MNXM89661 = 1 MNXM131	1 isocitrate(3-) = 1 citrate	1.42	true	4.2.1.3	rhea:10336
MNXR30609	[c]	R01900	1 MNXM2 + 1 MNXM813 = 1 MNXM89661	1 H2O + 1 cis-aconitate(3-) = 1 isocitrate(3-)	-3.133	true	4.2.1.3	rhea:22144
MNXR30609	[m]	R01900	1 MNXM2 + 1 MNXM813 = 1 MNXM89661	1 H2O + 1 cis-aconitate(3-) = 1 isocitrate(3-)	-3.133	true	4.2.1.3	rhea:22144
MNXR30610	[c]	R02283	1 MNXM20 + 1 MNXM817 = 1 MNXM1062 + 1 MNXM89557	1 2-oxoglutarate + 1 N(2)-acetyl-L-ornithine zwitterion = 1 2-acetamido-5-oxopentanoate + 1 L-glutamate	0.324127	true	2.6.1.11	rhea:18049
MNXR30610	[m]	R02283	1 MNXM20 + 1 MNXM817 = 1 MNXM1062 + 1 MNXM89557	1 2-oxoglutarate + 1 N(2)-acetyl-L-ornithine zwitterion = 1 2-acetamido-5-oxopentanoate + 1 L-glutamate	0.324127	true	2.6.1.11	rhea:18049
MNXR30623	[c]	R01716	1 MNXM337 + 1 MNXM37 = 1 MNXM1458 + 1 MNXM89557	1 chorismate(2-) + 1 L-glutamine zwitterion = 1 4-amino-4-deoxychorismate(1-) + 1 L-glutamate	-2.05589	true	2.6.1.85	rhea:11672
MNXR30623	[m]	R01716	1 MNXM337 + 1 MNXM37 = 1 MNXM1458 + 1 MNXM89557	1 chorismate(2-) + 1 L-glutamine zwitterion = 1 4-amino-4-deoxychorismate(1-) + 1 L-glutamate	-2.05589	true	2.6.1.85	rhea:11672
MNXR3064	[c]		1 MNXM2 + 1 MNXM366 = 1 MNXM548 + 1 MNXM9	1 H2O + 1 pyridoxamine 5'-phosphate(1-) = 1 pyridoxaminium(1+) + 1 phosphate	0	true	3.1.3.74	rhea:25135
MNXR30666	[n]		1 MNXM699 + 1 MNXM89582 = 1 MNXM123 + 1 MNXM26	1 O-acetyl-L-homoserine zwitterion + 1 hydrogen sulfide = 1 homocysteine zwitterion + 1 acetate	0	true	2.5.1.49;4.2.99.10;4.2.99.8	seed:rxn00952
MNXR30684	[c]	R03080	1 MNXM1 + 1 MNXM10 + 1 MNXM909 = 1 MNXM8 + 1 MNXM90191	1 H(+) + 1 NADH(2-) + 1 (R)-lactaldehyde = 1 NAD(+) + 1 (R)-propane-1,2-diol	2.54178	true	1.1.1.21;1.1.1.77	rhea:23872
MNXR3070	[c]	R01717	1 MNXM337 = 1 MNXM799	1 chorismate(2-) = 1 isochorismate(2-)	0	true	5.4.4.2;5.4.99.6	rhea:18985
MNXR3071	[c]		1 MNXM2 + 1 MNXM799 = 1 MNXM1977 + 1 MNXM23	1 H2O + 1 isochorismate(2-) = 1 2,3-dihydroxy-2,3-dihydrobenzoate + 1 pyruvate	0	true	3.3.2.1	rhea:11112
MNXR30737	[c]		1 MNXM2 + 1 MNXM70 = 1 MNXM117 + 1 MNXM89689	1 H2O + 1 L-argininium(1+) = 1 urea + 1 ornithinium(1+)	0	true	3.5.3.1	seed:rxn00394
MNXR3074	[c]		1 MNXM162 = 1 MNXM25 + 1 MNXM69	1 D-threo-isocitrate(3-) = 1 succinate(2-) + 1 glyoxylate	0	true	4.1.3.1	metacyc:ISOCIT-CLEAV-RXN
MNXR30815	[n]		1 MNXM1 + 1 MNXM304 + 1 MNXM89582 = 1 MNXM1020 + 2 MNXM89	1 H(+) + 1 biotin + 1 hydrogen sulfide = 1 dethiobiotin(1-) + 2 sulfur	0	true	2.8.1.6	bigg:BTS3r
MNXR30816	[n]		1 MNXM1 + 1 MNXM304 + 1 MNXM316 + 1 MNXM61 = 1 MNXM1020 + 1 MNXM16 + 1 MNXM89	1 H(+) + 1 biotin + 1 5'-deoxyadenosine + 1 L-methionine zwitterion = 1 dethiobiotin(1-) + 1 S-adenosyl-L-methionine + 1 sulfur	0	true	2.8.1.6	bigg:BTS4
MNXR3089	[c]	R09651	1 MNXM2 + 1 MNXM2062 = 1 MNXM1258 + 1 MNXM26	1 H2O + 1 1D-myo-inositol 2-acetamido-2-deoxy-alpha-D-glucopyranoside = 1 1D-myo-inositol 2-ammonio-2-deoxy-alpha-D-glucopyranoside + 1 acetate	0	true	3.5.1.103	rhea:26180
MNXR3090	[c]	R03457	1 MNXM1456 + 1 MNXM2 = 1 MNXM1422	1 3-(imidazol-4-yl)-2-oxopropyl phosphate(2-) + 1 H2O = 1 D-erythro-1-(imidazol-4-yl)glycerol 3-phosphate(2-)	-10.627	true	4.2.1.19	rhea:11040
MNXR3090	[m]	R03457	1 MNXM1456 + 1 MNXM2 = 1 MNXM1422	1 3-(imidazol-4-yl)-2-oxopropyl phosphate(2-) + 1 H2O = 1 D-erythro-1-(imidazol-4-yl)glycerol 3-phosphate(2-)	-10.627	true	4.2.1.19	rhea:11040
MNXR3091	[c]	R03508	1 MNXM1 + 1 MNXM1455 = 1 MNXM13 + 1 MNXM2 + 1 MNXM866	1 H(+) + 1 1-(2-carboxylatophenylamino)-1-deoxy-D-ribulose 5-phosphate(3-) = 1 CO(2) + 1 H2O + 1 (1S,2R)-1-C-(indol-3-yl)glycerol 3-phosphate(2-)	-34.4536	true	4.1.1.48	rhea:23476
MNXR30965	[c]	R00897	1 MNXM26 + 1 MNXM55 = 1 MNXM418 + 1 MNXM89582	1 acetate + 1 L-cysteine zwitterion = 1 O-acetyl-L-serine zwitterion + 1 hydrogen sulfide	-11.3741	true	2.5.1.47;2.5.1.49;2.5.1.65;4.2.99.8	rhea:14829
MNXR30965	[m]	R00897	1 MNXM26 + 1 MNXM55 = 1 MNXM418 + 1 MNXM89582	1 acetate + 1 L-cysteine zwitterion = 1 O-acetyl-L-serine zwitterion + 1 hydrogen sulfide	-11.3741	true	2.5.1.47;2.5.1.49;2.5.1.65;4.2.99.8	rhea:14829
MNXR30967	[c]	R00895	1 MNXM20 + 1 MNXM55 = 1 MNXM1214 + 1 MNXM89557	1 2-oxoglutarate + 1 L-cysteine zwitterion = 1 3-mercaptopyruvate + 1 L-glutamate	-0.855911	true	2.6.1.1;2.6.1.3	rhea:17441
MNXR3098	[c]	R04065	2 MNXM1 + 1 MNXM10 + 1 MNXM1330 = 1 MNXM1745 + 1 MNXM2 + 1 MNXM8	2 H(+) + 1 NADH(2-) + 1 imidazole-4-acetate = 1 imidazole-4-acetaldehyde + 1 H2O + 1 NAD(+)	-13.1053	true	1.2.1.3	rhea:31059
MNXR3098	[m]	R04065	2 MNXM1 + 1 MNXM10 + 1 MNXM1330 = 1 MNXM1745 + 1 MNXM2 + 1 MNXM8	2 H(+) + 1 NADH(2-) + 1 imidazole-4-acetate = 1 imidazole-4-acetaldehyde + 1 H2O + 1 NAD(+)	-13.1053	true	1.2.1.3	rhea:31059
MNXR30981	[c]	R06977	1 MNXM20 + 1 MNXM840 = 1 MNXM361 + 1 MNXM89557	1 2-oxoglutarate + 1 L-2,4-diazaniumylbutyrate = 1 L-aspartate 4-semialdehyde + 1 L-glutamate	0.948219	true	2.6.1.-;2.6.1.76	rhea:11160
MNXR3099	[c]	R01127	1 MNXM125 + 1 MNXM2 = 1 MNXM456	1 IMP(2-) + 1 H2O = 1 5-formamido-1-(5-phospho-D-ribosyl)imidazole-4-carboxamide(2-)	26.846	true	2.1.2.3;3.5.4.10	rhea:18445
MNXR3099	[m]	R01127	1 MNXM125 + 1 MNXM2 = 1 MNXM456	1 IMP(2-) + 1 H2O = 1 5-formamido-1-(5-phospho-D-ribosyl)imidazole-4-carboxamide(2-)	26.846	true	2.1.2.3;3.5.4.10	rhea:18445
MNXR3100	[c]	R01130	1 MNXM1 + 1 MNXM10 + 1 MNXM298 = 1 MNXM125 + 1 MNXM2 + 1 MNXM8	1 H(+) + 1 NADH(2-) + 1 5'-xanthylate(2-) = 1 IMP(2-) + 1 H2O + 1 NAD(+)	2.42883	true	1.1.1.205	rhea:11708
MNXR3100	[m]	R01130	1 MNXM1 + 1 MNXM10 + 1 MNXM298 = 1 MNXM125 + 1 MNXM2 + 1 MNXM8	1 H(+) + 1 NADH(2-) + 1 5'-xanthylate(2-) = 1 IMP(2-) + 1 H2O + 1 NAD(+)	2.42883	true	1.1.1.205	rhea:11708
MNXR31035	[c]	R01101	1 MNXM1434 + 1 MNXM2 = 1 MNXM41 + 1 MNXM89602	1 melibiose + 1 H2O = 1 D-glucopyranose + 1 D-galactopyranose	-3.113	true	3.2.1.22	kegg:R01101
MNXR3106	[c]	R01974	1 MNXM1 + 1 MNXM315 = 1 MNXM13 + 1 MNXM518	1 H(+) + 1 3-(indol-3-yl)pyruvate = 1 CO(2) + 1 indole-3-acetaldehyde	-3.46588	true	4.1.1.43;4.1.1.74	rhea:18017
MNXR3109	[c]	R01183	1 MNXM1 + 1 MNXM10 + 1 MNXM676 = 1 MNXM127 + 1 MNXM8	1 H(+) + 1 NADH(2-) + 1 2,4,6/3,5-pentahydroxycyclohexanone = 1 myo-inositol + 1 NAD(+)	-0.378204	true	1.1.1;1.1.1.18	rhea:16949
MNXR3132	[c]	R04426	1 MNXM1 + 1 MNXM10 + 1 MNXM1602 = 1 MNXM8 + 1 MNXM891	1 H(+) + 1 NADH(2-) + 1 (2S)-2-isopropyl-3-oxosuccinate(2-) = 1 NAD(+) + 1 (2R,3S)-3-isopropylmalate(2-)	3.54178	true	1.1.1.85	rhea:10892
MNXR3132	[m]	R04426	1 MNXM1 + 1 MNXM10 + 1 MNXM1602 = 1 MNXM8 + 1 MNXM891	1 H(+) + 1 NADH(2-) + 1 (2S)-2-isopropyl-3-oxosuccinate(2-) = 1 NAD(+) + 1 (2R,3S)-3-isopropylmalate(2-)	3.54178	true	1.1.1.85	rhea:10892
MNXR3133	[c]	R04001	1 MNXM891 = 1 MNXM1706 + 1 MNXM2	1 (2R,3S)-3-isopropylmalate(2-) = 1 2-isopropylmaleate(2-) + 1 H2O	0.0529938	true	4.2.1.33	rhea:10676
MNXR3133	[m]	R04001	1 MNXM891 = 1 MNXM1706 + 1 MNXM2	1 (2R,3S)-3-isopropylmalate(2-) = 1 2-isopropylmaleate(2-) + 1 H2O	0.0529938	true	4.2.1.33	rhea:10676
MNXR3134	[c]	R03968	1 MNXM985 = 1 MNXM1706 + 1 MNXM2	1 (2S)-2-isopropylmalate(2-) = 1 2-isopropylmaleate(2-) + 1 H2O	1.47299	true	4.2.1.33	rhea:16293
MNXR3134	[m]	R03968	1 MNXM985 = 1 MNXM1706 + 1 MNXM2	1 (2S)-2-isopropylmalate(2-) = 1 2-isopropylmaleate(2-) + 1 H2O	1.47299	true	4.2.1.33	rhea:16293
MNXR3135	[c]	R01213	1 MNXM2 + 1 MNXM21 + 1 MNXM238 = 1 MNXM1 + 1 MNXM12 + 1 MNXM985	1 H2O + 1 acetyl-CoA(4-) + 1 3-methyl-2-oxobutanoate = 1 H(+) + 1 CoA + 1 (2S)-2-isopropylmalate(2-)	-10.1713	true	2.3.3.13;4.1.3.12	rhea:21524
MNXR3135	[m]	R01213	1 MNXM2 + 1 MNXM21 + 1 MNXM238 = 1 MNXM1 + 1 MNXM12 + 1 MNXM985	1 H2O + 1 acetyl-CoA(4-) + 1 3-methyl-2-oxobutanoate = 1 H(+) + 1 CoA + 1 (2S)-2-isopropylmalate(2-)	-10.1713	true	2.3.3.13;4.1.3.12	rhea:21524
MNXR314	[c]	R02529	1 MNXM15 + 1 MNXM22 + 1 MNXM310 = 1 MNXM1106 + 1 MNXM2 + 1 MNXM4	1 NH4(+) + 1 hydrogen peroxide + 1 methylglyoxal = 1 ammonioacetone + 1 H2O + 1 O2	-21.503	true	1.4.3.21;1.4.3.4;1.4.3.6	rhea:28186
MNXR314	[m]	R02529	1 MNXM15 + 1 MNXM22 + 1 MNXM310 = 1 MNXM1106 + 1 MNXM2 + 1 MNXM4	1 NH4(+) + 1 hydrogen peroxide + 1 methylglyoxal = 1 ammonioacetone + 1 H2O + 1 O2	-21.503	true	1.4.3.21;1.4.3.4;1.4.3.6	rhea:28186
MNXR31472	[c]	R03321	1 MNXM89621 = 1 MNXM508	1 beta-D-fructofuranose 6-phosphate(2-) = 1 beta-D-glucose 6-phosphate(2-)	-0.89	true	5.3.1.9	kegg:R03321
MNXR31508	[c]	R01194	1 MNXM2 + 1 MNXM878 = 1 MNXM127 + 1 MNXM89602	1 H2O + 1 alpha-D-galactosyl-(1->3)-1D-myo-inositol = 1 myo-inositol + 1 D-galactopyranose	-3.113	true	3.2.1.22	kegg:R01194
MNXR31549	[c]	R07419	1 MNXM1406 + 1 MNXM2 = 1 MNXM192 + 1 MNXM89557	1 4-(L-gamma-glutamylamino)butanoate + 1 H2O = 1 4-aminobutanoate + 1 L-glutamate	-0.462997	true	3.5.1.94	rhea:19737
MNXR31564	[c]		1 MNXM2 + 1 MNXM589 = 1 MNXM885 + 1 MNXM89557	1 H2O + 1 leukotriene C4 = 1 leukotriene D4 + 1 L-glutamate	0	true	2.3.2.2;3.4.19.14	rhea:31563
MNXR31600	[c]	R00261	1 MNXM1 + 1 MNXM89557 = 1 MNXM13 + 1 MNXM192	1 H(+) + 1 L-glutamate = 1 CO(2) + 1 4-aminobutanoate	-2.46587	true	4.1.1.15;4.1.1.19	rhea:17785
MNXR31606	[c]	R00260	1 MNXM89557 = 1 MNXM331	1 L-glutamate = 1 D-glutamate	-2.56999	true	5.1.1.3	rhea:12813
MNXR31608	[c]	R00093	1 MNXM1 + 1 MNXM10 + 1 MNXM20 + 1 MNXM37 = 1 MNXM8 + 2 MNXM89557	1 H(+) + 1 NADH(2-) + 1 2-oxoglutarate + 1 L-glutamine zwitterion = 1 NAD(+) + 2 L-glutamate	4.89767	true	1.4.1.14	rhea:13753
MNXR31608	[m]	R00093	1 MNXM1 + 1 MNXM10 + 1 MNXM20 + 1 MNXM37 = 1 MNXM8 + 2 MNXM89557	1 H(+) + 1 NADH(2-) + 1 2-oxoglutarate + 1 L-glutamine zwitterion = 1 NAD(+) + 2 L-glutamate	4.89767	true	1.4.1.14	rhea:13753
MNXR31609	[c]	R00114	1 MNXM1 + 1 MNXM20 + 1 MNXM37 + 1 MNXM6 = 1 MNXM5 + 2 MNXM89557	1 H(+) + 1 2-oxoglutarate + 1 L-glutamine zwitterion + 1 NADPH = 1 NADP(+) + 2 L-glutamate	3.64941	true	1.4.1.13	rhea:15501
MNXR31609	[m]	R00114	1 MNXM1 + 1 MNXM20 + 1 MNXM37 + 1 MNXM6 = 1 MNXM5 + 2 MNXM89557	1 H(+) + 1 2-oxoglutarate + 1 L-glutamine zwitterion + 1 NADPH = 1 NADP(+) + 2 L-glutamate	3.64941	true	1.4.1.13	rhea:15501
MNXR31648	[c]		1 MNXM2 + 1 MNXM57 = 1 MNXM683 + 1 MNXM89557	1 H2O + 1 glutathione = 1 L-cysteinylglycine + 1 L-glutamate	0	true	2.3.2.2;3.4.11.4;3.4.19.13	rhea:28807
MNXR3169	[c]	R00391	1 MNXM12 + 1 MNXM1310 = 1 MNXM21 + 1 MNXM44	1 CoA + 1 3-oxo-fatty acyl-CoA(4-) = 1 acetyl-CoA(4-) + 1 acyl-CoA	-16.7223	true	2.3.1.16	rhea:21564
MNXR3169	[m]	R00391	1 MNXM12 + 1 MNXM1310 = 1 MNXM21 + 1 MNXM44	1 CoA + 1 3-oxo-fatty acyl-CoA(4-) = 1 acetyl-CoA(4-) + 1 acyl-CoA	-16.7223	true	2.3.1.16	rhea:21564
MNXR31722	[c]	R03243	1 MNXM1456 + 1 MNXM89557 = 1 MNXM1482 + 1 MNXM20	1 3-(imidazol-4-yl)-2-oxopropyl phosphate(2-) + 1 L-glutamate = 1 L-histidinol phosphate(1-) + 1 2-oxoglutarate	1.76001	true	2.6.1.9	rhea:23744
MNXR31722	[m]	R03243	1 MNXM1456 + 1 MNXM89557 = 1 MNXM1482 + 1 MNXM20	1 3-(imidazol-4-yl)-2-oxopropyl phosphate(2-) + 1 L-glutamate = 1 L-histidinol phosphate(1-) + 1 2-oxoglutarate	1.76001	true	2.6.1.9	rhea:23744
MNXR31728	[c]	R00709	1 MNXM8 + 1 MNXM89661 = 1 MNXM10 + 1 MNXM13 + 1 MNXM20	1 NAD(+) + 1 isocitrate(3-) = 1 NADH(2-) + 1 CO(2) + 1 2-oxoglutarate	1.62415	true	1.1.1.286;1.1.1.41	rhea:23632
MNXR31728	[m]	R00709	1 MNXM8 + 1 MNXM89661 = 1 MNXM10 + 1 MNXM13 + 1 MNXM20	1 NAD(+) + 1 isocitrate(3-) = 1 NADH(2-) + 1 CO(2) + 1 2-oxoglutarate	1.62415	true	1.1.1.286;1.1.1.41	rhea:23632
MNXR31729	[c]	R00267	1 MNXM13 + 1 MNXM20 + 1 MNXM6 = 1 MNXM5 + 1 MNXM89661	1 CO(2) + 1 2-oxoglutarate + 1 NADPH = 1 NADP(+) + 1 isocitrate(3-)	0.375854	true	1.1.1.42	rhea:19629
MNXR31733	[c]	R00479	1 MNXM89661 = 1 MNXM25 + 1 MNXM69	1 isocitrate(3-) = 1 succinate(2-) + 1 glyoxylate	3.26823	true	4.1.3.1	rhea:13245
MNXR3175	[c]	R03350	1 MNXM9 + 1 MNXM989 = 1 MNXM1647 + 1 MNXM2	1 phosphate + 1 3-deoxy-D-manno-octulosonate = 1 8-phosphonato-3-deoxy-D-manno-oct-2-ulosonate(3-) + 1 H2O	8.46521	true	3.1.3.45	rhea:11500
MNXR3176	[c]	R03254	1 MNXM1184 + 1 MNXM2 + 1 MNXM73 = 1 MNXM1647 + 1 MNXM9	1 D-arabinose 5-phosphate + 1 H2O + 1 phosphoenolpyruvate = 1 8-phosphonato-3-deoxy-D-manno-oct-2-ulosonate(3-) + 1 phosphate	-7.15301	true	2.5.1.55;4.1.2.16	rhea:14053
MNXR31773	[c]	R01956	1 MNXM20 + 1 MNXM260 = 1 MNXM466 + 1 MNXM89557	1 2-oxoglutarate + 1 L-kynurenine zwitterion = 1 4-(2-aminophenyl)-2,4-dioxobutanoate + 1 L-glutamate	1.32412	true	2.6.1.7	rhea:20964
MNXR31780	[c]	R01100	1 MNXM2 + 1 MNXM362 = 1 MNXM41 + 1 MNXM89602	1 H2O + 1 lactose = 1 D-glucopyranose + 1 D-galactopyranose	-3.11298	true	3.2.1.108;3.2.1.23	rhea:10076
MNXR31786	[c]		1 MNXM20 + 1 MNXM713 = 1 MNXM594 + 1 MNXM89557	1 2-oxoglutarate + 1 L-cysteate(1-) = 1 3-sulfonatopyruvate(2-) + 1 L-glutamate	0	true	2.6.1.1	metacyc:RXN-11737
MNXR31792	[c]	R01090	1 MNXM404 + 1 MNXM89557 = 1 MNXM140 + 1 MNXM20	1 4-methyl-2-oxopentanoate + 1 L-glutamate = 1 L-leucine zwitterion + 1 2-oxoglutarate	0.654114	true	2.6.1.42;2.6.1.6;2.6.1.67	rhea:18321
MNXR31792	[m]	R01090	1 MNXM404 + 1 MNXM89557 = 1 MNXM140 + 1 MNXM20	1 4-methyl-2-oxopentanoate + 1 L-glutamate = 1 L-leucine zwitterion + 1 2-oxoglutarate	0.654114	true	2.6.1.42;2.6.1.6;2.6.1.67	rhea:18321
MNXR3184	[c]	R00987	1 MNXM2 + 1 MNXM260 = 1 MNXM1 + 1 MNXM188 + 1 MNXM32	1 H2O + 1 L-kynurenine zwitterion = 1 H(+) + 1 anthranilate + 1 L-alanine zwitterion	-14.1871	true	3.7.1.3	rhea:16813
MNXR3185	[c]	R01960	1 MNXM2 + 1 MNXM5 + 1 MNXM576 = 1 MNXM1 + 1 MNXM260 + 1 MNXM4 + 1 MNXM6	1 H2O + 1 NADP(+) + 1 3-hydroxy-L-kynurenine zwitterion = 1 H(+) + 1 L-kynurenine zwitterion + 1 O2 + 1 NADPH	-91.9005	true	1.14.13.9	rhea:20545
MNXR31971	[c]	R00525	1 MNXM39 + 1 MNXM89557 = 1 MNXM1287 + 1 MNXM2	1 formate + 1 L-glutamate = 1 N-formyl-L-glutamate(2-) + 1 H2O	1.37111	true	3.5.1.68	rhea:12476
MNXR32039	[c]		1 MNXM20 + 1 MNXM759 = 1 MNXM1514 + 1 MNXM89557	1 2-oxoglutarate + 1 4-(phosphonooxy)-L-threonine = 1 (R)-3-hydroxy-2-oxo-4-(phosphonatoooxy)butanoate + 1 L-glutamate	0	true	2.6.1.52	rhea:16573
MNXR3204	[c]	R01446	1 MNXM2 + 1 MNXM512 + 1 MNXM8 = 2 MNXM1 + 1 MNXM10 + 1 MNXM179	1 H2O + 1 (S)-lactaldehyde + 1 NAD(+) = 2 H(+) + 1 NADH(2-) + 1 (S)-lactate	-13.5353	true	1.2.1.21;1.2.1.22	rhea:14277
MNXR32049	[c]		1 MNXM1 + 1 MNXM89689 = 1 MNXM118 + 1 MNXM13	1 H(+) + 1 ornithinium(1+) = 1 putrescine + 1 CO(2)	0	true	4.1.1.17	seed:rxn00470
MNXR32050	[c]		1 MNXM20 + 1 MNXM89689 = 1 MNXM245 + 1 MNXM89557	1 2-oxoglutarate + 1 ornithinium(1+) = 1 L-glutamic 5-semialdehyde zwitterion + 1 L-glutamate	0	true	2.6.1.13	seed:rxn00467
MNXR32051	[c]		1 MNXM730 + 1 MNXM89689 = 1 MNXM817 + 1 MNXM89557	1 N-acetyl-L-glutamate(2-) + 1 ornithinium(1+) = 1 N(2)-acetyl-L-ornithine zwitterion + 1 L-glutamate	0	true	2.3.1.35	seed:rxn01636
MNXR32068	[c]		2 MNXM2 + 1 MNXM301 + 1 MNXM8 = 1 MNXM1 + 1 MNXM10 + 1 MNXM89557	2 H2O + 1 (S)-1-pyrroline-5-carboxylate + 1 NAD(+) = 1 H(+) + 1 NADH(2-) + 1 L-glutamate	0	true	1.5.1;1.5.1.12	rhea:16417
MNXR3211	[c]		1 MNXM1 + 1 MNXM713 = 1 MNXM13 + 1 MNXM282	1 H(+) + 1 L-cysteate(1-) = 1 CO(2) + 1 taurine	0	true	4.1.1.15;4.1.1.29	rhea:25221
MNXR3212	[c]	R00704	1 MNXM1 + 1 MNXM10 + 1 MNXM23 = 1 MNXM285 + 1 MNXM8	1 H(+) + 1 NADH(2-) + 1 pyruvate = 1 (R)-lactate + 1 NAD(+)	3.33179	true	1.1.1.28	rhea:16369
MNXR3215	[c]	R00703	1 MNXM1 + 1 MNXM10 + 1 MNXM23 = 1 MNXM179 + 1 MNXM8	1 H(+) + 1 NADH(2-) + 1 pyruvate = 1 (S)-lactate + 1 NAD(+)	3.76178	true	1.1.1.27	rhea:23444
MNXR32168	[c]	R00694	1 MNXM20 + 1 MNXM97 = 1 MNXM210 + 1 MNXM89557	1 2-oxoglutarate + 1 L-phenylalanine = 1 keto-phenylpyruvate + 1 L-glutamate	0.225876	true	2.6.1.1;2.6.1.24;2.6.1.42;2.6.1.5;2.6.1.57;2.6.1.58;2.6.1.60;2.6.1.7;2.6.1.9	rhea:25152
MNXR32168	[m]	R00694	1 MNXM20 + 1 MNXM97 = 1 MNXM210 + 1 MNXM89557	1 2-oxoglutarate + 1 L-phenylalanine = 1 keto-phenylpyruvate + 1 L-glutamate	0.225876	true	2.6.1.1;2.6.1.24;2.6.1.42;2.6.1.5;2.6.1.57;2.6.1.58;2.6.1.60;2.6.1.7;2.6.1.9	rhea:25152
MNXR32268	[c]	R04173	1 MNXM20 + 1 MNXM379 = 1 MNXM541 + 1 MNXM89557	1 2-oxoglutarate + 1 O-phospho-L-serine = 1 3-phospho-hydroxypyruvate + 1 L-glutamate	0.0758362	true	2.6.1.52	rhea:14329
MNXR32268	[m]	R04173	1 MNXM20 + 1 MNXM379 = 1 MNXM541 + 1 MNXM89557	1 2-oxoglutarate + 1 O-phospho-L-serine = 1 3-phospho-hydroxypyruvate + 1 L-glutamate	0.0758362	true	2.6.1.52	rhea:14329
MNXR32288	[c]	R01155	1 MNXM118 + 1 MNXM20 = 1 MNXM422 + 1 MNXM89557	1 putrescine + 1 2-oxoglutarate = 1 4-ammoniobutanal + 1 L-glutamate	1.57235	true	2.6.1.29;2.6.1.82	rhea:23816
MNXR32288	[m]	R01155	1 MNXM118 + 1 MNXM20 = 1 MNXM422 + 1 MNXM89557	1 putrescine + 1 2-oxoglutarate = 1 4-ammoniobutanal + 1 L-glutamate	1.57235	true	2.6.1.29;2.6.1.82	rhea:23816
MNXR32297	[c]	R00245	1 MNXM2 + 1 MNXM245 + 1 MNXM8 = 2 MNXM1 + 1 MNXM10 + 1 MNXM89557	1 H2O + 1 L-glutamic 5-semialdehyde zwitterion + 1 NAD(+) = 2 H(+) + 1 NADH(2-) + 1 L-glutamate	-9.803	true	1.5.1.12	rhea:30235
MNXR32297	[m]	R00245	1 MNXM2 + 1 MNXM245 + 1 MNXM8 = 2 MNXM1 + 1 MNXM10 + 1 MNXM89557	1 H2O + 1 L-glutamic 5-semialdehyde zwitterion + 1 NAD(+) = 2 H(+) + 1 NADH(2-) + 1 L-glutamate	-9.803	true	1.5.1.12	rhea:30235
MNXR3231	[c]	R02530	1 MNXM310 + 1 MNXM57 = 1 MNXM1253	1 methylglyoxal + 1 glutathione = 1 (R)-S-lactoylglutathionate(1-)	10.27	true	4.4.1.5	rhea:19069
MNXR32322	[c]	R01103	1 MNXM2 + 1 MNXM621 = 1 MNXM167 + 1 MNXM89602	1 H2O + 1 raffinose = 1 sucrose + 1 D-galactopyranose	0.567017	true	3.2.1.22	kegg:R01103
MNXR32377	[c]	R04475	1 MNXM1563 + 1 MNXM89557 = 1 MNXM1488 + 1 MNXM20	1 L-2-succinylamino-6-oxoheptanedioate(3-) + 1 L-glutamate = 1 N-(3-carboxylatopropionyl)-LL-2,6-diaminopimelate(2-) + 1 2-oxoglutarate	0.0758667	true	2.6.1.17	rhea:11960
MNXR32377	[m]	R04475	1 MNXM1563 + 1 MNXM89557 = 1 MNXM1488 + 1 MNXM20	1 L-2-succinylamino-6-oxoheptanedioate(3-) + 1 L-glutamate = 1 N-(3-carboxylatopropionyl)-LL-2,6-diaminopimelate(2-) + 1 2-oxoglutarate	0.0758667	true	2.6.1.17	rhea:11960
MNXR32404	[n]		1 MNXM820 + 1 MNXM89582 = 1 MNXM123 + 1 MNXM25	1 O-succinyl-L-homoserinate(1-) + 1 hydrogen sulfide = 1 homocysteine zwitterion + 1 succinate(2-)	0	true	2.5.1.48;4.2.99.9	seed:rxn05957
MNXR32423	[c]	R04217	1 MNXM1152 + 1 MNXM20 = 1 MNXM1763 + 1 MNXM89557	1 N(2)-succinyl-L-ornithinate(1-) + 1 2-oxoglutarate = 1 N-succinyl-L-glutamic 5-semialdehyde(2-) + 1 L-glutamate	-0.299988	true	2.6.1.81	rhea:16953
MNXR32524	[c]	R00734	1 MNXM20 + 1 MNXM76 = 1 MNXM153 + 1 MNXM89557	1 2-oxoglutarate + 1 L-tyrosine zwitterion = 1 3-(4-hydroxyphenyl)pyruvate + 1 L-glutamate	-0.605896	true	2.6.1.1;2.6.1.5;2.6.1.57;2.6.1.9	rhea:15093
MNXR32524	[m]	R00734	1 MNXM20 + 1 MNXM76 = 1 MNXM153 + 1 MNXM89557	1 2-oxoglutarate + 1 L-tyrosine zwitterion = 1 3-(4-hydroxyphenyl)pyruvate + 1 L-glutamate	-0.605896	true	2.6.1.1;2.6.1.5;2.6.1.57;2.6.1.9	rhea:15093
MNXR32552	[c]	R07659	1 MNXM1786 + 1 MNXM20 = 1 MNXM1505 + 1 MNXM89557	1 UDP-4-amino-4-deoxy-beta-L-arabinose + 1 2-oxoglutarate = 1 UDP-beta-L-threo-pentopyranos-4-ulose(2-) + 1 L-glutamate	-3.21997	true	2.6.1.87	metacyc:RXN0-1863
MNXR3256	[c]	R03199	1 MNXM130 = 1 MNXM482	1 (S)-2,3-epoxysqualene = 1 lanosterol	-120.019	true	5.4.99.7	rhea:14621
MNXR32571	[c]		1 MNXM276 + 1 MNXM89557 = 1 MNXM20 + 1 MNXM61	1 4-methylthio-2-oxobutanoate + 1 L-glutamate = 1 2-oxoglutarate + 1 L-methionine zwitterion	0	true	2.6.1.2;2.6.1.42;2.6.1.5;2.6.1.57;2.6.1.6;2.6.1.73	rhea:25796
MNXR3262	[c]	R09398	1 MNXM1 + 1 MNXM113 + 1 MNXM2374 = 1 MNXM1996 + 1 MNXM2126	1 H(+) + 1 GMP(3-) + 1 F420-0(2-) = 1 7,8-didemethyl-8-hydroxy-5-deazariboflavin + 1 L-lactyl-2-diphospho-5'-guanosine	23.6507	true	2.7.8.28	rhea:27510
MNXR32635	[c]	R00258	1 MNXM23 + 1 MNXM89557 = 1 MNXM20 + 1 MNXM32	1 pyruvate + 1 L-glutamate = 1 2-oxoglutarate + 1 L-alanine zwitterion	1.86411	true	2.6.1.2	rhea:19453
MNXR32635	[m]	R00258	1 MNXM23 + 1 MNXM89557 = 1 MNXM20 + 1 MNXM32	1 pyruvate + 1 L-glutamate = 1 2-oxoglutarate + 1 L-alanine zwitterion	1.86411	true	2.6.1.2	rhea:19453
MNXR32641	[c]	R00355	1 MNXM46 + 1 MNXM89557 = 1 MNXM20 + 1 MNXM42	1 oxaloacetate + 1 L-glutamate = 1 2-oxoglutarate + 1 L-aspartate(1-)	2.97	true	2.6.1.1	rhea:21824
MNXR32659	[c]	R01092	1 MNXM1 + 1 MNXM336 + 1 MNXM7 = 1 MNXM3 + 1 MNXM89602	1 H(+) + 1 alpha-D-galactose 1-phosphate(2-) + 1 ADP = 1 ATP + 1 D-galactopyranose	-14.8159	true	2.7.1.6	rhea:13553
MNXR32670	[c]	R02237	1 MNXM1 + 1 MNXM281 + 1 MNXM7 + 1 MNXM9 = 1 MNXM3 + 1 MNXM89557 + 1 MNXM965	1 H(+) + 1 dihydrofolate(2-) + 1 ADP + 1 phosphate = 1 ATP + 1 L-glutamate + 1 7,8-dihydropteroate	-7.76001	true	6.3.2.12;6.3.2.17	rhea:23584
MNXR32670	[m]	R02237	1 MNXM1 + 1 MNXM281 + 1 MNXM7 + 1 MNXM9 = 1 MNXM3 + 1 MNXM89557 + 1 MNXM965	1 H(+) + 1 dihydrofolate(2-) + 1 ADP + 1 phosphate = 1 ATP + 1 L-glutamate + 1 7,8-dihydropteroate	-7.76001	true	6.3.2.12;6.3.2.17	rhea:23584
MNXR32670	[x]	R02237	1 MNXM1 + 1 MNXM281 + 1 MNXM7 + 1 MNXM9 = 1 MNXM3 + 1 MNXM89557 + 1 MNXM965	1 H(+) + 1 dihydrofolate(2-) + 1 ADP + 1 phosphate = 1 ATP + 1 L-glutamate + 1 7,8-dihydropteroate	-7.76001	true	6.3.2.12;6.3.2.17	rhea:23584
MNXR32700	[c]	R00573	2 MNXM1 + 1 MNXM63 + 1 MNXM7 + 1 MNXM89557 + 1 MNXM9 = 1 MNXM121 + 1 MNXM2 + 1 MNXM3 + 1 MNXM37	2 H(+) + 1 CTP + 1 ADP + 1 L-glutamate + 1 phosphate = 1 UTP + 1 H2O + 1 ATP + 1 L-glutamine zwitterion	-17.0529	true	6.3.4.2	rhea:26426
MNXR32700	[m]	R00573	2 MNXM1 + 1 MNXM63 + 1 MNXM7 + 1 MNXM89557 + 1 MNXM9 = 1 MNXM121 + 1 MNXM2 + 1 MNXM3 + 1 MNXM37	2 H(+) + 1 CTP + 1 ADP + 1 L-glutamate + 1 phosphate = 1 UTP + 1 H2O + 1 ATP + 1 L-glutamine zwitterion	-17.0529	true	6.3.4.2	rhea:26426
MNXR32727	[c]	R01231	1 MNXM2 + 1 MNXM298 + 1 MNXM3 + 1 MNXM37 = 2 MNXM1 + 1 MNXM11 + 1 MNXM113 + 1 MNXM14 + 1 MNXM89557	1 H2O + 1 5'-xanthylate(2-) + 1 ATP + 1 L-glutamine zwitterion = 2 H(+) + 1 diphosphate(3-) + 1 GMP(3-) + 1 AMP + 1 L-glutamate	-15.793	true	6.3.4.1;6.3.5.2	rhea:11680
MNXR32727	[m]	R01231	1 MNXM2 + 1 MNXM298 + 1 MNXM3 + 1 MNXM37 = 2 MNXM1 + 1 MNXM11 + 1 MNXM113 + 1 MNXM14 + 1 MNXM89557	1 H2O + 1 5'-xanthylate(2-) + 1 ATP + 1 L-glutamine zwitterion = 2 H(+) + 1 diphosphate(3-) + 1 GMP(3-) + 1 AMP + 1 L-glutamate	-15.793	true	6.3.4.1;6.3.5.2	rhea:11680
MNXR32743	[c]	R00986	1 MNXM1 + 1 MNXM188 + 1 MNXM23 + 1 MNXM89557 = 1 MNXM337 + 1 MNXM37	1 H(+) + 1 anthranilate + 1 pyruvate + 1 L-glutamate = 1 chorismate(2-) + 1 L-glutamine zwitterion	-32.98	true	4.1.3.27	rhea:21732
MNXR32743	[m]	R00986	1 MNXM1 + 1 MNXM188 + 1 MNXM23 + 1 MNXM89557 = 1 MNXM337 + 1 MNXM37	1 H(+) + 1 anthranilate + 1 pyruvate + 1 L-glutamate = 1 chorismate(2-) + 1 L-glutamine zwitterion	-32.98	true	4.1.3.27	rhea:21732
MNXR32746	[c]	R00256	1 MNXM2 + 1 MNXM37 = 1 MNXM15 + 1 MNXM89557	1 H2O + 1 L-glutamine zwitterion = 1 NH4(+) + 1 L-glutamate	-0.827126	true	1.4.1.13;1.4.7.1;3.5.1.2;3.5.1.38;4.3.3.6;6.3.5.4;6.3.5.5	rhea:15889
MNXR32746	[m]	R00256	1 MNXM2 + 1 MNXM37 = 1 MNXM15 + 1 MNXM89557	1 H2O + 1 L-glutamine zwitterion = 1 NH4(+) + 1 L-glutamate	-0.827126	true	1.4.1.13;1.4.7.1;3.5.1.2;3.5.1.38;4.3.3.6;6.3.5.4;6.3.5.5	rhea:15889
MNXR32746	[n]	R00256	1 MNXM2 + 1 MNXM37 = 1 MNXM15 + 1 MNXM89557	1 H2O + 1 L-glutamine zwitterion = 1 NH4(+) + 1 L-glutamate	-0.827126	true	1.4.1.13;1.4.7.1;3.5.1.2;3.5.1.38;4.3.3.6;6.3.5.4;6.3.5.5	rhea:15889
MNXR32753	[c]		1 MNXM2 + 1 MNXM55 = 1 MNXM1 + 1 MNXM15 + 1 MNXM23 + 1 MNXM89582	1 H2O + 1 L-cysteine zwitterion = 1 H(+) + 1 NH4(+) + 1 pyruvate + 1 hydrogen sulfide	0	true	4.1.99.1;4.4.1.1;4.4.1.8	rhea:24931
MNXR32754	[c]		1 MNXM2 + 1 MNXM90341 = 1 MNXM1 + 1 MNXM12 + 1 MNXM396	1 H2O + 1 (S)-3-hydroxyisobutyryl-CoA = 1 H(+) + 1 CoA + 1 3-hydroxy-2-isobutyrate	0	true	3.1.2.4	seed:rxn03433
MNXR32762	[c]	R00667	1 MNXM101 + 1 MNXM20 = 1 MNXM245 + 1 MNXM89557	1 L-ornithinium(1+) + 1 2-oxoglutarate = 1 L-glutamic 5-semialdehyde zwitterion + 1 L-glutamate	0.948242	true	2.6.1.13	rhea:25160
MNXR32767	[c]	R00253	1 MNXM1 + 1 MNXM37 + 1 MNXM7 + 1 MNXM9 = 1 MNXM15 + 1 MNXM3 + 1 MNXM89557	1 H(+) + 1 L-glutamine zwitterion + 1 ADP + 1 phosphate = 1 NH4(+) + 1 ATP + 1 L-glutamate	-6.77179	true	6.3.1.2	rhea:16169
MNXR32767	[m]	R00253	1 MNXM1 + 1 MNXM37 + 1 MNXM7 + 1 MNXM9 = 1 MNXM15 + 1 MNXM3 + 1 MNXM89557	1 H(+) + 1 L-glutamine zwitterion + 1 ADP + 1 phosphate = 1 NH4(+) + 1 ATP + 1 L-glutamate	-6.77179	true	6.3.1.2	rhea:16169
MNXR32767	[n]	R00253	1 MNXM1 + 1 MNXM37 + 1 MNXM7 + 1 MNXM9 = 1 MNXM15 + 1 MNXM3 + 1 MNXM89557	1 H(+) + 1 L-glutamine zwitterion + 1 ADP + 1 phosphate = 1 NH4(+) + 1 ATP + 1 L-glutamate	-6.77179	true	6.3.1.2	rhea:16169
MNXR32778	[c]	R00239	1 MNXM3 + 1 MNXM89557 = 1 MNXM1280 + 1 MNXM7	1 ATP + 1 L-glutamate = 1 L-gamma-glutamyl phosphate(2-) + 1 ADP	8.53833	true	2.7.2.11	rhea:14877
MNXR32778	[m]	R00239	1 MNXM3 + 1 MNXM89557 = 1 MNXM1280 + 1 MNXM7	1 ATP + 1 L-glutamate = 1 L-gamma-glutamyl phosphate(2-) + 1 ADP	8.53833	true	2.7.2.11	rhea:14877
MNXR32815	[c]	R00262	1 MNXM89557 = 1 MNXM1444	1 L-glutamate = 1 threo-3-methyl-L-aspartate(1-)	1.81	true	5.4.99.1	rhea:12857
MNXR32818	[c]	R00243	1 MNXM2 + 1 MNXM8 + 1 MNXM89557 = 1 MNXM1 + 1 MNXM10 + 1 MNXM15 + 1 MNXM20	1 H2O + 1 NAD(+) + 1 L-glutamate = 1 H(+) + 1 NADH(2-) + 1 NH4(+) + 1 2-oxoglutarate	4.07053	true	1.4.1.2;1.4.1.3;1.4.1.4	rhea:15133
MNXR32818	[m]	R00243	1 MNXM2 + 1 MNXM8 + 1 MNXM89557 = 1 MNXM1 + 1 MNXM10 + 1 MNXM15 + 1 MNXM20	1 H2O + 1 NAD(+) + 1 L-glutamate = 1 H(+) + 1 NADH(2-) + 1 NH4(+) + 1 2-oxoglutarate	4.07053	true	1.4.1.2;1.4.1.3;1.4.1.4	rhea:15133
MNXR32818	[n]	R00243	1 MNXM2 + 1 MNXM8 + 1 MNXM89557 = 1 MNXM1 + 1 MNXM10 + 1 MNXM15 + 1 MNXM20	1 H2O + 1 NAD(+) + 1 L-glutamate = 1 H(+) + 1 NADH(2-) + 1 NH4(+) + 1 2-oxoglutarate	4.07053	true	1.4.1.2;1.4.1.3;1.4.1.4	rhea:15133
MNXR32818	[x]	R00243	1 MNXM2 + 1 MNXM8 + 1 MNXM89557 = 1 MNXM1 + 1 MNXM10 + 1 MNXM15 + 1 MNXM20	1 H2O + 1 NAD(+) + 1 L-glutamate = 1 H(+) + 1 NADH(2-) + 1 NH4(+) + 1 2-oxoglutarate	4.07053	true	1.4.1.2;1.4.1.3;1.4.1.4	rhea:15133
MNXR32829	[c]		2 MNXM2 + 1 MNXM301 + 1 MNXM5 = 1 MNXM1 + 1 MNXM6 + 1 MNXM89557	2 H2O + 1 (S)-1-pyrroline-5-carboxylate + 1 NADP(+) = 1 H(+) + 1 NADPH + 1 L-glutamate	0	true	1.5.1.12	rhea:24882
MNXR32839	[c]	R02287	1 MNXM89557 + 1 MNXM915 = 1 MNXM496 + 1 MNXM79	1 L-glutamate + 1 5-formimidoyltetrahydrofolate(2-) = 1 N-formimidoyl-L-glutamate(1-) + 1 (6S)-5,6,7,8-tetrahydrofolate	10.1011	true	2.1.2.5	rhea:15097
MNXR32839	[m]	R02287	1 MNXM89557 + 1 MNXM915 = 1 MNXM496 + 1 MNXM79	1 L-glutamate + 1 5-formimidoyltetrahydrofolate(2-) = 1 N-formimidoyl-L-glutamate(1-) + 1 (6S)-5,6,7,8-tetrahydrofolate	10.1011	true	2.1.2.5	rhea:15097
MNXR32870	[c]	R04224	1 MNXM2 + 1 MNXM947 = 1 MNXM90341	1 H2O + 1 methacrylyl-CoA = 1 (S)-3-hydroxyisobutyryl-CoA	-0.867004	true	4.2.1.17	rhea:31175
MNXR32870	[m]	R04224	1 MNXM2 + 1 MNXM947 = 1 MNXM90341	1 H2O + 1 methacrylyl-CoA = 1 (S)-3-hydroxyisobutyryl-CoA	-0.867004	true	4.2.1.17	rhea:31175
MNXR32870	[x]	R04224	1 MNXM2 + 1 MNXM947 = 1 MNXM90341	1 H2O + 1 methacrylyl-CoA = 1 (S)-3-hydroxyisobutyryl-CoA	-0.867004	true	4.2.1.17	rhea:31175
MNXR32879	[c]	R00894	1 MNXM1 + 1 MNXM412 + 1 MNXM7 + 1 MNXM9 = 1 MNXM3 + 1 MNXM55 + 1 MNXM89557	1 H(+) + 1 L-gamma-glutamyl-L-cysteinate(1-) + 1 ADP + 1 phosphate = 1 ATP + 1 L-cysteine zwitterion + 1 L-glutamate	-9.31586	true	6.3.2.2	rhea:13285
MNXR32942	[c]	R01432	1 MNXM90941 = 1 MNXM597	1 aldehydo-D-xylose = 1 D-xylulose	-0.94001	true	5.3.1.5	metacyc:XYLISOM-RXN
MNXR33034	[c]	R00257	1 MNXM2 + 1 MNXM3 + 1 MNXM309 + 1 MNXM37 = 1 MNXM1 + 1 MNXM11 + 1 MNXM14 + 1 MNXM8 + 1 MNXM89557	1 H2O + 1 ATP + 1 deamido-NAD(2-) + 1 L-glutamine zwitterion = 1 H(+) + 1 diphosphate(3-) + 1 AMP + 1 NAD(+) + 1 L-glutamate	-13.9547	true	6.3.5.1	rhea:24384
MNXR33034	[m]	R00257	1 MNXM2 + 1 MNXM3 + 1 MNXM309 + 1 MNXM37 = 1 MNXM1 + 1 MNXM11 + 1 MNXM14 + 1 MNXM8 + 1 MNXM89557	1 H2O + 1 ATP + 1 deamido-NAD(2-) + 1 L-glutamine zwitterion = 1 H(+) + 1 diphosphate(3-) + 1 AMP + 1 NAD(+) + 1 L-glutamate	-13.9547	true	6.3.5.1	rhea:24384
MNXR33036	[c]	R00578	1 MNXM2 + 1 MNXM3 + 1 MNXM37 + 1 MNXM42 = 1 MNXM1 + 1 MNXM11 + 1 MNXM14 + 1 MNXM147 + 1 MNXM89557	1 H2O + 1 ATP + 1 L-glutamine zwitterion + 1 L-aspartate(1-) = 1 H(+) + 1 diphosphate(3-) + 1 AMP + 1 L-asparagine zwitterion + 1 L-glutamate	-15.6188	true	6.3.5.4	rhea:12228
MNXR33036	[m]	R00578	1 MNXM2 + 1 MNXM3 + 1 MNXM37 + 1 MNXM42 = 1 MNXM1 + 1 MNXM11 + 1 MNXM14 + 1 MNXM147 + 1 MNXM89557	1 H2O + 1 ATP + 1 L-glutamine zwitterion + 1 L-aspartate(1-) = 1 H(+) + 1 diphosphate(3-) + 1 AMP + 1 L-asparagine zwitterion + 1 L-glutamate	-15.6188	true	6.3.5.4	rhea:12228
MNXR33036	[n]	R00578	1 MNXM2 + 1 MNXM3 + 1 MNXM37 + 1 MNXM42 = 1 MNXM1 + 1 MNXM11 + 1 MNXM14 + 1 MNXM147 + 1 MNXM89557	1 H2O + 1 ATP + 1 L-glutamine zwitterion + 1 L-aspartate(1-) = 1 H(+) + 1 diphosphate(3-) + 1 AMP + 1 L-asparagine zwitterion + 1 L-glutamate	-15.6188	true	6.3.5.4	rhea:12228
MNXR33037	[c]	R00575	1 MNXM2 + 2 MNXM3 + 1 MNXM37 + 1 MNXM60 = 2 MNXM1 + 1 MNXM138 + 2 MNXM7 + 1 MNXM89557 + 1 MNXM9	1 H2O + 2 ATP + 1 L-glutamine zwitterion + 1 bicarbonate = 2 H(+) + 1 carbamoyl phosphate(2-) + 2 ADP + 1 L-glutamate + 1 phosphate	-2.26477	true	6.3.5.5	rhea:18633
MNXR33037	[m]	R00575	1 MNXM2 + 2 MNXM3 + 1 MNXM37 + 1 MNXM60 = 2 MNXM1 + 1 MNXM138 + 2 MNXM7 + 1 MNXM89557 + 1 MNXM9	1 H2O + 2 ATP + 1 L-glutamine zwitterion + 1 bicarbonate = 2 H(+) + 1 carbamoyl phosphate(2-) + 2 ADP + 1 L-glutamate + 1 phosphate	-2.26477	true	6.3.5.5	rhea:18633
MNXR33037	[n]	R00575	1 MNXM2 + 2 MNXM3 + 1 MNXM37 + 1 MNXM60 = 2 MNXM1 + 1 MNXM138 + 2 MNXM7 + 1 MNXM89557 + 1 MNXM9	1 H2O + 2 ATP + 1 L-glutamine zwitterion + 1 bicarbonate = 2 H(+) + 1 carbamoyl phosphate(2-) + 2 ADP + 1 L-glutamate + 1 phosphate	-2.26477	true	6.3.5.5	rhea:18633
MNXR33042	[c]	R00304	1 MNXM2 + 1 MNXM89588 = 1 MNXM41 + 1 MNXM9	1 H2O + 1 alpha-D-glucose 1-phosphate(2-) = 1 D-glucopyranose + 1 phosphate	7.21698	true	3.1.3.1;3.1.3.10;3.1.3.2;3.1.3.25;3.1.3.26;3.1.3.8	rhea:19933
MNXR33124	[c]	R00251	2 MNXM2 + 1 MNXM3 + 1 MNXM964 = 1 MNXM1 + 1 MNXM7 + 1 MNXM89557 + 1 MNXM9	2 H2O + 1 ATP + 1 5-oxo-L-prolinate = 1 H(+) + 1 ADP + 1 L-glutamate + 1 phosphate	-2.97192	true	3.5.2.9	rhea:10348
MNXR33152	[c]	R02285	1 MNXM2 + 1 MNXM496 = 1 MNXM1231 + 1 MNXM89557	1 H2O + 1 N-formimidoyl-L-glutamate(1-) = 1 formamide + 1 L-glutamate	7.177	true	3.5.3.8	rhea:22492
MNXR33176	[c]	R02395	1 MNXM1 + 1 MNXM10 + 1 MNXM1637 = 1 MNXM8 + 1 MNXM89948	1 H(+) + 1 NADH(2-) + 1 3-dehydrocarnitine = 1 NAD(+) + 1 carnitine	1.08182	true	1.1.1.108	rhea:19265
MNXR3325	[c]	R09397	1 MNXM1 + 1 MNXM2888 + 1 MNXM51 = 1 MNXM11 + 1 MNXM2126	1 H(+) + 1 (2S)-2-phospholactate + 1 GTP = 1 diphosphate(3-) + 1 L-lactyl-2-diphospho-5'-guanosine	-103.303	true	2.7.7.68	rhea:30519
MNXR33250	[c]		1 MNXM1 + 1 MNXM427 + 1 MNXM6 = 1 MNXM5 + 1 MNXM90126	1 H(+) + 1 D-mannopyranose 6-phosphate(2-) + 1 NADPH = 1 NADP(+) + 1 D-mannitol 1-phosphate	0	true	1.1.1.224	rhea:14925
MNXR33277	[c]	R01064	1 MNXM23 + 1 MNXM74 = 1 MNXM90136	1 pyruvate + 1 D-glyceraldehyde 3-phosphate = 1 6-phosphonato-2-dehydro-3-deoxy-D-galactate(3-)	5.22818	true	4.1.2.21	rhea:24464
MNXR33333	[c]	R00248	1 MNXM2 + 1 MNXM5 + 1 MNXM89557 = 1 MNXM1 + 1 MNXM15 + 1 MNXM20 + 1 MNXM6	1 H2O + 1 NADP(+) + 1 L-glutamate = 1 H(+) + 1 NH4(+) + 1 2-oxoglutarate + 1 NADPH	2.82227	true	1.4.1.13;1.4.1.2;1.4.1.3;1.4.1.4	rhea:11612
MNXR33333	[m]	R00248	1 MNXM2 + 1 MNXM5 + 1 MNXM89557 = 1 MNXM1 + 1 MNXM15 + 1 MNXM20 + 1 MNXM6	1 H2O + 1 NADP(+) + 1 L-glutamate = 1 H(+) + 1 NH4(+) + 1 2-oxoglutarate + 1 NADPH	2.82227	true	1.4.1.13;1.4.1.2;1.4.1.3;1.4.1.4	rhea:11612
MNXR3344	[c]		1 MNXM1 + 1 MNXM94 = 1 MNXM13 + 1 MNXM806	1 H(+) + 1 L-tryptophan zwitterion = 1 CO(2) + 1 tryptaminium	0	true	4.1.1.28	rhea:30339
MNXR3345	[c]	R00461	1 MNXM78 = 1 MNXM1865	1 L-lysinium(1+) = 1 (3S)-3,6-diammoniohexanoate	0	true	5.4.3.2	rhea:19177
MNXR3345	[m]	R00461	1 MNXM78 = 1 MNXM1865	1 L-lysinium(1+) = 1 (3S)-3,6-diammoniohexanoate	0	true	5.4.3.2	rhea:19177
MNXR3346	[c]	R00462	1 MNXM1 + 1 MNXM78 = 1 MNXM13 + 1 MNXM943	1 H(+) + 1 L-lysinium(1+) = 1 CO(2) + 1 cadaverine	-3.7141	true	4.1.1.18	rhea:22352
MNXR3346	[m]	R00462	1 MNXM1 + 1 MNXM78 = 1 MNXM13 + 1 MNXM943	1 H(+) + 1 L-lysinium(1+) = 1 CO(2) + 1 cadaverine	-3.7141	true	4.1.1.18	rhea:22352
MNXR33463	[c]	R02397	1 MNXM13 + 1 MNXM25 + 1 MNXM89948 = 1 MNXM20 + 1 MNXM4 + 1 MNXM626	1 CO(2) + 1 succinate(2-) + 1 carnitine = 1 2-oxoglutarate + 1 O2 + 1 4-(trimethylammonio)butanoate	-109.62	true	1.14.11.1	rhea:24028
MNXR3347	[c]	R00449	1 MNXM4 + 1 MNXM78 = 1 MNXM13 + 1 MNXM2 + 1 MNXM2090	1 O2 + 1 L-lysinium(1+) = 1 CO(2) + 1 H2O + 1 5-ammoniopentanamide	-109.257	true	1.13.12.2	rhea:14601
MNXR3352	[c]		1 MNXM78 = 1 MNXM975	1 L-lysinium(1+) = 1 D-lysinium(1+)	0	true	5.1.1.5;5.1.1.9	rhea:22864
MNXR33559	[c]	R02282	1 MNXM101 + 1 MNXM730 = 1 MNXM817 + 1 MNXM89557	1 L-ornithinium(1+) + 1 N-acetyl-L-glutamate(2-) = 1 N(2)-acetyl-L-ornithine zwitterion + 1 L-glutamate	-1.2482	true	2.3.1.35	rhea:15349
MNXR33578	[c]	R02396	1 MNXM21 + 1 MNXM89948 = 1 MNXM1028 + 1 MNXM12	1 acetyl-CoA(4-) + 1 carnitine = 1 O-acetylcarnitine + 1 CoA	-3.60999	true	2.3.1.7	rhea:21136
MNXR33690	[c]	R01684	1 MNXM20 + 1 MNXM282 = 1 MNXM434 + 1 MNXM89557	1 2-oxoglutarate + 1 taurine = 1 sulfoacetaldehyde + 1 L-glutamate	20.6741	true	2.6.1.55	rhea:16353
MNXR33691	[c]	R02077	1 MNXM20 + 1 MNXM279 = 1 MNXM1887 + 1 MNXM89557	1 2-oxoglutarate + 1 L-dopa zwitterion = 1 3,4-dihydroxyphenylpyruvate + 1 L-glutamate	1.32411	true	2.6.1.49	rhea:15273
MNXR33697	[c]		1 MNXM20 + 1 MNXM2053 = 1 MNXM305 + 1 MNXM89557	1 2-oxoglutarate + 1 (S)-3-aminoisobutyric acid zwitterion = 1 2-methyl-3-oxopropanoate + 1 L-glutamate	0	true	2.6.1.22	rhea:13993
MNXR33697	[n]		1 MNXM20 + 1 MNXM2053 = 1 MNXM305 + 1 MNXM89557	1 2-oxoglutarate + 1 (S)-3-aminoisobutyric acid zwitterion = 1 2-methyl-3-oxopropanoate + 1 L-glutamate	0	true	2.6.1.22	rhea:13993
MNXR337	[c]	R02549	1 MNXM2 + 1 MNXM422 + 1 MNXM8 = 2 MNXM1 + 1 MNXM10 + 1 MNXM192	1 H2O + 1 4-ammoniobutanal + 1 NAD(+) = 2 H(+) + 1 NADH(2-) + 1 4-aminobutanoate	-12.4812	true	1.2.1.-;1.2.1.19;1.2.1.3	rhea:19105
MNXR337	[m]	R02549	1 MNXM2 + 1 MNXM422 + 1 MNXM8 = 2 MNXM1 + 1 MNXM10 + 1 MNXM192	1 H2O + 1 4-ammoniobutanal + 1 NAD(+) = 2 H(+) + 1 NADH(2-) + 1 4-aminobutanoate	-12.4812	true	1.2.1.-;1.2.1.19;1.2.1.3	rhea:19105
MNXR33771	[c]	R03266	1 MNXM20 + 1 MNXM2489 = 1 MNXM894 + 1 MNXM89557	1 2-oxoglutarate + 1 4-hydroxy-L-glutamate(1-) = 1 4-hydroxy-2-oxoglutarate(2-) + 1 L-glutamate	0.699982	true	2.6.1.1;2.6.1.23	rhea:10480
MNXR3379	[c]	R03181	1 MNXM691 = 1 MNXM708	1 4-maleylacetoacetate = 1 4-fumarylacetoacetate(2-)	0	true	5.2.1.2	rhea:14817
MNXR3379	[m]	R03181	1 MNXM691 = 1 MNXM708	1 4-maleylacetoacetate = 1 4-fumarylacetoacetate(2-)	0	true	5.2.1.2	rhea:14817
MNXR33792	[c]	R03387	1 MNXM1 + 1 MNXM7 + 1 MNXM90136 = 1 MNXM1627 + 1 MNXM3	1 H(+) + 1 ADP + 1 6-phosphonato-2-dehydro-3-deoxy-D-galactate(3-) = 1 2-dehydro-3-deoxy-D-galactonate + 1 ATP	-16.0641	true	2.7.1.58	rhea:16525
MNXR33815	[c]	R00948	1 MNXM1 + 1 MNXM3 + 1 MNXM89588 = 1 MNXM11 + 1 MNXM561	1 H(+) + 1 ATP + 1 alpha-D-glucose 1-phosphate(2-) = 1 diphosphate(3-) + 1 ADP-D-glucose	-54.0525	true	2.7.7.27	rhea:12120
MNXR3382	[c]	R00215	1 MNXM1608 + 1 MNXM8 = 1 MNXM10 + 1 MNXM13 + 1 MNXM23	1 (R)-malate(2-) + 1 NAD(+) = 1 NADH(2-) + 1 CO(2) + 1 pyruvate	-0.319977	true	1.1.1.83	rhea:18365
MNXR3385	[c]	R01087	1 MNXM93 = 1 MNXM1239	1 fumarate(2-) = 1 maleate(2-)	0.710007	true	5.2.1.1	rhea:13169
MNXR3386	[c]	R03540	1 MNXM2 + 1 MNXM902 = 1 MNXM1239 + 1 MNXM15	1 H2O + 1 maleamate = 1 maleate(2-) + 1 NH4(+)	-6.67126	true	3.5.1.107	rhea:27385
MNXR33869	[c]		1 MNXM198 + 1 MNXM9 = 1 MNXM89588 + 1 MNXM99	1 alpha,alpha-trehalose + 1 phosphate = 1 alpha-D-glucose 1-phosphate(2-) + 1 alpha-D-glucose	0	true	2.4.1.231	rhea:16257
MNXR3388	[c]	R00472	1 MNXM2 + 1 MNXM21 + 1 MNXM69 = 1 MNXM1 + 1 MNXM12 + 1 MNXM98	1 H2O + 1 acetyl-CoA(4-) + 1 glyoxylate = 1 H(+) + 1 CoA + 1 (S)-malate	-9.25122	true	2.3.3.9;4.1.3.2	rhea:18181
MNXR33930	[c]	R01874	1 MNXM2 + 1 MNXM2112 = 1 MNXM1 + 1 MNXM15 + 1 MNXM23 + 1 MNXM89582	1 H2O + 1 D-cysteine zwitterion = 1 H(+) + 1 NH4(+) + 1 pyruvate + 1 hydrogen sulfide	0.932873	true	4.4.1.15	rhea:11268
MNXR33952	[m]	R07414	1 MNXM1 + 1 MNXM1668 + 1 MNXM7 + 1 MNXM9 = 1 MNXM118 + 1 MNXM3 + 1 MNXM89557	1 H(+) + 1 gamma-L-glutamylputrescinium(1+) + 1 ADP + 1 phosphate = 1 putrescine + 1 ATP + 1 L-glutamate	-5.88763	true	6.3.1.11	rhea:13633
MNXR33976	[c]	R07276	1 MNXM20 + 1 MNXM696 = 1 MNXM503 + 1 MNXM89557	1 2-oxoglutarate + 1 L-arogenate(1-) = 1 prephenate + 1 L-glutamate	0.700012	true	2.6.1.79	rhea:22880
MNXR33992	[c]	R07613	1 MNXM1 + 1 MNXM2 + 1 MNXM480 + 1 MNXM89557 = 1 MNXM20 + 1 MNXM644	1 H(+) + 1 H2O + 1 (S)-2,3,4,5-tetrahydrodipicolinate(2-) + 1 L-glutamate = 1 2-oxoglutarate + 1 (2S,6S)-2,6-diaminopimelic acid dizwitterion	-28.3611	true	2.6.1.83	rhea:23988
MNXR33992	[m]	R07613	1 MNXM1 + 1 MNXM2 + 1 MNXM480 + 1 MNXM89557 = 1 MNXM20 + 1 MNXM644	1 H(+) + 1 H2O + 1 (S)-2,3,4,5-tetrahydrodipicolinate(2-) + 1 L-glutamate = 1 2-oxoglutarate + 1 (2S,6S)-2,6-diaminopimelic acid dizwitterion	-28.3611	true	2.6.1.83	rhea:23988
MNXR34	[c]	R03538	1 MNXM2 + 1 MNXM3150 = 1 MNXM1 + 1 MNXM2184	1 H2O + 1 2',3'-cyclic UMP = 1 H(+) + 1 3'-UMP	-7.733	true	3.1.4.16	rhea:27878
MNXR340	[c]	R01359	1 MNXM154 + 1 MNXM21 = 1 MNXM133 + 1 MNXM26	1 acetoacetate + 1 acetyl-CoA(4-) = 1 acetoacetyl-CoA(4-) + 1 acetate	2.95007	true	2.8.3;2.8.3.8	rhea:27806
MNXR341	[c]	R00238	1 MNXM12 + 1 MNXM133 = 2 MNXM21	1 CoA + 1 acetoacetyl-CoA(4-) = 2 acetyl-CoA(4-)	7.06006	true	2.3.1.16;2.3.1.9	rhea:21036
MNXR341	[m]	R00238	1 MNXM12 + 1 MNXM133 = 2 MNXM21	1 CoA + 1 acetoacetyl-CoA(4-) = 2 acetyl-CoA(4-)	7.06006	true	2.3.1.16;2.3.1.9	rhea:21036
MNXR3412	[c]	R00885	1 MNXM1 + 1 MNXM51 + 1 MNXM721 = 1 MNXM11 + 1 MNXM82	1 H(+) + 1 GTP + 1 alpha-D-mannose 1-phosphate(2-) = 1 diphosphate(3-) + 1 GDP-alpha-D-mannose	-103.304	true	2.7.7.13;2.7.7.28	rhea:15229
MNXR34129	[c]	R05224	2 MNXM1 + 1 MNXM1022 + 2 MNXM7 + 2 MNXM89557 + 2 MNXM9 = 1 MNXM1279 + 2 MNXM2 + 2 MNXM3 + 2 MNXM37	2 H(+) + 1 hydrogenobyrinic acid a,c-diamide(4-) + 2 ADP + 2 L-glutamate + 2 phosphate = 1 hydrogenobyrinate(6-) + 2 H2O + 2 ATP + 2 L-glutamine zwitterion	-0.560669	true	6.3.5.9	rhea:12544
MNXR342	[c]	R00927	1 MNXM12 + 1 MNXM524 = 1 MNXM21 + 1 MNXM86	1 CoA + 1 2-methylacetoacetyl-CoA(4-) = 1 acetyl-CoA(4-) + 1 propionyl-CoA(4-)	-5.24982	true	2.3.1.16;2.3.1.9	rhea:30719
MNXR342	[m]	R00927	1 MNXM12 + 1 MNXM524 = 1 MNXM21 + 1 MNXM86	1 CoA + 1 2-methylacetoacetyl-CoA(4-) = 1 acetyl-CoA(4-) + 1 propionyl-CoA(4-)	-5.24982	true	2.3.1.16;2.3.1.9	rhea:30719
MNXR3421	[c]	R02454	1 MNXM1 + 1 MNXM10 + 1 MNXM1660 = 1 MNXM1045 + 1 MNXM8	1 H(+) + 1 NADH(2-) + 1 D-fructuronate = 1 D-mannonate + 1 NAD(+)	1.08179	true	1.1.1.57	rhea:15729
MNXR34277	[c]	R00959	1 MNXM215 = 1 MNXM89588	1 alpha-D-glucose 6-phosphate(2-) = 1 alpha-D-glucose 1-phosphate(2-)	0	true	5.4.2.10;5.4.2.2;5.4.2.5;5.4.2.6;5.4.2.8	rhea:23536
MNXR34277	[n]	R00959	1 MNXM215 = 1 MNXM89588	1 alpha-D-glucose 6-phosphate(2-) = 1 alpha-D-glucose 1-phosphate(2-)	0	true	5.4.2.10;5.4.2.2;5.4.2.5;5.4.2.6;5.4.2.8	rhea:23536
MNXR343	[c]	R01177	1 MNXM12 + 1 MNXM717 = 1 MNXM21 + 1 MNXM233	1 CoA + 1 3-oxohexanoyl-CoA = 1 acetyl-CoA(4-) + 1 butanoyl-CoA	7.06	true	2.3.1.155;2.3.1.16;2.3.1.9	rhea:31111
MNXR343	[m]	R01177	1 MNXM12 + 1 MNXM717 = 1 MNXM21 + 1 MNXM233	1 CoA + 1 3-oxohexanoyl-CoA = 1 acetyl-CoA(4-) + 1 butanoyl-CoA	7.06	true	2.3.1.155;2.3.1.16;2.3.1.9	rhea:31111
MNXR34301	[c]	R00951	1 MNXM2 + 1 MNXM561 = 2 MNXM1 + 1 MNXM14 + 1 MNXM89588	1 H2O + 1 ADP-D-glucose = 2 H(+) + 1 AMP + 1 alpha-D-glucose 1-phosphate(2-)	34.9636	true	3.6.1.13;3.6.1.21;3.6.1.45;3.6.1.9	kegg:R00951
MNXR34308	[n]		1 MNXM2 + 1 MNXM496 = 1 MNXM15 + 1 MNXM39 + 1 MNXM89557	1 H2O + 1 N-formimidoyl-L-glutamate(1-) = 1 NH4(+) + 1 formate + 1 L-glutamate	0	false	3.5.3.8	brenda:BS165248
MNXR3434	[c]	R06154	1 MNXM2 + 1 MNXM255 + 1 MNXM4 = 1 MNXM15 + 1 MNXM22 + 1 MNXM56	1 H2O + 1 methylammonium + 1 O2 = 1 NH4(+) + 1 hydrogen peroxide + 1 formaldehyde	-19.9027	true	1.4.3.21;1.4.3.6	kegg:R06154
MNXR3438	[c]	R04138	1 MNXM1 + 1 MNXM504 + 1 MNXM7 + 1 MNXM9 = 1 MNXM3 + 1 MNXM389 + 1 MNXM60	1 H(+) + 1 trans-3-methylglutaconyl-CoA(5-) + 1 ADP + 1 phosphate = 1 ATP + 1 3-methylbut-2-enoyl-CoA + 1 bicarbonate	-4.37231	true	6.4.1.4	rhea:13589
MNXR3439	[c]	R00233	1 MNXM1 + 1 MNXM40 = 1 MNXM13 + 1 MNXM21	1 H(+) + 1 malonyl-CoA(5-) = 1 CO(2) + 1 acetyl-CoA(4-)	-1.77942	true	4.1.1.9	rhea:18781
MNXR344	[c]	R04747	1 MNXM12 + 1 MNXM706 = 1 MNXM21 + 1 MNXM553	1 CoA + 1 3-oxooctanoyl-CoA = 1 acetyl-CoA(4-) + 1 hexanoyl-CoA	7.05994	true	2.3.1.155;2.3.1.16;2.3.1.9	rhea:31203
MNXR344	[m]	R04747	1 MNXM12 + 1 MNXM706 = 1 MNXM21 + 1 MNXM553	1 CoA + 1 3-oxooctanoyl-CoA = 1 acetyl-CoA(4-) + 1 hexanoyl-CoA	7.05994	true	2.3.1.155;2.3.1.16;2.3.1.9	rhea:31203
MNXR3441	[c]	R03444	1 MNXM2 + 1 MNXM920 = 1 MNXM1056	1 H2O + 1 but-1-ene-1,2,4-tricarboxylate = 1 (2R)-homocitrate	1.47299	true	4.2.1.-;4.2.1.114	rhea:26101
MNXR3441	[m]	R03444	1 MNXM2 + 1 MNXM920 = 1 MNXM1056	1 H2O + 1 but-1-ene-1,2,4-tricarboxylate = 1 (2R)-homocitrate	1.47299	true	4.2.1.-;4.2.1.114	rhea:26101
MNXR3442	[c]	R00409	1 MNXM23 + 1 MNXM25 = 1 MNXM1694	1 pyruvate + 1 succinate(2-) = 1 (2S,3R)-3-hydroxybutane-1,2,3-tricarboxylate	3.97824	true	4.1.3.30	rhea:16809
MNXR345	[c]	R03778	1 MNXM12 + 1 MNXM677 = 1 MNXM21 + 1 MNXM342	1 CoA + 1 3-oxodecanoyl-CoA = 1 acetyl-CoA(4-) + 1 octanoyl-CoA(4-)	7.06006	true	2.3.1.155;2.3.1.16;2.3.1.9	rhea:31087
MNXR345	[m]	R03778	1 MNXM12 + 1 MNXM677 = 1 MNXM21 + 1 MNXM342	1 CoA + 1 3-oxodecanoyl-CoA = 1 acetyl-CoA(4-) + 1 octanoyl-CoA(4-)	7.06006	true	2.3.1.155;2.3.1.16;2.3.1.9	rhea:31087
MNXR345	[x]	R03778	1 MNXM12 + 1 MNXM677 = 1 MNXM21 + 1 MNXM342	1 CoA + 1 3-oxodecanoyl-CoA = 1 acetyl-CoA(4-) + 1 octanoyl-CoA(4-)	7.06006	true	2.3.1.155;2.3.1.16;2.3.1.9	rhea:31087
MNXR346	[c]	R04742	1 MNXM12 + 1 MNXM705 = 1 MNXM21 + 1 MNXM486	1 CoA + 1 3-oxolauroyl-CoA = 1 acetyl-CoA(4-) + 1 decanoyl-CoA	7.05994	true	2.3.1.155;2.3.1.16;2.3.1.9	rhea:31183
MNXR346	[m]	R04742	1 MNXM12 + 1 MNXM705 = 1 MNXM21 + 1 MNXM486	1 CoA + 1 3-oxolauroyl-CoA = 1 acetyl-CoA(4-) + 1 decanoyl-CoA	7.05994	true	2.3.1.155;2.3.1.16;2.3.1.9	rhea:31183
MNXR3464	[c]	R00342	1 MNXM1 + 1 MNXM10 + 1 MNXM46 = 1 MNXM8 + 1 MNXM98	1 H(+) + 1 NADH(2-) + 1 oxaloacetate = 1 NAD(+) + 1 (S)-malate	4.46179	true	1.1.1.299;1.1.1.37;1.1.1.38	rhea:21432
MNXR3464	[m]	R00342	1 MNXM1 + 1 MNXM10 + 1 MNXM46 = 1 MNXM8 + 1 MNXM98	1 H(+) + 1 NADH(2-) + 1 oxaloacetate = 1 NAD(+) + 1 (S)-malate	4.46179	true	1.1.1.299;1.1.1.37;1.1.1.38	rhea:21432
MNXR3468	[c]	R00343	1 MNXM1 + 1 MNXM46 + 1 MNXM6 = 1 MNXM5 + 1 MNXM98	1 H(+) + 1 oxaloacetate + 1 NADPH = 1 NADP(+) + 1 (S)-malate	3.2135	true	1.1.1.299;1.1.1.82	rhea:10824
MNXR3469	[c]	R07392	1 MNXM2 + 1 MNXM409 = 1 MNXM522	1 H2O + 1 5-(methylsulfanyl)-2,3-dioxopentyl phosphate(2-) = 1 S-methyl-5-thio-D-ribulose 1-phosphate(2-)	-8.16699	true	4.2.1.109	rhea:15549
MNXR3469	[m]	R07392	1 MNXM2 + 1 MNXM409 = 1 MNXM522	1 H2O + 1 5-(methylsulfanyl)-2,3-dioxopentyl phosphate(2-) = 1 S-methyl-5-thio-D-ribulose 1-phosphate(2-)	-8.16699	true	4.2.1.109	rhea:15549
MNXR347	[c]	R03858	1 MNXM12 + 1 MNXM707 = 1 MNXM21 + 1 MNXM363	1 CoA + 1 3-oxotetradecanoyl-CoA = 1 acetyl-CoA(4-) + 1 lauroyl-CoA(4-)	7.05994	true	2.3.1.155;2.3.1.16;2.3.1.9	rhea:31091
MNXR347	[m]	R03858	1 MNXM12 + 1 MNXM707 = 1 MNXM21 + 1 MNXM363	1 CoA + 1 3-oxotetradecanoyl-CoA = 1 acetyl-CoA(4-) + 1 lauroyl-CoA(4-)	7.05994	true	2.3.1.155;2.3.1.16;2.3.1.9	rhea:31091
MNXR3470	[c]	R00214	1 MNXM8 + 1 MNXM98 = 1 MNXM10 + 1 MNXM13 + 1 MNXM23	1 NAD(+) + 1 (S)-malate = 1 NADH(2-) + 1 CO(2) + 1 pyruvate	-0.319946	true	1.1.1.38;1.1.1.39;1.1.1.40;4.1.1.3	rhea:12653
MNXR3471	[c]	R00216	1 MNXM13 + 1 MNXM23 + 1 MNXM6 = 1 MNXM5 + 1 MNXM98	1 CO(2) + 1 pyruvate + 1 NADPH = 1 NADP(+) + 1 (S)-malate	-1.56824	true	1.1.1.38;1.1.1.39;1.1.1.40;4.1.1.3	rhea:18253
MNXR3474	[c]	R05637	1 MNXM1641 = 1 MNXM1168 + 1 MNXM31	1 4-CDP-2-C-methyl-D-erythritol 2-phosphate = 1 2-C-methyl-D-erythritol 2,4-cyclic diphosphate(2-) + 1 CMP	224.866	true	4.6.1.12	rhea:23864
MNXR348	[c]	R03991	1 MNXM12 + 1 MNXM738 = 1 MNXM21 + 1 MNXM224	1 CoA + 1 3-oxopalmitoyl-CoA(4-) = 1 acetyl-CoA(4-) + 1 myristoyl-CoA(4-)	7.05994	true	2.3.1.155;2.3.1.16;2.3.1.9	rhea:18161
MNXR348	[m]	R03991	1 MNXM12 + 1 MNXM738 = 1 MNXM21 + 1 MNXM224	1 CoA + 1 3-oxopalmitoyl-CoA(4-) = 1 acetyl-CoA(4-) + 1 myristoyl-CoA(4-)	7.05994	true	2.3.1.155;2.3.1.16;2.3.1.9	rhea:18161
MNXR3487	[c]	R00177	1 MNXM2 + 1 MNXM3 + 1 MNXM61 = 1 MNXM11 + 1 MNXM16 + 1 MNXM9	1 H2O + 1 ATP + 1 L-methionine zwitterion = 1 diphosphate(3-) + 1 S-adenosyl-L-methionine + 1 phosphate	-49.6078	true	2.5.1.6	rhea:21080
MNXR3487	[n]	R00177	1 MNXM2 + 1 MNXM3 + 1 MNXM61 = 1 MNXM11 + 1 MNXM16 + 1 MNXM9	1 H2O + 1 ATP + 1 L-methionine zwitterion = 1 diphosphate(3-) + 1 S-adenosyl-L-methionine + 1 phosphate	-49.6078	true	2.5.1.6	rhea:21080
MNXR3488	[n]		1 MNXM1 + 1 MNXM26 + 1 MNXM319 = 1 MNXM55 + 1 MNXM699	1 H(+) + 1 acetate + 1 L-cystathionine dizwitterion = 1 L-cysteine zwitterion + 1 O-acetyl-L-homoserine zwitterion	0	true	2.5.1.48;4.2.99.9	rhea:30931
MNXR3491	[c]	R00654	1 MNXM2 + 1 MNXM61 = 1 MNXM15 + 1 MNXM159 + 1 MNXM652	1 H2O + 1 L-methionine zwitterion = 1 NH4(+) + 1 2-oxobutanoate + 1 methanethiol	-2.44712	true	4.4.1.11	rhea:23800
MNXR3491	[m]	R00654	1 MNXM2 + 1 MNXM61 = 1 MNXM15 + 1 MNXM159 + 1 MNXM652	1 H2O + 1 L-methionine zwitterion = 1 NH4(+) + 1 2-oxobutanoate + 1 methanethiol	-2.44712	true	4.4.1.11	rhea:23800
MNXR3495	[m]		1 MNXM61 + 1 MNXM79 = 1 MNXM123 + 1 MNXM318	1 L-methionine zwitterion + 1 (6S)-5,6,7,8-tetrahydrofolate = 1 homocysteine zwitterion + 1 5-methyltetrahydrofolate(2-)	0	true	2.1.1.13;2.1.1.14	seed:rxn00693
MNXR35	[c]	R03929	1 MNXM2 + 1 MNXM3148 = 1 MNXM1 + 1 MNXM2182	1 H2O + 1 2',3'-cyclic CMP = 1 H(+) + 1 3'-CMP	-7.733	true	3.1.4.16	rhea:27882
MNXR3501	[c]	R07608	1 MNXM155 + 1 MNXM2245 = 1 MNXM148 + 1 MNXM2 + 1 MNXM61	1 thioredoxin + 1 L-methionine (R)-S-oxide zwitterion = 1 thioredoxin disulfide + 1 H2O + 1 L-methionine zwitterion	-12.5952	false	1.8.4.12;1.8.4.14	rhea:21260
MNXR35145	[n]		1 MNXM1 + 1 MNXM304 + 2 MNXM316 + 2 MNXM61 = 1 MNXM1020 + 2 MNXM16 + 1 MNXM89582	1 H(+) + 1 biotin + 2 5'-deoxyadenosine + 2 L-methionine zwitterion = 1 dethiobiotin(1-) + 2 S-adenosyl-L-methionine + 1 hydrogen sulfide	0	true	2.8.1.6	rhea:22060
MNXR3519	[c]	R02085	1 MNXM2 + 1 MNXM504 = 1 MNXM197	1 H2O + 1 trans-3-methylglutaconyl-CoA(5-) = 1 (3S)-3-hydroxy-3-methylglutaryl-CoA(5-)	3.02295	true	4.2.1.18	rhea:21536
MNXR3519	[m]	R02085	1 MNXM2 + 1 MNXM504 = 1 MNXM197	1 H2O + 1 trans-3-methylglutaconyl-CoA(5-) = 1 (3S)-3-hydroxy-3-methylglutaryl-CoA(5-)	3.02295	true	4.2.1.18	rhea:21536
MNXR3520	[c]	R01016	1 MNXM310 + 1 MNXM9 = 1 MNXM77	1 methylglyoxal + 1 phosphate = 1 glycerone phosphate	-4.37	true	4.2.3.3	rhea:17937
MNXR3522	[c]	R04674	1 MNXM2 + 1 MNXM2840 + 1 MNXM4 = 1 MNXM15 + 1 MNXM22 + 1 MNXM5416	1 H2O + 1 N(tele)-methylhistaminium + 1 O2 = 1 NH4(+) + 1 hydrogen peroxide + 1 1-methylimidazole-4-acetaldehyde	-24.0227	true	1.4.3.4	kegg:R04674
MNXR353	[c]	R00228	1 MNXM1 + 1 MNXM10 + 1 MNXM21 = 1 MNXM12 + 1 MNXM75 + 1 MNXM8	1 H(+) + 1 NADH(2-) + 1 acetyl-CoA(4-) = 1 CoA + 1 acetaldehyde + 1 NAD(+)	-7.37817	true	1.2.1.10	rhea:23288
MNXR353	[m]	R00228	1 MNXM1 + 1 MNXM10 + 1 MNXM21 = 1 MNXM12 + 1 MNXM75 + 1 MNXM8	1 H(+) + 1 NADH(2-) + 1 acetyl-CoA(4-) = 1 CoA + 1 acetaldehyde + 1 NAD(+)	-7.37817	true	1.2.1.10	rhea:23288
MNXR3542	[c]	R01185	1 MNXM2 + 1 MNXM646 = 1 MNXM127 + 1 MNXM9	1 H2O + 1 1D-myo-inositol 1-phosphate(2-) = 1 myo-inositol + 1 phosphate	-2.317	true	3.1.3.25	rhea:27670
MNXR3546	[c]	R01187	1 MNXM2 + 1 MNXM540 = 1 MNXM127 + 1 MNXM9	1 H2O + 1 1D-myo-inositol 3-phosphate(2-) = 1 myo-inositol + 1 phosphate	7.21701	true	2.7.1.64;3.1.3.25	rhea:30739
MNXR3547	[c]	R01186	1 MNXM2 + 1 MNXM2063 = 1 MNXM127 + 1 MNXM9	1 H2O + 1 1D-myo-inositol 4-phosphate(2-) = 1 myo-inositol + 1 phosphate	7.21701	true	3.1.3.25	rhea:30735
MNXR3548	[c]	R04425	1 MNXM1694 = 1 MNXM1792 + 1 MNXM2	1 (2S,3R)-3-hydroxybutane-1,2,3-tricarboxylate = 1 (Z)-but-2-ene-1,2,3-tricarboxylate + 1 H2O	0.912994	true	4.2.1.99	rhea:17941
MNXR35543	[c]	R00947	1 MNXM2 + 1 MNXM89588 = 1 MNXM9 + 1 MNXM99	1 H2O + 1 alpha-D-glucose 1-phosphate(2-) = 1 phosphate + 1 alpha-D-glucose	-2.317	true	3.1.3.10	kegg:R00947
MNXR35560	[c]	R01093	1 MNXM1 + 1 MNXM10 + 1 MNXM89602 = 1 MNXM1233 + 1 MNXM8	1 H(+) + 1 NADH(2-) + 1 D-galactopyranose = 1 galactitol + 1 NAD(+)	-2.9	true	1.1.1.21	kegg:R01093
MNXR35561	[c]	R01094	1 MNXM1 + 1 MNXM10 + 1 MNXM3005 = 1 MNXM8 + 1 MNXM89602	1 H(+) + 1 NADH(2-) + 1 D-galactono-1,4-lactone = 1 NAD(+) + 1 D-galactopyranose	-4.43823	true	1.1.1.48	rhea:21296
MNXR35564	[c]	R01098	1 MNXM2 + 1 MNXM4 + 1 MNXM89602 = 1 MNXM1 + 1 MNXM1734 + 1 MNXM22	1 H2O + 1 O2 + 1 D-galactopyranose = 1 H(+) + 1 D-galactonate + 1 hydrogen peroxide	0	true	1.1.3.9	kegg:R01098
MNXR356	[c]	R05222	1 MNXM1 + 1 MNXM51 + 1 MNXM856 = 1 MNXM11 + 1 MNXM1105	1 H(+) + 1 GTP + 1 adenosylcobinamide phosphate(1-) = 1 diphosphate(3-) + 1 adenosylcobinamide-GDP	-103.304	true	2.7.7.62	rhea:22712
MNXR35616	[c]	R01623	1 MNXM2 + 1 MNXM925 = 1 MNXM2214 + 1 MNXM373	1 H2O + 1 holo-[acyl-carrier protein] = 1 apo-[acyl-carrier protein] + 1 D-pantetheine 4'-phosphate	0	false	3.1.4.14	kegg:R01623
MNXR35618	[c]	R01625	1 MNXM12 + 1 MNXM2214 = 1 MNXM45 + 1 MNXM925	1 CoA + 1 apo-[acyl-carrier protein] = 1 adenosine 3',5'-bisphosphate + 1 holo-[acyl-carrier protein]	-3.8	false	2.7.8.-;2.7.8.7	kegg:R01625
MNXR35618	[n]	R01625	1 MNXM12 + 1 MNXM2214 = 1 MNXM45 + 1 MNXM925	1 CoA + 1 apo-[acyl-carrier protein] = 1 adenosine 3',5'-bisphosphate + 1 holo-[acyl-carrier protein]	-3.8	false	2.7.8.-;2.7.8.7	kegg:R01625
MNXR35625	[c]	R01678	1 MNXM2 + 1 MNXM362 = 1 MNXM89602 + 1 MNXM99	1 H2O + 1 lactose = 1 D-galactopyranose + 1 alpha-D-glucose	-3.3	true	3.2.1.108;3.2.1.23	kegg:R01678
MNXR35641	[c]	R01819	1 MNXM89621 = 1 MNXM427	1 beta-D-fructofuranose 6-phosphate(2-) = 1 D-mannopyranose 6-phosphate(2-)	-0.89	true	5.3.1.8	rhea:12356
MNXR35641	[n]	R01819	1 MNXM89621 = 1 MNXM427	1 beta-D-fructofuranose 6-phosphate(2-) = 1 D-mannopyranose 6-phosphate(2-)	-0.89	true	5.3.1.8	rhea:12356
MNXR35645	[c]	R01827	1 MNXM258 + 1 MNXM89621 = 1 MNXM271 + 1 MNXM74	1 D-erythrose 4-phosphate(2-) + 1 beta-D-fructofuranose 6-phosphate(2-) = 1 sedoheptulose 7-phosphate(2-) + 1 D-glyceraldehyde 3-phosphate	-2.92004	true	2.2.1.2	rhea:17053
MNXR35657	[c]	R01899	1 MNXM1 + 1 MNXM1289 + 1 MNXM6 = 1 MNXM5 + 1 MNXM89661	1 H(+) + 1 oxalatosuccinate(3-) + 1 NADPH = 1 NADP(+) + 1 isocitrate(3-)	-1.36652	true	1.1.1.42	rhea:25588
MNXR35657	[m]	R01899	1 MNXM1 + 1 MNXM1289 + 1 MNXM6 = 1 MNXM5 + 1 MNXM89661	1 H(+) + 1 oxalatosuccinate(3-) + 1 NADPH = 1 NADP(+) + 1 isocitrate(3-)	-1.36652	true	1.1.1.42	rhea:25588
MNXR35757	[c]	R02740	1 MNXM89621 = 1 MNXM215	1 beta-D-fructofuranose 6-phosphate(2-) = 1 alpha-D-glucose 6-phosphate(2-)	1.38	true	5.3.1.9	kegg:R02740
MNXR35757	[n]	R02740	1 MNXM89621 = 1 MNXM215	1 beta-D-fructofuranose 6-phosphate(2-) = 1 alpha-D-glucose 6-phosphate(2-)	1.38	true	5.3.1.9	kegg:R02740
MNXR35767	[c]	R02814	1 MNXM306 + 1 MNXM925 = 1 MNXM1000 + 1 MNXM2	1 oleate + 1 holo-[acyl-carrier protein] = 1 Oleoyl-[acyl-carrier protein] + 1 H2O	-5.757	false	3.1.2.14	kegg:R02814
MNXR358	[c]	R00742	1 MNXM1 + 1 MNXM40 + 1 MNXM7 + 1 MNXM9 = 1 MNXM21 + 1 MNXM3 + 1 MNXM60	1 H(+) + 1 malonyl-CoA(5-) + 1 ADP + 1 phosphate = 1 acetyl-CoA(4-) + 1 ATP + 1 bicarbonate	-4.37219	true	6.4.1.2	rhea:11308
MNXR358	[m]	R00742	1 MNXM1 + 1 MNXM40 + 1 MNXM7 + 1 MNXM9 = 1 MNXM21 + 1 MNXM3 + 1 MNXM60	1 H(+) + 1 malonyl-CoA(5-) + 1 ADP + 1 phosphate = 1 acetyl-CoA(4-) + 1 ATP + 1 bicarbonate	-4.37219	true	6.4.1.2	rhea:11308
MNXR35853	[c]	R03492	1 MNXM269 + 1 MNXM395 = 1 MNXM2 + 1 MNXM63441	1 lactosyl-N-acylsphingosine + 1 N-acetyl-D-galactosamine = 1 H2O + 1 N-acetyl-beta-D-galactosyl-(1->4)-beta-D-galactosyl-(1->4)-beta-D-glucosylceramide	-3.113	true	3.2.1.52	kegg:R03492
MNXR35865	[c]	R03542	1 MNXM1 + 2 MNXM2 + 1 MNXM5613 = 1 MNXM15 + 1 MNXM90693	1 H(+) + 2 H2O + 1 alpha-aminopropionitrile = 1 NH4(+) + 1 alanine	3.044	true	3.5.5.1	kegg:R03542
MNXR35875	[c]	R03618	1 MNXM269 + 1 MNXM89602 = 1 MNXM2 + 1 MNXM585	1 lactosyl-N-acylsphingosine + 1 D-galactopyranose = 1 H2O + 1 alpha-D-galactosyl-(1->4)-beta-D-galactosyl-(1->4)-D-glucosyl-(1<->1)-ceramide	-3.113	true	3.2.1.22;3.2.1.47	rhea:21112
MNXR35877	[c]	R03634	1 MNXM621 + 1 MNXM89602 = 1 MNXM1503 + 1 MNXM2	1 raffinose + 1 D-galactopyranose = 1 stachyose + 1 H2O	-3.11298	true	3.2.1.22	kegg:R03634
MNXR35885	[c]	R03652	1 MNXM1 + 1 MNXM11 + 1 MNXM14 + 1 MNXM89810 = 1 MNXM3 + 1 MNXM37 + 1 MNXM71	1 H(+) + 1 diphosphate(3-) + 1 AMP + 1 Gln-tRNA(Gln) = 1 ATP + 1 L-glutamine zwitterion + 1 tRNA(Gln)	-98.3447	false	6.1.1.18	rhea:20121
MNXR35952	[c]	R03920	1 MNXM1 + 1 MNXM7 + 1 MNXM89621 = 1 MNXM1542 + 1 MNXM3	1 H(+) + 1 ADP + 1 beta-D-fructofuranose 6-phosphate(2-) = 1 beta-D-fructofuranose + 1 ATP	-4.5	true	2.7.1.1;2.7.1.4	kegg:R03920
MNXR36	[c]	R03537	1 MNXM2 + 1 MNXM2598 = 1 MNXM1 + 1 MNXM1985	1 H2O + 1 2',3'-cyclic AMP = 1 H(+) + 1 3'-AMP	-7.733	true	3.1.4.16	rhea:27886
MNXR360	[c]	R00925	1 MNXM11 + 1 MNXM14 + 1 MNXM86 = 1 MNXM12 + 1 MNXM3 + 1 MNXM356	1 diphosphate(3-) + 1 AMP + 1 propionyl-CoA(4-) = 1 CoA + 1 ATP + 1 propionate	-11.5416	true	6.2.1.1;6.2.1.17	rhea:20373
MNXR3601	[c]	R02765	1 MNXM608 = 1 MNXM190	1 (R)-methylmalonyl-CoA(5-) = 1 (S)-methylmalonyl-CoA(5-)	0	true	5.1.99.1	rhea:20553
MNXR36022	[c]	R04355	1 MNXM1269 + 1 MNXM184 = 1 MNXM1223 + 1 MNXM13 + 1 MNXM925	1 acetyl-[acyl-carrier protein] + 1 carboxyacetyl-[acyl-carrier protein] = 1 acetoacetyl-[acyl-carrier protein] + 1 CO(2) + 1 holo-[acyl-carrier protein]	2	false	2.3.1.179;2.3.1.180;2.3.1.41;2.3.1.85;2.3.1.86	metacyc:3-OXOACYL-ACP-SYNTH-BASE-RXN
MNXR36022	[m]	R04355	1 MNXM1269 + 1 MNXM184 = 1 MNXM1223 + 1 MNXM13 + 1 MNXM925	1 acetyl-[acyl-carrier protein] + 1 carboxyacetyl-[acyl-carrier protein] = 1 acetoacetyl-[acyl-carrier protein] + 1 CO(2) + 1 holo-[acyl-carrier protein]	2	false	2.3.1.179;2.3.1.180;2.3.1.41;2.3.1.85;2.3.1.86	metacyc:3-OXOACYL-ACP-SYNTH-BASE-RXN
MNXR3604	[c]	R00833	1 MNXM92 = 1 MNXM608	1 succinyl-CoA(5-) = 1 (R)-methylmalonyl-CoA(5-)	1.81	true	5.4.99.2	rhea:22888
MNXR3604	[m]	R00833	1 MNXM92 = 1 MNXM608	1 succinyl-CoA(5-) = 1 (R)-methylmalonyl-CoA(5-)	1.81	true	5.4.99.2	rhea:22888
MNXR3604	[n]	R00833	1 MNXM92 = 1 MNXM608	1 succinyl-CoA(5-) = 1 (R)-methylmalonyl-CoA(5-)	1.81	true	5.4.99.2	rhea:22888
MNXR3606	[c]	R09097	1 MNXM1 + 1 MNXM10 + 1 MNXM86 = 1 MNXM12 + 1 MNXM8 + 1 MNXM821	1 H(+) + 1 NADH(2-) + 1 propionyl-CoA(4-) = 1 CoA + 1 NAD(+) + 1 propanal	0	true	1.2.1	metacyc:RXN-12736
MNXR3607	[c]	R00705	1 MNXM12 + 1 MNXM244 + 1 MNXM8 = 1 MNXM10 + 1 MNXM13 + 1 MNXM21	1 CoA + 1 3-oxopropanoate + 1 NAD(+) = 1 NADH(2-) + 1 CO(2) + 1 acetyl-CoA(4-)	-11.0041	true	1.2.1;1.2.1.18;1.2.1.27	rhea:22992
MNXR3609	[c]	R00935	1 MNXM12 + 1 MNXM8 + 1 MNXM933 = 1 MNXM10 + 1 MNXM13 + 1 MNXM86	1 CoA + 1 NAD(+) + 1 (S)-methylmalonate semialdehyde = 1 NADH(2-) + 1 CO(2) + 1 propionyl-CoA(4-)	-10.6411	true	1.2.1.27	rhea:31047
MNXR36150	[c]	R05112	1 MNXM2 + 1 MNXM2977 = 1 MNXM63441 + 1 MNXM89602	1 H2O + 1 beta-D-Gal-(1->3)-beta-D-GalNAc-(1->4)-beta-D-Gal-(1->4)-beta-D-Glc-(1<->1')-Cer = 1 N-acetyl-beta-D-galactosyl-(1->4)-beta-D-galactosyl-(1->4)-beta-D-glucosylceramide + 1 D-galactopyranose	-3.113	true	3.2.1.23	kegg:R05112
MNXR3617	[c]	R05606	1 MNXM2 + 1 MNXM440 = 1 MNXM1045	1 H2O + 1 2-dehydro-3-deoxy-D-gluconate = 1 D-mannonate	-8.16699	true	4.2.1.8	rhea:20097
MNXR3619	[c]	R04658	1 MNXM1 + 1 MNXM1206 + 1 MNXM31 = 1 MNXM1754 + 1 MNXM535	1 H(+) + 1 (KDO)-lipid IVA + 1 CMP = 1 lipid IVA(4-) + 1 CMP-3-deoxy-D-manno-octulosonate	5.64946	true	2.4.99.12	rhea:28066
MNXR3620	[c]	R05074	1 MNXM1 + 1 MNXM31 + 1 MNXM824 = 1 MNXM1206 + 1 MNXM535	1 H(+) + 1 CMP + 1 (KDO)2-lipid IVA = 1 (KDO)-lipid IVA + 1 CMP-3-deoxy-D-manno-octulosonate	5.02518	true	2.4.99.13	rhea:28062
MNXR3626	[c]	R01226	1 MNXM183 + 1 MNXM2 + 1 MNXM238 = 1 MNXM79 + 1 MNXM959	1 (6R)-5,10-methylenetetrahydrofolate + 1 H2O + 1 3-methyl-2-oxobutanoate = 1 (6S)-5,6,7,8-tetrahydrofolate + 1 2-dehydropantoate	-1.47299	true	2.1.2.11	rhea:11824
MNXR3634	[c]		1 MNXM1 + 1 MNXM12 + 1 MNXM590 = 1 MNXM1704 + 1 MNXM21	1 H(+) + 1 CoA + 1 mycothiol = 1 1D-myo-inositol 2-(L-cysteiniumylamino)-2-deoxy-alpha-D-glucopyranoside + 1 acetyl-CoA(4-)	0	true	2.3.1.189	rhea:26172
MNXR3639	[c]	R01402	1 MNXM168 + 1 MNXM407 = 1 MNXM150 + 1 MNXM9	1 adenine + 1 S-methyl-5-thio-alpha-D-ribose 1-phosphate(2-) = 1 5'-S-methyl-5'-thioadenosine + 1 phosphate	13.64	true	2.4.2.28	rhea:11852
MNXR3639	[m]	R01402	1 MNXM168 + 1 MNXM407 = 1 MNXM150 + 1 MNXM9	1 adenine + 1 S-methyl-5-thio-alpha-D-ribose 1-phosphate(2-) = 1 5'-S-methyl-5'-thioadenosine + 1 phosphate	13.64	true	2.4.2.28	rhea:11852
MNXR3639	[n]	R01402	1 MNXM168 + 1 MNXM407 = 1 MNXM150 + 1 MNXM9	1 adenine + 1 S-methyl-5-thio-alpha-D-ribose 1-phosphate(2-) = 1 5'-S-methyl-5'-thioadenosine + 1 phosphate	13.64	true	2.4.2.28	rhea:11852
MNXR3641	[c]	R01655	1 MNXM2 + 1 MNXM511 = 1 MNXM1 + 1 MNXM237	1 H2O + 1 (6R)-5,10-methenyltetrahydrofolate = 1 H(+) + 1 10-formyltetrahydrofolate	-14.8893	true	3.5.4.9;6.3.4.3	rhea:23700
MNXR3641	[m]	R01655	1 MNXM2 + 1 MNXM511 = 1 MNXM1 + 1 MNXM237	1 H2O + 1 (6R)-5,10-methenyltetrahydrofolate = 1 H(+) + 1 10-formyltetrahydrofolate	-14.8893	true	3.5.4.9;6.3.4.3	rhea:23700
MNXR3642	[c]	R01220	1 MNXM183 + 1 MNXM5 = 1 MNXM511 + 1 MNXM6	1 (6R)-5,10-methylenetetrahydrofolate + 1 NADP(+) = 1 (6R)-5,10-methenyltetrahydrofolate + 1 NADPH	-21.7773	true	1.5.1.5	rhea:22812
MNXR3642	[m]	R01220	1 MNXM183 + 1 MNXM5 = 1 MNXM511 + 1 MNXM6	1 (6R)-5,10-methylenetetrahydrofolate + 1 NADP(+) = 1 (6R)-5,10-methenyltetrahydrofolate + 1 NADPH	-21.7773	true	1.5.1.5	rhea:22812
MNXR3643	[c]		1 MNXM183 + 1 MNXM8 = 1 MNXM10 + 1 MNXM511	1 (6R)-5,10-methylenetetrahydrofolate + 1 NAD(+) = 1 NADH(2-) + 1 (6R)-5,10-methenyltetrahydrofolate	0	true	1.5.1.15;1.5.1.5	rhea:22892
MNXR3644	[c]	R07168	1 MNXM1 + 1 MNXM10 + 1 MNXM183 = 1 MNXM318 + 1 MNXM8	1 H(+) + 1 NADH(2-) + 1 (6R)-5,10-methylenetetrahydrofolate = 1 5-methyltetrahydrofolate(2-) + 1 NAD(+)	1.11182	true	1.5.1.20	rhea:19821
MNXR3644	[m]	R07168	1 MNXM1 + 1 MNXM10 + 1 MNXM183 = 1 MNXM318 + 1 MNXM8	1 H(+) + 1 NADH(2-) + 1 (6R)-5,10-methylenetetrahydrofolate = 1 5-methyltetrahydrofolate(2-) + 1 NAD(+)	1.11182	true	1.5.1.20	rhea:19821
MNXR3645	[c]	R01224	1 MNXM1 + 1 MNXM183 + 1 MNXM6 = 1 MNXM318 + 1 MNXM5	1 H(+) + 1 (6R)-5,10-methylenetetrahydrofolate + 1 NADPH = 1 5-methyltetrahydrofolate(2-) + 1 NADP(+)	3.79	true	1.5.1.20;1.7.99.5	rhea:19817
MNXR3645	[m]	R01224	1 MNXM1 + 1 MNXM183 + 1 MNXM6 = 1 MNXM318 + 1 MNXM5	1 H(+) + 1 (6R)-5,10-methylenetetrahydrofolate + 1 NADPH = 1 5-methyltetrahydrofolate(2-) + 1 NADP(+)	3.79	true	1.5.1.20;1.7.99.5	rhea:19817
MNXR36464	[c]	R07807	1 MNXM2 + 1 MNXM9338 = 1 MNXM7904 + 1 MNXM89602	1 H2O + 1 = 1 + 1 D-galactopyranose	-3.3	false	3.2.1.23	kegg:R07807
MNXR3648	[c]	R01557	1 MNXM198 = 1 MNXM165	1 alpha,alpha-trehalose = 1 maltose	0	true	5.4.99.16;5.4.99.6	rhea:15145
MNXR3650	[c]	R04420	1 MNXM407 = 1 MNXM522	1 S-methyl-5-thio-alpha-D-ribose 1-phosphate(2-) = 1 S-methyl-5-thio-D-ribulose 1-phosphate(2-)	0.62	true	5.3.1.23	rhea:19989
MNXR3650	[m]	R04420	1 MNXM407 = 1 MNXM522	1 S-methyl-5-thio-alpha-D-ribose 1-phosphate(2-) = 1 S-methyl-5-thio-D-ribulose 1-phosphate(2-)	0.62	true	5.3.1.23	rhea:19989
MNXR3655	[c]	R03307	1 MNXM1 + 1 MNXM1134 = 1 MNXM1521	1 H(+) + 1 3-carboxy-cis,cis-muconate(3-) = 1 2-(carboxylatomethyl)-5-oxo-2,5-dihydro-2-furoate(2-)	-3.03236	true	5.5.1.2	rhea:23656
MNXR3656	[c]	R03959	1 MNXM1 + 1 MNXM1144 = 1 MNXM1104	1 H(+) + 1 cis,cis-muconate = 1 5-oxo-2,5-dihydro-2-furylacetate	-1.42822	true	5.5.1.1	rhea:10640
MNXR3657	[c]		1 MNXM1104 = 1 MNXM829	1 5-oxo-2,5-dihydro-2-furylacetate = 1 5-oxo-4,5-dihydro-2-furylacetate	0	true	5.3.3.4	rhea:31123
MNXR36668	[c]	R09736	1 MNXM1 + 1 MNXM19 + 1 MNXM90639 = 1 MNXM16 + 1 MNXM17197	1 H(+) + 1 S-adenosyl-L-homocysteine + 1 Menaquinol = 1 S-adenosyl-L-methionine + 1 Demethylmenaquinol	0	true	2.1.1.163	metacyc:RXN-11046
MNXR36673	[c]	R09780	1 MNXM89621 = 1 MNXM1659	1 beta-D-fructofuranose 6-phosphate(2-) = 1 D-arabino-hex-3-ulose 6-phosphate(2-)	0	true	5.3.1.27	rhea:25900
MNXR36685	[c]	R09951	1 MNXM1 + 1 MNXM10 + 1 MNXM90317 = 1 MNXM4261 + 1 MNXM8	1 H(+) + 1 NADH(2-) + 1 2D-2,3,5/4,6-pentahydroxycyclohexanone = 1 1D-chiro-inositol + 1 NAD(+)	0	true	1.1.1.18;1.1.1.n6	rhea:25832
MNXR36765	[c]	R05180	2 MNXM1 + 1 MNXM1441 + 1 MNXM19 = 1 MNXM16 + 1 MNXM90864	2 H(+) + 1 precorrin-4 + 1 S-adenosyl-L-homocysteine = 1 S-adenosyl-L-methionine + 1 precorrin-3B	-66.3331	true	2.1.1.131	rhea:12761
MNXR36765	[n]	R05180	2 MNXM1 + 1 MNXM1441 + 1 MNXM19 = 1 MNXM16 + 1 MNXM90864	2 H(+) + 1 precorrin-4 + 1 S-adenosyl-L-homocysteine = 1 S-adenosyl-L-methionine + 1 precorrin-3B	-66.3331	true	2.1.1.131	rhea:12761
MNXR36811	[c]	R10064	1 MNXM118 + 1 MNXM20 = 1 MNXM1880 + 1 MNXM2 + 1 MNXM89557	1 putrescine + 1 2-oxoglutarate = 1 1-pyrroline + 1 H2O + 1 L-glutamate	0	true	2.6.1.82	rhea:12268
MNXR36855	[c]	R04014	1 MNXM2 + 1 MNXM5723 = 1 MNXM1 + 1 MNXM402 + 1 MNXM925	1 H2O + 1 a dodecanoyl-[acp] = 1 H(+) + 1 laurate + 1 holo-[acyl-carrier protein]	0	false	3.1.2.14;3.1.2.21	metacyc:3.1.2.21-RXN
MNXR3689	[c]	R05050	2 MNXM1 + 1 MNXM10 + 1 MNXM2083 = 1 MNXM1527 + 1 MNXM2 + 1 MNXM8	2 H(+) + 1 NADH(2-) + 1 4-acetamidobutanoate = 1 4-acetamidobutanal + 1 H2O + 1 NAD(+)	-13.1053	true	1.2.1.3	rhea:31231
MNXR3689	[m]	R05050	2 MNXM1 + 1 MNXM10 + 1 MNXM2083 = 1 MNXM1527 + 1 MNXM2 + 1 MNXM8	2 H(+) + 1 NADH(2-) + 1 4-acetamidobutanoate = 1 4-acetamidobutanal + 1 H2O + 1 NAD(+)	-13.1053	true	1.2.1.3	rhea:31231
MNXR37	[c]	R05135	1 MNXM2 + 1 MNXM3149 = 1 MNXM1 + 1 MNXM2183	1 H2O + 1 2',3'-cyclic GMP = 1 H(+) + 1 3'-GMP	-7.733	true	3.1.4.16	rhea:27858
MNXR37110	[c]		1 MNXM3 + 1 MNXM8615 + 1 MNXM89557 = 1 MNXM7 + 1 MNXM8615 + 1 MNXM9	1 ATP + 1 an N10-formyl-tetrahydrofolate + 1 L-glutamate = 1 ADP + 1 an N10-formyl-tetrahydrofolate + 1 phosphate	0	false	6.3.2.17	metacyc:FORMYLTHFGLUSYNTH-RXN
MNXR37112	[c]		1 MNXM2 + 1 MNXM258 + 1 MNXM280 = 1 MNXM89621 + 1 MNXM9	1 H2O + 1 D-erythrose 4-phosphate(2-) + 1 acetyl phosphate(2-) = 1 beta-D-fructofuranose 6-phosphate(2-) + 1 phosphate	0	true	4.1.2.22	rhea:12196
MNXR37147	[c]	R02336	1 MNXM222 + 1 MNXM55844 = 1 MNXM18306 + 1 MNXM2	1 glycolate + 1 halide = 1 a haloacetate + 1 H2O	21.6551	false	3.8.1.3	metacyc:HALOACETATE-DEHALOGENASE-RXN
MNXR37148	[c]	R02337	1 MNXM55844 + 1 MNXM832 = 1 MNXM13900 + 1 MNXM2	1 halide + 1 a primary alcohol = 1 1-haloalkanes + 1 H2O	0	false	3.8.1.5	metacyc:HALOALKANE-DEHALOGENASE-RXN
MNXR37190	[c]		1 MNXM1 + 1 MNXM10 + 1 MNXM89621 = 1 MNXM8 + 1 MNXM90126	1 H(+) + 1 NADH(2-) + 1 beta-D-fructofuranose 6-phosphate(2-) = 1 NAD(+) + 1 D-mannitol 1-phosphate	0	true	1.1.1.17	rhea:19661
MNXR37261	[c]	R05217	1 MNXM2 + 1 MNXM8 + 1 MNXM90864 = 1 MNXM1 + 1 MNXM10 + 1 MNXM1290 + 1 MNXM4	1 H2O + 1 NAD(+) + 1 precorrin-3B = 1 H(+) + 1 NADH(2-) + 1 precorrin-3A(7-) + 1 O2	-105.739	false	1.14.13.83	rhea:17293
MNXR37417	[c]	R00867	1 MNXM1 + 1 MNXM7 + 1 MNXM89621 = 1 MNXM1380 + 1 MNXM3	1 H(+) + 1 ADP + 1 beta-D-fructofuranose 6-phosphate(2-) = 1 keto-D-fructose + 1 ATP	-4.5	true	2.7.1.1;2.7.1.4	kegg:R00867
MNXR3745	[c]	R00103	1 MNXM2 + 1 MNXM8 = 2 MNXM1 + 1 MNXM14 + 1 MNXM355	1 H2O + 1 NAD(+) = 2 H(+) + 1 AMP + 1 beta-nicotinamide D-ribonucleotide	34.9637	true	3.6.1.22;3.6.1.9	rhea:11800
MNXR3745	[m]	R00103	1 MNXM2 + 1 MNXM8 = 2 MNXM1 + 1 MNXM14 + 1 MNXM355	1 H2O + 1 NAD(+) = 2 H(+) + 1 AMP + 1 beta-nicotinamide D-ribonucleotide	34.9637	true	3.6.1.22;3.6.1.9	rhea:11800
MNXR3759	[c]	R00104	1 MNXM1 + 1 MNXM5 + 1 MNXM7 = 1 MNXM3 + 1 MNXM8	1 H(+) + 1 NADP(+) + 1 ADP = 1 ATP + 1 NAD(+)	-16.064	true	2.7.1.23	rhea:18629
MNXR3759	[m]	R00104	1 MNXM1 + 1 MNXM5 + 1 MNXM7 = 1 MNXM3 + 1 MNXM8	1 H(+) + 1 NADP(+) + 1 ADP = 1 ATP + 1 NAD(+)	-16.064	true	2.7.1.23	rhea:18629
MNXR376	[c]	R01201	1 MNXM1 + 1 MNXM313 + 1 MNXM7 = 1 MNXM143 + 1 MNXM3	1 H(+) + 1 N-acetyl-D-glucosamine 6-phosphate + 1 ADP = 1 N-acetyl-D-glucosamine + 1 ATP	-14.8159	true	2.7.1.59	rhea:17417
MNXR37671	[c]	R07256	1 MNXM1 + 1 MNXM167 + 1 MNXM413 = 1 MNXM1380 + 1 MNXM8934	1 H(+) + 1 sucrose + 1 ribonucleoside diphosphate = 1 keto-D-fructose + 1 a nucleoside diphosphate-glucose	123.56	false	2.4.1.13	metacyc:RXN-6222
MNXR3769	[c]	R00189	1 MNXM1 + 1 MNXM11 + 1 MNXM14 + 1 MNXM8 = 1 MNXM15 + 1 MNXM3 + 1 MNXM309	1 H(+) + 1 diphosphate(3-) + 1 AMP + 1 NAD(+) = 1 NH4(+) + 1 ATP + 1 deamido-NAD(2-)	-13.1276	true	6.3.1.5;6.3.5.1	rhea:21188
MNXR377	[c]		1 MNXM313 = 1 MNXM340	1 N-acetyl-D-glucosamine 6-phosphate = 1 N-acetyl-alpha-D-glucosamine 1-phosphate(2-)	0	true	5.4.2.3	rhea:23804
MNXR3771	[c]	R00112	1 MNXM6 + 1 MNXM8 = 1 MNXM10 + 1 MNXM5	1 NADPH + 1 NAD(+) = 1 NADH(2-) + 1 NADP(+)	1.24829	true	1.6.1.1;1.6.1.2	rhea:11692
MNXR3771	[m]	R00112	1 MNXM6 + 1 MNXM8 = 1 MNXM10 + 1 MNXM5	1 NADPH + 1 NAD(+) = 1 NADH(2-) + 1 NADP(+)	1.24829	true	1.6.1.1;1.6.1.2	rhea:11692
MNXR37718	[c]		1 MNXM380 = 1 MNXM2 + 1 MNXM90604	1 4a-hydroxytetrahydrobiopterin = 1 H2O + 1 7,8-dihydrobiopterin	0	true	4.2.1.96	metacyc:RXN-7908
MNXR3787	[c]	R01424	1 MNXM217 + 1 MNXM29 = 1 MNXM1577 + 1 MNXM2	1 benzoate + 1 glycine = 1 N-benzoylglycine + 1 H2O	-1.33299	true	3.5.1.32	rhea:10424
MNXR3787	[m]	R01424	1 MNXM217 + 1 MNXM29 = 1 MNXM1577 + 1 MNXM2	1 benzoate + 1 glycine = 1 N-benzoylglycine + 1 H2O	-1.33299	true	3.5.1.32	rhea:10424
MNXR38093	[c]	R04550	1 MNXM1 + 1 MNXM1199 + 1 MNXM925 = 1 MNXM2036 + 1 MNXM7733	1 H(+) + 1 UDP-2,3-bis(3-hydroxytetradecanoyl)-D-glucosamine(2-) + 1 holo-[acyl-carrier protein] = 1 UDP-3-O-[(3R)-3-hydroxytetradecanoyl]-alpha-D-glucosamine + 1 an (3R)-3-hydroxymyristoyl-[acp]	0	false	2.3.1.191	metacyc:UDPHYDROXYMYRGLUCOSAMNACETYLTRANS-RXN
MNXR38095	[c]	R04567	1 MNXM47 + 1 MNXM7733 = 1 MNXM2157 + 1 MNXM925	1 UDP-N-acetyl-alpha-D-glucosamine(2-) + 1 an (3R)-3-hydroxymyristoyl-[acp] = 1 UDP-3-O-[(3R)-3-hydroxytetradecanoyl]-N-acetyl-alpha-D-glucosamine + 1 holo-[acyl-carrier protein]	-3.7	false	2.3.1.129	metacyc:UDPNACETYLGLUCOSAMACYLTRANS-RXN
MNXR3811	[c]		1 MNXM2 + 1 MNXM2024 = 1 MNXM1 + 1 MNXM39 + 1 MNXM902	1 H2O + 1 N-formylmaleamate = 1 H(+) + 1 formate + 1 maleamate	0	true	3.5.1.106	rhea:30843
MNXR382	[c]	R02649	1 MNXM3 + 1 MNXM730 = 1 MNXM1384 + 1 MNXM7	1 ATP + 1 N-acetyl-L-glutamate(2-) = 1 N-acetyl-L-gamma-glutamyl phosphate(3-) + 1 ADP	7.91418	true	2.7.2.8	rhea:14629
MNXR382	[m]	R02649	1 MNXM3 + 1 MNXM730 = 1 MNXM1384 + 1 MNXM7	1 ATP + 1 N-acetyl-L-glutamate(2-) = 1 N-acetyl-L-gamma-glutamyl phosphate(3-) + 1 ADP	7.91418	true	2.7.2.8	rhea:14629
MNXR3827	[c]	R00137	1 MNXM1 + 1 MNXM3 + 1 MNXM355 = 1 MNXM11 + 1 MNXM8	1 H(+) + 1 ATP + 1 beta-nicotinamide D-ribonucleotide = 1 diphosphate(3-) + 1 NAD(+)	-54.0525	true	2.7.7.1;2.7.7.18	rhea:21360
MNXR3827	[n]	R00137	1 MNXM1 + 1 MNXM3 + 1 MNXM355 = 1 MNXM11 + 1 MNXM8	1 H(+) + 1 ATP + 1 beta-nicotinamide D-ribonucleotide = 1 diphosphate(3-) + 1 NAD(+)	-54.0525	true	2.7.7.1;2.7.7.18	rhea:21360
MNXR3828	[c]	R02322	1 MNXM2 + 1 MNXM355 = 1 MNXM15 + 1 MNXM194	1 H2O + 1 beta-nicotinamide D-ribonucleotide = 1 NH4(+) + 1 nicotinate beta-D-ribonucleotide	-5.96124	true	3.5.1.42	rhea:12400
MNXR3828	[m]	R02322	1 MNXM2 + 1 MNXM355 = 1 MNXM15 + 1 MNXM194	1 H2O + 1 beta-nicotinamide D-ribonucleotide = 1 NH4(+) + 1 nicotinate beta-D-ribonucleotide	-5.96124	true	3.5.1.42	rhea:12400
MNXR3835	[c]	R01268	1 MNXM2 + 1 MNXM216 = 1 MNXM15 + 1 MNXM274	1 H2O + 1 nicotinamide = 1 NH4(+) + 1 nicotinate	-5.33712	true	3.5.1.19	rhea:14545
MNXR3836	[c]	R03005	1 MNXM1 + 1 MNXM194 + 1 MNXM3 = 1 MNXM11 + 1 MNXM309	1 H(+) + 1 nicotinate beta-D-ribonucleotide + 1 ATP = 1 diphosphate(3-) + 1 deamido-NAD(2-)	-54.0525	true	2.7.7.1;2.7.7.18	rhea:22860
MNXR3836	[m]	R03005	1 MNXM1 + 1 MNXM194 + 1 MNXM3 = 1 MNXM11 + 1 MNXM309	1 H(+) + 1 nicotinate beta-D-ribonucleotide + 1 ATP = 1 diphosphate(3-) + 1 deamido-NAD(2-)	-54.0525	true	2.7.7.1;2.7.7.18	rhea:22860
MNXR3837	[c]	R04148	1 MNXM1 + 1 MNXM1224 + 1 MNXM274 = 1 MNXM1531 + 1 MNXM194	1 H(+) + 1 alpha-ribazole 5'-phosphate(2-) + 1 nicotinate = 1 5,6-dimethylbenzimidazole + 1 nicotinate beta-D-ribonucleotide	-12.1641	true	2.4.2.21	rhea:11196
MNXR3849	[c]	R05724	1 MNXM1 + 2 MNXM207 + 1 MNXM8 = 1 MNXM10 + 2 MNXM228 + 2 MNXM4	1 H(+) + 2 nitrate + 1 NAD(+) = 1 NADH(2-) + 2 nitric oxide + 2 O2	7.056	true	1.14.12.17	rhea:19469
MNXR3850	[c]	R05725	1 MNXM1 + 2 MNXM207 + 1 MNXM5 = 2 MNXM228 + 2 MNXM4 + 1 MNXM6	1 H(+) + 2 nitrate + 1 NADP(+) = 2 nitric oxide + 2 O2 + 1 NADPH	44.8411	true	1.14.12.17	rhea:19465
MNXR3857	[c]	R04150	1 MNXM12 + 1 MNXM552 = 1 MNXM1132	1 CoA + 1 1,4-dihydroxy-2-naphthoate = 1 2-succinylbenzoyl-CoA(5-)	-14.273	true	4.1.3.36	rhea:15525
MNXR3870	[c]	R03346	1 MNXM194 + 1 MNXM2 = 1 MNXM1915 + 1 MNXM9	1 nicotinate beta-D-ribonucleotide + 1 H2O = 1 beta-D-ribosylnicotinate + 1 phosphate	7.21704	true	3.1.3.5	rhea:30935
MNXR3870	[m]	R03346	1 MNXM194 + 1 MNXM2 = 1 MNXM1915 + 1 MNXM9	1 nicotinate beta-D-ribonucleotide + 1 H2O = 1 beta-D-ribosylnicotinate + 1 phosphate	7.21704	true	3.1.3.5	rhea:30935
MNXR3870	[n]	R03346	1 MNXM194 + 1 MNXM2 = 1 MNXM1915 + 1 MNXM9	1 nicotinate beta-D-ribonucleotide + 1 H2O = 1 beta-D-ribosylnicotinate + 1 phosphate	7.21704	true	3.1.3.5	rhea:30935
MNXR3871	[c]		1 MNXM2 + 1 MNXM234 = 1 MNXM492 + 1 MNXM9	1 H2O + 1 dUMP = 1 2'-deoxyuridine + 1 phosphate	0	true	3.1.3;3.1.3.2;3.1.3.31;3.1.3.5	rhea:29355
MNXR3872	[c]	R02719	1 MNXM2 + 1 MNXM298 = 1 MNXM687 + 1 MNXM9	1 H2O + 1 5'-xanthylate(2-) = 1 xanthosine + 1 phosphate	7.21704	true	3.1.3.5	rhea:28530
MNXR3872	[m]	R02719	1 MNXM2 + 1 MNXM298 = 1 MNXM687 + 1 MNXM9	1 H2O + 1 5'-xanthylate(2-) = 1 xanthosine + 1 phosphate	7.21704	true	3.1.3.5	rhea:28530
MNXR3873	[c]	R01126	1 MNXM334 + 1 MNXM9 = 1 MNXM125 + 1 MNXM2	1 inosine + 1 phosphate = 1 IMP(2-) + 1 H2O	7.21701	true	3.1.3.1;3.1.3.31;3.1.3.5	rhea:27718
MNXR3873	[m]	R01126	1 MNXM334 + 1 MNXM9 = 1 MNXM125 + 1 MNXM2	1 inosine + 1 phosphate = 1 IMP(2-) + 1 H2O	7.21701	true	3.1.3.1;3.1.3.31;3.1.3.5	rhea:27718
MNXR3874	[c]		1 MNXM9 + 1 MNXM935 = 1 MNXM1922 + 1 MNXM2	1 phosphate + 1 2'-deoxyinosine = 1 dIMP + 1 H2O	0	true	3.1.3.5	rhea:29383
MNXR3875	[c]	R00963	1 MNXM2 + 1 MNXM80 = 1 MNXM288 + 1 MNXM9	1 H2O + 1 UMP(2-) = 1 uridine + 1 phosphate	-2.317	true	3.1.3.1;3.1.3.2;3.1.3.25;3.1.3.31;3.1.3.5;3.1.4.16	rhea:29359
MNXR3875	[m]	R00963	1 MNXM2 + 1 MNXM80 = 1 MNXM288 + 1 MNXM9	1 H2O + 1 UMP(2-) = 1 uridine + 1 phosphate	-2.317	true	3.1.3.1;3.1.3.2;3.1.3.25;3.1.3.31;3.1.3.5;3.1.4.16	rhea:29359
MNXR3876	[c]		1 MNXM2 + 1 MNXM266 = 1 MNXM704 + 1 MNXM9	1 H2O + 1 dCMP(2-) = 1 2'-deoxycytidine + 1 phosphate	0	true	3.1.3;3.1.3.5	rhea:29363
MNXR3877	[c]	R00511	1 MNXM2 + 1 MNXM31 = 1 MNXM338 + 1 MNXM9	1 H2O + 1 CMP = 1 cytidine + 1 phosphate	-2.317	true	3.1.3.1;3.1.3.2;3.1.3.5	rhea:29367
MNXR3877	[m]	R00511	1 MNXM2 + 1 MNXM31 = 1 MNXM338 + 1 MNXM9	1 H2O + 1 CMP = 1 cytidine + 1 phosphate	-2.317	true	3.1.3.1;3.1.3.2;3.1.3.5	rhea:29367
MNXR3880	[c]	R00183	1 MNXM212 + 1 MNXM9 = 1 MNXM14 + 1 MNXM2	1 adenosine + 1 phosphate = 1 AMP + 1 H2O	6.12701	true	3.1.3.1;3.1.3.2;3.1.3.31;3.1.3.5;3.1.3.6;3.6.1.11;3.6.1.5;3.6.1.9	rhea:29375
MNXR3880	[m]	R00183	1 MNXM212 + 1 MNXM9 = 1 MNXM14 + 1 MNXM2	1 adenosine + 1 phosphate = 1 AMP + 1 H2O	6.12701	true	3.1.3.1;3.1.3.2;3.1.3.31;3.1.3.5;3.1.3.6;3.6.1.11;3.6.1.5;3.6.1.9	rhea:29375
MNXR3881	[c]		1 MNXM2 + 1 MNXM546 = 1 MNXM647 + 1 MNXM9	1 H2O + 1 dGMP(2-) = 1 2'-deoxyguanosine + 1 phosphate	0	true	3.1.3.2;3.1.3.31;3.1.3.5;3.1.3.6;3.6.1.11	rhea:29379
MNXR3882	[c]	R01227	1 MNXM401 + 1 MNXM9 = 1 MNXM113 + 1 MNXM2	1 guanosine + 1 phosphate = 1 GMP(3-) + 1 H2O	7.21701	true	3.1.3.1;3.1.3.2;3.1.3.25;3.1.3.31;3.1.3.5;3.1.3.6;3.6.1.11	rhea:27714
MNXR3882	[m]	R01227	1 MNXM401 + 1 MNXM9 = 1 MNXM113 + 1 MNXM2	1 guanosine + 1 phosphate = 1 GMP(3-) + 1 H2O	7.21701	true	3.1.3.1;3.1.3.2;3.1.3.25;3.1.3.31;3.1.3.5;3.1.3.6;3.6.1.11	rhea:27714
MNXR3882	[n]	R01227	1 MNXM401 + 1 MNXM9 = 1 MNXM113 + 1 MNXM2	1 guanosine + 1 phosphate = 1 GMP(3-) + 1 H2O	7.21701	true	3.1.3.1;3.1.3.2;3.1.3.25;3.1.3.31;3.1.3.5;3.1.3.6;3.6.1.11	rhea:27714
MNXR389	[c]	R00352	1 MNXM12 + 1 MNXM131 + 1 MNXM3 = 1 MNXM21 + 1 MNXM46 + 1 MNXM7 + 1 MNXM9	1 CoA + 1 citrate + 1 ATP = 1 acetyl-CoA(4-) + 1 oxaloacetate + 1 ADP + 1 phosphate	-2.91638	true	2.3.3.8;4.1.3.6	rhea:21160
MNXR389	[m]	R00352	1 MNXM12 + 1 MNXM131 + 1 MNXM3 = 1 MNXM21 + 1 MNXM46 + 1 MNXM7 + 1 MNXM9	1 CoA + 1 citrate + 1 ATP = 1 acetyl-CoA(4-) + 1 oxaloacetate + 1 ADP + 1 phosphate	-2.91638	true	2.3.3.8;4.1.3.6	rhea:21160
MNXR3894	[c]	R01855	1 MNXM2 + 1 MNXM344 = 1 MNXM1 + 1 MNXM11 + 1 MNXM546	1 H2O + 1 dGTP = 1 H(+) + 1 diphosphate(3-) + 1 dGMP(2-)	-113.549	true	3.5.4.25;3.6.1.19;3.6.1.23;3.6.1.55;3.6.1.56	rhea:28362
MNXR3896	[c]	R02720	1 MNXM1 + 1 MNXM11 + 1 MNXM298 = 1 MNXM1860 + 1 MNXM2	1 H(+) + 1 diphosphate(3-) + 1 5'-xanthylate(2-) = 1 XTP + 1 H2O	-113.549	true	3.6.1.19	rhea:28610
MNXR3897	[n]	R00426	1 MNXM2 + 1 MNXM51 = 1 MNXM1 + 1 MNXM11 + 1 MNXM113	1 H2O + 1 GTP = 1 H(+) + 1 diphosphate(3-) + 1 GMP(3-)	-8.243	true	3.5.4.25;3.6.1.19;3.6.1.55;3.6.1.8;3.6.1.9	rhea:29391
MNXR3898	[c]	R01668	1 MNXM2 + 1 MNXM360 = 1 MNXM1 + 1 MNXM11 + 1 MNXM266	1 H2O + 1 dCTP = 1 H(+) + 1 diphosphate(3-) + 1 dCMP(2-)	-113.549	true	3.6.1.12;3.6.1.19	rhea:22636
MNXR3899	[n]		1 MNXM2 + 1 MNXM63 = 1 MNXM1 + 1 MNXM11 + 1 MNXM31	1 H2O + 1 CTP = 1 H(+) + 1 diphosphate(3-) + 1 CMP	0	true	3.6.1.19;3.6.1.8	rhea:27762
MNXR390	[c]	R00315	1 MNXM280 + 1 MNXM7 = 1 MNXM26 + 1 MNXM3	1 acetyl phosphate(2-) + 1 ADP = 1 acetate + 1 ATP	-6.97174	true	2.7.2.1;2.7.2.15	rhea:11352
MNXR3900	[n]		1 MNXM2 + 1 MNXM286 = 1 MNXM1 + 1 MNXM11 + 1 MNXM432	1 H2O + 1 dATP = 1 H(+) + 1 diphosphate(3-) + 1 dAMP	0	true	3.6.1.19	rhea:28334
MNXR3901	[c]	R00087	1 MNXM2 + 1 MNXM3 = 1 MNXM1 + 1 MNXM11 + 1 MNXM14	1 H2O + 1 ATP = 1 H(+) + 1 diphosphate(3-) + 1 AMP	-19.0889	true	3.6.1.8	rhea:14245
MNXR3902	[n]		1 MNXM2 + 1 MNXM394 = 1 MNXM1 + 1 MNXM11 + 1 MNXM257	1 H2O + 1 dTTP = 1 H(+) + 1 diphosphate(3-) + 1 dTMP	0	true	3.6.1.19	rhea:28534
MNXR3903	[n]	R00662	1 MNXM1 + 1 MNXM11 + 1 MNXM80 = 1 MNXM121 + 1 MNXM2	1 H(+) + 1 diphosphate(3-) + 1 UMP(2-) = 1 UTP + 1 H2O	-8.243	true	3.1.3.31;3.1.4.1;3.6.1.19;3.6.1.23;3.6.1.8;3.6.1.9	rhea:29395
MNXR3904	[n]	R00720	1 MNXM2 + 1 MNXM423 = 1 MNXM1 + 1 MNXM11 + 1 MNXM125	1 H2O + 1 ITP = 1 H(+) + 1 diphosphate(3-) + 1 IMP(2-)	-113.549	true	3.6.1.19;3.6.1.8	rhea:29399
MNXR3913	[c]		1 MNXM1 + 2 MNXM2 + 1 MNXM5613 = 1 MNXM15 + 1 MNXM32	1 H(+) + 2 H2O + 1 alpha-aminopropionitrile = 1 NH4(+) + 1 L-alanine zwitterion	0	true	3.5.5.1	seed:rxn09519
MNXR392	[c]	R00006	1 MNXM1 + 2 MNXM23 = 1 MNXM13 + 1 MNXM426	1 H(+) + 2 pyruvate = 1 CO(2) + 1 2-acetyllactate	10.53	true	2.2.1.6	rhea:20501
MNXR392	[x]	R00006	1 MNXM1 + 2 MNXM23 = 1 MNXM13 + 1 MNXM426	1 H(+) + 2 pyruvate = 1 CO(2) + 1 2-acetyllactate	10.53	true	2.2.1.6	rhea:20501
MNXR3932	[c]	R00217	1 MNXM1 + 1 MNXM46 = 1 MNXM13 + 1 MNXM23	1 H(+) + 1 oxaloacetate = 1 CO(2) + 1 pyruvate	-4.78175	true	1.1.1.38;1.1.1.40;4.1.1.3	rhea:15641
MNXR3938	[c]		1 MNXM39 + 1 MNXM86 = 1 MNXM12 + 1 MNXM159	1 formate + 1 propionyl-CoA(4-) = 1 CoA + 1 2-oxobutanoate	0	true	2.3.1;2.3.1.54	rhea:28054
MNXR3939	[c]	R00350	1 MNXM23 + 1 MNXM46 = 1 MNXM1522	1 pyruvate + 1 oxaloacetate = 1 2-hydroxy-4-oxobutane-1,2,4-tricarboxylate	5.12824	true	4.1.3.17;4.1.3.B3	rhea:28935
MNXR3940	[c]	R01398	1 MNXM1 + 1 MNXM211 + 1 MNXM9 = 1 MNXM101 + 1 MNXM138	1 H(+) + 1 L-citrulline zwitterion + 1 phosphate = 1 L-ornithinium(1+) + 1 carbamoyl phosphate(2-)	-15.05	true	2.1.3.3	rhea:19513
MNXR3940	[m]	R01398	1 MNXM1 + 1 MNXM211 + 1 MNXM9 = 1 MNXM101 + 1 MNXM138	1 H(+) + 1 L-citrulline zwitterion + 1 phosphate = 1 L-ornithinium(1+) + 1 carbamoyl phosphate(2-)	-15.05	true	2.1.3.3	rhea:19513
MNXR3940	[n]	R01398	1 MNXM1 + 1 MNXM211 + 1 MNXM9 = 1 MNXM101 + 1 MNXM138	1 H(+) + 1 L-citrulline zwitterion + 1 phosphate = 1 L-ornithinium(1+) + 1 carbamoyl phosphate(2-)	-15.05	true	2.1.3.3	rhea:19513
MNXR3946	[c]	R00410	1 MNXM154 + 1 MNXM92 = 1 MNXM133 + 1 MNXM25	1 acetoacetate + 1 succinyl-CoA(5-) = 1 acetoacetyl-CoA(4-) + 1 succinate(2-)	4.30237	true	2.8.3.5	rhea:25480
MNXR3946	[m]	R00410	1 MNXM154 + 1 MNXM92 = 1 MNXM133 + 1 MNXM25	1 acetoacetate + 1 succinyl-CoA(5-) = 1 acetoacetyl-CoA(4-) + 1 succinate(2-)	4.30237	true	2.8.3.5	rhea:25480
MNXR3953	[c]	R04988	1 MNXM1 + 1 MNXM1707 + 1 MNXM19 = 1 MNXM16 + 1 MNXM1635	1 H(+) + 1 2-methoxy-6-(all-trans-octaprenyl)phenol + 1 S-adenosyl-L-homocysteine = 1 S-adenosyl-L-methionine + 1 3-(all-trans-octaprenyl)benzene-1,2-diol	-4.35999	true	2.1.1.222;2.1.1.64	rhea:27770
MNXR3953	[m]	R04988	1 MNXM1 + 1 MNXM1707 + 1 MNXM19 = 1 MNXM16 + 1 MNXM1635	1 H(+) + 1 2-methoxy-6-(all-trans-octaprenyl)phenol + 1 S-adenosyl-L-homocysteine = 1 S-adenosyl-L-methionine + 1 3-(all-trans-octaprenyl)benzene-1,2-diol	-4.35999	true	2.1.1.222;2.1.1.64	rhea:27770
MNXR3956	[c]	R01210	1 MNXM12 + 1 MNXM238 + 1 MNXM8 = 1 MNXM10 + 1 MNXM13 + 1 MNXM470	1 CoA + 1 3-methyl-2-oxobutanoate + 1 NAD(+) = 1 NADH(2-) + 1 CO(2) + 1 isobutyryl-CoA	-10.194	true	1.2.1.25	rhea:13997
MNXR3962	[c]	R01652	1 MNXM1 + 1 MNXM1602 = 1 MNXM13 + 1 MNXM404	1 H(+) + 1 (2S)-2-isopropyl-3-oxosuccinate(2-) = 1 CO(2) + 1 4-methyl-2-oxopentanoate	-1.84176	true	1.1.1.85	rhea:25078
MNXR3962	[m]	R01652	1 MNXM1 + 1 MNXM1602 = 1 MNXM13 + 1 MNXM404	1 H(+) + 1 (2S)-2-isopropyl-3-oxosuccinate(2-) = 1 CO(2) + 1 4-methyl-2-oxopentanoate	-1.84176	true	1.1.1.85	rhea:25078
MNXR3967	[c]	R00965	1 MNXM1 + 1 MNXM519 = 1 MNXM13 + 1 MNXM80	1 H(+) + 1 orotidine 5'-phosphate(3-) = 1 CO(2) + 1 UMP(2-)	1.77237	true	4.1.1.23	rhea:11596
MNXR3967	[m]	R00965	1 MNXM1 + 1 MNXM519 = 1 MNXM13 + 1 MNXM80	1 H(+) + 1 orotidine 5'-phosphate(3-) = 1 CO(2) + 1 UMP(2-)	1.77237	true	4.1.1.23	rhea:11596
MNXR39679	[c]	R02918	1 MNXM1 + 1 MNXM11 + 1 MNXM14 + 1 MNXM89822 = 1 MNXM3 + 1 MNXM76 + 1 MNXM90668	1 H(+) + 1 diphosphate(3-) + 1 AMP + 1 L-tyrosyl-tRNA(Tyr) = 1 ATP + 1 L-tyrosine zwitterion + 1 tRNA(Tyr)	-115.056	true	6.1.1.1	rhea:10220
MNXR39683	[c]	R04780	1 MNXM2 + 1 MNXM417 = 1 MNXM89621 + 1 MNXM9	1 H2O + 1 D-fructofuranose 1,6-bisphosphate(4-) = 1 beta-D-fructofuranose 6-phosphate(2-) + 1 phosphate	-2.317	true	3.1.3.11	rhea:11064
MNXR39686	[c]	R03038	1 MNXM1 + 1 MNXM11 + 1 MNXM14 + 1 MNXM89815 = 1 MNXM3 + 1 MNXM32 + 1 MNXM89576	1 H(+) + 1 diphosphate(3-) + 1 AMP + 1 Ala-tRNA(Ala) = 1 ATP + 1 L-alanine zwitterion + 1 tRNA(Ala)	-71.2913	false	6.1.1.7	rhea:12540
MNXR39690	[c]	R02073	1 MNXM1 + 1 MNXM417 + 1 MNXM9 = 1 MNXM11 + 1 MNXM89621	1 H(+) + 1 D-fructofuranose 1,6-bisphosphate(4-) + 1 phosphate = 1 diphosphate(3-) + 1 beta-D-fructofuranose 6-phosphate(2-)	-3.074	true	2.7.1.90	rhea:13613
MNXR39691	[c]	R03661	1 MNXM1 + 1 MNXM11 + 1 MNXM14 + 1 MNXM247 = 1 MNXM114 + 1 MNXM3 + 1 MNXM90667	1 H(+) + 1 diphosphate(3-) + 1 AMP + 1 L-prolyl-tRNA(Pro) = 1 L-proline + 1 ATP + 1 tRNA(Pro)	-92.5836	true	6.1.1.15	rhea:14305
MNXR39694	[c]	R04779	1 MNXM1 + 1 MNXM417 + 1 MNXM7 = 1 MNXM3 + 1 MNXM89621	1 H(+) + 1 D-fructofuranose 1,6-bisphosphate(4-) + 1 ADP = 1 ATP + 1 beta-D-fructofuranose 6-phosphate(2-)	-4.5	true	2.7.1.11	rhea:16109
MNXR39708	[c]	R01099	1 MNXM4 + 1 MNXM89602 = 1 MNXM22 + 1 MNXM4548	1 O2 + 1 D-galactopyranose = 1 hydrogen peroxide + 1 D-galacto-hexodialdose	-26.44	true	1.1.3.9	rhea:24160
MNXR39729	[c]		1 MNXM2 + 1 MNXM50 = 2 MNXM1 + 1 MNXM80 + 1 MNXM89588	1 H2O + 1 UDP-D-glucose(2-) = 2 H(+) + 1 UMP(2-) + 1 alpha-D-glucose 1-phosphate(2-)	0	true	3.6.1.45;3.6.1.9	rhea:29555
MNXR39748	[c]	R10089	1 MNXM1 + 1 MNXM161 + 3 MNXM2 + 1 MNXM89557 + 1 MNXM9 = 1 MNXM116 + 1 MNXM37 + 1 MNXM74	1 H(+) + 1 pyridoxal 5'-phosphate + 3 H2O + 1 L-glutamate + 1 phosphate = 1 D-ribose 5-phosphate + 1 L-glutamine zwitterion + 1 D-glyceraldehyde 3-phosphate	0	true	4.3.3.6	rhea:31507
MNXR39764	[c]		1 MNXM4 + 2 MNXM90394 = 2 MNXM4617	1 O2 + 2 4-imidazolone-5-propionate = 2 hydantoin-5-propionate	0	true	1.2.3.1	seed:rxn00050
MNXR3985	[c]	R00671	1 MNXM101 = 1 MNXM114 + 1 MNXM15	1 L-ornithinium(1+) = 1 L-proline + 1 NH4(+)	-2.01999	true	4.3.1.12	rhea:24368
MNXR3985	[m]	R00671	1 MNXM101 = 1 MNXM114 + 1 MNXM15	1 L-ornithinium(1+) = 1 L-proline + 1 NH4(+)	-2.01999	true	4.3.1.12	rhea:24368
MNXR3986	[c]	R00670	1 MNXM1 + 1 MNXM101 = 1 MNXM118 + 1 MNXM13	1 H(+) + 1 L-ornithinium(1+) = 1 putrescine + 1 CO(2)	-3.71412	true	4.1.1.17	rhea:22964
MNXR3998	[c]	R00522	1 MNXM1 + 1 MNXM291 = 1 MNXM13 + 1 MNXM39	1 H(+) + 1 oxalate(2-) = 1 CO(2) + 1 formate	-4.27177	true	4.1.1.2	rhea:16509
MNXR40035	[c]		1 MNXM89689 = 1 MNXM1148	1 ornithinium(1+) = 1 D-ornithinium(1+)	0	true	5.1.1.10;5.1.1.12;5.1.1.9	seed:rxn00472
MNXR4004	[c]	R00272	1 MNXM1 + 1 MNXM20 = 1 MNXM13 + 1 MNXM172	1 H(+) + 1 2-oxoglutarate = 1 CO(2) + 1 4-oxobutanoate	-2.14177	true	4.1.1.71	rhea:10524
MNXR4008	[c]	R02991	1 MNXM2 + 1 MNXM829 = 1 MNXM1 + 1 MNXM716	1 H2O + 1 5-oxo-4,5-dihydro-2-furylacetate = 1 H(+) + 1 3-oxoadipate	-4.46124	true	3.1.1.24	rhea:10184
MNXR4009	[c]	R02401	2 MNXM1 + 1 MNXM10 + 1 MNXM1021 = 1 MNXM1410 + 1 MNXM2 + 1 MNXM8	2 H(+) + 1 NADH(2-) + 1 glutarate(2-) = 1 5-oxopentanoate + 1 H2O + 1 NAD(+)	-13.7294	true	1.2.1.20	rhea:12064
MNXR4021	[c]	R03090	1 MNXM2 + 1 MNXM2926 + 1 MNXM5 = 1 MNXM1 + 1 MNXM358 + 1 MNXM4 + 1 MNXM6	1 H2O + 1 2-hydroxy-17beta-estradiol + 1 NADP(+) = 1 H(+) + 1 17beta-estradiol + 1 O2 + 1 NADPH	-95.8267	true	1.14.14.1	kegg:R03090
MNXR4062	[c]	R01248	1 MNXM1 + 1 MNXM1 + 1 MNXM10 + 1 MNXM301 = 1 MNXM114 + 1 MNXM8	1 H(+) + 1 H(+) + 1 NADH(2-) + 1 (S)-1-pyrroline-5-carboxylate = 1 L-proline + 1 NAD(+)	-0.99	true	1.5.1.2;1.5.99.8	kegg:R01248
MNXR4062	[m]	R01248	1 MNXM1 + 1 MNXM1 + 1 MNXM10 + 1 MNXM301 = 1 MNXM114 + 1 MNXM8	1 H(+) + 1 H(+) + 1 NADH(2-) + 1 (S)-1-pyrroline-5-carboxylate = 1 L-proline + 1 NAD(+)	-0.99	true	1.5.1.2;1.5.99.8	kegg:R01248
MNXR4073	[c]	R02539	1 MNXM11 + 1 MNXM14 + 1 MNXM502 = 1 MNXM12 + 1 MNXM3 + 1 MNXM497	1 diphosphate(3-) + 1 AMP + 1 phenylacetyl-CoA(4-) = 1 CoA + 1 ATP + 1 phenylacetate	-12.7118	true	6.2.1.30	rhea:20956
MNXR4073	[m]	R02539	1 MNXM11 + 1 MNXM14 + 1 MNXM502 = 1 MNXM12 + 1 MNXM3 + 1 MNXM497	1 diphosphate(3-) + 1 AMP + 1 phenylacetyl-CoA(4-) = 1 CoA + 1 ATP + 1 phenylacetate	-12.7118	true	6.2.1.30	rhea:20956
MNXR4088	[c]	R02473	1 MNXM1 + 1 MNXM11 + 1 MNXM14 + 1 MNXM364 = 1 MNXM144 + 1 MNXM3 + 1 MNXM593	1 H(+) + 1 diphosphate(3-) + 1 AMP + 1 (R)-pantothenate = 1 beta-alanine zwitterion + 1 ATP + 1 (R)-pantoate	-18.6259	true	6.3.2.1	rhea:10912
MNXR4112	[c]	R00344	1 MNXM23 + 1 MNXM3 + 1 MNXM60 = 1 MNXM1 + 1 MNXM46 + 1 MNXM7 + 1 MNXM9	1 pyruvate + 1 ATP + 1 bicarbonate = 1 H(+) + 1 oxaloacetate + 1 ADP + 1 phosphate	-1.36993	true	6.4.1.1	rhea:20844
MNXR4112	[m]	R00344	1 MNXM23 + 1 MNXM3 + 1 MNXM60 = 1 MNXM1 + 1 MNXM46 + 1 MNXM7 + 1 MNXM9	1 pyruvate + 1 ATP + 1 bicarbonate = 1 H(+) + 1 oxaloacetate + 1 ADP + 1 phosphate	-1.36993	true	6.4.1.1	rhea:20844
MNXR4113	[c]	R05181	1 MNXM1 + 1 MNXM1588 + 1 MNXM19 = 1 MNXM1441 + 1 MNXM16	1 H(+) + 1 precorrin-5 + 1 S-adenosyl-L-homocysteine = 1 precorrin-4 + 1 S-adenosyl-L-methionine	-43.35	true	2.1.1.133	rhea:22012
MNXR4115	[c]	R03948	1 MNXM1 + 1 MNXM1290 + 1 MNXM19 = 1 MNXM16 + 1 MNXM672	1 H(+) + 1 precorrin-3A(7-) + 1 S-adenosyl-L-homocysteine = 1 S-adenosyl-L-methionine + 1 precorrin-2(7-)	-19.76	true	2.1.1.130	rhea:16841
MNXR4116	[c]	R05150	3 MNXM1 + 1 MNXM1496 + 1 MNXM6 = 1 MNXM1497 + 1 MNXM5	3 H(+) + 1 precorrin-6A + 1 NADPH = 1 precorrin-6B + 1 NADP(+)	-17.8666	false	1.3.1.54	rhea:23408
MNXR4117	[c]	R05149	3 MNXM1 + 1 MNXM13 + 1 MNXM1589 + 2 MNXM19 = 1 MNXM1497 + 2 MNXM16	3 H(+) + 1 CO(2) + 1 precorrin-8X(7-) + 2 S-adenosyl-L-homocysteine = 1 precorrin-6B + 2 S-adenosyl-L-methionine	-36.0371	true	2.1.1.132	rhea:17477
MNXR4118	[c]	R05177	1 MNXM1 + 1 MNXM1589 = 1 MNXM1279	1 H(+) + 1 precorrin-8X(7-) = 1 hydrogenobyrinate(6-)	49.1888	false	5.4.1.2	rhea:22512
MNXR4119	[c]	R01631	2 MNXM1 + 1 MNXM1134 = 1 MNXM204 + 1 MNXM4	2 H(+) + 1 3-carboxy-cis,cis-muconate(3-) = 1 3,4-dihydroxybenzoate + 1 O2	-98.7606	true	1.13.11.3	rhea:10084
MNXR41217	[c]		1 MNXM2171 + 1 MNXM89689 = 1 MNXM2308 + 1 MNXM70	1 1-guanidino-1-deoxy-scyllo-inositol 4-phosphate(1-) + 1 ornithinium(1+) = 1 1-ammonio-1-deoxy-scyllo-inositol 4-phosphate(1-) + 1 L-argininium(1+)	0	true	2.1.4.2	seed:rxn02488
MNXR4134	[c]		1 MNXM1 + 1 MNXM1024 + 1 MNXM23 = 1 MNXM13 + 1 MNXM4815	1 H(+) + 1 lipoamide + 1 pyruvate = 1 CO(2) + 1 S-acetyldihydrolipoamide	0	true	1.2.4.1	seed:rxn01242
MNXR4138	[c]	R00278	1 MNXM4 + 1 MNXM454 = 1 MNXM161 + 1 MNXM22	1 O2 + 1 pyridoxine 5'-phosphate(2-) = 1 pyridoxal 5'-phosphate + 1 hydrogen peroxide	-27.99	true	1.4.3.5	rhea:15149
MNXR4138	[n]	R00278	1 MNXM4 + 1 MNXM454 = 1 MNXM161 + 1 MNXM22	1 O2 + 1 pyridoxine 5'-phosphate(2-) = 1 pyridoxal 5'-phosphate + 1 hydrogen peroxide	-27.99	true	1.4.3.5	rhea:15149
MNXR4149	[c]	R02613	1 MNXM2 + 1 MNXM4 + 1 MNXM660 = 1 MNXM15 + 1 MNXM22 + 1 MNXM473	1 H2O + 1 O2 + 1 phenylethylamine = 1 NH4(+) + 1 hydrogen peroxide + 1 phenylacetaldehyde	-23.963	true	1.4.3.21;1.4.3.22;1.4.3.4;1.4.3.6	rhea:25265
MNXR4149	[m]	R02613	1 MNXM2 + 1 MNXM4 + 1 MNXM660 = 1 MNXM15 + 1 MNXM22 + 1 MNXM473	1 H2O + 1 O2 + 1 phenylethylamine = 1 NH4(+) + 1 hydrogen peroxide + 1 phenylacetaldehyde	-23.963	true	1.4.3.21;1.4.3.22;1.4.3.4;1.4.3.6	rhea:25265
MNXR41491	[c]		1 MNXM1 + 1 MNXM90601 = 1 MNXM1211 + 1 MNXM2	1 H(+) + 1 4-carboxylato-2-hydroxyhexa-2,4-dienedioate(3-) = 1 2-oxo-2H-pyran-4,6-dicarboxylate + 1 H2O	0	true	3.1.1.57	seed:rxn02980
MNXR4160	[c]	R04210	1 MNXM1 + 1 MNXM10 + 1 MNXM1514 = 1 MNXM1407 + 1 MNXM8	1 H(+) + 1 NADH(2-) + 1 (R)-3-hydroxy-2-oxo-4-(phosphonatoooxy)butanoate = 1 4-O-phosphonato-D-erythronate(3-) + 1 NAD(+)	3.54181	true	1.1.1.290	rhea:18829
MNXR4166	[c]	R02056	1 MNXM1 + 1 MNXM19 + 1 MNXM2710 = 1 MNXM115 + 1 MNXM16	1 H(+) + 1 S-adenosyl-L-homocysteine + 1 phosphatidyl-N-methylethanolamine zwitterion = 1 phosphatidylethanolamine zwitterion + 1 S-adenosyl-L-methionine	-36.9523	true	2.1.1.17	rhea:11164
MNXR4167	[c]		3 MNXM1 + 3 MNXM19 + 1 MNXM2028 = 3 MNXM16 + 1 MNXM1850	3 H(+) + 3 S-adenosyl-L-homocysteine + 1 Phosphatidylcholine (homo sapiens) = 3 S-adenosyl-L-methionine + 1 phosphatidylethanolamine (homo sapiens)	0	true	2.1.1.17	bigg:PETOHMm_hs
MNXR4173	[c]	R03236	1 MNXM1 + 1 MNXM1324 + 1 MNXM7 = 1 MNXM3 + 1 MNXM795	1 H(+) + 1 D-tagatose 1,6-bisphosphate + 1 ADP = 1 ATP + 1 D-tagatofuranose 6-phosphate(2-)	-17.3123	true	2.7.1.11;2.7.1.144;2.7.1.56	rhea:12420
MNXR4175	[c]	R00212	1 MNXM12 + 1 MNXM23 = 1 MNXM21 + 1 MNXM39	1 CoA + 1 pyruvate = 1 acetyl-CoA(4-) + 1 formate	4.83002	true	1.97.1.4;2.3.1.54	rhea:11844
MNXR4175	[n]	R00212	1 MNXM12 + 1 MNXM23 = 1 MNXM21 + 1 MNXM39	1 CoA + 1 pyruvate = 1 acetyl-CoA(4-) + 1 formate	4.83002	true	1.97.1.4;2.3.1.54	rhea:11844
MNXR4183	[c]	R02060	1 MNXM969 = 1 MNXM370	1 alpha-D-glucosamine 1-phosphate(1-) = 1 2-ammonio-2-deoxy-D-glucopyranose 6-phosphate(1-)	0	true	5.4.2.10	rhea:23424
MNXR4183	[n]	R02060	1 MNXM969 = 1 MNXM370	1 alpha-D-glucosamine 1-phosphate(1-) = 1 2-ammonio-2-deoxy-D-glucopyranose 6-phosphate(1-)	0	true	5.4.2.10	rhea:23424
MNXR4184	[c]	R01513	1 MNXM1 + 1 MNXM10 + 1 MNXM541 = 1 MNXM126 + 1 MNXM8	1 H(+) + 1 NADH(2-) + 1 3-phospho-hydroxypyruvate = 1 3-phospho-D-glycerate + 1 NAD(+)	1.03186	true	1.1.1.95	rhea:12641
MNXR4184	[m]	R01513	1 MNXM1 + 1 MNXM10 + 1 MNXM541 = 1 MNXM126 + 1 MNXM8	1 H(+) + 1 NADH(2-) + 1 3-phospho-hydroxypyruvate = 1 3-phospho-D-glycerate + 1 NAD(+)	1.03186	true	1.1.1.95	rhea:12641
MNXR4189	[c]	R01512	1 MNXM261 + 1 MNXM7 = 1 MNXM126 + 1 MNXM3	1 3-phosphonato-D-glyceroyl phosphate(4-) + 1 ADP = 1 3-phospho-D-glycerate + 1 ATP	-7.51001	true	2.7.2.3	rhea:14801
MNXR4190	[c]	R02035	1 MNXM2 + 1 MNXM429 = 1 MNXM1 + 1 MNXM325	1 H2O + 1 6-O-phosphono-D-glucono-1,5-lactone = 1 H(+) + 1 6-phosphonatooxy-D-gluconate	-7.35544	true	3.1.1.31	rhea:12556
MNXR4191	[c]	R02034	1 MNXM1 + 1 MNXM1218 + 1 MNXM6 = 1 MNXM325 + 1 MNXM5	1 H(+) + 1 6-phospho-2-dehydro-D-gluconate(3-) + 1 NADPH = 1 6-phosphonatooxy-D-gluconate + 1 NADP(+)	-6.72931	true	1.1.1.43	rhea:16817
MNXR4193	[c]	R01334	1 MNXM2 + 1 MNXM2074 = 1 MNXM222 + 1 MNXM9	1 H2O + 1 2-phosphonatoglycolate(3-) = 1 glycolate + 1 phosphate	4.5452	true	3.1.3.18	rhea:14369
MNXR4195	[c]	R01518	1 MNXM126 = 1 MNXM275	1 3-phospho-D-glycerate = 1 2-phospho-D-glycerate	-1.32001	true	5.4.2.1;5.4.2.4	rhea:15901
MNXR4195	[m]	R01518	1 MNXM126 = 1 MNXM275	1 3-phospho-D-glycerate = 1 2-phospho-D-glycerate	-1.32001	true	5.4.2.1;5.4.2.4	rhea:15901
MNXR4244	[c]	R07211	1 MNXM146 + 1 MNXM4 + 1 MNXM97 = 1 MNXM380 + 1 MNXM76	1 5,6,7,8-tetrahydrobiopterin + 1 O2 + 1 L-phenylalanine = 1 4a-hydroxytetrahydrobiopterin + 1 L-tyrosine zwitterion	-102.59	true	1.14.16.1	rhea:20273
MNXR4257	[c]		1 MNXM1 + 1 MNXM97 = 1 MNXM13 + 1 MNXM660	1 H(+) + 1 L-phenylalanine = 1 CO(2) + 1 phenylethylamine	0	true	4.1.1.28;4.1.1.53	rhea:19717
MNXR4258	[c]	R05722	1 MNXM13 + 1 MNXM25 + 1 MNXM938 = 1 MNXM20 + 1 MNXM4 + 1 MNXM931	1 CO(2) + 1 succinate(2-) + 1 2-hydroxyphytanoyl-CoA(4-) = 1 2-oxoglutarate + 1 O2 + 1 phytanoyl-CoA(4-)	-109.62	true	1.14.11.18	rhea:16065
MNXR432	[c]		1 MNXM22 + 1 MNXM654 = 1 MNXM224 + 1 MNXM4	1 hydrogen peroxide + 1 trans-tetradec-2-enoyl-CoA = 1 myristoyl-CoA(4-) + 1 O2	0	true	1.3.3.6	seed:rxn09477
MNXR4351	[c]	R01818	1 MNXM721 = 1 MNXM427	1 alpha-D-mannose 1-phosphate(2-) = 1 D-mannopyranose 6-phosphate(2-)	0	true	5.4.2.8	rhea:11140
MNXR4360	[c]	R02294	1 MNXM1 + 1 MNXM216 + 1 MNXM295 = 1 MNXM1115 + 1 MNXM9	1 H(+) + 1 nicotinamide + 1 alpha-D-ribose 1-phosphate(2-) = 1 beta-nicotinamide D-riboside + 1 phosphate	0	true	2.4.2.1	kegg:R02294
MNXR4362	[c]	R03018	1 MNXM1 + 1 MNXM415 + 1 MNXM7 = 1 MNXM3 + 1 MNXM364	1 H(+) + 1 (R)-4'-phosphopantothenate + 1 ADP = 1 ATP + 1 (R)-pantothenate	-16.0641	true	2.7.1.33	rhea:16373
MNXR437	[c]	R00669	1 MNXM2 + 1 MNXM817 = 1 MNXM101 + 1 MNXM26	1 H2O + 1 N(2)-acetyl-L-ornithine zwitterion = 1 L-ornithinium(1+) + 1 acetate	-2.60711	true	3.5.1.14;3.5.1.16	rhea:15941
MNXR437	[m]	R00669	1 MNXM2 + 1 MNXM817 = 1 MNXM101 + 1 MNXM26	1 H2O + 1 N(2)-acetyl-L-ornithine zwitterion = 1 L-ornithinium(1+) + 1 acetate	-2.60711	true	3.5.1.14;3.5.1.16	rhea:15941
MNXR4372	[n]	R00207	1 MNXM1 + 1 MNXM23 + 1 MNXM4 + 1 MNXM9 = 1 MNXM13 + 1 MNXM22 + 1 MNXM280	1 H(+) + 1 pyruvate + 1 O2 + 1 phosphate = 1 CO(2) + 1 hydrogen peroxide + 1 acetyl phosphate(2-)	-46.2359	true	1.2.3.3	rhea:20848
MNXR4373	[c]	R00004	1 MNXM1 + 2 MNXM9 = 1 MNXM11 + 1 MNXM2	1 H(+) + 2 phosphate = 1 diphosphate(3-) + 1 H2O	4.14697	true	3.6.1.1	rhea:24576
MNXR4374	[c]		1 MNXM2 + 1 MNXM332 = 1 MNXM1 + 1 MNXM11 + 1 MNXM9	1 H2O + 1 triphosphate(4-) = 1 H(+) + 1 diphosphate(3-) + 1 phosphate	0	true	3.6.1.1;3.6.1.25	rhea:14157
MNXR4374	[n]		1 MNXM2 + 1 MNXM332 = 1 MNXM1 + 1 MNXM11 + 1 MNXM9	1 H2O + 1 triphosphate(4-) = 1 H(+) + 1 diphosphate(3-) + 1 phosphate	0	true	3.6.1.1;3.6.1.25	rhea:14157
MNXR4375	[c]	R01353	1 MNXM3 + 1 MNXM356 = 1 MNXM1499 + 1 MNXM7	1 ATP + 1 propionate = 1 propanoyl phosphate + 1 ADP	9.70831	true	2.7.2.1;2.7.2.15	rhea:23148
MNXR4380	[c]	R00036	1 MNXM1 + 2 MNXM2 + 1 MNXM554 = 2 MNXM405	1 H(+) + 2 H2O + 1 porphobilinogen(1-) = 2 5-aminolevulinate	-33.7081	true	4.2.1.24	rhea:24064
MNXR4381	[c]	R00345	1 MNXM1 + 1 MNXM46 + 1 MNXM9 = 1 MNXM13 + 1 MNXM2 + 1 MNXM73	1 H(+) + 1 oxaloacetate + 1 phosphate = 1 CO(2) + 1 H2O + 1 phosphoenolpyruvate	-0.864105	true	4.1.1.31	rhea:23072
MNXR4382	[c]	R03269	1 MNXM1 + 1 MNXM483 = 1 MNXM13 + 1 MNXM373	1 H(+) + 1 N-[(R)-4-phosphonatopantothenoyl]-L-cysteinate = 1 CO(2) + 1 D-pantetheine 4'-phosphate	-1.21768	true	4.1.1.36	rhea:16793
MNXR4383	[c]	R00341	1 MNXM13 + 1 MNXM7 + 1 MNXM73 = 1 MNXM3 + 1 MNXM46	1 CO(2) + 1 ADP + 1 phosphoenolpyruvate = 1 ATP + 1 oxaloacetate	-7.01587	true	4.1.1.49	rhea:18617
MNXR4383	[m]	R00341	1 MNXM13 + 1 MNXM7 + 1 MNXM73 = 1 MNXM3 + 1 MNXM46	1 CO(2) + 1 ADP + 1 phosphoenolpyruvate = 1 ATP + 1 oxaloacetate	-7.01587	true	4.1.1.49	rhea:18617
MNXR4384	[c]	R01859	1 MNXM1 + 1 MNXM190 + 1 MNXM7 + 1 MNXM9 = 1 MNXM3 + 1 MNXM60 + 1 MNXM86	1 H(+) + 1 (S)-methylmalonyl-CoA(5-) + 1 ADP + 1 phosphate = 1 ATP + 1 bicarbonate + 1 propionyl-CoA(4-)	-6.18225	true	6.4.1.3	rhea:23720
MNXR4384	[m]	R01859	1 MNXM1 + 1 MNXM190 + 1 MNXM7 + 1 MNXM9 = 1 MNXM3 + 1 MNXM60 + 1 MNXM86	1 H(+) + 1 (S)-methylmalonyl-CoA(5-) + 1 ADP + 1 phosphate = 1 ATP + 1 bicarbonate + 1 propionyl-CoA(4-)	-6.18225	true	6.4.1.3	rhea:23720
MNXR4389	[c]	R00206	1 MNXM23 + 1 MNXM3 + 1 MNXM9 = 1 MNXM1 + 1 MNXM11 + 1 MNXM14 + 1 MNXM73	1 pyruvate + 1 ATP + 1 phosphate = 1 H(+) + 1 diphosphate(3-) + 1 AMP + 1 phosphoenolpyruvate	-13.7241	true	2.7.9.1	rhea:10756
MNXR43933	[c]		1 MNXM2 = 1 MNXM90200	1 H2O = 1 aldehydo-D-galactose	0	false	3.2.1.22;3.2.1.23	seed:rxn07011
MNXR4395	[c]	R01057	1 MNXM295 = 1 MNXM116	1 alpha-D-ribose 1-phosphate(2-) = 1 D-ribose 5-phosphate	-1.92999	true	5.4.2.2;5.4.2.7	rhea:18793
MNXR4400	[c]	R04231	1 MNXM415 + 1 MNXM55 + 1 MNXM63 = 1 MNXM1 + 1 MNXM11 + 1 MNXM31 + 1 MNXM483	1 (R)-4'-phosphopantothenate + 1 L-cysteine zwitterion + 1 CTP = 1 H(+) + 1 diphosphate(3-) + 1 CMP + 1 N-[(R)-4-phosphonatopantothenoyl]-L-cysteinate	-115.266	true	6.3.2.5	rhea:19397
MNXR4402	[c]	R01728	1 MNXM503 + 1 MNXM8 = 1 MNXM10 + 1 MNXM13 + 1 MNXM153	1 prephenate + 1 NAD(+) = 1 NADH(2-) + 1 CO(2) + 1 3-(4-hydroxyphenyl)pyruvate	-17.55	true	1.3.1.12;1.3.1.43;1.3.1.52	rhea:13869
MNXR4402	[m]	R01728	1 MNXM503 + 1 MNXM8 = 1 MNXM10 + 1 MNXM13 + 1 MNXM153	1 prephenate + 1 NAD(+) = 1 NADH(2-) + 1 CO(2) + 1 3-(4-hydroxyphenyl)pyruvate	-17.55	true	1.3.1.12;1.3.1.43;1.3.1.52	rhea:13869
MNXR4403	[c]	R01730	1 MNXM13 + 1 MNXM153 + 1 MNXM6 = 1 MNXM5 + 1 MNXM503	1 CO(2) + 1 3-(4-hydroxyphenyl)pyruvate + 1 NADPH = 1 NADP(+) + 1 prephenate	-18.7983	true	1.3.1.13;1.3.1.43	rhea:21640
MNXR4404	[c]	R01373	1 MNXM1 + 1 MNXM503 = 1 MNXM13 + 1 MNXM2 + 1 MNXM210	1 H(+) + 1 prephenate = 1 CO(2) + 1 H2O + 1 keto-phenylpyruvate	-27.8188	true	1.3.1.12;4.2.1.51;4.2.1.91	rhea:21648
MNXR4404	[m]	R01373	1 MNXM1 + 1 MNXM503 = 1 MNXM13 + 1 MNXM2 + 1 MNXM210	1 H(+) + 1 prephenate = 1 CO(2) + 1 H2O + 1 keto-phenylpyruvate	-27.8188	true	1.3.1.12;4.2.1.51;4.2.1.91	rhea:21648
MNXR4410	[c]	R06782	1 MNXM1 + 1 MNXM10 + 1 MNXM1403 + 1 MNXM4 = 1 MNXM1636 + 1 MNXM8	1 H(+) + 1 NADH(2-) + 1 3-phenylpropionate + 1 O2 = 1 3-(cis-5,6-dihydroxycyclohexa-1,3-dienyl)propanoate + 1 NAD(+)	-76.5218	true	1.14.12.19	rhea:20357
MNXR4410	[m]	R06782	1 MNXM1 + 1 MNXM10 + 1 MNXM1403 + 1 MNXM4 = 1 MNXM1636 + 1 MNXM8	1 H(+) + 1 NADH(2-) + 1 3-phenylpropionate + 1 O2 = 1 3-(cis-5,6-dihydroxycyclohexa-1,3-dienyl)propanoate + 1 NAD(+)	-76.5218	true	1.14.12.19	rhea:20357
MNXR4414	[c]	R00199	1 MNXM2 + 1 MNXM23 + 1 MNXM3 = 2 MNXM1 + 1 MNXM14 + 1 MNXM73 + 1 MNXM9	1 H2O + 1 pyruvate + 1 ATP = 2 H(+) + 1 AMP + 1 phosphoenolpyruvate + 1 phosphate	-9.57715	true	2.7.9.2	rhea:11364
MNXR442	[c]		1 MNXM162 = 1 MNXM131	1 D-threo-isocitrate(3-) = 1 citrate	0	true	4.2.1.3	metacyc:RXN-14047
MNXR4422	[c]	R03509	1 MNXM1489 = 1 MNXM1455	1 N-(5-phosphonato-beta-D-ribosyl)anthranilate = 1 1-(2-carboxylatophenylamino)-1-deoxy-D-ribulose 5-phosphate(3-)	0.62	true	5.3.1.24	rhea:21540
MNXR4422	[m]	R03509	1 MNXM1489 = 1 MNXM1455	1 N-(5-phosphonato-beta-D-ribosyl)anthranilate = 1 1-(2-carboxylatophenylamino)-1-deoxy-D-ribulose 5-phosphate(3-)	0.62	true	5.3.1.24	rhea:21540
MNXR4424	[c]	R04037	1 MNXM1397 = 1 MNXM1515 + 1 MNXM2	1 1-(5-phospho-D-ribosyl)-5-[(5-phospho-D-ribosylamino)methylideneamino]imidazole-4-carboxamide(4-) = 1 1-(5-phosphoribosyl)-5'-AMP + 1 H2O	49.466	true	3.5.4.19	rhea:20049
MNXR4424	[m]	R04037	1 MNXM1397 = 1 MNXM1515 + 1 MNXM2	1 1-(5-phospho-D-ribosyl)-5-[(5-phospho-D-ribosylamino)methylideneamino]imidazole-4-carboxamide(4-) = 1 1-(5-phosphoribosyl)-5'-AMP + 1 H2O	49.466	true	3.5.4.19	rhea:20049
MNXR4425	[c]	R04591	1 MNXM1 + 1 MNXM607 + 1 MNXM7 + 1 MNXM9 = 1 MNXM3 + 1 MNXM42 + 1 MNXM507	1 H(+) + 1 (2S)-2-[5-amino-1-(5-O-phosphonato-beta-D-ribosyl)imidazole-4-carboxamido]succinate + 1 ADP + 1 phosphate = 1 ATP + 1 L-aspartate(1-) + 1 5-amino-1-(5-phosphonato-D-ribosyl)imidazole-4-carboxylate	-7.65832	false	6.3.2.6	rhea:22628
MNXR4425	[m]	R04591	1 MNXM1 + 1 MNXM607 + 1 MNXM7 + 1 MNXM9 = 1 MNXM3 + 1 MNXM42 + 1 MNXM507	1 H(+) + 1 (2S)-2-[5-amino-1-(5-O-phosphonato-beta-D-ribosyl)imidazole-4-carboxamido]succinate + 1 ADP + 1 phosphate = 1 ATP + 1 L-aspartate(1-) + 1 5-amino-1-(5-phosphonato-D-ribosyl)imidazole-4-carboxylate	-7.65832	false	6.3.2.6	rhea:22628
MNXR4426	[c]	R04035	1 MNXM1 + 1 MNXM11 + 1 MNXM1515 = 1 MNXM1351 + 1 MNXM2	1 H(+) + 1 diphosphate(3-) + 1 1-(5-phosphoribosyl)-5'-AMP = 1 1-(5-phospho-D-ribosyl)-ATP + 1 H2O	-124.327	true	3.6.1.31	rhea:22828
MNXR4427	[n]		2 MNXM2 + 1 MNXM56 = 1 MNXM157 + 1 MNXM22	2 H2O + 1 formaldehyde = 1 methanol + 1 hydrogen peroxide	0	true	1.11.1.21;1.11.1.6;1.11.1.7	rhea:30691
MNXR443	[c]	R01325	1 MNXM2 + 1 MNXM813 = 1 MNXM131	1 H2O + 1 cis-aconitate(3-) = 1 citrate	3.353	true	4.2.1.3;4.2.1.4	rhea:10228
MNXR443	[m]	R01325	1 MNXM2 + 1 MNXM813 = 1 MNXM131	1 H2O + 1 cis-aconitate(3-) = 1 citrate	3.353	true	4.2.1.3;4.2.1.4	rhea:10228
MNXR4439	[c]	R04640	1 MNXM1397 = 1 MNXM1408	1 1-(5-phospho-D-ribosyl)-5-[(5-phospho-D-ribosylamino)methylideneamino]imidazole-4-carboxamide(4-) = 1 5-[(5-phospho-1-deoxy-D-ribulos-1-ylimino)methylamino]-1-(5-phospho-D-ribosyl)imidazole-4-carboxamide	0.62	true	5.3.1.16	rhea:15469
MNXR4439	[m]	R04640	1 MNXM1397 = 1 MNXM1408	1 1-(5-phospho-D-ribosyl)-5-[(5-phospho-D-ribosylamino)methylideneamino]imidazole-4-carboxamide(4-) = 1 5-[(5-phospho-1-deoxy-D-ribulos-1-ylimino)methylamino]-1-(5-phospho-D-ribosyl)imidazole-4-carboxamide	0.62	true	5.3.1.16	rhea:15469
MNXR444	[c]		1 MNXM2 + 1 MNXM813 = 1 MNXM162	1 H2O + 1 cis-aconitate(3-) = 1 D-threo-isocitrate(3-)	0	true	4.2.1.3	metacyc:ACONITATEHYDR-RXN
MNXR4440	[c]		1 MNXM13 + 1 MNXM25 + 1 MNXM805 = 1 MNXM114 + 1 MNXM20 + 1 MNXM4	1 CO(2) + 1 succinate(2-) + 1 trans-4-hydroxy-L-proline zwitterion = 1 L-proline + 1 2-oxoglutarate + 1 O2	0	true	1.14.11;1.14.11.2	metacyc:RXN490-3641
MNXR4458	[c]	R03045	1 MNXM2 + 1 MNXM650 = 1 MNXM1263	1 H2O + 1 acryloyl-CoA(4-) = 1 3-hydroxypropanoyl-CoA(4-)	-0.307007	true	4.2.1.116;4.2.1.17	rhea:26518
MNXR4464	[c]	R03460	1 MNXM1265 + 1 MNXM73 = 1 MNXM1365 + 1 MNXM9	1 3-phosphoshikimate + 1 phosphoenolpyruvate = 1 5-O-(1-carboxylatovinyl)-3-phosphonatoshikimate + 1 phosphate	5.19586	true	2.5.1.19	rhea:21256
MNXR4464	[m]	R03460	1 MNXM1265 + 1 MNXM73 = 1 MNXM1365 + 1 MNXM9	1 3-phosphoshikimate + 1 phosphoenolpyruvate = 1 5-O-(1-carboxylatovinyl)-3-phosphonatoshikimate + 1 phosphate	5.19586	true	2.5.1.19	rhea:21256
MNXR4475	[c]		1 MNXM1 + 1 MNXM5273 = 1 MNXM13 + 1 MNXM1850	1 H(+) + 1 phosphatidylserine (homo sapiens) = 1 CO(2) + 1 phosphatidylethanolamine (homo sapiens)	0	true	4.1.1.65	bigg:PSDm_hs
MNXR4476	[c]	R02055	1 MNXM1 + 1 MNXM221 = 1 MNXM115 + 1 MNXM13	1 H(+) + 1 phosphatidyl-L-serine(1-) = 1 phosphatidylethanolamine zwitterion + 1 CO(2)	-12.737	true	4.1.1.65	rhea:20828
MNXR4476	[m]	R02055	1 MNXM1 + 1 MNXM221 = 1 MNXM115 + 1 MNXM13	1 H(+) + 1 phosphatidyl-L-serine(1-) = 1 phosphatidylethanolamine zwitterion + 1 CO(2)	-12.737	true	4.1.1.65	rhea:20828
MNXR4481	[c]	R05789	1 MNXM1348 + 1 MNXM2 = 1 MNXM530 + 1 MNXM9	1 (2R)-2-O-phosphonato-3-sulfonatolactate(4-) + 1 H2O = 1 (R)-3-sulfolactate + 1 phosphate	9.71344	true	3.1.3.71	rhea:23416
MNXR4485	[c]	R02853	1 MNXM2 + 1 MNXM4752 = 1 MNXM694 + 1 MNXM9	1 H2O + 1 O-phosphonatooxy-D-serine(2-) = 1 D-serine zwitterion + 1 phosphate	-2.317	true	3.1.3.3	rhea:24873
MNXR4486	[c]	R00582	1 MNXM2 + 1 MNXM379 = 1 MNXM53 + 1 MNXM9	1 H2O + 1 O-phospho-L-serine = 1 L-serine + 1 phosphate	9.267	true	3.1.3.2;3.1.3.26;3.1.3.3;3.1.3.8	rhea:21208
MNXR4494	[c]		1 MNXM2028 + 1 MNXM53 = 1 MNXM5273 + 1 MNXM90	1 Phosphatidylcholine (homo sapiens) + 1 L-serine = 1 phosphatidylserine (homo sapiens) + 1 choline	0	true	2.7.8.8	bigg:PSSA1_hs
MNXR4495	[c]		1 MNXM1850 + 1 MNXM53 = 1 MNXM218 + 1 MNXM5273	1 phosphatidylethanolamine (homo sapiens) + 1 L-serine = 1 ethanolamine + 1 phosphatidylserine (homo sapiens)	0	true	2.7.8.8	bigg:PSSA2_hs
MNXR4502	[c]	R00230	1 MNXM12 + 1 MNXM280 = 1 MNXM21 + 1 MNXM9	1 CoA + 1 acetyl phosphate(2-) = 1 acetyl-CoA(4-) + 1 phosphate	-7.27002	true	2.3.1.8	rhea:19521
MNXR4502	[n]	R00230	1 MNXM12 + 1 MNXM280 = 1 MNXM21 + 1 MNXM9	1 CoA + 1 acetyl phosphate(2-) = 1 acetyl-CoA(4-) + 1 phosphate	-7.27002	true	2.3.1.8	rhea:19521
MNXR4512	[c]		1 MNXM142 + 1 MNXM9 = 1 MNXM1492 + 1 MNXM2	1 L-threonine zwitterion + 1 phosphate = 1 O-phosphonato-L-threonine(2-) + 1 H2O	0	true	3.1.3.16;3.1.3.2	rhea:30579
MNXR4514	[c]	R03035	1 MNXM1 + 1 MNXM3 + 1 MNXM373 = 1 MNXM11 + 1 MNXM481	1 H(+) + 1 ATP + 1 D-pantetheine 4'-phosphate = 1 diphosphate(3-) + 1 3'-dephospho-CoA(2-)	-54.0525	true	2.7.7.3	rhea:19801
MNXR4515	[n]	R01154	1 MNXM1 + 1 MNXM1153 + 1 MNXM12 = 1 MNXM118 + 1 MNXM21	1 H(+) + 1 N-acetylputrescinium + 1 CoA = 1 putrescine + 1 acetyl-CoA(4-)	-4.66592	true	2.3.1.57	rhea:25181
MNXR4517	[c]	R01151	1 MNXM15 + 1 MNXM22 + 1 MNXM422 = 1 MNXM118 + 1 MNXM2 + 1 MNXM4	1 NH4(+) + 1 hydrogen peroxide + 1 4-ammoniobutanal = 1 putrescine + 1 H2O + 1 O2	-23.3389	true	1.4.3.10;1.4.3.22;1.4.3.6	rhea:18273
MNXR4522	[c]	R01561	1 MNXM212 + 1 MNXM9 = 1 MNXM168 + 1 MNXM295	1 adenosine + 1 phosphate = 1 adenine + 1 alpha-D-ribose 1-phosphate(2-)	-2.73001	true	2.4.2.1;2.4.2.28	rhea:27642
MNXR4522	[m]	R01561	1 MNXM212 + 1 MNXM9 = 1 MNXM168 + 1 MNXM295	1 adenosine + 1 phosphate = 1 adenine + 1 alpha-D-ribose 1-phosphate(2-)	-2.73001	true	2.4.2.1;2.4.2.28	rhea:27642
MNXR4524	[c]	R02147	1 MNXM259 + 1 MNXM295 = 1 MNXM401 + 1 MNXM9	1 guanine + 1 alpha-D-ribose 1-phosphate(2-) = 1 guanosine + 1 phosphate	0.730011	true	2.4.2.1;2.4.2.15	rhea:13233
MNXR4524	[m]	R02147	1 MNXM259 + 1 MNXM295 = 1 MNXM401 + 1 MNXM9	1 guanine + 1 alpha-D-ribose 1-phosphate(2-) = 1 guanosine + 1 phosphate	0.730011	true	2.4.2.1;2.4.2.15	rhea:13233
MNXR4525	[c]		1 MNXM259 + 1 MNXM789 = 1 MNXM647 + 1 MNXM9	1 guanine + 1 2-deoxy-alpha-D-ribose 1-phosphate(2-) = 1 2'-deoxyguanosine + 1 phosphate	0	true	2.4.2.1;2.4.2.4	metacyc:DEOXYGUANPHOSPHOR-RXN
MNXR4526	[c]	R01863	1 MNXM213 + 1 MNXM295 = 1 MNXM334 + 1 MNXM9	1 hypoxanthine + 1 alpha-D-ribose 1-phosphate(2-) = 1 inosine + 1 phosphate	41.469	true	2.4.2.1;2.4.2.15;2.4.2.44	rhea:27646
MNXR4526	[m]	R01863	1 MNXM213 + 1 MNXM295 = 1 MNXM334 + 1 MNXM9	1 hypoxanthine + 1 alpha-D-ribose 1-phosphate(2-) = 1 inosine + 1 phosphate	41.469	true	2.4.2.1;2.4.2.15;2.4.2.44	rhea:27646
MNXR4527	[c]		1 MNXM213 + 1 MNXM789 = 1 MNXM9 + 1 MNXM935	1 hypoxanthine + 1 2-deoxy-alpha-D-ribose 1-phosphate(2-) = 1 phosphate + 1 2'-deoxyinosine	0	true	2.4.2.1	metacyc:DEOXYINOPHOSPHOR-RXN
MNXR4528	[c]	R02297	1 MNXM174 + 1 MNXM295 = 1 MNXM687 + 1 MNXM9	1 9H-xanthine + 1 alpha-D-ribose 1-phosphate(2-) = 1 xanthosine + 1 phosphate	0.72998	true	2.4.2.-;2.4.2.1	rhea:27638
MNXR4528	[m]	R02297	1 MNXM174 + 1 MNXM295 = 1 MNXM687 + 1 MNXM9	1 9H-xanthine + 1 alpha-D-ribose 1-phosphate(2-) = 1 xanthosine + 1 phosphate	0.72998	true	2.4.2.-;2.4.2.1	rhea:27638
MNXR453	[c]	R00235	1 MNXM11 + 1 MNXM14 + 1 MNXM21 = 1 MNXM12 + 1 MNXM26 + 1 MNXM3	1 diphosphate(3-) + 1 AMP + 1 acetyl-CoA(4-) = 1 CoA + 1 acetate + 1 ATP	-11.1916	true	6.2.1.1	rhea:23176
MNXR453	[x]	R00235	1 MNXM11 + 1 MNXM14 + 1 MNXM21 = 1 MNXM12 + 1 MNXM26 + 1 MNXM3	1 diphosphate(3-) + 1 AMP + 1 acetyl-CoA(4-) = 1 CoA + 1 acetate + 1 ATP	-11.1916	true	6.2.1.1	rhea:23176
MNXR4532	[c]	R00277	1 MNXM2 + 1 MNXM366 + 1 MNXM4 = 1 MNXM15 + 1 MNXM161 + 1 MNXM22	1 H2O + 1 pyridoxamine 5'-phosphate(1-) + 1 O2 = 1 NH4(+) + 1 pyridoxal 5'-phosphate + 1 hydrogen peroxide	-26.7612	true	1.4.3.5	rhea:15817
MNXR4532	[n]	R00277	1 MNXM2 + 1 MNXM366 + 1 MNXM4 = 1 MNXM15 + 1 MNXM161 + 1 MNXM22	1 H2O + 1 pyridoxamine 5'-phosphate(1-) + 1 O2 = 1 NH4(+) + 1 pyridoxal 5'-phosphate + 1 hydrogen peroxide	-26.7612	true	1.4.3.5	rhea:15817
MNXR4537	[c]	R01709	1 MNXM2 + 1 MNXM311 + 1 MNXM4 = 1 MNXM1 + 1 MNXM1530 + 1 MNXM22	1 H2O + 1 pyridoxal + 1 O2 = 1 H(+) + 1 4-pyridoxate + 1 hydrogen peroxide	-42.0871	true	1.2.3.1;1.2.3.8	rhea:23724
MNXR4538	[c]	R00174	1 MNXM1 + 1 MNXM161 + 1 MNXM7 = 1 MNXM3 + 1 MNXM311	1 H(+) + 1 pyridoxal 5'-phosphate + 1 ADP = 1 ATP + 1 pyridoxal	-14.8159	true	2.7.1.35	rhea:10224
MNXR4545	[c]	R00200	1 MNXM23 + 1 MNXM3 = 1 MNXM1 + 1 MNXM7 + 1 MNXM73	1 pyruvate + 1 ATP = 1 H(+) + 1 ADP + 1 phosphoenolpyruvate	-2.23419	true	2.7.1.40	rhea:18157
MNXR4545	[m]	R00200	1 MNXM23 + 1 MNXM3 = 1 MNXM1 + 1 MNXM7 + 1 MNXM73	1 pyruvate + 1 ATP = 1 H(+) + 1 ADP + 1 phosphoenolpyruvate	-2.23419	true	2.7.1.40	rhea:18157
MNXR4546	[c]	R06366	1 MNXM2 + 1 MNXM2149 + 1 MNXM8 = 2 MNXM1 + 1 MNXM10 + 1 MNXM2414	1 H2O + 1 perillyl aldehyde + 1 NAD(+) = 2 H(+) + 1 NADH(2-) + 1 perillate	-13.1053	true	1.2.1.3	rhea:31299
MNXR4547	[c]	R02296	1 MNXM338 + 1 MNXM9 = 1 MNXM295 + 1 MNXM761	1 cytidine + 1 phosphate = 1 alpha-D-ribose 1-phosphate(2-) + 1 cytosine	0	true	2.4.2.2	kegg:R02296
MNXR4548	[c]	R01876	1 MNXM288 + 1 MNXM9 = 1 MNXM158 + 1 MNXM295	1 uridine + 1 phosphate = 1 uracil + 1 alpha-D-ribose 1-phosphate(2-)	0.72998	true	2.4.2.2;2.4.2.3	rhea:24388
MNXR4548	[m]	R01876	1 MNXM288 + 1 MNXM9 = 1 MNXM158 + 1 MNXM295	1 uridine + 1 phosphate = 1 uracil + 1 alpha-D-ribose 1-phosphate(2-)	0.72998	true	2.4.2.2;2.4.2.3	rhea:24388
MNXR4551	[c]	R09125	1 MNXM1 + 1 MNXM2024 = 1 MNXM4 + 1 MNXM888	1 H(+) + 1 N-formylmaleamate = 1 O2 + 1 pyridine-2,5-diol	0	true	1.13.11.9	rhea:27522
MNXR4557	[c]	R01873	1 MNXM474 + 1 MNXM601 = 1 MNXM478 + 1 MNXM765	1 (-)-quinate + 1 pyrroloquinoline quinone = 1 (-)-3-dehydroquinate + 1 pyrroloquinoline quinol(3-)	8.01776	false	1.1.5.8;1.1.99.25	rhea:23672
MNXR456	[c]	R03130	1 MNXM1 + 1 MNXM1114 + 1 MNXM19 = 1 MNXM16 + 1 MNXM780	1 H(+) + 1 melatonin + 1 S-adenosyl-L-homocysteine = 1 S-adenosyl-L-methionine + 1 N-acetylserotonin	-4.36	true	2.1.1.4	rhea:15573
MNXR4564	[c]	R05219	2 MNXM1 + 1 MNXM1496 + 1 MNXM19 + 1 MNXM26 = 1 MNXM1588 + 1 MNXM16 + 1 MNXM2	2 H(+) + 1 precorrin-6A + 1 S-adenosyl-L-homocysteine + 1 acetate = 1 precorrin-5 + 1 S-adenosyl-L-methionine + 1 H2O	-32.3472	false	2.1.1.152	rhea:18261
MNXR4586	[c]	R01526	1 MNXM1 + 1 MNXM145 + 1 MNXM7 = 1 MNXM3 + 1 MNXM633	1 H(+) + 1 D-ribulose 5-phosphate(2-) + 1 ADP = 1 ATP + 1 D-ribulose	-14.8159	true	2.7.1.16;2.7.1.47	rhea:17601
MNXR4588	[c]	R05850	1 MNXM186 = 1 MNXM901	1 D-xylulose 5-phosphate(2-) = 1 L-ribulose 5-phosphate(2-)	0	true	5.1.3.4	rhea:22368
MNXR4589	[c]	R00024	2 MNXM1 + 2 MNXM126 = 1 MNXM1276 + 1 MNXM13 + 1 MNXM2	2 H(+) + 2 3-phospho-D-glycerate = 1 D-ribulose 1,5-bisphosphate(4-) + 1 CO(2) + 1 H2O	4.1413	true	4.1.1.39	rhea:23124
MNXR4592	[c]	R02124	1 MNXM1 + 1 MNXM10 + 1 MNXM425 = 1 MNXM329 + 1 MNXM8	1 H(+) + 1 NADH(2-) + 1 retinal = 1 all-trans-retinol + 1 NAD(+)	0.991837	true	1.1.1.1;1.1.1.105	rhea:21284
MNXR460	[c]	R01515	1 MNXM2 + 1 MNXM261 = 1 MNXM1 + 1 MNXM126 + 1 MNXM9	1 H2O + 1 3-phosphonato-D-glyceroyl phosphate(4-) = 1 H(+) + 1 3-phospho-D-glycerate + 1 phosphate	-9.447	true	3.6.1.7	kegg:R01515
MNXR461	[c]	R00317	1 MNXM2 + 1 MNXM280 = 1 MNXM1 + 1 MNXM26 + 1 MNXM9	1 H2O + 1 acetyl phosphate(2-) = 1 H(+) + 1 acetate + 1 phosphate	-10.987	true	3.6.1.7	kegg:R00317
MNXR4630	[c]	R02437	1 MNXM1750 = 1 MNXM1151	1 L-rhamnulose = 1 L-rhamnopyranose	0.859993	true	5.3.1.14	metacyc:RHAMNISOM-RXN
MNXR4631	[c]	R03014	1 MNXM1 + 1 MNXM1675 + 1 MNXM7 = 1 MNXM1750 + 1 MNXM3	1 H(+) + 1 L-rhamnulose 1-phosphate(2-) + 1 ADP = 1 L-rhamnulose + 1 ATP	-13.0658	true	2.7.1.5	rhea:20117
MNXR4644	[c]	R02324	1 MNXM1 + 1 MNXM355 + 1 MNXM7 = 1 MNXM1115 + 1 MNXM3	1 H(+) + 1 beta-nicotinamide D-ribonucleotide + 1 ADP = 1 beta-nicotinamide D-riboside + 1 ATP	-13.5676	true	2.7.1.22	rhea:14017
MNXR4645	[n]	R02014	1 MNXM155 + 1 MNXM3 = 1 MNXM148 + 1 MNXM2 + 1 MNXM286	1 thioredoxin + 1 ATP = 1 thioredoxin disulfide + 1 H2O + 1 dATP	17.299	false	1.17.4.2	kegg:R02014
MNXR4649	[n]	R02022	1 MNXM155 + 1 MNXM63 = 1 MNXM148 + 1 MNXM2 + 1 MNXM360	1 thioredoxin + 1 CTP = 1 thioredoxin disulfide + 1 H2O + 1 dCTP	17.299	false	1.17.4.2	kegg:R02022
MNXR4651	[n]	R02023	1 MNXM148 + 1 MNXM2 + 1 MNXM452 = 1 MNXM121 + 1 MNXM155	1 thioredoxin disulfide + 1 H2O + 1 dUTP = 1 UTP + 1 thioredoxin	17.299	false	1.17.4.2	kegg:R02023
MNXR4653	[c]	R01529	1 MNXM186 = 1 MNXM145	1 D-xylulose 5-phosphate(2-) = 1 D-ribulose 5-phosphate(2-)	0	true	5.1.3.1	rhea:13677
MNXR4654	[c]	R01056	1 MNXM145 = 1 MNXM116	1 D-ribulose 5-phosphate(2-) = 1 D-ribose 5-phosphate	-6.13	true	5.3.1.6	rhea:14657
MNXR466	[c]	R01560	1 MNXM1 + 1 MNXM2 + 1 MNXM212 = 1 MNXM15 + 1 MNXM334	1 H(+) + 1 H2O + 1 adenosine = 1 NH4(+) + 1 inosine	-49.792	true	3.5.4.4	rhea:24408
MNXR466	[m]	R01560	1 MNXM1 + 1 MNXM2 + 1 MNXM212 = 1 MNXM15 + 1 MNXM334	1 H(+) + 1 H2O + 1 adenosine = 1 NH4(+) + 1 inosine	-49.792	true	3.5.4.4	rhea:24408
MNXR467	[c]	R05553	1 MNXM1 + 1 MNXM23 + 1 MNXM421 = 1 MNXM1458	1 H(+) + 1 pyruvate + 1 4-aminobenzoate = 1 4-amino-4-deoxychorismate(1-)	-30.9241	true	4.1.3.38	rhea:16201
MNXR468	[c]	R07302	1 MNXM1 + 1 MNXM629 + 1 MNXM7 + 1 MNXM9 = 1 MNXM1029 + 1 MNXM3 + 1 MNXM877	1 H(+) + 1 adenosylcobinamide + 1 ADP + 1 phosphate = 1 (2R)-2-hydroxypropylammonium + 1 ATP + 1 adenosylcobyrate	50.0331	true	6.3.1.10	rhea:12572
MNXR469	[c]	R06529	1 MNXM1 + 1 MNXM7 + 1 MNXM856 + 1 MNXM9 = 1 MNXM1697 + 1 MNXM3 + 1 MNXM877	1 H(+) + 1 ADP + 1 adenosylcobinamide phosphate(1-) + 1 phosphate = 1 (R)-1-ammoniopropan-2-yl phosphate(1-) + 1 ATP + 1 adenosylcobyrate	-7.13589	true	6.3.1.10	rhea:21896
MNXR47198	[c]		1 MNXM2 + 1 MNXM4 + 1 MNXM90394 = 1 MNXM22 + 1 MNXM4617	1 H2O + 1 O2 + 1 4-imidazolone-5-propionate = 1 hydrogen peroxide + 1 hydantoin-5-propionate	0	true	1.14.13.-;1.17.3;1.17.3.2	metacyc:IMIDHYD-RXN
MNXR472	[c]	R01366	1 MNXM1 + 1 MNXM154 = 1 MNXM13 + 1 MNXM398	1 H(+) + 1 acetoacetate = 1 CO(2) + 1 acetone	-2.27587	true	4.1.1.4	rhea:19729
MNXR473	[c]	R01244	1 MNXM1 + 1 MNXM168 + 1 MNXM2 = 1 MNXM15 + 1 MNXM213	1 H(+) + 1 adenine + 1 H2O = 1 NH4(+) + 1 hypoxanthine	-5.59299	true	3.5.4.2	rhea:23688
MNXR473	[m]	R01244	1 MNXM1 + 1 MNXM168 + 1 MNXM2 = 1 MNXM15 + 1 MNXM213	1 H(+) + 1 adenine + 1 H2O = 1 NH4(+) + 1 hypoxanthine	-5.59299	true	3.5.4.2	rhea:23688
MNXR47439	[c]	R00385	1 MNXM1 + 1 MNXM4118 + 1 MNXM6 = 1 MNXM44 + 1 MNXM5	1 H(+) + 1 trans-2,3-didehydroacyl-CoA + 1 NADPH = 1 acyl-CoA + 1 NADP(+)	38.0258	false	1.3.1.37;1.3.1.38;1.3.1.8	kegg:R00385
MNXR47440	[c]	R00388	1 MNXM4 + 1 MNXM44 = 1 MNXM22 + 1 MNXM4118	1 O2 + 1 acyl-CoA = 1 hydrogen peroxide + 1 trans-2,3-didehydroacyl-CoA	10.2922	false	1.3.3.6	metacyc:ACYL-COA-OXIDASE-RXN
MNXR47443	[c]	R02617	1 MNXM12 + 1 MNXM226 = 1 MNXM4118 + 1 MNXM66	1 CoA + 1 1-acyl-sn-glycerol 3-phosphate = 1 trans-2,3-didehydroacyl-CoA + 1 sn-glycerol 3-phosphate(2-)	-3.7	false	2.3.1.15	kegg:R02617
MNXR47444	[c]	R02694	1 MNXM12 + 1 MNXM248 = 1 MNXM4118 + 1 MNXM59	1 CoA + 1 a triacylglycerol = 1 trans-2,3-didehydroacyl-CoA + 1 1,2-diacyl-sn-glycerol	0	false	2.3.1.20	kegg:R02694
MNXR47445	[c]	R02760	1 MNXM109 + 1 MNXM12 = 1 MNXM226 + 1 MNXM4118	1 a 1,2-diacylglycerol-3-phosphate + 1 CoA = 1 1-acyl-sn-glycerol 3-phosphate + 1 trans-2,3-didehydroacyl-CoA	-3.7	false	2.3.1.51	kegg:R02760
MNXR4759	[c]	R05645	1 MNXM271 = 1 MNXM1554	1 sedoheptulose 7-phosphate(2-) = 1 D-glycero-beta-D-manno-heptose 7-phosphate	-0.860016	true	5.3.1.28	rhea:27489
MNXR4761	[c]	R00715	1 MNXM2 + 1 MNXM384 + 1 MNXM8 = 1 MNXM1 + 1 MNXM10 + 1 MNXM20 + 1 MNXM78	1 H2O + 1 L-saccharopine + 1 NAD(+) = 1 H(+) + 1 NADH(2-) + 1 2-oxoglutarate + 1 L-lysinium(1+)	4.58057	true	1.5.1.7	rhea:12440
MNXR4761	[m]	R00715	1 MNXM2 + 1 MNXM384 + 1 MNXM8 = 1 MNXM1 + 1 MNXM10 + 1 MNXM20 + 1 MNXM78	1 H2O + 1 L-saccharopine + 1 NAD(+) = 1 H(+) + 1 NADH(2-) + 1 2-oxoglutarate + 1 L-lysinium(1+)	4.58057	true	1.5.1.7	rhea:12440
MNXR4762	[c]	R00716	1 MNXM2 + 1 MNXM384 + 1 MNXM5 = 1 MNXM1 + 1 MNXM20 + 1 MNXM6 + 1 MNXM78	1 H2O + 1 L-saccharopine + 1 NADP(+) = 1 H(+) + 1 2-oxoglutarate + 1 NADPH + 1 L-lysinium(1+)	3.33228	true	1.5.1.7;1.5.1.8	rhea:19373
MNXR4762	[n]	R00716	1 MNXM2 + 1 MNXM384 + 1 MNXM5 = 1 MNXM1 + 1 MNXM20 + 1 MNXM6 + 1 MNXM78	1 H2O + 1 L-saccharopine + 1 NADP(+) = 1 H(+) + 1 2-oxoglutarate + 1 NADPH + 1 L-lysinium(1+)	3.33228	true	1.5.1.7;1.5.1.8	rhea:19373
MNXR4763	[c]	R04189	2 MNXM1 + 1 MNXM1756 + 2 MNXM2 = 1 MNXM1152 + 1 MNXM13 + 2 MNXM15	2 H(+) + 1 N(2)-(3-carboxylatopropionyl)-L-arginine(1-) + 2 H2O = 1 N(2)-succinyl-L-ornithinate(1-) + 1 CO(2) + 2 NH4(+)	-9.53603	true	2.6.1.69;3.5.3.23	rhea:19533
MNXR4763	[m]	R04189	2 MNXM1 + 1 MNXM1756 + 2 MNXM2 = 1 MNXM1152 + 1 MNXM13 + 2 MNXM15	2 H(+) + 1 N(2)-(3-carboxylatopropionyl)-L-arginine(1-) + 2 H2O = 1 N(2)-succinyl-L-ornithinate(1-) + 1 CO(2) + 2 NH4(+)	-9.53603	true	2.6.1.69;3.5.3.23	rhea:19533
MNXR4764	[c]	R00529	1 MNXM1 + 1 MNXM3 + 1 MNXM58 = 1 MNXM11 + 1 MNXM287	1 H(+) + 1 ATP + 1 sulfate = 1 diphosphate(3-) + 1 adenosine 5'-phosphosulfate	-20.4525	true	2.7.7.4	rhea:18133
MNXR4764	[m]	R00529	1 MNXM1 + 1 MNXM3 + 1 MNXM58 = 1 MNXM11 + 1 MNXM287	1 H(+) + 1 ATP + 1 sulfate = 1 diphosphate(3-) + 1 adenosine 5'-phosphosulfate	-20.4525	true	2.7.7.4	rhea:18133
MNXR4772	[c]	R00610	1 MNXM2 + 1 MNXM300 + 1 MNXM4 = 1 MNXM22 + 1 MNXM29 + 1 MNXM56	1 H2O + 1 sarcosine + 1 O2 = 1 hydrogen peroxide + 1 glycine + 1 formaldehyde	-19.853	true	1.5.3.1	rhea:13313
MNXR4772	[m]	R00610	1 MNXM2 + 1 MNXM300 + 1 MNXM4 = 1 MNXM22 + 1 MNXM29 + 1 MNXM56	1 H2O + 1 sarcosine + 1 O2 = 1 hydrogen peroxide + 1 glycine + 1 formaldehyde	-19.853	true	1.5.3.1	rhea:13313
MNXR4772	[n]	R00610	1 MNXM2 + 1 MNXM300 + 1 MNXM4 = 1 MNXM22 + 1 MNXM29 + 1 MNXM56	1 H2O + 1 sarcosine + 1 O2 = 1 hydrogen peroxide + 1 glycine + 1 formaldehyde	-19.853	true	1.5.3.1	rhea:13313
MNXR479	[c]	R00127	1 MNXM14 + 1 MNXM3 = 2 MNXM7	1 AMP + 1 ATP = 2 ADP	-0.255859	true	2.7.4.3	rhea:12973
MNXR4790	[c]	R03719	1 MNXM12 + 1 MNXM873 = 1 MNXM431 + 1 MNXM86	1 CoA + 1 3alpha,7alpha,12alpha-trihydroxy-24-oxo-5beta-cholestan-26-oyl-CoA(4-) = 1 choloyl-CoA + 1 propionyl-CoA(4-)	-5.24976	true	2.3.1.154;2.3.1.16;2.3.1.176	rhea:16865
MNXR4792	[c]	R02734	1 MNXM25 + 1 MNXM644 = 1 MNXM1488 + 1 MNXM2	1 succinate(2-) + 1 (2S,6S)-2,6-diaminopimelic acid dizwitterion = 1 N-(3-carboxylatopropionyl)-LL-2,6-diaminopimelate(2-) + 1 H2O	-2.50299	true	3.5.1.18	rhea:22608
MNXR4792	[m]	R02734	1 MNXM25 + 1 MNXM644 = 1 MNXM1488 + 1 MNXM2	1 succinate(2-) + 1 (2S,6S)-2,6-diaminopimelic acid dizwitterion = 1 N-(3-carboxylatopropionyl)-LL-2,6-diaminopimelate(2-) + 1 H2O	-2.50299	true	3.5.1.18	rhea:22608
MNXR480	[c]		1 MNXM11 + 1 MNXM7 = 1 MNXM14 + 1 MNXM332	1 diphosphate(3-) + 1 ADP = 1 AMP + 1 triphosphate(4-)	0	true	2.7.4.3	seed:rxn10052
MNXR480	[n]		1 MNXM11 + 1 MNXM7 = 1 MNXM14 + 1 MNXM332	1 diphosphate(3-) + 1 ADP = 1 AMP + 1 triphosphate(4-)	0	true	2.7.4.3	seed:rxn10052
MNXR4802	[c]		1 MNXM15 + 1 MNXM159 + 1 MNXM727 = 1 MNXM1837 + 1 MNXM2	1 NH4(+) + 1 2-oxobutanoate + 1 L-selenocysteine zwitterion = 1 L-selenocystathionine + 1 H2O	0	true	4.4.1.1	rhea:31151
MNXR4805	[c]	R03595	1 MNXM2 + 1 MNXM3 + 1 MNXM926 = 1 MNXM1 + 1 MNXM1339 + 1 MNXM14 + 1 MNXM9	1 H2O + 1 ATP + 1 hydrogen selenide = 1 H(+) + 1 selenophosphate + 1 AMP + 1 phosphate	104.173	false	2.7.9.3	rhea:18737
MNXR4808	[c]	R00586	1 MNXM12 + 1 MNXM418 = 1 MNXM21 + 1 MNXM53	1 CoA + 1 O-acetyl-L-serine zwitterion = 1 acetyl-CoA(4-) + 1 L-serine	-5.66003	true	2.3.1.30	rhea:24560
MNXR4808	[m]	R00586	1 MNXM12 + 1 MNXM418 = 1 MNXM21 + 1 MNXM53	1 CoA + 1 O-acetyl-L-serine zwitterion = 1 acetyl-CoA(4-) + 1 L-serine	-5.66003	true	2.3.1.30	rhea:24560
MNXR4811	[c]	R00221	1 MNXM15 + 1 MNXM23 = 1 MNXM694	1 NH4(+) + 1 pyruvate = 1 D-serine zwitterion	-8.33412	true	4.3.1.18	rhea:13977
MNXR4811	[m]	R00221	1 MNXM15 + 1 MNXM23 = 1 MNXM694	1 NH4(+) + 1 pyruvate = 1 D-serine zwitterion	-8.33412	true	4.3.1.18	rhea:13977
MNXR4812	[c]	R00220	1 MNXM15 + 1 MNXM23 = 1 MNXM53	1 NH4(+) + 1 pyruvate = 1 L-serine	-10.3841	true	4.2.1.13;4.3.1.15;4.3.1.17;4.3.1.19	rhea:19169
MNXR4812	[m]	R00220	1 MNXM15 + 1 MNXM23 = 1 MNXM53	1 NH4(+) + 1 pyruvate = 1 L-serine	-10.3841	true	4.2.1.13;4.3.1.15;4.3.1.17;4.3.1.19	rhea:19169
MNXR4817	[c]	R01281	1 MNXM1 + 1 MNXM53 + 1 MNXM88 = 1 MNXM12 + 1 MNXM13 + 1 MNXM559	1 H(+) + 1 L-serine + 1 palmitoyl-CoA = 1 CoA + 1 CO(2) + 1 3-dehydro-D-sphinganine	0.110016	true	2.3.1.50	rhea:14761
MNXR48203	[c]	R04109	1 MNXM1 + 1 MNXM6 + 1 MNXM89752 = 1 MNXM1453 + 1 MNXM5 + 1 MNXM90886	1 H(+) + 1 NADPH + 1 L-glutamyl-tRNA(Glu) = 1 (S)-4-amino-5-oxopentanoic acid zwitterion + 1 NADP(+) + 1 tRNA(Glu)	-77.5772	false	1.2.1.70	rhea:12344
MNXR4826	[c]	R00527	1 MNXM2 + 1 MNXM952 = 1 MNXM1 + 1 MNXM39 + 1 MNXM57	1 H2O + 1 S-formylglutathionate(1-) = 1 H(+) + 1 formate + 1 glutathione	-5.16711	true	3.1.2.12	rhea:14961
MNXR4829	[c]	R02464	1 MNXM487 = 1 MNXM187 + 1 MNXM528	1 (2S,3R)-2-azaniumyl-3-hydroxyoctadecyl phosphate = 1 phosphoethanolamine + 1 hexadecanal	2.56	true	4.1.2.27	rhea:18593
MNXR4831	[m]	R05049	2 MNXM1 + 1 MNXM10 + 1 MNXM1757 = 1 MNXM1763 + 1 MNXM2 + 1 MNXM8	2 H(+) + 1 NADH(2-) + 1 N-(3-carboxylatopropanoyl)-L-glutamate(3-) = 1 N-succinyl-L-glutamic 5-semialdehyde(2-) + 1 H2O + 1 NAD(+)	-14.3535	true	1.2.1.71	rhea:10812
MNXR484	[c]	R00178	1 MNXM1 + 1 MNXM16 = 1 MNXM13 + 1 MNXM321	1 H(+) + 1 S-adenosyl-L-methionine = 1 CO(2) + 1 S-adenosylmethioninaminium	15.3549	true	4.1.1.50	rhea:15981
MNXR484	[m]	R00178	1 MNXM1 + 1 MNXM16 = 1 MNXM13 + 1 MNXM321	1 H(+) + 1 S-adenosyl-L-methionine = 1 CO(2) + 1 S-adenosylmethioninaminium	15.3549	true	4.1.1.50	rhea:15981
MNXR4842	[c]	R02412	1 MNXM1 + 1 MNXM1265 + 1 MNXM7 = 1 MNXM3 + 1 MNXM602	1 H(+) + 1 3-phosphoshikimate + 1 ADP = 1 ATP + 1 shikimate	-16.0641	true	2.7.1.71	rhea:13121
MNXR4842	[m]	R02412	1 MNXM1 + 1 MNXM1265 + 1 MNXM7 = 1 MNXM3 + 1 MNXM602	1 H(+) + 1 3-phosphoshikimate + 1 ADP = 1 ATP + 1 shikimate	-16.0641	true	2.7.1.71	rhea:13121
MNXR4843	[c]	R03260	1 MNXM1 + 1 MNXM25 + 1 MNXM319 = 1 MNXM55 + 1 MNXM820	1 H(+) + 1 succinate(2-) + 1 L-cystathionine dizwitterion = 1 L-cysteine zwitterion + 1 O-succinyl-L-homoserinate(1-)	-13.2882	true	2.5.1.48;4.2.99.9	rhea:20397
MNXR4843	[m]	R03260	1 MNXM1 + 1 MNXM25 + 1 MNXM319 = 1 MNXM55 + 1 MNXM820	1 H(+) + 1 succinate(2-) + 1 L-cystathionine dizwitterion = 1 L-cysteine zwitterion + 1 O-succinyl-L-homoserinate(1-)	-13.2882	true	2.5.1.48;4.2.99.9	rhea:20397
MNXR4843	[n]	R03260	1 MNXM1 + 1 MNXM25 + 1 MNXM319 = 1 MNXM55 + 1 MNXM820	1 H(+) + 1 succinate(2-) + 1 L-cystathionine dizwitterion = 1 L-cysteine zwitterion + 1 O-succinyl-L-homoserinate(1-)	-13.2882	true	2.5.1.48;4.2.99.9	rhea:20397
MNXR48457	[c]	R01699	1 MNXM1 + 1 MNXM23 + 1 MNXM96063 = 1 MNXM13 + 1 MNXM6145	1 H(+) + 1 pyruvate + 1 Enzyme N6-(lipoyl)lysine = 1 CO(2) + 1 [Dihydrolipoyllysine-residue acetyltransferase] S-acetyldihydrolipoyllysine	-9.684	true	1.2.4.1	kegg:R01699
MNXR48458	[c]	R01700	2 MNXM1 + 1 MNXM20 + 1 MNXM96063 = 1 MNXM13 + 1 MNXM5590	2 H(+) + 1 2-oxoglutarate + 1 Enzyme N6-(lipoyl)lysine = 1 CO(2) + 1 [Dihydrolipoyllysine-residue succinyltransferase] S-succinyldihydrolipoyllysine	-9.684	true	1.2.4.2	kegg:R01700
MNXR48459	[c]	R01701	1 MNXM1 + 1 MNXM238 + 1 MNXM96063 = 1 MNXM13 + 1 MNXM5034	1 H(+) + 1 3-methyl-2-oxobutanoate + 1 Enzyme N6-(lipoyl)lysine = 1 CO(2) + 1 [Dihydrolipoyllysine-residue (2-methylpropanoyl)transferase] S-(2-methylpropanoyl)dihydrolipoyllysine	-9.684	true	1.2.4.4	kegg:R01701
MNXR48472	[c]	R01940	2 MNXM1 + 1 MNXM263 + 1 MNXM96063 = 1 MNXM13 + 1 MNXM2962	2 H(+) + 1 2-oxoadipate(2-) + 1 Enzyme N6-(lipoyl)lysine = 1 CO(2) + 1 [Dihydrolipoyllysine-residue succinyltransferase] S-glutaryldihydrolipoyllysine	0	true	1.2.4.2	kegg:R01940
MNXR485	[c]	R00089	1 MNXM3 = 1 MNXM11 + 1 MNXM243	1 ATP = 1 diphosphate(3-) + 1 3',5'-cyclic AMP(1-)	41.6234	true	4.6.1.1	rhea:15389
MNXR485	[m]	R00089	1 MNXM3 = 1 MNXM11 + 1 MNXM243	1 ATP = 1 diphosphate(3-) + 1 3',5'-cyclic AMP(1-)	41.6234	true	4.6.1.1	rhea:15389
MNXR4857	[c]	R07136	1 MNXM1 + 1 MNXM10 + 1 MNXM594 = 1 MNXM530 + 1 MNXM8	1 H(+) + 1 NADH(2-) + 1 3-sulfonatopyruvate(2-) = 1 (R)-3-sulfolactate + 1 NAD(+)	3.54175	true	1.1.1.272;1.1.1.337	rhea:15533
MNXR4857	[m]	R07136	1 MNXM1 + 1 MNXM10 + 1 MNXM594 = 1 MNXM530 + 1 MNXM8	1 H(+) + 1 NADH(2-) + 1 3-sulfonatopyruvate(2-) = 1 (R)-3-sulfolactate + 1 NAD(+)	3.54175	true	1.1.1.272;1.1.1.337	rhea:15533
MNXR486	[c]	R00185	1 MNXM1 + 1 MNXM14 + 1 MNXM7 = 1 MNXM212 + 1 MNXM3	1 H(+) + 1 AMP + 1 ADP = 1 adenosine + 1 ATP	-13.7259	true	2.7.1.20;2.7.1.74	rhea:20824
MNXR48603	[c]	R03646	2 MNXM1 + 1 MNXM11 + 1 MNXM14 + 1 MNXM89870 = 1 MNXM3 + 1 MNXM70 + 1 MNXM90751	2 H(+) + 1 diphosphate(3-) + 1 AMP + 1 Arg-tRNA(Arg) = 1 ATP + 1 L-argininium(1+) + 1 tRNA(Arg)	-154.21	false	6.1.1.19	rhea:20301
MNXR48605	[c]	R03648	1 MNXM1 + 1 MNXM11 + 1 MNXM14 + 1 MNXM89761 = 1 MNXM147 + 1 MNXM3 + 1 MNXM90665	1 H(+) + 1 diphosphate(3-) + 1 AMP + 1 Asn-tRNA(Asn) = 1 L-asparagine zwitterion + 1 ATP + 1 tRNA(Asn)	-79.9224	false	6.1.1.22	rhea:11180
MNXR48608	[c]	R03654	1 MNXM1 + 1 MNXM11 + 1 MNXM14 + 1 MNXM89763 = 1 MNXM29 + 1 MNXM3 + 1 MNXM90340	1 H(+) + 1 diphosphate(3-) + 1 AMP + 1 glycyl-tRNA(Gly) = 1 glycine + 1 ATP + 1 tRNA(Gly)	-50.6291	false	6.1.1.14	rhea:16013
MNXR48609	[c]	R03655	1 MNXM1 + 1 MNXM11 + 1 MNXM14 + 1 MNXM89831 = 1 MNXM134 + 1 MNXM3 + 1 MNXM90878	1 H(+) + 1 diphosphate(3-) + 1 AMP + 1 L-histidyl-tRNA(His) = 1 L-histidine zwitterion + 1 ATP + 1 tRNA(His)	-92.5836	false	6.1.1.21	rhea:17313
MNXR48610	[c]	R03656	1 MNXM1 + 1 MNXM11 + 1 MNXM14 + 1 MNXM89832 = 1 MNXM231 + 1 MNXM3 + 1 MNXM90879	1 H(+) + 1 diphosphate(3-) + 1 AMP + 1 L-isoleucyl-tRNA(Ile) = 1 L-isoleucine zwitterion + 1 ATP + 1 tRNA(Ile)	-136.338	false	6.1.1.5	rhea:11060
MNXR48611	[c]	R03657	1 MNXM1 + 1 MNXM11 + 1 MNXM14 + 1 MNXM697 = 1 MNXM140 + 1 MNXM3 + 1 MNXM90880	1 H(+) + 1 diphosphate(3-) + 1 AMP + 1 Leu-tRNA(Leu) = 1 L-leucine zwitterion + 1 ATP + 1 tRNA(Leu)	-134.338	false	6.1.1.4	rhea:11688
MNXR48613	[c]	R03659	1 MNXM1 + 1 MNXM11 + 1 MNXM14 + 1 MNXM28 = 1 MNXM3 + 1 MNXM61 + 1 MNXM90882	1 H(+) + 1 diphosphate(3-) + 1 AMP + 1 Met-tRNA(Met) = 1 ATP + 1 L-methionine zwitterion + 1 tRNA(Met)	-113.126	false	6.1.1.10	rhea:13481
MNXR48614	[c]	R03660	1 MNXM1 + 1 MNXM11 + 1 MNXM14 + 1 MNXM89802 = 1 MNXM3 + 1 MNXM90753 + 1 MNXM97	1 H(+) + 1 diphosphate(3-) + 1 AMP + 1 L-phenylalanyl-tRNA(Phe) = 1 ATP + 1 tRNA(Phe) + 1 L-phenylalanine	-114.676	false	6.1.1.20	rhea:19413
MNXR48615	[c]	R03662	1 MNXM1 + 1 MNXM11 + 1 MNXM14 + 1 MNXM89803 = 1 MNXM3 + 1 MNXM53 + 1 MNXM91028	1 H(+) + 1 diphosphate(3-) + 1 AMP + 1 L-seryl-tRNA(Ser) = 1 ATP + 1 L-serine + 1 tRNA(Ser)	-74.0914	false	6.1.1.11	rhea:12292
MNXR48616	[c]	R03663	1 MNXM1 + 1 MNXM11 + 1 MNXM14 + 1 MNXM89895 = 1 MNXM142 + 1 MNXM3 + 1 MNXM90883	1 H(+) + 1 diphosphate(3-) + 1 AMP + 1 L-threonyl-tRNA(Thr) = 1 L-threonine zwitterion + 1 ATP + 1 tRNA(Thr)	-93.9236	false	6.1.1.3	rhea:24624
MNXR48617	[c]	R03664	1 MNXM1 + 1 MNXM11 + 1 MNXM14 + 1 MNXM89804 = 1 MNXM3 + 1 MNXM90755 + 1 MNXM94	1 H(+) + 1 diphosphate(3-) + 1 AMP + 1 L-tryptophyl-tRNA(Trp) = 1 ATP + 1 tRNA(Trp) + 1 L-tryptophan zwitterion	-142.856	false	6.1.1.2	rhea:24080
MNXR48658	[c]	R04225	1 MNXM1 + 1 MNXM439 + 1 MNXM96063 = 1 MNXM13 + 1 MNXM5588	1 H(+) + 1 (S)-3-methyl-2-oxovalerate + 1 Enzyme N6-(lipoyl)lysine = 1 CO(2) + 1 [Dihydrolipoyllysine-residue (2-methylpropanoyl)transferase] S-(2-methylbutanoyl)dihydrolipoyllysine	0	true	1.2.4.4	kegg:R04225
MNXR48675	[c]	R04385	1 MNXM3 + 1 MNXM60 + 1 MNXM96075 = 1 MNXM5655 + 1 MNXM7 + 1 MNXM9	1 ATP + 1 bicarbonate + 1 Holo-[carboxylase] = 1 Carboxybiotin-carboxyl-carrier protein + 1 ADP + 1 phosphate	19.0452	false	6.3.4.14	kegg:R04385
MNXR48676	[c]	R04386	1 MNXM21 + 1 MNXM5655 = 1 MNXM40 + 1 MNXM96075	1 acetyl-CoA(4-) + 1 Carboxybiotin-carboxyl-carrier protein = 1 malonyl-CoA(5-) + 1 Holo-[carboxylase]	0	true	6.4.1.2	kegg:R04386
MNXR48752	[c]	R05578	1 MNXM3 + 1 MNXM89557 + 1 MNXM90886 = 1 MNXM11 + 1 MNXM14 + 1 MNXM89752	1 ATP + 1 L-glutamate + 1 tRNA(Glu) = 1 diphosphate(3-) + 1 AMP + 1 L-glutamyl-tRNA(Glu)	-82.3124	false	6.1.1.17;6.1.1.24	rhea:23540
MNXR4878	[c]	R05774	1 MNXM1 + 1 MNXM594 = 1 MNXM13 + 1 MNXM434	1 H(+) + 1 3-sulfonatopyruvate(2-) = 1 CO(2) + 1 sulfoacetaldehyde	-2.84172	true	4.1.1.79	rhea:20948
MNXR48815	[c]	R07460	1 MNXM55 + 1 MNXM96100 = 1 MNXM32 + 1 MNXM3891	1 L-cysteine zwitterion + 1 [Enzyme]-cysteine = 1 L-alanine zwitterion + 1 [Enzyme]-S-sulfanylcysteine	0	true	2.8.1.7	kegg:R07460
MNXR48815	[m]	R07460	1 MNXM55 + 1 MNXM96100 = 1 MNXM32 + 1 MNXM3891	1 L-cysteine zwitterion + 1 [Enzyme]-cysteine = 1 L-alanine zwitterion + 1 [Enzyme]-S-sulfanylcysteine	0	true	2.8.1.7	kegg:R07460
MNXR4888	[c]	R01914	1 MNXM22 + 1 MNXM350 + 1 MNXM422 = 1 MNXM124 + 1 MNXM2 + 1 MNXM4	1 hydrogen peroxide + 1 propane-1,3-diamine + 1 4-ammoniobutanal = 1 spermidine(3+) + 1 H2O + 1 O2	-22.2047	true	1.5.3.14;1.5.99.6	rhea:25820
MNXR4888	[m]	R01914	1 MNXM22 + 1 MNXM350 + 1 MNXM422 = 1 MNXM124 + 1 MNXM2 + 1 MNXM4	1 hydrogen peroxide + 1 propane-1,3-diamine + 1 4-ammoniobutanal = 1 spermidine(3+) + 1 H2O + 1 O2	-22.2047	true	1.5.3.14;1.5.99.6	rhea:25820
MNXR4892	[c]	R01920	1 MNXM1 + 1 MNXM124 + 1 MNXM150 = 1 MNXM118 + 1 MNXM321	1 H(+) + 1 spermidine(3+) + 1 5'-S-methyl-5'-thioadenosine = 1 putrescine + 1 S-adenosylmethioninaminium	-11.0841	true	2.5.1.16	rhea:12721
MNXR4892	[m]	R01920	1 MNXM1 + 1 MNXM124 + 1 MNXM150 = 1 MNXM118 + 1 MNXM321	1 H(+) + 1 spermidine(3+) + 1 5'-S-methyl-5'-thioadenosine = 1 putrescine + 1 S-adenosylmethioninaminium	-11.0841	true	2.5.1.16	rhea:12721
MNXR4892	[n]	R01920	1 MNXM1 + 1 MNXM124 + 1 MNXM150 = 1 MNXM118 + 1 MNXM321	1 H(+) + 1 spermidine(3+) + 1 5'-S-methyl-5'-thioadenosine = 1 putrescine + 1 S-adenosylmethioninaminium	-11.0841	true	2.5.1.16	rhea:12721
MNXR4893	[c]	R00275	2 MNXM1 + 2 MNXM330 = 1 MNXM22 + 1 MNXM4	2 H(+) + 2 superoxide = 1 hydrogen peroxide + 1 O2	140.828	true	1.15.1.1	rhea:20696
MNXR4896	[c]	R00585	1 MNXM23 + 1 MNXM53 = 1 MNXM32 + 1 MNXM392	1 pyruvate + 1 L-serine = 1 L-alanine zwitterion + 1 3-hydroxypyruvate	-2.59	true	2.6.1.51	rhea:22852
MNXR4896	[m]	R00585	1 MNXM23 + 1 MNXM53 = 1 MNXM32 + 1 MNXM392	1 pyruvate + 1 L-serine = 1 L-alanine zwitterion + 1 3-hydroxypyruvate	-2.59	true	2.6.1.51	rhea:22852
MNXR4909	[c]	R00713	2 MNXM1 + 1 MNXM10 + 1 MNXM25 = 1 MNXM172 + 1 MNXM2 + 1 MNXM8	2 H(+) + 1 NADH(2-) + 1 succinate(2-) = 1 4-oxobutanoate + 1 H2O + 1 NAD(+)	-15.7694	true	1.2.1.16;1.2.1.24	rhea:13217
MNXR4910	[c]	R00714	2 MNXM1 + 1 MNXM25 + 1 MNXM6 = 1 MNXM172 + 1 MNXM2 + 1 MNXM5	2 H(+) + 1 succinate(2-) + 1 NADPH = 1 4-oxobutanoate + 1 H2O + 1 NADP(+)	-17.0177	true	1.2.1.16;1.2.1.79	rhea:13213
MNXR49242	[c]		1 MNXM235 + 1 MNXM96064 = 1 MNXM252 + 1 MNXM2824	1 orotate + 1 an electron-transfer-related quinol = 1 (S)-dihydroorotate + 1 an electron-transfer-related quinone	0	false	1.3.5.2	metacyc:DIHYDROOROTATE-DEHYDROGENASE-RXN
MNXR4941	[c]	R03980	1 MNXM1 + 1 MNXM327 + 1 MNXM58 = 1 MNXM1230 + 1 MNXM2	1 H(+) + 1 estrone + 1 sulfate = 1 estrone 3-sulfate + 1 H2O	-38.4023	true	3.1.6.1;3.1.6.2	rhea:31055
MNXR4944	[c]	R04030	1 MNXM11 + 1 MNXM1132 + 1 MNXM14 = 1 MNXM12 + 1 MNXM1212 + 1 MNXM3	1 diphosphate(3-) + 1 2-succinylbenzoyl-CoA(5-) + 1 AMP = 1 CoA + 1 2-succinatobenzoate + 1 ATP	-14.5841	true	6.2.1.26	rhea:17009
MNXR4944	[m]	R04030	1 MNXM11 + 1 MNXM1132 + 1 MNXM14 = 1 MNXM12 + 1 MNXM1212 + 1 MNXM3	1 diphosphate(3-) + 1 2-succinylbenzoyl-CoA(5-) + 1 AMP = 1 CoA + 1 2-succinatobenzoate + 1 ATP	-14.5841	true	6.2.1.26	rhea:17009
MNXR4945	[c]	R04031	1 MNXM1212 + 1 MNXM2 = 1 MNXM1249	1 2-succinatobenzoate + 1 H2O = 1 (1R,6R)-2-(3-carboxylatopropanoyl)-6-hydroxycyclohexa-2,4-diene-1-carboxylate	-18.177	true	4.2.1.113	rhea:10196
MNXR4945	[m]	R04031	1 MNXM1212 + 1 MNXM2 = 1 MNXM1249	1 2-succinatobenzoate + 1 H2O = 1 (1R,6R)-2-(3-carboxylatopropanoyl)-6-hydroxycyclohexa-2,4-diene-1-carboxylate	-18.177	true	4.2.1.113	rhea:10196
MNXR495	[c]	R05221	1 MNXM1 + 1 MNXM7 + 1 MNXM856 = 1 MNXM3 + 1 MNXM629	1 H(+) + 1 ADP + 1 adenosylcobinamide phosphate(1-) = 1 ATP + 1 adenosylcobinamide	-57.4257	true	2.7.1.156	rhea:15769
MNXR49572	[c]		1 MNXM2796 + 2 MNXM2824 = 1 MNXM2957 + 2 MNXM96064	1 9,9'-di-cis-zeta-carotene + 2 an electron-transfer-related quinone = 1 7,7',9,9'-tetra-cis-lycopene + 2 an electron-transfer-related quinol	0	false	1.3.5.6	metacyc:RXN-12242
MNXR4958	[c]	R00405	1 MNXM7 + 1 MNXM9 + 1 MNXM92 = 1 MNXM12 + 1 MNXM25 + 1 MNXM3	1 ADP + 1 phosphate + 1 succinyl-CoA(5-) = 1 CoA + 1 succinate(2-) + 1 ATP	-1.05408	true	6.2.1.4;6.2.1.5	rhea:17661
MNXR4958	[m]	R00405	1 MNXM7 + 1 MNXM9 + 1 MNXM92 = 1 MNXM12 + 1 MNXM25 + 1 MNXM3	1 ADP + 1 phosphate + 1 succinyl-CoA(5-) = 1 CoA + 1 succinate(2-) + 1 ATP	-1.05408	true	6.2.1.4;6.2.1.5	rhea:17661
MNXR496	[c]	R05223	1 MNXM1 + 1 MNXM113 + 1 MNXM489 = 1 MNXM1105 + 1 MNXM1539	1 H(+) + 1 GMP(3-) + 1 adenosylcobalamin = 1 adenosylcobinamide-GDP + 1 alpha-ribazole	40.7898	false	2.7.8.26	rhea:16049
MNXR4974	[c]		1 MNXM4 + 2 MNXM505 = 2 MNXM890	1 O2 + 2 trans-4-coumarate = 2 trans-caffeate	0	true	1.14.18.1	bigg:T4HCINNOX
MNXR4977	[c]	R02555	1 MNXM1 + 1 MNXM10 + 1 MNXM1423 = 1 MNXM2011 + 1 MNXM8	1 H(+) + 1 NADH(2-) + 1 D-tagaturonate = 1 D-altronate + 1 NAD(+)	1.08179	true	1.1.1.57;1.1.1.58	rhea:17813
MNXR4978	[c]	R08575	1 MNXM258 + 1 MNXM68 = 1 MNXM271 + 1 MNXM74	1 D-erythrose 4-phosphate(2-) + 1 D-fructose 6-phosphate(2-) = 1 sedoheptulose 7-phosphate(2-) + 1 D-glyceraldehyde 3-phosphate	-1.7	true	2.2.1.2	metacyc:TRANSALDOL-RXN
MNXR49865	[c]		1 MNXM77 + 1 MNXM96064 = 1 MNXM2824 + 1 MNXM66	1 glycerone phosphate + 1 an electron-transfer-related quinol = 1 an electron-transfer-related quinone + 1 sn-glycerol 3-phosphate(2-)	0	false	1.1.5.3	metacyc:RXN0-5260
MNXR50045	[c]	R03665	1 MNXM1 + 1 MNXM11 + 1 MNXM14 + 1 MNXM90110 = 1 MNXM199 + 1 MNXM3 + 1 MNXM90885	1 H(+) + 1 diphosphate(3-) + 1 AMP + 1 L-valyl-tRNA(Val) = 1 L-valine zwitterion + 1 ATP + 1 tRNA(Val)	-113.896	false	6.1.1.9	rhea:10704
MNXR5009	[c]	R06513	1 MNXM2 + 1 MNXM451 = 1 MNXM1376	1 H2O + 1 dTDP-4-dehydro-6-deoxy-alpha-D-glucose = 1 dTDP-alpha-D-glucose	-13.897	true	4.2.1.46	rhea:17221
MNXR5010	[c]	R04657	1 MNXM1 + 1 MNXM1754 + 1 MNXM7 = 1 MNXM1569 + 1 MNXM3	1 H(+) + 1 lipid IVA(4-) + 1 ADP = 1 lipid A disaccharide + 1 ATP	-17.3125	true	2.7.1.130	rhea:20700
MNXR5031	[c]	R01069	1 MNXM1324 = 1 MNXM74 + 1 MNXM77	1 D-tagatose 1,6-bisphosphate = 1 D-glyceraldehyde 3-phosphate + 1 glycerone phosphate	13.3165	true	4.1.2.40	rhea:22948
MNXR5036	[c]	R04365	1 MNXM2 + 1 MNXM480 + 1 MNXM92 = 1 MNXM12 + 1 MNXM1563	1 H2O + 1 (S)-2,3,4,5-tetrahydrodipicolinate(2-) + 1 succinyl-CoA(5-) = 1 CoA + 1 L-2-succinylamino-6-oxoheptanedioate(3-)	24.3952	true	2.3.1.117	rhea:17325
MNXR5036	[m]	R04365	1 MNXM2 + 1 MNXM480 + 1 MNXM92 = 1 MNXM12 + 1 MNXM1563	1 H2O + 1 (S)-2,3,4,5-tetrahydrodipicolinate(2-) + 1 succinyl-CoA(5-) = 1 CoA + 1 L-2-succinylamino-6-oxoheptanedioate(3-)	24.3952	true	2.3.1.117	rhea:17325
MNXR5047	[c]		1 MNXM2 + 1 MNXM662 = 1 MNXM322 + 1 MNXM9	1 H2O + 1 thiamine(1+) monophosphate(2-) = 1 thiamine(1+) + 1 phosphate	0	true	3.1.3.-;3.1.3.2	metacyc:RXNQT-4191
MNXR5055	[c]	R00751	1 MNXM29 + 1 MNXM75 = 1 MNXM142	1 glycine + 1 acetaldehyde = 1 L-threonine zwitterion	1	true	4.1.2.48;4.1.2.5	rhea:19625
MNXR5055	[m]	R00751	1 MNXM29 + 1 MNXM75 = 1 MNXM142	1 glycine + 1 acetaldehyde = 1 L-threonine zwitterion	1	true	4.1.2.48;4.1.2.5	rhea:19625
MNXR5058	[c]	R00996	1 MNXM15 + 1 MNXM159 = 1 MNXM142	1 NH4(+) + 1 2-oxobutanoate = 1 L-threonine zwitterion	-7.65413	true	4.3.1.19	rhea:22108
MNXR5058	[m]	R00996	1 MNXM15 + 1 MNXM159 = 1 MNXM142	1 NH4(+) + 1 2-oxobutanoate = 1 L-threonine zwitterion	-7.65413	true	4.3.1.19	rhea:22108
MNXR5061	[c]	R06530	1 MNXM1 + 1 MNXM1492 = 1 MNXM13 + 1 MNXM1697	1 H(+) + 1 O-phosphonato-L-threonine(2-) = 1 CO(2) + 1 (R)-1-ammoniopropan-2-yl phosphate(1-)	-1.84181	true	4.1.1.81	rhea:11492
MNXR5064	[c]	R01466	1 MNXM1334 + 1 MNXM2 = 1 MNXM142 + 1 MNXM9	1 O-phosphonato-L-homoserine(2-) + 1 H2O = 1 L-threonine zwitterion + 1 phosphate	6.74701	true	4.2.3.1;4.2.99.2	rhea:10840
MNXR5064	[m]	R01466	1 MNXM1334 + 1 MNXM2 = 1 MNXM142 + 1 MNXM9	1 O-phosphonato-L-homoserine(2-) + 1 H2O = 1 L-threonine zwitterion + 1 phosphate	6.74701	true	4.2.3.1;4.2.99.2	rhea:10840
MNXR5082	[c]	R01641	1 MNXM271 + 1 MNXM74 = 1 MNXM116 + 1 MNXM186	1 sedoheptulose 7-phosphate(2-) + 1 D-glyceraldehyde 3-phosphate = 1 D-ribose 5-phosphate + 1 D-xylulose 5-phosphate(2-)	1.23004	true	2.2.1.1	rhea:10508
MNXR5083	[c]		1 MNXM68 + 1 MNXM74 = 1 MNXM186 + 1 MNXM258	1 D-fructose 6-phosphate(2-) + 1 D-glyceraldehyde 3-phosphate = 1 D-xylulose 5-phosphate(2-) + 1 D-erythrose 4-phosphate(2-)	0	true	2.2.1.1	metacyc:2TRANSKETO-RXN
MNXR5085	[c]	R09124	1 MNXM671 + 1 MNXM796 = 1 MNXM352 + 1 MNXM399	1 methyl-CoM(1-) + 1 dimethylaminium = 1 trimethylamine + 1 coenzyme M	0	true	2.1.1.247;2.1.1.250	kegg:R09124
MNXR5091	[c]	R01567	1 MNXM1 + 1 MNXM257 + 1 MNXM7 = 1 MNXM3 + 1 MNXM420	1 H(+) + 1 dTMP + 1 ADP = 1 ATP + 1 thymidine	-14.8159	true	2.7.1.145;2.7.1.21;2.7.1.76	rhea:19129
MNXR5091	[m]	R01567	1 MNXM1 + 1 MNXM257 + 1 MNXM7 = 1 MNXM3 + 1 MNXM420	1 H(+) + 1 dTMP + 1 ADP = 1 ATP + 1 thymidine	-14.8159	true	2.7.1.145;2.7.1.21;2.7.1.76	rhea:19129
MNXR5095	[c]	R02101	1 MNXM183 + 1 MNXM234 = 1 MNXM257 + 1 MNXM281	1 (6R)-5,10-methylenetetrahydrofolate + 1 dUMP = 1 dTMP + 1 dihydrofolate(2-)	-28.8	true	2.1.1.45	rhea:12104
MNXR5095	[m]	R02101	1 MNXM183 + 1 MNXM234 = 1 MNXM257 + 1 MNXM281	1 (6R)-5,10-methylenetetrahydrofolate + 1 dUMP = 1 dTMP + 1 dihydrofolate(2-)	-28.8	true	2.1.1.45	rhea:12104
MNXR5095	[n]	R02101	1 MNXM183 + 1 MNXM234 = 1 MNXM257 + 1 MNXM281	1 (6R)-5,10-methylenetetrahydrofolate + 1 dUMP = 1 dTMP + 1 dihydrofolate(2-)	-28.8	true	2.1.1.45	rhea:12104
MNXR50984	[c]		1 MNXM310 + 1 MNXM9 = 1 MNXM2378	1 methylglyoxal + 1 phosphate = 1 glyceraldehyde 3-phosphate(2-)	0	true	4.2.3.3	bigg:MGSA2
MNXR51003	[c]		1 MNXM1 + 1 MNXM211 + 1 MNXM9 = 1 MNXM138 + 1 MNXM89689	1 H(+) + 1 L-citrulline zwitterion + 1 phosphate = 1 carbamoyl phosphate(2-) + 1 ornithinium(1+)	0	true	2.1.3.3	seed:rxn01019
MNXR51004	[c]		1 MNXM89689 = 1 MNXM114 + 1 MNXM15	1 ornithinium(1+) = 1 L-proline + 1 NH4(+)	0	true	4.3.1.12	seed:rxn00471
MNXR5104	[c]	R03451	1 MNXM13 + 1 MNXM25 + 1 MNXM990 = 1 MNXM1486 + 1 MNXM20 + 1 MNXM4	1 CO(2) + 1 succinate(2-) + 1 3-hydroxy-N(6),N(6),N(6)-trimethyl-L-lysine zwitterion = 1 N(6),N(6),N(6)-trimethyl-L-lysine + 1 2-oxoglutarate + 1 O2	-109.62	true	1.14.11.8	rhea:14181
MNXR51088	[c]		1 MNXM77 = 1 MNXM2378	1 glycerone phosphate = 1 glyceraldehyde 3-phosphate(2-)	0	true	5.3.1.1	seed:rxn00747
MNXR5115	[c]	R01015	1 MNXM77 = 1 MNXM74	1 glycerone phosphate = 1 D-glyceraldehyde 3-phosphate	-1.82999	true	5.3.1.1	rhea:18585
MNXR5117	[c]	R02016	1 MNXM1 + 1 MNXM148 + 1 MNXM6 = 1 MNXM155 + 1 MNXM5	1 H(+) + 1 thioredoxin disulfide + 1 NADPH = 1 thioredoxin + 1 NADP(+)	19.5258	false	1.6.4.5;1.8.1.9	rhea:20345
MNXR5117	[m]	R02016	1 MNXM1 + 1 MNXM148 + 1 MNXM6 = 1 MNXM155 + 1 MNXM5	1 H(+) + 1 thioredoxin disulfide + 1 NADPH = 1 thioredoxin + 1 NADP(+)	19.5258	false	1.6.4.5;1.8.1.9	rhea:20345
MNXR5121	[c]	R02778	1 MNXM2 + 1 MNXM448 = 1 MNXM198 + 1 MNXM9	1 H2O + 1 alpha,alpha-trehalose 6-phosphate(2-) = 1 alpha,alpha-trehalose + 1 phosphate	7.21704	true	3.1.3.12	rhea:23420
MNXR5123	[c]	R00010	1 MNXM198 + 1 MNXM2 = 2 MNXM41	1 alpha,alpha-trehalose + 1 H2O = 2 D-glucopyranose	-3.11298	true	3.2.1.28	rhea:20868
MNXR513	[c]	R00509	1 MNXM1 + 1 MNXM49 + 1 MNXM7 = 1 MNXM287 + 1 MNXM3	1 H(+) + 1 3'-phosphoadenosine-5'-phosphosulfate + 1 ADP = 1 adenosine 5'-phosphosulfate + 1 ATP	-17.3123	true	2.7.1.25	rhea:24152
MNXR513	[m]	R00509	1 MNXM1 + 1 MNXM49 + 1 MNXM7 = 1 MNXM287 + 1 MNXM3	1 H(+) + 1 3'-phosphoadenosine-5'-phosphosulfate + 1 ADP = 1 adenosine 5'-phosphosulfate + 1 ATP	-17.3123	true	2.7.1.25	rhea:24152
MNXR5136	[c]	R00673	1 MNXM2 + 1 MNXM94 = 1 MNXM15 + 1 MNXM23 + 1 MNXM377	1 H2O + 1 L-tryptophan zwitterion = 1 NH4(+) + 1 pyruvate + 1 indole	5.10288	true	4.1.99.1	rhea:19553
MNXR5137	[c]		1 MNXM146 + 1 MNXM4 + 1 MNXM94 = 1 MNXM380 + 1 MNXM570	1 5,6,7,8-tetrahydrobiopterin + 1 O2 + 1 L-tryptophan zwitterion = 1 4a-hydroxytetrahydrobiopterin + 1 5-hydroxy-L-tryptophan zwitterion	0	true	1.14.16.4	rhea:16709
MNXR5138	[c]	R00678	1 MNXM4 + 1 MNXM94 = 1 MNXM1288	1 O2 + 1 L-tryptophan zwitterion = 1 N-formyl-L-kynurenine zwitterion	-65.1859	true	1.13.11.11;1.13.11.52	rhea:24536
MNXR5139	[c]	R02722	1 MNXM2 + 1 MNXM74 + 1 MNXM94 = 1 MNXM53 + 1 MNXM866	1 H2O + 1 D-glyceraldehyde 3-phosphate + 1 L-tryptophan zwitterion = 1 L-serine + 1 (1S,2R)-1-C-(indol-3-yl)glycerol 3-phosphate(2-)	11.682	true	4.2.1.20	metacyc:TRYPSYN-RXN
MNXR5139	[m]	R02722	1 MNXM2 + 1 MNXM74 + 1 MNXM94 = 1 MNXM53 + 1 MNXM866	1 H2O + 1 D-glyceraldehyde 3-phosphate + 1 L-tryptophan zwitterion = 1 L-serine + 1 (1S,2R)-1-C-(indol-3-yl)glycerol 3-phosphate(2-)	11.682	true	4.2.1.20	metacyc:TRYPSYN-RXN
MNXR514	[c]	R01083	1 MNXM14 + 1 MNXM93 = 1 MNXM565	1 AMP + 1 fumarate(2-) = 1 N(6)-(1,2-dicarboxylatoethyl)-AMP(4-)	55.0455	true	4.3.2.2	rhea:16853
MNXR514	[m]	R01083	1 MNXM14 + 1 MNXM93 = 1 MNXM565	1 AMP + 1 fumarate(2-) = 1 N(6)-(1,2-dicarboxylatoethyl)-AMP(4-)	55.0455	true	4.3.2.2	rhea:16853
MNXR514	[n]	R01083	1 MNXM14 + 1 MNXM93 = 1 MNXM565	1 AMP + 1 fumarate(2-) = 1 N(6)-(1,2-dicarboxylatoethyl)-AMP(4-)	55.0455	true	4.3.2.2	rhea:16853
MNXR5140	[c]	R00674	1 MNXM2 + 1 MNXM94 = 1 MNXM377 + 1 MNXM53	1 H2O + 1 L-tryptophan zwitterion = 1 indole + 1 L-serine	-15.487	true	4.2.1.122;4.2.1.20	rhea:26434
MNXR5140	[m]	R00674	1 MNXM2 + 1 MNXM94 = 1 MNXM377 + 1 MNXM53	1 H2O + 1 L-tryptophan zwitterion = 1 indole + 1 L-serine	-15.487	true	4.2.1.122;4.2.1.20	rhea:26434
MNXR5141	[c]	R02340	1 MNXM377 + 1 MNXM74 = 1 MNXM866	1 indole + 1 D-glyceraldehyde 3-phosphate = 1 (1S,2R)-1-C-(indol-3-yl)glycerol 3-phosphate(2-)	27.169	true	4.1.2.8;4.2.1.20	rhea:14081
MNXR5141	[m]	R02340	1 MNXM377 + 1 MNXM74 = 1 MNXM866	1 indole + 1 D-glyceraldehyde 3-phosphate = 1 (1S,2R)-1-C-(indol-3-yl)glycerol 3-phosphate(2-)	27.169	true	4.1.2.8;4.2.1.20	rhea:14081
MNXR5147	[c]	R01745	1 MNXM1 + 1 MNXM10 + 1 MNXM475 = 1 MNXM189 + 1 MNXM8	1 H(+) + 1 NADH(2-) + 1 2-hydroxy-3-oxopropanoate = 1 D-glycerate + 1 NAD(+)	0.441833	true	1.1.1;1.1.1.60	rhea:18845
MNXR515	[c]	R04559	1 MNXM607 = 1 MNXM365 + 1 MNXM93	1 (2S)-2-[5-amino-1-(5-O-phosphonato-beta-D-ribosyl)imidazole-4-carboxamido]succinate = 1 5-amino-1-(5-phospho-D-ribosyl)imidazole-4-carboxamide(2-) + 1 fumarate(2-)	9.83649	true	4.3.2.2	rhea:23920
MNXR515	[m]	R04559	1 MNXM607 = 1 MNXM365 + 1 MNXM93	1 (2S)-2-[5-amino-1-(5-O-phosphonato-beta-D-ribosyl)imidazole-4-carboxamido]succinate = 1 5-amino-1-(5-phospho-D-ribosyl)imidazole-4-carboxamide(2-) + 1 fumarate(2-)	9.83649	true	4.3.2.2	rhea:23920
MNXR5169	[c]		1 MNXM146 + 1 MNXM4 + 1 MNXM76 = 1 MNXM279 + 1 MNXM380	1 5,6,7,8-tetrahydrobiopterin + 1 O2 + 1 L-tyrosine zwitterion = 1 L-dopa zwitterion + 1 4a-hydroxytetrahydrobiopterin	0	true	1.14.16.2	rhea:18201
MNXR5171	[c]	R00736	1 MNXM1 + 1 MNXM76 = 1 MNXM13 + 1 MNXM603	1 H(+) + 1 L-tyrosine zwitterion = 1 CO(2) + 1 tyramine	-5.02	true	4.1.1.25;4.1.1.28	rhea:14345
MNXR5171	[m]	R00736	1 MNXM1 + 1 MNXM76 = 1 MNXM13 + 1 MNXM603	1 H(+) + 1 L-tyrosine zwitterion = 1 CO(2) + 1 tyramine	-5.02	true	4.1.1.25;4.1.1.28	rhea:14345
MNXR5173	[c]	R00045	2 MNXM279 + 1 MNXM4 = 2 MNXM1481 + 2 MNXM2	2 L-dopa zwitterion + 1 O2 = 2 L-dopaquinone zwitterion + 2 H2O	-79.7337	true	1.10.3;1.10.3.1;1.14.18.1	rhea:34287
MNXR5173	[m]	R00045	2 MNXM279 + 1 MNXM4 = 2 MNXM1481 + 2 MNXM2	2 L-dopa zwitterion + 1 O2 = 2 L-dopaquinone zwitterion + 2 H2O	-79.7337	true	1.10.3;1.10.3.1;1.14.18.1	rhea:34287
MNXR5173	[n]	R00045	2 MNXM279 + 1 MNXM4 = 2 MNXM1481 + 2 MNXM2	2 L-dopa zwitterion + 1 O2 = 2 L-dopaquinone zwitterion + 2 H2O	-79.7337	true	1.10.3;1.10.3.1;1.14.18.1	rhea:34287
MNXR5174	[c]	R02382	1 MNXM2 + 1 MNXM4 + 1 MNXM603 = 1 MNXM15 + 1 MNXM22 + 1 MNXM479	1 H2O + 1 O2 + 1 tyramine = 1 NH4(+) + 1 hydrogen peroxide + 1 (4-hydroxyphenyl)acetaldehyde	-23.963	true	1.4.3;1.4.3.21;1.4.3.22;1.4.3.4;1.4.3.6;1.4.9.2;1.4.99.4	rhea:30591
MNXR5174	[m]	R02382	1 MNXM2 + 1 MNXM4 + 1 MNXM603 = 1 MNXM15 + 1 MNXM22 + 1 MNXM479	1 H2O + 1 O2 + 1 tyramine = 1 NH4(+) + 1 hydrogen peroxide + 1 (4-hydroxyphenyl)acetaldehyde	-23.963	true	1.4.3;1.4.3.21;1.4.3.22;1.4.3.4;1.4.3.6;1.4.9.2;1.4.99.4	rhea:30591
MNXR5186	[c]	R02788	1 MNXM1 + 1 MNXM1446 + 1 MNXM7 + 1 MNXM9 = 1 MNXM3 + 1 MNXM529 + 1 MNXM955	1 H(+) + 1 UDP-N-acetylmuramoyl-L-alanyl-D-gamma-glutamyl-meso-2,6-diaminoheptanedioate(4-) + 1 ADP + 1 phosphate = 1 ATP + 1 meso-2,6-diaminopimelic acid dizwitterion + 1 UDP-N-acetylmuramoyl-L-alanyl-D-glutamate(4-)	-7.13574	true	6.3.2.13	rhea:23676
MNXR5186	[m]	R02788	1 MNXM1 + 1 MNXM1446 + 1 MNXM7 + 1 MNXM9 = 1 MNXM3 + 1 MNXM529 + 1 MNXM955	1 H(+) + 1 UDP-N-acetylmuramoyl-L-alanyl-D-gamma-glutamyl-meso-2,6-diaminoheptanedioate(4-) + 1 ADP + 1 phosphate = 1 ATP + 1 meso-2,6-diaminopimelic acid dizwitterion + 1 UDP-N-acetylmuramoyl-L-alanyl-D-glutamate(4-)	-7.13574	true	6.3.2.13	rhea:23676
MNXR5195	[c]	R00418	1 MNXM47 = 1 MNXM225	1 UDP-N-acetyl-alpha-D-glucosamine(2-) = 1 UDP-N-acetyl-D-galactosamine	0	true	5.1.3.2;5.1.3.7	kegg:R00418
MNXR5195	[n]	R00418	1 MNXM47 = 1 MNXM225	1 UDP-N-acetyl-alpha-D-glucosamine(2-) = 1 UDP-N-acetyl-D-galactosamine	0	true	5.1.3.2;5.1.3.7	kegg:R00418
MNXR5205	[c]	R02783	1 MNXM1 + 1 MNXM7 + 1 MNXM9 + 1 MNXM955 = 1 MNXM1953 + 1 MNXM3 + 1 MNXM331	1 H(+) + 1 ADP + 1 phosphate + 1 UDP-N-acetylmuramoyl-L-alanyl-D-glutamate(4-) = 1 UDP-N-acetylmuramoyl-L-alaninate(3-) + 1 ATP + 1 D-glutamate	-6.43848	true	6.3.2.9	rhea:16429
MNXR5228	[c]	R07658	1 MNXM8 + 1 MNXM87 = 1 MNXM10 + 1 MNXM13 + 1 MNXM1505	1 NAD(+) + 1 UDP-alpha-D-glucuronate(3-) = 1 NADH(2-) + 1 CO(2) + 1 UDP-beta-L-threo-pentopyranos-4-ulose(2-)	0.204224	true	1.1.1.305	rhea:24702
MNXR5228	[n]	R07658	1 MNXM8 + 1 MNXM87 = 1 MNXM10 + 1 MNXM13 + 1 MNXM1505	1 NAD(+) + 1 UDP-alpha-D-glucuronate(3-) = 1 NADH(2-) + 1 CO(2) + 1 UDP-beta-L-threo-pentopyranos-4-ulose(2-)	0.204224	true	1.1.1.305	rhea:24702
MNXR5232	[c]	R01384	1 MNXM1 + 1 MNXM87 = 1 MNXM13 + 1 MNXM284	1 H(+) + 1 UDP-alpha-D-glucuronate(3-) = 1 CO(2) + 1 UDP-alpha-D-xylose	0.582336	true	4.1.1.35	rhea:23916
MNXR5236	[c]		1 MNXM1786 + 1 MNXM20 = 1 MNXM1505 + 1 MNXM18	1 UDP-4-amino-4-deoxy-beta-L-arabinose + 1 2-oxoglutarate = 1 UDP-beta-L-threo-pentopyranos-4-ulose(2-) + 1 glutamate(1-)	0	true	2.6.1.87	rhea:24710
MNXR5248	[c]	R00469	2 MNXM1 + 1 MNXM2 + 1 MNXM490 = 1 MNXM13 + 2 MNXM15 + 1 MNXM69	2 H(+) + 1 H2O + 1 (-)-ureidoglycolate = 1 CO(2) + 2 NH4(+) + 1 glyoxylate	-2.45302	true	3.5.3.19	rhea:19809
MNXR5251	[c]		1 MNXM1 + 1 MNXM1954 + 1 MNXM7 + 1 MNXM9 = 1 MNXM1446 + 1 MNXM3 + 1 MNXM669	1 H(+) + 1 UDP-N-acetylmuramoyl-L-alanyl-D-glutamyl-6-carboxy-L-lysyl-D-alanyl-D-alanine + 1 ADP + 1 phosphate = 1 UDP-N-acetylmuramoyl-L-alanyl-D-gamma-glutamyl-meso-2,6-diaminoheptanedioate(4-) + 1 ATP + 1 D-alanyl-D-alanine	0	true	6.3.2.10;6.3.2.15	rhea:28374
MNXR5267	[c]	R07660	1 MNXM1 + 1 MNXM1390 + 1 MNXM79 = 1 MNXM1786 + 1 MNXM237	1 H(+) + 1 UDP-4-deoxy-4-formamido-beta-L-arabinose + 1 (6S)-5,6,7,8-tetrahydrofolate = 1 UDP-4-amino-4-deoxy-beta-L-arabinose + 1 10-formyltetrahydrofolate	16.4718	true	2.1.2.13	rhea:24706
MNXR5267	[n]	R07660	1 MNXM1 + 1 MNXM1390 + 1 MNXM79 = 1 MNXM1786 + 1 MNXM237	1 H(+) + 1 UDP-4-deoxy-4-formamido-beta-L-arabinose + 1 (6S)-5,6,7,8-tetrahydrofolate = 1 UDP-4-amino-4-deoxy-beta-L-arabinose + 1 10-formyltetrahydrofolate	16.4718	true	2.1.2.13	rhea:24706
MNXR5286	[c]	R03194	1 MNXM1 + 2 MNXM19 + 1 MNXM672 = 2 MNXM16 + 1 MNXM414	1 H(+) + 2 S-adenosyl-L-homocysteine + 1 precorrin-2(7-) = 2 S-adenosyl-L-methionine + 1 uroporphyrinogen III(8-)	0	true	2.1.1.107	rhea:32459
MNXR5286	[n]	R03194	1 MNXM1 + 2 MNXM19 + 1 MNXM672 = 2 MNXM16 + 1 MNXM414	1 H(+) + 2 S-adenosyl-L-homocysteine + 1 precorrin-2(7-) = 2 S-adenosyl-L-methionine + 1 uroporphyrinogen III(8-)	0	true	2.1.1.107	rhea:32459
MNXR5287	[c]	R03165	1 MNXM2 + 1 MNXM414 = 1 MNXM547	1 H2O + 1 uroporphyrinogen III(8-) = 1 preuroporphyrinogen(8-)	-13.167	true	4.2.1.75	rhea:18965
MNXR5288	[c]	R03197	4 MNXM1 + 1 MNXM414 = 4 MNXM13 + 1 MNXM410	4 H(+) + 1 uroporphyrinogen III(8-) = 4 CO(2) + 1 coproporphyrinogen III(4-)	-3.37296	true	4.1.1.37	rhea:19865
MNXR5290	[c]	R00905	2 MNXM1 + 1 MNXM2 + 1 MNXM802 = 1 MNXM13 + 1 MNXM144 + 1 MNXM15	2 H(+) + 1 H2O + 1 N-carbamoyl-beta-alaninate = 1 CO(2) + 1 beta-alanine zwitterion + 1 NH4(+)	3.36112	true	3.5.1.6	rhea:11184
MNXR5296	[c]		1 MNXM1 + 1 MNXM10 + 1 MNXM1088 = 1 MNXM490 + 1 MNXM8	1 H(+) + 1 NADH(2-) + 1 oxalurate = 1 (-)-ureidoglycolate + 1 NAD(+)	0	true	1.1.1;1.1.1.154	rhea:15329
MNXR5297	[c]	R00131	2 MNXM1 + 1 MNXM117 + 1 MNXM2 = 1 MNXM13 + 2 MNXM15	2 H(+) + 1 urea + 1 H2O = 1 CO(2) + 2 NH4(+)	-5.963	true	3.5.1.5	rhea:20557
MNXR5297	[m]	R00131	2 MNXM1 + 1 MNXM117 + 1 MNXM2 = 1 MNXM13 + 2 MNXM15	2 H(+) + 1 urea + 1 H2O = 1 CO(2) + 2 NH4(+)	-5.963	true	3.5.1.5	rhea:20557
MNXR5297	[n]	R00131	2 MNXM1 + 1 MNXM117 + 1 MNXM2 = 1 MNXM13 + 2 MNXM15	2 H(+) + 1 urea + 1 H2O = 1 CO(2) + 2 NH4(+)	-5.963	true	3.5.1.5	rhea:20557
MNXR5299	[c]	R00774	1 MNXM1 + 1 MNXM1122 + 1 MNXM7 + 1 MNXM9 = 1 MNXM117 + 1 MNXM3 + 1 MNXM60	1 H(+) + 1 urea-1-carboxylate + 1 ADP + 1 phosphate = 1 urea + 1 ATP + 1 bicarbonate	-4.58295	true	6.3.4.6	rhea:20896
MNXR5299	[m]	R00774	1 MNXM1 + 1 MNXM1122 + 1 MNXM7 + 1 MNXM9 = 1 MNXM117 + 1 MNXM3 + 1 MNXM60	1 H(+) + 1 urea-1-carboxylate + 1 ADP + 1 phosphate = 1 urea + 1 ATP + 1 bicarbonate	-4.58295	true	6.3.4.6	rhea:20896
MNXR5306	[c]	R00964	1 MNXM1 + 1 MNXM7 + 1 MNXM80 = 1 MNXM288 + 1 MNXM3	1 H(+) + 1 ADP + 1 UMP(2-) = 1 uridine + 1 ATP	-14.8159	true	2.7.1.48	rhea:16825
MNXR5314	[c]	R04549	2 MNXM1 + 1 MNXM1839 + 1 MNXM80 = 1 MNXM1199 + 1 MNXM2	2 H(+) + 1 lipid X(2-) + 1 UMP(2-) = 1 UDP-2,3-bis(3-hydroxytetradecanoyl)-D-glucosamine(2-) + 1 H2O	-10.2453	true	3.6.1.54	rhea:25213
MNXR5336	[c]	R05699	1 MNXM2 + 1 MNXM754 + 1 MNXM8 = 2 MNXM1 + 1 MNXM10 + 1 MNXM982	1 H2O + 1 vanillin + 1 NAD(+) = 2 H(+) + 1 NADH(2-) + 1 vanillate	-13.1053	true	1.2.1.67	rhea:13309
MNXR5337	[c]	R01293	1 MNXM2 + 1 MNXM577 + 1 MNXM8 = 2 MNXM1 + 1 MNXM10 + 1 MNXM164	1 H2O + 1 4-hydroxybenzaldehyde + 1 NAD(+) = 2 H(+) + 1 NADH(2-) + 1 4-hydroxybenzoate	-13.1053	true	1.17.1.4;1.2.1.28;1.2.1.64;1.2.1.67	rhea:20305
MNXR5340	[c]	R05274	1 MNXM2 + 1 MNXM204 + 1 MNXM56 + 1 MNXM8 = 1 MNXM1 + 1 MNXM10 + 1 MNXM4 + 1 MNXM982	1 H2O + 1 3,4-dihydroxybenzoate + 1 formaldehyde + 1 NAD(+) = 1 H(+) + 1 NADH(2-) + 1 O2 + 1 vanillate	-99.5188	true	1.14.13.82	rhea:13021
MNXR5342	[c]	R01215	1 MNXM238 + 1 MNXM32 = 1 MNXM199 + 1 MNXM23	1 3-methyl-2-oxobutanoate + 1 L-alanine zwitterion = 1 L-valine zwitterion + 1 pyruvate	-1.31	true	2.6.1.66	rhea:22912
MNXR5342	[m]	R01215	1 MNXM238 + 1 MNXM32 = 1 MNXM199 + 1 MNXM23	1 3-methyl-2-oxobutanoate + 1 L-alanine zwitterion = 1 L-valine zwitterion + 1 pyruvate	-1.31	true	2.6.1.66	rhea:22912
MNXR5347	[c]	R03244	1 MNXM1238 = 1 MNXM901	1 L-xylulose 5-phosphate(2-) = 1 L-ribulose 5-phosphate(2-)	0	true	5.-.-.-;5.1.3.1;5.1.3.22	rhea:18497
MNXR5351	[n]	R01769	1 MNXM2 + 1 MNXM213 + 1 MNXM4 = 1 MNXM174 + 1 MNXM22	1 H2O + 1 hypoxanthine + 1 O2 = 1 9H-xanthine + 1 hydrogen peroxide	0	true	1.17.3.2;1.2.3.11	kegg:R01769
MNXR53667	[c]		1 MNXM1 + 1 MNXM2 + 1 MNXM31 = 1 MNXM15 + 1 MNXM80	1 H(+) + 1 H2O + 1 CMP = 1 NH4(+) + 1 UMP(2-)	0	true	3.5.4.12	seed:rxn10054
MNXR5372	[c]	R01639	1 MNXM1 + 1 MNXM186 + 1 MNXM7 = 1 MNXM3 + 1 MNXM597	1 H(+) + 1 D-xylulose 5-phosphate(2-) + 1 ADP = 1 ATP + 1 D-xylulose	-14.8159	true	2.7.1.17	rhea:10964
MNXR5375	[c]	R01896	1 MNXM1 + 1 MNXM10 + 1 MNXM597 = 1 MNXM510 + 1 MNXM8	1 H(+) + 1 NADH(2-) + 1 D-xylulose = 1 xylitol + 1 NAD(+)	1.08176	true	1.1.1.9	rhea:20433
MNXR5384	[m]	R01055	1 MNXM2 + 1 MNXM2276 = 1 MNXM116 + 1 MNXM158	1 H2O + 1 pseudouridine 5'-phosphate(2-) = 1 D-ribose 5-phosphate + 1 uracil	-13.167	true	3.2.-.-;4.2.1.70	rhea:18337
MNXR53980	[c]		1 MNXM20 + 1 MNXM366 = 1 MNXM161 + 1 MNXM89557	1 2-oxoglutarate + 1 pyridoxamine 5'-phosphate(1-) = 1 pyridoxal 5'-phosphate + 1 L-glutamate	0	true	0	seed:rxn13803
MNXR5404	[c]	R00268	1 MNXM1 + 1 MNXM1289 = 1 MNXM13 + 1 MNXM20	1 H(+) + 1 oxalatosuccinate(3-) = 1 CO(2) + 1 2-oxoglutarate	1.74237	true	1.1.1.41;1.1.1.42;4.1.1.-	rhea:19381
MNXR5404	[m]	R00268	1 MNXM1 + 1 MNXM1289 = 1 MNXM13 + 1 MNXM20	1 H(+) + 1 oxalatosuccinate(3-) = 1 CO(2) + 1 2-oxoglutarate	1.74237	true	1.1.1.41;1.1.1.42;4.1.1.-	rhea:19381
MNXR5409	[c]	R02639	1 MNXM1 + 1 MNXM6 + 1 MNXM958 = 1 MNXM5 + 1 MNXM736	1 H(+) + 1 NADPH + 1 2,3-diketogulonate = 1 NADP(+) + 1 3-dehydro-L-gulonate	-4.26935	true	1.1.1.130	rhea:21928
MNXR5419	[c]	R04811	1 MNXM12 + 1 MNXM3173 = 1 MNXM834 + 1 MNXM86	1 CoA + 1 3α,7α-dihydroxy-24-oxo-5β-cholestanoyl CoA = 1 chenodeoxycholoyl-CoA + 1 propionyl-CoA(4-)	5.246	true	2.3.1.176	metacyc:RXN-9850
MNXR542	[c]	R02059	1 MNXM2 + 1 MNXM313 = 1 MNXM26 + 1 MNXM370	1 H2O + 1 N-acetyl-D-glucosamine 6-phosphate = 1 acetate + 1 2-ammonio-2-deoxy-D-glucopyranose 6-phosphate(1-)	-1.35889	true	3.5.1.25	rhea:22936
MNXR5440	[c]	R01761	1 MNXM685 = 1 MNXM461	1 L-ribulose = 1 L-arabinopyranose	-0.94001	true	5.3.1.4	rhea:14821
MNXR54450	[c]		1 MNXM19 + 1 MNXM90036 = 1 MNXM16 + 1 MNXM3691	1 S-adenosyl-L-homocysteine + 1 Phosphatidylcholine = 1 S-adenosyl-L-methionine + 1 phosphatidyl-N,N-dimethylethanolamine	0	false	2.1.1.71	brenda:BS319863
MNXR5448	[c]	R02439	1 MNXM1 + 1 MNXM7 + 1 MNXM901 = 1 MNXM3 + 1 MNXM685	1 H(+) + 1 ADP + 1 L-ribulose 5-phosphate(2-) = 1 ATP + 1 L-ribulose	-14.8159	true	2.7.1.16	rhea:22072
MNXR5449	[c]	R04810	1 MNXM1 + 1 MNXM10 + 1 MNXM3173 = 1 MNXM3395 + 1 MNXM8	1 H(+) + 1 NADH(2-) + 1 3α,7α-dihydroxy-24-oxo-5β-cholestanoyl CoA = 1 (24R,25R)-3α,7α,24-trihydroxy-5β-cholestanoyl CoA + 1 NAD(+)	1.08176	true	1.1.1.35	metacyc:RXN-9848
MNXR5454	[c]		1 MNXM183 + 1 MNXM2 + 1 MNXM266 = 1 MNXM2949 + 1 MNXM79	1 (6R)-5,10-methylenetetrahydrofolate + 1 H2O + 1 dCMP(2-) = 1 5-hydroxymethyldeoxycytidylate(2-) + 1 (6S)-5,6,7,8-tetrahydrofolate	0	true	2.1.2.8	rhea:11280
MNXR5459	[c]	R01385	1 MNXM1092 = 1 MNXM87	1 UDP-alpha-D-galacturonate = 1 UDP-alpha-D-glucuronate(3-)	0	true	5.1.3.6	rhea:11404
MNXR5462	[c]		1 MNXM10012 + 1 MNXM2 = 1 MNXM12916 + 1 MNXM161	1 3-Hydroxy-4-((3-mercapto-propylsulfanylmethylimino)-methyl)-2-methyl-5-phosphonooxymethyl-pyridinium_(linked_with_enzyme) + 1 H2O = 1 S-Aminomethyldihydrolipoylenzyme + 1 pyridoxal 5'-phosphate	0	false	0	biopath:RXN00115
MNXR5465	[c]	R00588	1 MNXM53 + 1 MNXM69 = 1 MNXM29 + 1 MNXM392	1 L-serine + 1 glyoxylate = 1 glycine + 1 3-hydroxypyruvate	-3.41998	true	2.6.1.45	rhea:19125
MNXR5465	[m]	R00588	1 MNXM53 + 1 MNXM69 = 1 MNXM29 + 1 MNXM392	1 L-serine + 1 glyoxylate = 1 glycine + 1 3-hydroxypyruvate	-3.41998	true	2.6.1.45	rhea:19125
MNXR5468	[c]	R04221	1 MNXM1 + 1 MNXM1992 + 1 MNXM22 = 1 MNXM2813 + 1 MNXM4	1 H(+) + 1 4-hydroxy-1-pyrroline-2-carboxylate + 1 hydrogen peroxide = 1 cis-4-hydroxy-D-proline zwitterion + 1 O2	0	true	1.4.3.3	kegg:R04221
MNXR5475	[c]	R07237	1 MNXM1 + 1 MNXM19 + 1 MNXM2152 = 1 MNXM16 + 1 MNXM414	1 H(+) + 1 S-adenosyl-L-homocysteine + 1 precorrin-1(8-) = 1 S-adenosyl-L-methionine + 1 uroporphyrinogen III(8-)	-20.45	true	2.1.1.107	rhea:19089
MNXR54928	[c]		1 MNXM2 + 1 MNXM3356 = 1 MNXM1855 + 1 MNXM508	1 H2O + 1 salicin-6-phosphate = 1 salicyl alcohol + 1 beta-D-glucose 6-phosphate(2-)	0	true	3.2.1.86	rhea:33127
MNXR5495	[c]	R01644	1 MNXM1 + 1 MNXM10 + 1 MNXM172 = 1 MNXM514 + 1 MNXM8	1 H(+) + 1 NADH(2-) + 1 4-oxobutanoate = 1 4-hydroxybutyrate + 1 NAD(+)	2.54181	true	1.1.1.61	rhea:23948
MNXR5496	[c]	R03696	1 MNXM1241 + 1 MNXM15 = 1 MNXM1444	1 mesaconate + 1 NH4(+) = 1 threo-3-methyl-L-aspartate(1-)	1.28177	true	4.3.1.2	rhea:12829
MNXR54970	[c]		1 MNXM22 + 1 MNXM954 = 1 MNXM272 + 1 MNXM4	1 hydrogen peroxide + 1 trans-2-octadecenoyl-CoA = 1 stearoyl-CoA + 1 O2	0	true	1.3.3.6	bigg:ACOAO8p
MNXR54978	[n]		2 MNXM374 = 1 MNXM286 + 1 MNXM432	2 dADP(3-) = 1 dATP + 1 dAMP	0	true	2.7.4.3	seed:rxn10427
MNXR5499	[c]		1 MNXM1 + 1 MNXM1282 + 1 MNXM6 = 1 MNXM5 + 1 MNXM510	1 H(+) + 1 L-xylulose + 1 NADPH = 1 NADP(+) + 1 xylitol	0	true	1.1.1.10	rhea:17025
MNXR5500	[m]		2 MNXM13 + 2 MNXM2 + 2 MNXM254 + 2 MNXM977 = 2 MNXM1128 + 1 MNXM4	2 CO(2) + 2 H2O + 2 hydrogen cyanide + 2 ethene = 2 1-aminocyclopropanecarboxylic acid zwitterion + 1 O2	0	true	3.5.99.7	biopath:RXN00185
MNXR5502	[c]	R03408	1 MNXM2 + 1 MNXM2595 + 1 MNXM5 = 1 MNXM1 + 1 MNXM375 + 1 MNXM4 + 1 MNXM6	1 H2O + 1 16alpha-hydroxydehydroepiandrosterone + 1 NADP(+) = 1 H(+) + 1 dehydroepiandrosterone + 1 O2 + 1 NADPH	-96.1867	true	1.1.1.147;1.14.14.1	kegg:R03408
MNXR55041	[c]	R03180	1 MNXM2 + 1 MNXM2617 = 1 MNXM1312 + 1 MNXM15	1 H2O + 1 4-guanidiniumylbutanamide(1+) = 1 4-guanidinobutanoic acid zwitterion + 1 NH4(+)	-4.713	true	3.5.1.4	rhea:34375
MNXR55041	[m]	R03180	1 MNXM2 + 1 MNXM2617 = 1 MNXM1312 + 1 MNXM15	1 H2O + 1 4-guanidiniumylbutanamide(1+) = 1 4-guanidinobutanoic acid zwitterion + 1 NH4(+)	-4.713	true	3.5.1.4	rhea:34375
MNXR55042	[c]	R03096	1 MNXM2 + 1 MNXM2239 = 1 MNXM15 + 1 MNXM383	1 H2O + 1 indole-3-acetamide = 1 NH4(+) + 1 (indol-3-yl)acetate	-17.4561	true	3.5.1.4	rhea:34371
MNXR55043	[c]	R05551	1 MNXM2 + 1 MNXM3208 = 1 MNXM1368 + 1 MNXM15	1 H2O + 1 acrylamide = 1 acrylate + 1 NH4(+)	-8.75712	true	3.5.1.4;3.5.1.49	rhea:34367
MNXR55084	[c]		1 MNXM1 + 1 MNXM25 + 1 MNXM599 = 1 MNXM42 + 1 MNXM93	1 H(+) + 1 succinate(2-) + 1 iminosuccinate = 1 L-aspartate(1-) + 1 fumarate(2-)	0	false	1.4.3;1.4.3.16	rhea:30043
MNXR55085	[c]	R00481	1 MNXM1 + 1 MNXM22 + 1 MNXM599 = 1 MNXM4 + 1 MNXM42	1 H(+) + 1 hydrogen peroxide + 1 iminosuccinate = 1 O2 + 1 L-aspartate(1-)	-53.3497	false	1.4.3.16	rhea:25876
MNXR55085	[m]	R00481	1 MNXM1 + 1 MNXM22 + 1 MNXM599 = 1 MNXM4 + 1 MNXM42	1 H(+) + 1 hydrogen peroxide + 1 iminosuccinate = 1 O2 + 1 L-aspartate(1-)	-53.3497	false	1.4.3.16	rhea:25876
MNXR5513	[c]		1 MNXM12794 = 1 MNXM1 + 1 MNXM130	1 Protosterol_cation = 1 H(+) + 1 (S)-2,3-epoxysqualene	0	true	5.4.99.8	biopath:RXN00202
MNXR5516	[c]	R03088	1 MNXM2 + 1 MNXM2926 + 1 MNXM8 = 1 MNXM1 + 1 MNXM10 + 1 MNXM358 + 1 MNXM4	1 H2O + 1 2-hydroxy-17beta-estradiol + 1 NAD(+) = 1 H(+) + 1 NADH(2-) + 1 17beta-estradiol + 1 O2	-95.8267	true	1.14.14.1	kegg:R03088
MNXR55176	[c]	R03650	1 MNXM1 + 1 MNXM3 + 1 MNXM55 + 1 MNXM90666 = 1 MNXM11 + 1 MNXM14 + 1 MNXM90012	1 H(+) + 1 ATP + 1 L-cysteine zwitterion + 1 tRNA(Cys) = 1 diphosphate(3-) + 1 AMP + 1 L-cysteinyl-tRNA(Cys)	-74.2214	false	6.1.1.16	metacyc:CYSTEINE--TRNA-LIGASE-RXN
MNXR5519	[c]	R03464	1 MNXM2 + 1 MNXM809 = 1 MNXM1 + 1 MNXM1436	1 H2O + 1 5,10-(methanylylidene)tetrahydromethanopterin(2-) = 1 H(+) + 1 N(5)-formyl-5,6,7,8-tetrahydromethanopterin(3-)	-7.29533	true	3.5.4.27	rhea:19053
MNXR55194	[n]		1 MNXM220 + 1 MNXM374 = 1 MNXM286 + 1 MNXM31	1 CDP(3-) + 1 dADP(3-) = 1 dATP + 1 CMP	0	true	2.7.4.14	bigg:CYTK8
MNXR5520	[c]	R01473	1 MNXM284 = 1 MNXM865	1 UDP-alpha-D-xylose = 1 UDP-L-arabinose(2-)	0	true	5.1.3.5	rhea:11320
MNXR55208	[c]		1 MNXM23 + 1 MNXM2378 = 1 MNXM90136	1 pyruvate + 1 glyceraldehyde 3-phosphate(2-) = 1 6-phosphonato-2-dehydro-3-deoxy-D-galactate(3-)	0	true	4.1.2.21	seed:rxn00783
MNXR55215	[n]		1 MNXM374 + 1 MNXM436 = 1 MNXM286 + 1 MNXM546	1 dADP(3-) + 1 dGDP(2-) = 1 dATP + 1 dGMP(2-)	0	true	2.7.4.8	bigg:DGK2m
MNXR55233	[c]	R03084	1 MNXM2 + 1 MNXM611 = 1 MNXM478	1 H2O + 1 3-dehydroshikimate = 1 (-)-3-dehydroquinate	-20.177	true	4.2.1.10	rhea:21096
MNXR55233	[m]	R03084	1 MNXM2 + 1 MNXM611 = 1 MNXM478	1 H2O + 1 3-dehydroshikimate = 1 (-)-3-dehydroquinate	-20.177	true	4.2.1.10	rhea:21096
MNXR55238	[c]	R01658	1 MNXM132 + 1 MNXM83 = 1 MNXM100 + 1 MNXM11	1 prenyl diphosphate(3-) + 1 isopentenyl diphosphate = 1 geranyl diphosphate + 1 diphosphate(3-)	-13	true	2.5.1.1;2.5.1.10;2.5.1.29	rhea:22408
MNXR55243	[c]	R00380	1 MNXM16 + 1 MNXM634 = 1 MNXM14908 + 1 MNXM19	1 S-adenosyl-L-methionine + 1 DNA = 1 a DNA 5-methylcytosine + 1 S-adenosyl-L-homocysteine	-41.1823	false	2.1.1.37	kegg:R00380
MNXR55306	[c]		1 MNXM1 + 1 MNXM23 + 1 MNXM2378 = 1 MNXM13 + 1 MNXM622	1 H(+) + 1 pyruvate + 1 glyceraldehyde 3-phosphate(2-) = 1 CO(2) + 1 1-deoxy-D-xylulose 5-phosphate	0	true	2.2.1.7	seed:rxn03909
MNXR55318	[c]		1 MNXM23 + 1 MNXM2378 = 1 MNXM649	1 pyruvate + 1 glyceraldehyde 3-phosphate(2-) = 1 2-dehydro-3-deoxy-6-phosphonato-D-gluconate(3-)	0	true	4.1.2.14	seed:rxn03884
MNXR55425	[c]	R03940	1 MNXM79 + 1 MNXM95381 = 1 MNXM237 + 1 MNXM28	1 (6S)-5,6,7,8-tetrahydrofolate + 1 N-formylmethionyl-tRNA(fMet) = 1 10-formyltetrahydrofolate + 1 Met-tRNA(Met)	-7.2	false	2.1.2.9	metacyc:METHIONYL-TRNA-FORMYLTRANSFERASE-RXN
MNXR55425	[m]	R03940	1 MNXM79 + 1 MNXM95381 = 1 MNXM237 + 1 MNXM28	1 (6S)-5,6,7,8-tetrahydrofolate + 1 N-formylmethionyl-tRNA(fMet) = 1 10-formyltetrahydrofolate + 1 Met-tRNA(Met)	-7.2	false	2.1.2.9	metacyc:METHIONYL-TRNA-FORMYLTRANSFERASE-RXN
MNXR55435	[c]	R02061	1 MNXM34 + 1 MNXM83 = 1 MNXM11 + 1 MNXM139	1 (2E,6E)-farnesyl diphosphate + 1 isopentenyl diphosphate = 1 diphosphate(3-) + 1 geranylgeranyl diphosphate	-13	true	2.5.1;2.5.1.29	rhea:17653
MNXR55549	[c]	R03425	1 MNXM13 + 1 MNXM81221 = 1 MNXM29 + 1 MNXM998	1 CO(2) + 1 S(8)-aminomethyldihydrolipoylprotein = 1 glycine + 1 lipoylprotein	2.836	false	1.4.4.2	kegg:R03425
MNXR55549	[m]	R03425	1 MNXM13 + 1 MNXM81221 = 1 MNXM29 + 1 MNXM998	1 CO(2) + 1 S(8)-aminomethyldihydrolipoylprotein = 1 glycine + 1 lipoylprotein	2.836	false	1.4.4.2	kegg:R03425
MNXR5555	[c]	R04807	1 MNXM2 + 1 MNXM5 + 1 MNXM643 = 1 MNXM1 + 1 MNXM4 + 1 MNXM6 + 1 MNXM709	1 H2O + 1 NADP(+) + 1 (25R)-5beta-cholestane-3alpha,7alpha,12alpha,26-tetrol = 1 H(+) + 1 O2 + 1 NADPH + 1 5beta-cholestane-3alpha,7alpha,12alpha-triol	-88.6505	true	1.14.13.15	rhea:14373
MNXR55550	[c]	R04125	1 MNXM15 + 1 MNXM1663 + 1 MNXM183 = 1 MNXM79 + 1 MNXM81221	1 NH4(+) + 1 dihydrolipoylprotein + 1 (6R)-5,10-methylenetetrahydrofolate = 1 (6S)-5,6,7,8-tetrahydrofolate + 1 S(8)-aminomethyldihydrolipoylprotein	-2.294	false	2.1.2.10	kegg:R04125
MNXR55550	[m]	R04125	1 MNXM15 + 1 MNXM1663 + 1 MNXM183 = 1 MNXM79 + 1 MNXM81221	1 NH4(+) + 1 dihydrolipoylprotein + 1 (6R)-5,10-methylenetetrahydrofolate = 1 (6S)-5,6,7,8-tetrahydrofolate + 1 S(8)-aminomethyldihydrolipoylprotein	-2.294	false	2.1.2.10	kegg:R04125
MNXR55638	[c]	R03503	1 MNXM1 + 1 MNXM1160 + 1 MNXM14 = 1 MNXM3 + 1 MNXM937	1 H(+) + 1 (2-amino-4-hydroxy-7,8-dihydropteridin-6-yl)methyl diphosphate(3-) + 1 AMP = 1 ATP + 1 2-amino-6-(hydroxymethyl)-7,8-dihydropteridin-4-ol	-15.3459	true	2.7.6.3	rhea:11412
MNXR55638	[m]	R03503	1 MNXM1 + 1 MNXM1160 + 1 MNXM14 = 1 MNXM3 + 1 MNXM937	1 H(+) + 1 (2-amino-4-hydroxy-7,8-dihydropteridin-6-yl)methyl diphosphate(3-) + 1 AMP = 1 ATP + 1 2-amino-6-(hydroxymethyl)-7,8-dihydropteridin-4-ol	-15.3459	true	2.7.6.3	rhea:11412
MNXR55660	[c]	R08209	1 MNXM2 + 1 MNXM8 + 1 MNXM83 = 1 MNXM1 + 1 MNXM10 + 1 MNXM606	1 H2O + 1 NAD(+) + 1 isopentenyl diphosphate = 1 H(+) + 1 NADH(2-) + 1 (2E)-4-hydroxy-3-methylbut-2-enyl diphosphate	0	true	1.17.1.2	rhea:24492
MNXR55668	[x]		1 MNXM179 + 1 MNXM232 = 1 MNXM191 + 1 MNXM23	1 (S)-lactate + 1 ubiquinone-8 = 1 ubiquinol-8 + 1 pyruvate	0	true	1.1.2.3	seed:rxn08792
MNXR55674	[c]	R04606	1 MNXM1 + 1 MNXM1569 + 1 MNXM17 = 1 MNXM1199 + 1 MNXM1839	1 H(+) + 1 lipid A disaccharide + 1 UDP = 1 UDP-2,3-bis(3-hydroxytetradecanoyl)-D-glucosamine(2-) + 1 lipid X(2-)	6.89766	true	2.4.1.182	rhea:22668
MNXR55705	[c]		1 MNXM2 + 1 MNXM2693 = 1 MNXM21 + 1 MNXM23	1 H2O + 1 mesaconyl-C1-CoA = 1 acetyl-CoA(4-) + 1 pyruvate	0	true	4.1.3.25	bigg:MESCOALm
MNXR55735	[c]	R01401	1 MNXM168 + 1 MNXM38297 = 1 MNXM150 + 1 MNXM2	1 adenine + 1 5-S-methyl-5-thio-alpha-D-ribofuranose = 1 5'-S-methyl-5'-thioadenosine + 1 H2O	20.857	true	3.2.2.16;3.2.2.9	kegg:R01401
MNXR55736	[c]	R04143	1 MNXM1 + 1 MNXM407 + 1 MNXM7 = 1 MNXM3 + 1 MNXM38297	1 H(+) + 1 S-methyl-5-thio-alpha-D-ribose 1-phosphate(2-) + 1 ADP = 1 ATP + 1 5-S-methyl-5-thio-alpha-D-ribofuranose	-14.8159	true	2.7.1.100	kegg:R04143
MNXR55736	[m]	R04143	1 MNXM1 + 1 MNXM407 + 1 MNXM7 = 1 MNXM3 + 1 MNXM38297	1 H(+) + 1 S-methyl-5-thio-alpha-D-ribose 1-phosphate(2-) + 1 ADP = 1 ATP + 1 5-S-methyl-5-thio-alpha-D-ribofuranose	-14.8159	true	2.7.1.100	kegg:R04143
MNXR55752	[n]		1 MNXM2 + 1 MNXM436 = 1 MNXM1 + 1 MNXM546 + 1 MNXM9	1 H2O + 1 dGDP(2-) = 1 H(+) + 1 dGMP(2-) + 1 phosphate	0	true	3.6.1.15;3.6.1.19;3.6.1.55;3.6.1.6;3.6.1.9;3.6.1.B7	metacyc:RXN-14218
MNXR55753	[n]		1 MNXM2 + 1 MNXM411 = 1 MNXM1 + 1 MNXM266 + 1 MNXM9	1 H2O + 1 dCDP(3-) = 1 H(+) + 1 dCMP(2-) + 1 phosphate	0	true	3.6.1.12;3.6.1.6	metacyc:RXN-14187
MNXR55765	[c]	R01137	1 MNXM3 + 1 MNXM374 = 1 MNXM286 + 1 MNXM7	1 ATP + 1 dADP(3-) = 1 dATP + 1 ADP	94.99	true	2.7.4.6	rhea:27674
MNXR55765	[m]	R01137	1 MNXM3 + 1 MNXM374 = 1 MNXM286 + 1 MNXM7	1 ATP + 1 dADP(3-) = 1 dATP + 1 ADP	94.99	true	2.7.4.6	rhea:27674
MNXR55771	[c]		2 MNXM1 + 1 MNXM107 + 1 MNXM2 + 1 MNXM232 = 2 MNXM1 + 1 MNXM191 + 1 MNXM207	2 H(+) + 1 nitrite + 1 H2O + 1 ubiquinone-8 = 2 H(+) + 1 ubiquinol-8 + 1 nitrate	0	true	1.7.99.4	seed:rxn09001
MNXR55785	[n]		1 MNXM2 + 1 MNXM286 = 1 MNXM1 + 1 MNXM374 + 1 MNXM9	1 H2O + 1 dATP = 1 H(+) + 1 dADP(3-) + 1 phosphate	0	true	3.1.3.2;3.1.3.8;3.6.1.1;3.6.1.15;3.6.1.3;3.6.1.52;3.6.1.9;3.6.4.12;3.6.4.13	metacyc:RXN-14214
MNXR55788	[n]		1 MNXM2 + 1 MNXM63 = 1 MNXM1 + 1 MNXM220 + 1 MNXM9	1 H2O + 1 CTP = 1 H(+) + 1 CDP(3-) + 1 phosphate	0	true	3.1.3.2;3.1.3.8;3.1.4.16;3.1.4.37;3.6.1.15;3.6.1.28;3.6.1.3;3.6.1.5;3.6.1.6;3.6.1.9;3.6.3.44;3.6.4.1;3.6.4.12;3.6.4.13;3.6.4.2;3.6.4.8;3.6.4.9	rhea:29387
MNXR558	[c]	R01157	1 MNXM2 + 1 MNXM328 = 1 MNXM117 + 1 MNXM118	1 H2O + 1 agmatinium(2+) = 1 urea + 1 putrescine	-3.573	true	3.5.3.11	rhea:13929
MNXR5580	[n]		1 MNXM15 + 1 MNXM159 = 1 MNXM353	1 NH4(+) + 1 2-oxobutanoate = 1 L-homoserine zwitterion	0	true	4.4.1.1	rhea:24923
MNXR55805	[c]	R09248	1 MNXM34 + 5 MNXM83 = 5 MNXM11 + 1 MNXM811	1 (2E,6E)-farnesyl diphosphate + 5 isopentenyl diphosphate = 5 diphosphate(3-) + 1 all-trans-octaprenyl diphosphate	0	true	2.5.1.90	rhea:27798
MNXR55806	[c]		1 MNXM686 = 1 MNXM954	1 oleoyl-CoA = 1 trans-2-octadecenoyl-CoA	0	true	5.3.3.8	rhea:35283
MNXR55828	[c]		1 MNXM1277 + 1 MNXM21 = 1 MNXM12 + 1 MNXM4815	1 (R)-dihydrolipoamide + 1 acetyl-CoA(4-) = 1 CoA + 1 S-acetyldihydrolipoamide	0	true	2.3.1.12	rhea:33151
MNXR55835	[c]		1 MNXM146 + 1 MNXM4 + 1 MNXM97 = 1 MNXM76 + 1 MNXM97271	1 5,6,7,8-tetrahydrobiopterin + 1 O2 + 1 L-phenylalanine = 1 L-tyrosine zwitterion + 1 Tetrahydrobiopterin-4a-carbinolamine	0	true	1.14.16.1	bigg:PHETHPTOX2
MNXR55841	[c]		1 MNXM2 + 1 MNXM23 + 1 MNXM232 = 1 MNXM13 + 1 MNXM191 + 1 MNXM26	1 H2O + 1 pyruvate + 1 ubiquinone-8 = 1 CO(2) + 1 ubiquinol-8 + 1 acetate	0	true	1.2.2.2;1.2.5.1	rhea:29167
MNXR55855	[c]	R04463	1 MNXM2 + 1 MNXM3 + 1 MNXM37 + 1 MNXM453 = 1 MNXM1 + 1 MNXM568 + 1 MNXM7 + 1 MNXM89557 + 1 MNXM9	1 H2O + 1 ATP + 1 L-glutamine zwitterion + 1 N(2)-formyl-N(1)-(5-phospho-D-ribosyl)glycinamide(2-) = 1 H(+) + 1 2-formamido-N(1)-(5-O-phosphonato-D-ribosyl)acetamidine + 1 ADP + 1 L-glutamate + 1 phosphate	-9.20477	false	6.3.5.3	rhea:17129
MNXR55855	[m]	R04463	1 MNXM2 + 1 MNXM3 + 1 MNXM37 + 1 MNXM453 = 1 MNXM1 + 1 MNXM568 + 1 MNXM7 + 1 MNXM89557 + 1 MNXM9	1 H2O + 1 ATP + 1 L-glutamine zwitterion + 1 N(2)-formyl-N(1)-(5-phospho-D-ribosyl)glycinamide(2-) = 1 H(+) + 1 2-formamido-N(1)-(5-O-phosphonato-D-ribosyl)acetamidine + 1 ADP + 1 L-glutamate + 1 phosphate	-9.20477	false	6.3.5.3	rhea:17129
MNXR55876	[c]		1 MNXM2 + 1 MNXM621 = 1 MNXM1434 + 1 MNXM1542	1 H2O + 1 raffinose = 1 melibiose + 1 beta-D-fructofuranose	0	true	3.2.1.26	brenda:BR15990
MNXR55886	[c]	R02017	1 MNXM155 + 1 MNXM7 = 1 MNXM148 + 1 MNXM2 + 1 MNXM374	1 thioredoxin + 1 ADP = 1 thioredoxin disulfide + 1 H2O + 1 dADP(3-)	34.8738	false	1.17.4.1	rhea:28034
MNXR55886	[m]	R02017	1 MNXM155 + 1 MNXM7 = 1 MNXM148 + 1 MNXM2 + 1 MNXM374	1 thioredoxin + 1 ADP = 1 thioredoxin disulfide + 1 H2O + 1 dADP(3-)	34.8738	false	1.17.4.1	rhea:28034
MNXR55886	[n]	R02017	1 MNXM155 + 1 MNXM7 = 1 MNXM148 + 1 MNXM2 + 1 MNXM374	1 thioredoxin + 1 ADP = 1 thioredoxin disulfide + 1 H2O + 1 dADP(3-)	34.8738	false	1.17.4.1	rhea:28034
MNXR55888	[c]	R02019	1 MNXM155 + 1 MNXM30 = 1 MNXM148 + 1 MNXM2 + 1 MNXM436	1 thioredoxin + 1 GDP = 1 thioredoxin disulfide + 1 H2O + 1 dGDP(2-)	-10.8652	false	1.17.4.1	rhea:28030
MNXR55888	[m]	R02019	1 MNXM155 + 1 MNXM30 = 1 MNXM148 + 1 MNXM2 + 1 MNXM436	1 thioredoxin + 1 GDP = 1 thioredoxin disulfide + 1 H2O + 1 dGDP(2-)	-10.8652	false	1.17.4.1	rhea:28030
MNXR55888	[n]	R02019	1 MNXM155 + 1 MNXM30 = 1 MNXM148 + 1 MNXM2 + 1 MNXM436	1 thioredoxin + 1 GDP = 1 thioredoxin disulfide + 1 H2O + 1 dGDP(2-)	-10.8652	false	1.17.4.1	rhea:28030
MNXR55890	[c]	R02024	1 MNXM155 + 1 MNXM220 = 1 MNXM148 + 1 MNXM2 + 1 MNXM411	1 thioredoxin + 1 CDP(3-) = 1 thioredoxin disulfide + 1 H2O + 1 dCDP(3-)	-10.8653	false	1.17.4.1	rhea:28038
MNXR55890	[m]	R02024	1 MNXM155 + 1 MNXM220 = 1 MNXM148 + 1 MNXM2 + 1 MNXM411	1 thioredoxin + 1 CDP(3-) = 1 thioredoxin disulfide + 1 H2O + 1 dCDP(3-)	-10.8653	false	1.17.4.1	rhea:28038
MNXR55890	[n]	R02024	1 MNXM155 + 1 MNXM220 = 1 MNXM148 + 1 MNXM2 + 1 MNXM411	1 thioredoxin + 1 CDP(3-) = 1 thioredoxin disulfide + 1 H2O + 1 dCDP(3-)	-10.8653	false	1.17.4.1	rhea:28038
MNXR55892	[c]	R02018	1 MNXM155 + 1 MNXM17 = 1 MNXM148 + 1 MNXM2 + 1 MNXM572	1 thioredoxin + 1 UDP = 1 thioredoxin disulfide + 1 H2O + 1 dUDP	17.299	false	1.17.4.1	rhea:28026
MNXR55892	[m]	R02018	1 MNXM155 + 1 MNXM17 = 1 MNXM148 + 1 MNXM2 + 1 MNXM572	1 thioredoxin + 1 UDP = 1 thioredoxin disulfide + 1 H2O + 1 dUDP	17.299	false	1.17.4.1	rhea:28026
MNXR55892	[n]	R02018	1 MNXM155 + 1 MNXM17 = 1 MNXM148 + 1 MNXM2 + 1 MNXM572	1 thioredoxin + 1 UDP = 1 thioredoxin disulfide + 1 H2O + 1 dUDP	17.299	false	1.17.4.1	rhea:28026
MNXR55901	[c]	R04427	1 MNXM1 + 1 MNXM1741 + 1 MNXM19 = 1 MNXM16 + 1 MNXM574	1 H(+) + 1 fecosterol + 1 S-adenosyl-L-homocysteine = 1 S-adenosyl-L-methionine + 1 zymosterol	-19.86	true	2.1.1.41	rhea:21128
MNXR55909	[c]	R08219	1 MNXM1 + 1 MNXM9 + 1 MNXM95176 = 1 MNXM1339 + 1 MNXM90476	1 H(+) + 1 phosphate + 1 L-selenocysteinyl-tRNA(Sec) = 1 selenophosphate + 1 L-seryl-tRNA(Sec)	-112.941	false	2.9.1.1	metacyc:2.9.1.1-RXN
MNXR55917	[c]	R02413	1 MNXM1 + 1 MNXM6 + 1 MNXM611 = 1 MNXM5 + 1 MNXM602	1 H(+) + 1 NADPH + 1 3-dehydroshikimate = 1 NADP(+) + 1 shikimate	-3.17645	true	1.1.1.25;1.1.1.282	rhea:17737
MNXR55917	[m]	R02413	1 MNXM1 + 1 MNXM6 + 1 MNXM611 = 1 MNXM5 + 1 MNXM602	1 H(+) + 1 NADPH + 1 3-dehydroshikimate = 1 NADP(+) + 1 shikimate	-3.17645	true	1.1.1.25;1.1.1.282	rhea:17737
MNXR55919	[c]	R06223	1 MNXM1 + 2 MNXM34 + 1 MNXM6 = 2 MNXM11 + 1 MNXM292 + 1 MNXM5	1 H(+) + 2 (2E,6E)-farnesyl diphosphate + 1 NADPH = 2 diphosphate(3-) + 1 squalene + 1 NADP(+)	-29.92	true	2.5.1.21	rhea:25281
MNXR55960	[c]	R03223	1 MNXM1 + 1 MNXM1135 + 1 MNXM960 = 1 MNXM11 + 1 MNXM662	1 H(+) + 1 4-amino-2-methyl-5-diphosphonatomethylpyrimidine(3-) + 1 4-methyl-5-(2-phosphonatooxyethyl)thiazole(2-) = 1 diphosphate(3-) + 1 thiamine(1+) monophosphate(2-)	9.77832	true	2.5.1.3	rhea:22328
MNXR55960	[m]	R03223	1 MNXM1 + 1 MNXM1135 + 1 MNXM960 = 1 MNXM11 + 1 MNXM662	1 H(+) + 1 4-amino-2-methyl-5-diphosphonatomethylpyrimidine(3-) + 1 4-methyl-5-(2-phosphonatooxyethyl)thiazole(2-) = 1 diphosphate(3-) + 1 thiamine(1+) monophosphate(2-)	9.77832	true	2.5.1.3	rhea:22328
MNXR55964	[c]		1 MNXM146 + 1 MNXM4 + 1 MNXM94 = 1 MNXM570 + 1 MNXM97271	1 5,6,7,8-tetrahydrobiopterin + 1 O2 + 1 L-tryptophan zwitterion = 1 5-hydroxy-L-tryptophan zwitterion + 1 Tetrahydrobiopterin-4a-carbinolamine	0	true	1.14.16.4	bigg:TRPHYDRO2
MNXR55970	[c]	R00031	1 MNXM4 + 2 MNXM76 = 2 MNXM279	1 O2 + 2 L-tyrosine zwitterion = 2 L-dopa zwitterion	-82.8797	true	1.10.3.1;1.14.18.1	rhea:34283
MNXR55970	[m]	R00031	1 MNXM4 + 2 MNXM76 = 2 MNXM279	1 O2 + 2 L-tyrosine zwitterion = 2 L-dopa zwitterion	-82.8797	true	1.10.3.1;1.14.18.1	rhea:34283
MNXR55970	[n]	R00031	1 MNXM4 + 2 MNXM76 = 2 MNXM279	1 O2 + 2 L-tyrosine zwitterion = 2 L-dopa zwitterion	-82.8797	true	1.10.3.1;1.14.18.1	rhea:34283
MNXR55975	[c]	R03317	1 MNXM2 + 2 MNXM8 + 1 MNXM932 = 3 MNXM1 + 2 MNXM10 + 1 MNXM97052	1 H2O + 2 NAD(+) + 1 UDP-N-acetyl-alpha-D-mannosamine = 3 H(+) + 2 NADH(2-) + 1 UDP-N-acetyl-alpha-D-mannosaminouronate	-11.8118	true	1.1.1.336	rhea:25780
MNXR55976	[c]	R00420	1 MNXM47 = 1 MNXM932	1 UDP-N-acetyl-alpha-D-glucosamine(2-) = 1 UDP-N-acetyl-alpha-D-mannosamine	0	true	5.1.3.14	rhea:17213
MNXR55976	[n]	R00420	1 MNXM47 = 1 MNXM932	1 UDP-N-acetyl-alpha-D-glucosamine(2-) = 1 UDP-N-acetyl-alpha-D-mannosamine	0	true	5.1.3.14	rhea:17213
MNXR55980	[c]	R00660	1 MNXM47 + 1 MNXM73 = 1 MNXM1688 + 1 MNXM9	1 UDP-N-acetyl-alpha-D-glucosamine(2-) + 1 phosphoenolpyruvate = 1 UDP-N-acetyl-3-O-(1-carboxylatovinyl)-alpha-D-glucosamine + 1 phosphate	5.81995	true	2.5.1.7	rhea:18681
MNXR55980	[n]	R00660	1 MNXM47 + 1 MNXM73 = 1 MNXM1688 + 1 MNXM9	1 UDP-N-acetyl-alpha-D-glucosamine(2-) + 1 phosphoenolpyruvate = 1 UDP-N-acetyl-3-O-(1-carboxylatovinyl)-alpha-D-glucosamine + 1 phosphate	5.81995	true	2.5.1.7	rhea:18681
MNXR55984	[c]	R05662	1 MNXM1 + 1 MNXM1344 + 1 MNXM17 = 1 MNXM1955 + 1 MNXM47	1 H(+) + 1 undecaprenyldiphosphonato-N-acetyl-(N-acetylglucosaminyl)muramoyl-L-alanyl-gamma-D-glutamyl-L-lysyl-D-alanyl-D-alanine + 1 UDP = 1 undecaprenyldiphosphonato-N-acetylmuramoyl-L-alanyl-D-gamma-glutamyl-L-lysyl-D-alanyl-D-alanine + 1 UDP-N-acetyl-alpha-D-glucosamine(2-)	6.89743	true	2.4.1.227	rhea:23192
MNXR55986	[c]	R03193	1 MNXM1 + 1 MNXM1953 + 1 MNXM7 + 1 MNXM9 = 1 MNXM3 + 1 MNXM32 + 1 MNXM785	1 H(+) + 1 UDP-N-acetylmuramoyl-L-alaninate(3-) + 1 ADP + 1 phosphate = 1 ATP + 1 L-alanine zwitterion + 1 UDP-N-acetyl-alpha-D-muramate	-6.38574	true	6.3.2.8	rhea:23372
MNXR55988	[c]	R03192	1 MNXM1 + 1 MNXM1688 + 1 MNXM6 = 1 MNXM5 + 1 MNXM785	1 H(+) + 1 UDP-N-acetyl-3-O-(1-carboxylatovinyl)-alpha-D-glucosamine + 1 NADPH = 1 NADP(+) + 1 UDP-N-acetyl-alpha-D-muramate	11.4036	true	1.1.1.158;1.3.1.98	rhea:12248
MNXR55990	[c]	R06447	1 MNXM34 + 8 MNXM83 = 8 MNXM11 + 1 MNXM326	1 (2E,6E)-farnesyl diphosphate + 8 isopentenyl diphosphate = 8 diphosphate(3-) + 1 ditrans,octacis-undecaprenyl diphosphate	0	true	2.5.1.31	rhea:27551
MNXR55998	[c]		1 MNXM50 = 1 MNXM89795	1 UDP-D-glucose(2-) = 1 UDP-alpha-D-galactose	0	true	5.1.3.2	metacyc:UDPGLUCEPIM-RXN
MNXR55999	[c]	R00505	1 MNXM89795 = 1 MNXM2158	1 UDP-alpha-D-galactose = 1 UDP-alpha-D-galactofuranose	0.24	true	5.4.99.9	rhea:24132
MNXR56012	[c]	R04573	1 MNXM1 + 1 MNXM7 + 1 MNXM7865 + 1 MNXM9 = 1 MNXM3 + 1 MNXM669 + 1 MNXM7864	1 H(+) + 1 ADP + 1 UDP-N-acetyl-alpha-D-muramoyl-L-alanyl-gamma-D-glutamyl-L-lysyl-D-alanyl-D-alanine + 1 phosphate = 1 ATP + 1 D-alanyl-D-alanine + 1 UDP-N-acetylmuramoyl-L-alanyl-D-gamma-glutamyl-L-lysine(3-)	-7.13586	true	6.3.2.10	kegg:R04573
MNXR56013	[c]		1 MNXM336 + 1 MNXM50 = 1 MNXM89588 + 1 MNXM89795	1 alpha-D-galactose 1-phosphate(2-) + 1 UDP-D-glucose(2-) = 1 alpha-D-glucose 1-phosphate(2-) + 1 UDP-alpha-D-galactose	0	true	2.7.7.12	metacyc:GALACTURIDYLYLTRANS-RXN
MNXR56025	[c]	R04587	1 MNXM2 + 1 MNXM2157 = 1 MNXM2036 + 1 MNXM26	1 H2O + 1 UDP-3-O-[(3R)-3-hydroxytetradecanoyl]-N-acetyl-alpha-D-glucosamine = 1 UDP-3-O-[(3R)-3-hydroxytetradecanoyl]-alpha-D-glucosamine + 1 acetate	-1.35883	true	3.5.1.108	rhea:25209
MNXR56033	[n]		1 MNXM17 + 1 MNXM374 = 1 MNXM286 + 1 MNXM80	1 UDP + 1 dADP(3-) = 1 dATP + 1 UMP(2-)	0	true	2.7.4.14	bigg:UMPK5
MNXR56047	[c]	R04507	1 MNXM11 + 1 MNXM14 + 1 MNXM91432 = 1 MNXM12 + 1 MNXM3 + 1 MNXM688	1 diphosphate(3-) + 1 AMP + 1 3alpha,7alpha-Dihydroxy-5beta-cholestanoyl-CoA = 1 CoA + 1 ATP + 1 (25R)-3alpha,7alpha-dihydroxy-5beta-cholestan-26-oate	-12.7117	true	6.2.1.28;6.2.1.7	kegg:R04507
MNXR56075	[c]		1 MNXM1456 + 1 MNXM2 + 1 MNXM89557 = 1 MNXM1482 + 1 MNXM2 + 1 MNXM20	1 3-(imidazol-4-yl)-2-oxopropyl phosphate(2-) + 1 H2O + 1 L-glutamate = 1 L-histidinol phosphate(1-) + 1 H2O + 1 2-oxoglutarate	0	true	2.6.1.9	biopath:RXN00061
MNXR56096	[c]		1 MNXM2 + 1 MNXM20 + 1 MNXM498 = 1 MNXM2 + 1 MNXM2484 + 1 MNXM89557	1 H2O + 1 2-oxoglutarate + 1 3-sulfino-L-alanine = 1 H2O + 1 3-sulfinyl-pyruvate + 1 L-glutamate	0	true	2.6.1.1	biopath:RXN00120
MNXR56124	[x]		1 MNXM172 + 1 MNXM2 + 1 MNXM89557 = 1 MNXM192 + 1 MNXM2 + 1 MNXM20	1 4-oxobutanoate + 1 H2O + 1 L-glutamate = 1 4-aminobutanoate + 1 H2O + 1 2-oxoglutarate	0	true	2.6.1.19	biopath:RXN00235
MNXR5617	[c]	R00397	1 MNXM1 + 1 MNXM42 = 1 MNXM13 + 1 MNXM32	1 H(+) + 1 L-aspartate(1-) = 1 CO(2) + 1 L-alanine zwitterion	-3.67587	true	4.1.1.12	rhea:12621
MNXR5617	[x]	R00397	1 MNXM1 + 1 MNXM42 = 1 MNXM13 + 1 MNXM32	1 H(+) + 1 L-aspartate(1-) = 1 CO(2) + 1 L-alanine zwitterion	-3.67587	true	4.1.1.12	rhea:12621
MNXR56317	[c]	R00471	1 MNXM23 + 1 MNXM69 = 1 MNXM97048	1 pyruvate + 1 glyoxylate = 1 D-4-hydroxy-2-oxoglutarate	0	true	4.1.1.3;4.1.2.14;4.1.3.16	rhea:30687
MNXR56328	[c]		1 MNXM2 + 1 MNXM32 + 1 MNXM933 = 1 MNXM2 + 1 MNXM2053 + 1 MNXM23	1 H2O + 1 L-alanine zwitterion + 1 (S)-methylmalonate semialdehyde = 1 H2O + 1 (S)-3-aminoisobutyric acid zwitterion + 1 pyruvate	0	true	2.6.1.18	biopath:RXN01146
MNXR56328	[m]		1 MNXM2 + 1 MNXM32 + 1 MNXM933 = 1 MNXM2 + 1 MNXM2053 + 1 MNXM23	1 H2O + 1 L-alanine zwitterion + 1 (S)-methylmalonate semialdehyde = 1 H2O + 1 (S)-3-aminoisobutyric acid zwitterion + 1 pyruvate	0	true	2.6.1.18	biopath:RXN01146
MNXR56337	[c]		1 MNXM2 + 1 MNXM238 + 1 MNXM89557 = 1 MNXM199 + 1 MNXM2 + 1 MNXM20	1 H2O + 1 3-methyl-2-oxobutanoate + 1 L-glutamate = 1 L-valine zwitterion + 1 H2O + 1 2-oxoglutarate	0	true	2.6.1.42	biopath:RXN01181
MNXR5634	[c]	R03184	1 MNXM4 + 1 MNXM928 = 1 MNXM1838 + 1 MNXM22	1 O2 + 1 L-gulono-1,4-lactone = 1 L-xylo-hex-3-ulonolactone + 1 hydrogen peroxide	-29.36	true	1.1.3.8	rhea:12352
MNXR5635	[c]	R00022	1 MNXM1680 + 1 MNXM2 = 2 MNXM143	1 N,N'-diacetylchitobiose + 1 H2O = 2 N-acetyl-D-glucosamine	-3.11303	true	3.2.1.52	rhea:30671
MNXR56359	[c]		1 MNXM1 + 1 MNXM1004 + 1 MNXM17 = 1 MNXM50 + 1 MNXM89621	1 H(+) + 1 sucrose 6(F)-phosphate(2-) + 1 UDP = 1 UDP-D-glucose(2-) + 1 beta-D-fructofuranose 6-phosphate(2-)	0	true	2.4.1.14	rhea:22172
MNXR56373	[c]		1 MNXM2 + 1 MNXM20 + 1 MNXM231 = 1 MNXM2 + 1 MNXM439 + 1 MNXM89557	1 H2O + 1 2-oxoglutarate + 1 L-isoleucine zwitterion = 1 H2O + 1 (S)-3-methyl-2-oxovalerate + 1 L-glutamate	0	true	2.6.1.42	biopath:RXN01369
MNXR56391	[c]		1 MNXM1 + 1 MNXM45 + 1 MNXM96179 = 1 MNXM49 + 1 MNXM832	1 H(+) + 1 adenosine 3',5'-bisphosphate + 1 Aryl_sulfate = 1 3'-phosphoadenosine-5'-phosphosulfate + 1 a primary alcohol	0	false	3.1.6.1	biopath:RXN01426
MNXR56398	[c]	R03816	1 MNXM1 + 1 MNXM10 + 1 MNXM1155 = 1 MNXM1587 + 1 MNXM8	1 H(+) + 1 NADH(2-) + 1 phylloquinone = 1 phyllohydroquinone + 1 NAD(+)	0	true	1.6.5.2	kegg:R03816
MNXR5645	[c]		1 MNXM26 + 1 MNXM40 = 1 MNXM21 + 1 MNXM477	1 acetate + 1 malonyl-CoA(5-) = 1 acetyl-CoA(4-) + 1 malonate(2-)	0	true	2.3.1.39;2.8.3.3	rhea:18817
MNXR56515	[c]	R01482	1 MNXM1660 = 1 MNXM97018	1 D-fructuronate = 1 D-glucuronate	-1.46004	true	5.3.1.12	metacyc:GLUCUROISOM-RXN
MNXR56517	[c]	R05681	2 MNXM1 + 1 MNXM10 + 1 MNXM1979 = 1 MNXM759 + 1 MNXM8	2 H(+) + 1 NADH(2-) + 1 (2S)-2-amino-3-oxo-4-(phosphonatooxy)butanoate = 1 4-(phosphonooxy)-L-threonine + 1 NAD(+)	1.08185	false	1.1.1.262	rhea:14453
MNXR5652	[c]		1 MNXM2 + 1 MNXM928 = 1 MNXM1 + 1 MNXM1927	1 H2O + 1 L-gulono-1,4-lactone = 1 H(+) + 1 L-gulonate	0	true	3.1.1.17;3.1.1.25	metacyc:RXN-8783
MNXR56524	[c]	R03162	1 MNXM2 + 1 MNXM8288 = 1 MNXM659 + 1 MNXM832	1 H2O + 1 alpha-L-fucoside = 1 L-fucose + 1 a primary alcohol	99.5982	false	3.2.1.51	metacyc:ALPHA-L-FUCOSIDASE-RXN
MNXR56541	[c]	R05627	1 MNXM2 + 1 MNXM326 = 1 MNXM1 + 1 MNXM89653 + 1 MNXM9	1 H2O + 1 ditrans,octacis-undecaprenyl diphosphate = 1 H(+) + 1 ditrans,octacis-undecaprenyl phosphate + 1 phosphate	-6.813	true	3.6.1.27	rhea:28094
MNXR56553	[c]	R02423	2 MNXM1 + 1 MNXM2 + 1 MNXM584 = 1 MNXM13 + 1 MNXM15 + 1 MNXM97019	2 H(+) + 1 H2O + 1 allantoate = 1 CO(2) + 1 NH4(+) + 1 (S)-2-ureidoglycine	3.36111	true	3.5.3.9	rhea:27485
MNXR56579	[c]	R00421	1 MNXM2 + 1 MNXM47 + 2 MNXM8 = 3 MNXM1 + 2 MNXM10 + 1 MNXM7862	1 H2O + 1 UDP-N-acetyl-alpha-D-glucosamine(2-) + 2 NAD(+) = 3 H(+) + 2 NADH(2-) + 1 UDP-N-2-acetamido-2-deoxy-alpha-D-glucuronate	-11.8118	true	1.1.1.136	rhea:13325
MNXR56584	[c]	R01481	1 MNXM1927 + 1 MNXM5 = 1 MNXM1 + 1 MNXM6 + 1 MNXM97018	1 L-gulonate + 1 NADP(+) = 1 H(+) + 1 NADPH + 1 D-glucuronate	1.29358	true	1.1.1.19	metacyc:GLUCURONATE-REDUCTASE-RXN
MNXR5662	[c]	R10052	1 MNXM8 + 1 MNXM891 = 1 MNXM10 + 1 MNXM13 + 1 MNXM404	1 NAD(+) + 1 (2R,3S)-3-isopropylmalate(2-) = 1 NADH(2-) + 1 CO(2) + 1 4-methyl-2-oxopentanoate	0	true	1.1.1.85	rhea:25082
MNXR56664	[c]	R01404	1 MNXM1 + 1 MNXM5962 + 1 MNXM6 = 1 MNXM5 + 1 MNXM917	1 H(+) + 1 a trans-2-enoyl-[acyl-carrier protein] + 1 NADPH = 1 NADP(+) + 1 acyl-[acyl-carrier protein]	0	false	1.3.1.10;1.3.1.39	metacyc:1.3.1.10-RXN
MNXR56671	[c]	R01403	1 MNXM1 + 1 MNXM10 + 1 MNXM5962 = 1 MNXM8 + 1 MNXM917	1 H(+) + 1 NADH(2-) + 1 a trans-2-enoyl-[acyl-carrier protein] = 1 NAD(+) + 1 acyl-[acyl-carrier protein]	0	false	1.3.1.9	metacyc:1.3.1.9-RXN
MNXR56680	[c]	R01178	1 MNXM214 + 1 MNXM2229 = 1 MNXM233 + 1 MNXM2671	1 crotonoyl-CoA(4-) + 1 a reduced electron-transfer flavoprotein = 1 butanoyl-CoA + 1 Electron-transferring flavoprotein	21.2397	false	1.3.8.1	kegg:R01178
MNXR5673	[c]	R01600	1 MNXM1 + 1 MNXM508 + 1 MNXM7 = 1 MNXM105 + 1 MNXM3	1 H(+) + 1 beta-D-glucose 6-phosphate(2-) + 1 ADP = 1 beta-D-glucose + 1 ATP	0	true	2.7.1.1;2.7.1.2	metacyc:GLUCOKIN-RXN
MNXR56771	[c]	R01632	1 MNXM1 + 1 MNXM1800 = 1 MNXM204 + 1 MNXM4	1 H(+) + 1 4-carboxy-2-hydroxy-cis,cis-muconate 6-semialdehyde(2-) = 1 3,4-dihydroxybenzoate + 1 O2	-73.2583	true	1.13.11.8	rhea:24044
MNXR56777	[c]	R03303	1 MNXM1 + 1 MNXM1628 = 1 MNXM4 + 1 MNXM645	1 H(+) + 1 2-hydroxy-5-carboxymethylmuconate semialdehyde = 1 O2 + 1 (3,4-dihydroxyphenyl)acetate	-73.2582	true	1.13.11.15	rhea:15633
MNXR56777	[m]	R03303	1 MNXM1 + 1 MNXM1628 = 1 MNXM4 + 1 MNXM645	1 H(+) + 1 2-hydroxy-5-carboxymethylmuconate semialdehyde = 1 O2 + 1 (3,4-dihydroxyphenyl)acetate	-73.2582	true	1.13.11.15	rhea:15633
MNXR5681	[c]	R01255	1 MNXM976 = 1 MNXM114	1 D-proline zwitterion = 1 L-proline	0	true	5.1.1.4	rhea:10680
MNXR5684	[c]	R00776	1 MNXM117 + 1 MNXM69 = 1 MNXM490	1 urea + 1 glyoxylate = 1 (-)-ureidoglycolate	3.50999	true	4.3.2.3	rhea:11304
MNXR5684	[m]	R00776	1 MNXM117 + 1 MNXM69 = 1 MNXM490	1 urea + 1 glyoxylate = 1 (-)-ureidoglycolate	3.50999	true	4.3.2.3	rhea:11304
MNXR5686	[c]	R02354	1 MNXM2 + 1 MNXM3813 + 1 MNXM8 = 1 MNXM1 + 1 MNXM10 + 1 MNXM327 + 1 MNXM4	1 H2O + 1 2-hydroxyestrone + 1 NAD(+) = 1 H(+) + 1 NADH(2-) + 1 estrone + 1 O2	-95.8267	true	1.14.14.1	kegg:R02354
MNXR5687	[c]	R01172	1 MNXM1 + 1 MNXM10 + 1 MNXM233 = 1 MNXM1017 + 1 MNXM12 + 1 MNXM8	1 H(+) + 1 NADH(2-) + 1 butanoyl-CoA = 1 butanal + 1 CoA + 1 NAD(+)	0	true	1.2.1.10;1.2.1.57	rhea:22968
MNXR5688	[c]	R01976	1 MNXM1 + 1 MNXM133 + 1 MNXM6 = 1 MNXM446 + 1 MNXM5	1 H(+) + 1 acetoacetyl-CoA(4-) + 1 NADPH = 1 (S)-3-hydroxybutanoyl-CoA(4-) + 1 NADP(+)	-0.166504	true	1.1.1.157;1.1.1.35	rhea:16197
MNXR5689	[c]	R01519	1 MNXM2 + 1 MNXM339 = 1 MNXM1 + 1 MNXM341	1 H2O + 1 D-glucono-1,5-lactone = 1 H(+) + 1 D-gluconate	-7.14711	true	3.1.1.17	rhea:10440
MNXR56929	[c]	R02691	1 MNXM1 + 1 MNXM17 + 1 MNXM910 = 1 MNXM59 + 1 MNXM89795	1 H(+) + 1 UDP + 1 1,2-diacyl-3-beta-D-galactosyl-sn-glycerol = 1 1,2-diacyl-sn-glycerol + 1 UDP-alpha-D-galactose	-95.8136	true	2.4.1.46	rhea:14945
MNXR56929	[m]	R02691	1 MNXM1 + 1 MNXM17 + 1 MNXM910 = 1 MNXM59 + 1 MNXM89795	1 H(+) + 1 UDP + 1 1,2-diacyl-3-beta-D-galactosyl-sn-glycerol = 1 1,2-diacyl-sn-glycerol + 1 UDP-alpha-D-galactose	-95.8136	true	2.4.1.46	rhea:14945
MNXR5700	[c]	R01869	1 MNXM1 + 1 MNXM10 + 1 MNXM235 = 1 MNXM252 + 1 MNXM8	1 H(+) + 1 NADH(2-) + 1 orotate = 1 (S)-dihydroorotate + 1 NAD(+)	-6.17819	true	1.3.1.14;1.3.3.2;1.3.99.11	rhea:13513
MNXR5700	[m]	R01869	1 MNXM1 + 1 MNXM10 + 1 MNXM235 = 1 MNXM252 + 1 MNXM8	1 H(+) + 1 NADH(2-) + 1 orotate = 1 (S)-dihydroorotate + 1 NAD(+)	-6.17819	true	1.3.1.14;1.3.3.2;1.3.99.11	rhea:13513
MNXR57009	[c]	R09247	1 MNXM34 + 4 MNXM83 = 4 MNXM11 + 1 MNXM1722	1 (2E,6E)-farnesyl diphosphate + 4 isopentenyl diphosphate = 4 diphosphate(3-) + 1 all-trans-heptaprenyl diphosphate	0	true	2.5.1.30	rhea:27794
MNXR5702	[c]	R00930	1 MNXM46 + 1 MNXM86 = 1 MNXM190 + 1 MNXM23	1 oxaloacetate + 1 propionyl-CoA(4-) = 1 (S)-methylmalonyl-CoA(5-) + 1 pyruvate	4.81238	true	2.1.3.1	rhea:20764
MNXR57025	[c]		1 MNXM1 + 1 MNXM216 + 1 MNXM3308 = 1 MNXM70 + 1 MNXM8	1 H(+) + 1 nicotinamide + 1 N(omega)-(ADP-D-ribosyl)-L-arginine = 1 L-argininium(1+) + 1 NAD(+)	0	true	2.4.2.31	seed:rxn00397
MNXR5704	[c]	R00706	1 MNXM13 + 1 MNXM21 + 1 MNXM6 = 1 MNXM12 + 1 MNXM244 + 1 MNXM5	1 CO(2) + 1 acetyl-CoA(4-) + 1 NADPH = 1 CoA + 1 3-oxopropanoate + 1 NADP(+)	-12.2523	true	1.2.1;1.2.1.18	rhea:22988
MNXR57044	[c]		1 MNXM11 + 1 MNXM1684 = 1 MNXM1158 + 1 MNXM139	1 diphosphate(3-) + 1 sn-3-O-(geranylgeranyl)glycerol 1-phosphate(2-) = 1 sn-glycerol 1-phosphate(2-) + 1 geranylgeranyl diphosphate	0	true	2.5.1.41	rhea:23404
MNXR5705	[c]	R01164	1 MNXM1 + 1 MNXM11 + 1 MNXM14 + 1 MNXM1419 = 1 MNXM134 + 1 MNXM144 + 1 MNXM3	1 H(+) + 1 diphosphate(3-) + 1 AMP + 1 carnosine zwitterion = 1 L-histidine zwitterion + 1 beta-alanine zwitterion + 1 ATP	-7.13593	true	6.3.2.11	kegg:R01164
MNXR57060	[c]	R05884	1 MNXM2 + 1 MNXM5 + 1 MNXM83 = 1 MNXM1 + 1 MNXM6 + 1 MNXM606	1 H2O + 1 NADP(+) + 1 isopentenyl diphosphate = 1 H(+) + 1 NADPH + 1 (2E)-4-hydroxy-3-methylbut-2-enyl diphosphate	3.90759	true	1.17.1.2	rhea:24488
MNXR571	[c]	R03443	1 MNXM1 + 1 MNXM1384 + 1 MNXM6 = 1 MNXM1062 + 1 MNXM5 + 1 MNXM9	1 H(+) + 1 N-acetyl-L-gamma-glutamyl phosphate(3-) + 1 NADPH = 1 2-acetamido-5-oxopentanoate + 1 NADP(+) + 1 phosphate	0.535278	true	1.2.1.38	rhea:21588
MNXR571	[m]	R03443	1 MNXM1 + 1 MNXM1384 + 1 MNXM6 = 1 MNXM1062 + 1 MNXM5 + 1 MNXM9	1 H(+) + 1 N-acetyl-L-gamma-glutamyl phosphate(3-) + 1 NADPH = 1 2-acetamido-5-oxopentanoate + 1 NADP(+) + 1 phosphate	0.535278	true	1.2.1.38	rhea:21588
MNXR57192	[c]	R00661	1 MNXM1 + 1 MNXM73 = 1 MNXM1215	1 H(+) + 1 phosphoenolpyruvate = 1 3-phosphonopyruvate	7.5524	true	5.4.2.9	rhea:17013
MNXR5721	[c]	R01901	1 MNXM1 + 1 MNXM1238 + 1 MNXM7 = 1 MNXM1282 + 1 MNXM3	1 H(+) + 1 L-xylulose 5-phosphate(2-) + 1 ADP = 1 L-xylulose + 1 ATP	-14.8159	true	2.7.1.53	rhea:18869
MNXR57228	[c]	R07364	1 MNXM1 + 1 MNXM276 + 1 MNXM39 = 1 MNXM4 + 1 MNXM494	1 H(+) + 1 4-methylthio-2-oxobutanoate + 1 formate = 1 O2 + 1 1,2-dihydroxy-3-oxo-5-methylthiopentene	-131.254	false	1.13.11.54	rhea:24504
MNXR5724	[c]	R03352	1 MNXM1 + 1 MNXM12 + 1 MNXM396 = 1 MNXM1034 + 1 MNXM2	1 H(+) + 1 CoA + 1 3-hydroxy-2-isobutyrate = 1 3-hydroxy-2-methylpropanoyl-CoA(4-) + 1 H2O	0	true	3.1.2.4	rhea:20888
MNXR5727	[c]	R00264	1 MNXM2 + 1 MNXM5 + 1 MNXM770 = 2 MNXM1 + 1 MNXM20 + 1 MNXM6	1 H2O + 1 NADP(+) + 1 2,5-dioxopentanoate = 2 H(+) + 1 2-oxoglutarate + 1 NADPH	-15.6777	true	1.2.1.26;1.2.1.3	rhea:11296
MNXR57284	[c]	R08165	1 MNXM1 + 1 MNXM20 + 1 MNXM799 = 1 MNXM13 + 1 MNXM1861	1 H(+) + 1 2-oxoglutarate + 1 isochorismate(2-) = 1 CO(2) + 1 (1R,2S,5S,6S)-2-(3-carboxylatopropanoyl)-5-[(1-carboxylatovinyl)oxy]-6-hydroxycyclohex-3-ene-1-carboxylate	-10.29	true	2.2.1.9	rhea:25593
MNXR5732	[c]	R01088	1 MNXM1 + 1 MNXM10 + 1 MNXM15 + 1 MNXM404 = 1 MNXM140 + 1 MNXM2 + 1 MNXM8	1 H(+) + 1 NADH(2-) + 1 NH4(+) + 1 4-methyl-2-oxopentanoate = 1 L-leucine zwitterion + 1 H2O + 1 NAD(+)	4.72467	true	1.4.1.9	rhea:12220
MNXR57324	[c]	R10100	1 MNXM1 + 1 MNXM12 + 1 MNXM5974 = 1 MNXM21 + 1 MNXM88421	1 H(+) + 1 CoA + 1 UDP-2,3-diacetamido-2,3-dideoxy-alpha-D-glucuronate = 1 acetyl-CoA(4-) + 1 UDP-2-acetamido-3-amino-2,3-dideoxy-alpha-D-glucuronate	0	true	2.3.1.201	rhea:33587
MNXR57352	[c]	R07661	1 MNXM1390 + 1 MNXM89653 = 1 MNXM1136 + 1 MNXM17	1 UDP-4-deoxy-4-formamido-beta-L-arabinose + 1 ditrans,octacis-undecaprenyl phosphate = 1 4-deoxy-4-formamido-alpha-L-arabinopyranosyl di-trans,octa-cis-undecaprenyl phosphate + 1 UDP	-0.624054	true	2.4.2.-;2.7.8.30;2.7.8.B2	rhea:27722
MNXR574	[c]	R00369	1 MNXM23 + 1 MNXM29 = 1 MNXM32 + 1 MNXM69	1 pyruvate + 1 glycine = 1 L-alanine zwitterion + 1 glyoxylate	-0.830002	true	2.6.1.44	rhea:24248
MNXR574	[m]	R00369	1 MNXM23 + 1 MNXM29 = 1 MNXM32 + 1 MNXM69	1 pyruvate + 1 glycine = 1 L-alanine zwitterion + 1 glyoxylate	-0.830002	true	2.6.1.44	rhea:24248
MNXR57405	[c]	R09246	1 MNXM139 + 2 MNXM83 = 1 MNXM1067 + 2 MNXM11	1 geranylgeranyl diphosphate + 2 isopentenyl diphosphate = 1 all-trans-hexaprenyl diphosphate(3-) + 2 diphosphate(3-)	-26	true	2.5.1.82	rhea:27555
MNXR57406	[c]	R09245	1 MNXM34 + 3 MNXM83 = 1 MNXM1067 + 3 MNXM11	1 (2E,6E)-farnesyl diphosphate + 3 isopentenyl diphosphate = 1 all-trans-hexaprenyl diphosphate(3-) + 3 diphosphate(3-)	0	true	2.5.1.83	rhea:27559
MNXR57475	[c]	R08637	1 MNXM15 + 1 MNXM159 = 1 MNXM1454 + 1 MNXM2	1 NH4(+) + 1 2-oxobutanoate = 1 2-aminobut-2-enoate OK + 1 H2O	0	true	4.4.1.1;4.4.1.11;4.4.1.2	rhea:24742
MNXR5759	[c]	R04347	1 MNXM668 + 1 MNXM671 = 1 MNXM1643 + 1 MNXM399	1 5,6,7,8-tetrahydromethanopterin + 1 methyl-CoM(1-) = 1 5-methyl-5,6,7,8-tetrahydromethanopterin + 1 coenzyme M	-6.41	true	2.1.1.86	rhea:17585
MNXR57632	[c]	R01184	1 MNXM1 + 1 MNXM2 + 1 MNXM97018 = 1 MNXM127 + 1 MNXM4	1 H(+) + 1 H2O + 1 D-glucuronate = 1 myo-inositol + 1 O2	-112.301	true	1.13.99.1	metacyc:MYO-INOSITOL-OXYGENASE-RXN
MNXR5765	[c]	R00623	1 MNXM1 + 1 MNXM10 + 1 MNXM277 = 1 MNXM8 + 1 MNXM832	1 H(+) + 1 NADH(2-) + 1 aldehyde = 1 NAD(+) + 1 a primary alcohol	0	true	1.1.1.1;1.1.1.71	rhea:10736
MNXR57666	[c]		1 MNXM5065 = 1 MNXM15 + 1 MNXM217	1 benzamide = 1 NH4(+) + 1 benzoate	0	false	3.5.1.4	brenda:BS140521
MNXR57667	[c]		1 MNXM2073 = 1 MNXM15 + 1 MNXM497	1 2-phenylacetamide = 1 NH4(+) + 1 phenylacetate	0	false	3.5.1.4	brenda:BS140522
MNXR5769	[c]		1 MNXM23 + 1 MNXM26 = 1 MNXM1236	1 pyruvate + 1 acetate = 1 L-citramalate(2-)	0	true	4.1.3.22	rhea:15545
MNXR57769	[c]		1 MNXM2 + 1 MNXM4 + 1 MNXM454 = 1 MNXM161 + 1 MNXM22	1 H2O + 1 O2 + 1 pyridoxine 5'-phosphate(2-) = 1 pyridoxal 5'-phosphate + 1 hydrogen peroxide	0	false	1.4.3.5	brenda:BS259070
MNXR57769	[m]		1 MNXM2 + 1 MNXM4 + 1 MNXM454 = 1 MNXM161 + 1 MNXM22	1 H2O + 1 O2 + 1 pyridoxine 5'-phosphate(2-) = 1 pyridoxal 5'-phosphate + 1 hydrogen peroxide	0	false	1.4.3.5	brenda:BS259070
MNXR57769	[n]		1 MNXM2 + 1 MNXM4 + 1 MNXM454 = 1 MNXM161 + 1 MNXM22	1 H2O + 1 O2 + 1 pyridoxine 5'-phosphate(2-) = 1 pyridoxal 5'-phosphate + 1 hydrogen peroxide	0	false	1.4.3.5	brenda:BS259070
MNXR5778	[c]	R04103	1 MNXM1812 + 1 MNXM2 = 1 MNXM2495 + 1 MNXM497	1 benzylpenicillin(1-) + 1 H2O = 1 6-aminopenicillanic acid zwitterion + 1 phenylacetate	10.357	true	3.5.1.11	kegg:R04103
MNXR578	[n]		1 MNXM19 + 1 MNXM2 = 1 MNXM123 + 1 MNXM212	1 S-adenosyl-L-homocysteine + 1 H2O = 1 homocysteine zwitterion + 1 adenosine	0	true	3.3.1.1	seed:rxn00141
MNXR57864	[c]		1 MNXM1 + 1 MNXM167 + 1 MNXM17 = 1 MNXM1542 + 1 MNXM50	1 H(+) + 1 sucrose + 1 UDP = 1 beta-D-fructofuranose + 1 UDP-D-glucose(2-)	0	true	2.4.1.13	metacyc:SUCROSE-SYNTHASE-RXN
MNXR579	[c]	R00194	1 MNXM168 + 1 MNXM1777 = 1 MNXM19 + 1 MNXM2	1 adenine + 1 S-(5-deoxy-D-ribos-5-yl)-L-homocysteine zwitterion = 1 S-adenosyl-L-homocysteine + 1 H2O	39.926	true	3.2.2.9	rhea:17805
MNXR579	[m]	R00194	1 MNXM168 + 1 MNXM1777 = 1 MNXM19 + 1 MNXM2	1 adenine + 1 S-(5-deoxy-D-ribos-5-yl)-L-homocysteine zwitterion = 1 S-adenosyl-L-homocysteine + 1 H2O	39.926	true	3.2.2.9	rhea:17805
MNXR57931	[c]		1 MNXM658 + 1 MNXM8974 = 1 MNXM9080 + 1 MNXM970	1 arsenite(1-) + 1 an oxidized glutaredoxin = 1 a reduced glutaredoxin + 1 arsenate(2-)	0	false	1.20.4.1	brenda:BS355979
MNXR58025	[c]		1 MNXM11 + 1 MNXM18265 = 1 MNXM1189 + 1 MNXM2	1 diphosphate(3-) + 1 Gpp = 1 ppGpp + 1 H2O	0	false	3.1.7.2	brenda:BS364689
MNXR58078	[c]		1 MNXM2 + 1 MNXM237 = 1 MNXM2 + 1 MNXM511	1 H2O + 1 10-formyltetrahydrofolate = 1 H2O + 1 (6R)-5,10-methenyltetrahydrofolate	0	false	3.5.4.9	brenda:BS369894
MNXR5810	[c]	R00977	1 MNXM1 + 1 MNXM10 + 1 MNXM158 = 1 MNXM506 + 1 MNXM8	1 H(+) + 1 NADH(2-) + 1 uracil = 1 5,6-dihydrouracil + 1 NAD(+)	-6.9382	true	1.3.1.1	rhea:20189
MNXR58111	[c]		1 MNXM90 + 1 MNXM97020 = 1 MNXM457	1 choline + 1 coenzyme Q = 1 betaine aldehyde	0	false	1.1.99.1	brenda:BS370113
MNXR58134	[c]		1 MNXM2 + 1 MNXM7098 + 1 MNXM828 = 1 MNXM577 + 1 MNXM9085	1 H2O + 1 azurin + 1 4-methylphenol = 1 4-hydroxybenzaldehyde + 1 a reduced azurin	0	false	1.17.99.1	brenda:BS370232
MNXR5821	[c]	R01174	1 MNXM12 + 1 MNXM2105 = 1 MNXM233 + 1 MNXM9	1 CoA + 1 butanoyl phosphate(2-) = 1 butanoyl-CoA + 1 phosphate	9.76001	true	2.3.1.19	rhea:20892
MNXR58248	[c]	R02488	1 MNXM13 + 1 MNXM214 + 1 MNXM2229 = 1 MNXM2671 + 1 MNXM382	1 CO(2) + 1 crotonoyl-CoA(4-) + 1 a reduced electron-transfer flavoprotein = 1 Electron-transferring flavoprotein + 1 glutaryl-CoA(5-)	19.4605	false	1.3.8.6;1.3.99.7	kegg:R02488
MNXR58248	[m]	R02488	1 MNXM13 + 1 MNXM214 + 1 MNXM2229 = 1 MNXM2671 + 1 MNXM382	1 CO(2) + 1 crotonoyl-CoA(4-) + 1 a reduced electron-transfer flavoprotein = 1 Electron-transferring flavoprotein + 1 glutaryl-CoA(5-)	19.4605	false	1.3.8.6;1.3.99.7	kegg:R02488
MNXR5828	[c]	R02251	1 MNXM12 + 1 MNXM248 = 1 MNXM44 + 1 MNXM59	1 CoA + 1 a triacylglycerol = 1 acyl-CoA + 1 1,2-diacyl-sn-glycerol	325.066	true	2.3.1.20	rhea:10868
MNXR58306	[c]	R04813	1 MNXM2 + 1 MNXM2747 = 1 MNXM97154	1 H2O + 1 (24E)-3alpha,7alpha,12alpha-trihydroxy-5beta-cholest-24-en-26-oyl-CoA = 1 (24R,25R)-3α,7α,12α,24-tetrahydroxy-5β-cholestanoyl CoA	1.60297	true	4.2.1.107	metacyc:4.2.1.107-RXN
MNXR58320	[c]		1 MNXM2 + 1 MNXM658 + 1 MNXM7098 = 1 MNXM9085 + 1 MNXM970	1 H2O + 1 arsenite(1-) + 1 azurin = 1 a reduced azurin + 1 arsenate(2-)	0	false	1.20.99.1	brenda:BS375057
MNXR5836	[c]	R00825	3 MNXM1 + 1 MNXM188 + 1 MNXM4 + 1 MNXM6 = 1 MNXM13 + 1 MNXM15 + 1 MNXM181 + 1 MNXM5	3 H(+) + 1 anthranilate + 1 O2 + 1 NADPH = 1 CO(2) + 1 NH4(+) + 1 catechol + 1 NADP(+)	-78.6365	true	1.14.12.1	rhea:11072
MNXR58386	[c]		1 MNXM2819 + 1 MNXM4 + 1 MNXM79 + 1 MNXM982 = 1 MNXM2 + 1 MNXM204 + 1 MNXM318 + 1 MNXM3330	1 electron donor + 1 O2 + 1 (6S)-5,6,7,8-tetrahydrofolate + 1 vanillate = 1 H2O + 1 3,4-dihydroxybenzoate + 1 5-methyltetrahydrofolate(2-) + 1 oxidized electron donor	0	false	1.14.13.82	brenda:BS375372
MNXR5842	[c]	R04809	1 MNXM2 + 1 MNXM2748 = 1 MNXM3395	1 H2O + 1 (24E)-3α,7α-dihydroxy-5β-cholest-24-enoyl-CoA = 1 (24R,25R)-3α,7α,24-trihydroxy-5β-cholestanoyl CoA	-1.60297	true	4.2.1.107	metacyc:RXN-9847
MNXR58475	[c]		1 MNXM2 + 1 MNXM228 + 1 MNXM3330 = 1 MNXM107 + 1 MNXM2819	1 H2O + 1 nitric oxide + 1 oxidized electron donor = 1 nitrite + 1 electron donor	0	false	1.7.2.1	brenda:BS382420
MNXR585	[c]	R00651	1 MNXM1 + 1 MNXM26 + 1 MNXM61 = 1 MNXM652 + 1 MNXM699	1 H(+) + 1 acetate + 1 L-methionine zwitterion = 1 methanethiol + 1 O-acetyl-L-homoserine zwitterion	-9.96412	true	2.5.1.49;4.2.99.10	rhea:10048
MNXR5850	[c]		1 MNXM12794 = 1 MNXM1 + 1 MNXM1323	1 Protosterol_cation = 1 H(+) + 1 cycloartenol	0	true	5.4.99.8	biopath:RXN00834
MNXR58506	[n]		1 MNXM2 + 1 MNXM374 = 1 MNXM1 + 1 MNXM432 + 1 MNXM9	1 H2O + 1 dADP(3-) = 1 H(+) + 1 dAMP + 1 phosphate	0	true	3.6.1.15;3.6.1.19;3.6.1.B7	metacyc:RXN-14215
MNXR58708	[c]		1 MNXM478 = 1 MNXM1219	1 (-)-3-dehydroquinate = 1 7-phospho-2-dehydro-3-deoxy-D-arabino-heptonate	0	false	4.2.1.10	brenda:BS398656
MNXR58727	[n]		1 MNXM1 + 1 MNXM126 + 1 MNXM2074 = 1 MNXM1276 + 1 MNXM2 + 1 MNXM4	1 H(+) + 1 3-phospho-D-glycerate + 1 2-phosphonatoglycolate(3-) = 1 D-ribulose 1,5-bisphosphate(4-) + 1 H2O + 1 O2	0	false	4.1.1.39	brenda:BS398851
MNXR58729	[c]		1 MNXM327 + 1 MNXM58 = 1 MNXM1230	1 estrone + 1 sulfate = 1 estrone 3-sulfate	0	false	3.1.6.1	brenda:BS398868
MNXR58796	[c]		1 MNXM19481 + 1 MNXM80 = 1 MNXM7865 + 1 MNXM89653	1 MurNAc-pentapeptide-diphosphoundecaprenol + 1 UMP(2-) = 1 UDP-N-acetyl-alpha-D-muramoyl-L-alanyl-gamma-D-glutamyl-L-lysyl-D-alanyl-D-alanine + 1 ditrans,octacis-undecaprenyl phosphate	0	false	2.7.8.13	brenda:BS399109
MNXR588	[c]	R04560	1 MNXM237 + 1 MNXM365 = 1 MNXM456 + 1 MNXM79	1 10-formyltetrahydrofolate + 1 5-amino-1-(5-phospho-D-ribosyl)imidazole-4-carboxamide(2-) = 1 5-formamido-1-(5-phospho-D-ribosyl)imidazole-4-carboxamide(2-) + 1 (6S)-5,6,7,8-tetrahydrofolate	18.96	true	2.1.2.3	rhea:22192
MNXR58827	[n]		1 MNXM2 + 1 MNXM452 = 1 MNXM11 + 1 MNXM572	1 H2O + 1 dUTP = 1 diphosphate(3-) + 1 dUDP	0	false	3.6.1.23	brenda:BS402615
MNXR58833	[c]		1 MNXM372 + 1 MNXM51 + 1 MNXM89557 = 1 MNXM2110 + 1 MNXM30 + 1 MNXM9	1 coenzyme gamma-F420-2(4-) + 1 GTP + 1 L-glutamate = 1 coenzyme F420-1(3-) + 1 GDP + 1 phosphate	0	false	6.3.2.31	brenda:BR49210
MNXR589	[n]	R06975	1 MNXM3 + 1 MNXM365 + 1 MNXM39 = 1 MNXM456 + 1 MNXM7 + 1 MNXM9	1 ATP + 1 5-amino-1-(5-phospho-D-ribosyl)imidazole-4-carboxamide(2-) + 1 formate = 1 5-formamido-1-(5-phospho-D-ribosyl)imidazole-4-carboxamide(2-) + 1 ADP + 1 phosphate	-6.48181	true	6.3.4.-	rhea:24836
MNXR5894	[c]	R01621	1 MNXM2 + 1 MNXM280 + 1 MNXM74 = 1 MNXM186 + 1 MNXM9	1 H2O + 1 acetyl phosphate(2-) + 1 D-glyceraldehyde 3-phosphate = 1 D-xylulose 5-phosphate(2-) + 1 phosphate	-20.057	true	4.1.2.22;4.1.2.9	rhea:10468
MNXR58947	[n]		1 MNXM2 + 1 MNXM353 = 1 MNXM15 + 1 MNXM159 + 1 MNXM2	1 H2O + 1 L-homoserine zwitterion = 1 NH4(+) + 1 2-oxobutanoate + 1 H2O	0	true	4.4.1.1	brenda:BS410879
MNXR58959	[c]		1 MNXM23 + 1 MNXM232 = 1 MNXM13 + 1 MNXM191 + 1 MNXM26	1 pyruvate + 1 ubiquinone-8 = 1 CO(2) + 1 ubiquinol-8 + 1 acetate	0	false	1.2.5.1	brenda:BS410981
MNXR590	[c]	R07404	2 MNXM1 + 1 MNXM1409 + 1 MNXM7 + 1 MNXM9 = 1 MNXM3 + 1 MNXM388 + 1 MNXM60	2 H(+) + 1 5-carboxylatoamino-1-(5-O-phosphonato-D-ribosyl)imidazole(3-) + 1 ADP + 1 phosphate = 1 ATP + 1 5-amino-1-(5-phosphonato-D-ribosyl)imidazol-3-ium + 1 bicarbonate	-27.0224	true	6.3.4.18	rhea:19317
MNXR590	[m]	R07404	2 MNXM1 + 1 MNXM1409 + 1 MNXM7 + 1 MNXM9 = 1 MNXM3 + 1 MNXM388 + 1 MNXM60	2 H(+) + 1 5-carboxylatoamino-1-(5-O-phosphonato-D-ribosyl)imidazole(3-) + 1 ADP + 1 phosphate = 1 ATP + 1 5-amino-1-(5-phosphonato-D-ribosyl)imidazol-3-ium + 1 bicarbonate	-27.0224	true	6.3.4.18	rhea:19317
MNXR5908	[c]		1 MNXM415 + 1 MNXM55 = 1 MNXM2 + 1 MNXM483	1 (R)-4'-phosphopantothenate + 1 L-cysteine zwitterion = 1 H2O + 1 N-[(R)-4-phosphonatopantothenoyl]-L-cysteinate	0	true	6.3.2.5	biopath:RXN00928
MNXR591	[c]	R07405	1 MNXM507 = 1 MNXM1409	1 5-amino-1-(5-phosphonato-D-ribosyl)imidazole-4-carboxylate = 1 5-carboxylatoamino-1-(5-O-phosphonato-D-ribosyl)imidazole(3-)	6.31	false	5.4.99.18	rhea:13193
MNXR591	[m]	R07405	1 MNXM507 = 1 MNXM1409	1 5-amino-1-(5-phosphonato-D-ribosyl)imidazole-4-carboxylate = 1 5-carboxylatoamino-1-(5-O-phosphonato-D-ribosyl)imidazole(3-)	6.31	false	5.4.99.18	rhea:13193
MNXR59114	[c]	R00139	1 MNXM3 + 1 MNXM91851 = 1 MNXM7 + 1 MNXM92861	1 ATP + 1 2'-deoxy-5-hydroxymethylcytidine-5'-diphosphate = 1 ADP + 1 2'-deoxy-5-hydroxymethylcytidine-5'-triphosphate	0	true	2.7.4.6	kegg:R00139
MNXR59114	[m]	R00139	1 MNXM3 + 1 MNXM91851 = 1 MNXM7 + 1 MNXM92861	1 ATP + 1 2'-deoxy-5-hydroxymethylcytidine-5'-diphosphate = 1 ADP + 1 2'-deoxy-5-hydroxymethylcytidine-5'-triphosphate	0	true	2.7.4.6	kegg:R00139
MNXR59117	[c]	R00153	2 MNXM1 + 1 MNXM1428 + 2 MNXM861 = 2 MNXM15	2 H(+) + 1 hydrazine + 2 e(-) = 2 NH4(+)	0	false	1.18.6.1	kegg:R00153
MNXR5914	[c]		1 MNXM167 + 1 MNXM9 = 1 MNXM1004 + 1 MNXM2	1 sucrose + 1 phosphate = 1 sucrose 6(F)-phosphate(2-) + 1 H2O	0	true	3.1.3.23;3.1.3.24	rhea:19289
MNXR59143	[c]	R00392	1 MNXM2671 + 1 MNXM44 = 1 MNXM2229 + 1 MNXM4118	1 Electron-transferring flavoprotein + 1 acyl-CoA = 1 a reduced electron-transfer flavoprotein + 1 trans-2,3-didehydroacyl-CoA	41.7819	false	1.3.8.7;1.3.8.8	kegg:R00392
MNXR59176	[c]	R00698	1 MNXM4 + 1 MNXM97 = 1 MNXM13 + 1 MNXM2073	1 O2 + 1 L-phenylalanine = 1 CO(2) + 1 2-phenylacetamide	0	false	1.11.1.21;1.11.1.7	kegg:R00698
MNXR59177	[c]	R00702	2 MNXM34 = 1 MNXM11 + 1 MNXM591	2 (2E,6E)-farnesyl diphosphate = 1 diphosphate(3-) + 1 presqualene diphosphate	-17.8	true	2.5.1.103;2.5.1.21;2.5.1.96	rhea:22672
MNXR59196	[c]	R00857	1 MNXM2 + 1 MNXM55302 = 1 MNXM1 + 1 MNXM66 + 1 MNXM832	1 H2O + 1 glycerol 1-phosphodiester = 1 H(+) + 1 sn-glycerol 3-phosphate(2-) + 1 a primary alcohol	66.0355	false	3.1.4.46	metacyc:GLYCPDIESTER-RXN
MNXR592	[c]	R04209	2 MNXM1 + 1 MNXM507 = 1 MNXM13 + 1 MNXM388	2 H(+) + 1 5-amino-1-(5-phosphonato-D-ribosyl)imidazole-4-carboxylate = 1 CO(2) + 1 5-amino-1-(5-phosphonato-D-ribosyl)imidazol-3-ium	14.5606	false	4.1.1.21	rhea:10792
MNXR59220	[m]	R01078	2 MNXM1 + 1 MNXM1020 + 2 MNXM16 + 2 MNXM861 + 1 MNXM96232 = 1 MNXM304 + 2 MNXM316 + 2 MNXM61	2 H(+) + 1 dethiobiotin(1-) + 2 S-adenosyl-L-methionine + 2 e(-) + 1 a sulfur acceptor = 1 biotin + 2 5'-deoxyadenosine + 2 L-methionine zwitterion	-31.0183	false	2.8.1.6	kegg:R01078
MNXR59220	[n]	R01078	2 MNXM1 + 1 MNXM1020 + 2 MNXM16 + 2 MNXM861 + 1 MNXM96232 = 1 MNXM304 + 2 MNXM316 + 2 MNXM61	2 H(+) + 1 dethiobiotin(1-) + 2 S-adenosyl-L-methionine + 2 e(-) + 1 a sulfur acceptor = 1 biotin + 2 5'-deoxyadenosine + 2 L-methionine zwitterion	-31.0183	false	2.8.1.6	kegg:R01078
MNXR59224	[n]		1 MNXM23 + 1 MNXM286 = 1 MNXM1 + 1 MNXM374 + 1 MNXM73	1 pyruvate + 1 dATP = 1 H(+) + 1 dADP(3-) + 1 phosphoenolpyruvate	0	true	2.7.1.40	rhea:30727
MNXR59240	[n]	R01330	1 MNXM1 + 1 MNXM374 + 1 MNXM427 = 1 MNXM182 + 1 MNXM286	1 H(+) + 1 dADP(3-) + 1 D-mannopyranose 6-phosphate(2-) = 1 D-mannopyranose + 1 dATP	0	true	2.7.1.1	kegg:R01330
MNXR59266	[n]	R01549	1 MNXM1 + 1 MNXM374 + 1 MNXM80 = 1 MNXM286 + 1 MNXM288	1 H(+) + 1 dADP(3-) + 1 UMP(2-) = 1 dATP + 1 uridine	0	true	2.7.1.48	kegg:R01549
MNXR5927	[c]	R05835	1 MNXM1560 + 1 MNXM2 = 1 MNXM29 + 1 MNXM450	1 glycocholate + 1 H2O = 1 glycine + 1 cholate	-1.33299	true	3.5.1.24	rhea:19353
MNXR59291	[c]	R01842	1 MNXM2 + 1 MNXM2146 + 1 MNXM6138 = 1 MNXM2154 + 1 MNXM239 + 1 MNXM4	1 H2O + 1 an oxidized flavoprotein + 1 7alpha-hydroxyandrost-4-ene-3,17-dione = 1 a reduced flavoprotein + 1 androstenedione + 1 O2	8.68	false	1.14.14.1	kegg:R01842
MNXR59293	[n]		1 MNXM23 + 1 MNXM344 = 1 MNXM1 + 1 MNXM436 + 1 MNXM73	1 pyruvate + 1 dGTP = 1 H(+) + 1 dGDP(2-) + 1 phosphoenolpyruvate	0	true	2.7.1.40	rhea:30791
MNXR59296	[c]	R01887	2 MNXM2 + 1 MNXM6272 = 1 MNXM15 + 1 MNXM18	2 H2O + 1 gamma-amino-gamma-cyanobutanoic acid = 1 NH4(+) + 1 glutamate(1-)	3.044	false	3.5.5.1	kegg:R01887
MNXR5933	[c]	R05338	1 MNXM145 + 1 MNXM56 = 1 MNXM1659	1 D-ribulose 5-phosphate(2-) + 1 formaldehyde = 1 D-arabino-hex-3-ulose 6-phosphate(2-)	5.22	true	4.1.2.-;4.1.2.43	rhea:25201
MNXR59365	[c]	R02415	1 MNXM611 + 1 MNXM765 = 1 MNXM601 + 1 MNXM602	1 3-dehydroshikimate + 1 pyrroloquinoline quinol(3-) = 1 pyrroloquinoline quinone + 1 shikimate	6.46774	false	1.1.5.8;1.1.99.25	kegg:R02415
MNXR59370	[c]	R02503	1 MNXM2 + 1 MNXM2146 + 1 MNXM6970 = 1 MNXM2154 + 1 MNXM294 + 1 MNXM4	1 H2O + 1 an oxidized flavoprotein + 1 7alpha-Hydroxytestosterone = 1 a reduced flavoprotein + 1 testosterone + 1 O2	8.68	false	1.14.14.1	kegg:R02503
MNXR5939	[c]		1 MNXM1 + 1 MNXM1144 = 1 MNXM829	1 H(+) + 1 cis,cis-muconate = 1 5-oxo-4,5-dihydro-2-furylacetate	0	true	5.5.1.1	biopath:RXN00991
MNXR59413	[n]	R02850	1 MNXM1 + 1 MNXM3007 + 1 MNXM374 = 1 MNXM1274 + 1 MNXM286	1 H(+) + 1 D-hexose 6-phosphate + 1 dADP(3-) = 1 D-hexose + 1 dATP	0	true	2.7.1.1	kegg:R02850
MNXR59478	[c]	R03355	1 MNXM2 + 1 MNXM269 = 1 MNXM2004 + 1 MNXM89602	1 H2O + 1 lactosyl-N-acylsphingosine = 1 beta-D-glucosyl-(1<->1)-ceramide + 1 D-galactopyranose	-3.113	true	3.2.1.23	kegg:R03355
MNXR59493	[c]	R03527	1 MNXM2 + 1 MNXM7243 = 1 MNXM832 + 1 MNXM99	1 H2O + 1 D-glucoside = 1 a primary alcohol + 1 alpha-D-glucose	-3.113	false	3.2.1.21	kegg:R03527
MNXR59500	[c]	R03591	1 MNXM1 + 1 MNXM10 + 1 MNXM2399 = 1 MNXM1027 + 1 MNXM8	1 H(+) + 1 NADH(2-) + 1 morphiniumone(1+) = 1 morphine(1+) + 1 NAD(+)	0	true	1.1.1.218	rhea:14317
MNXR59501	[c]	R03592	1 MNXM1 + 1 MNXM2399 + 1 MNXM6 = 1 MNXM1027 + 1 MNXM5	1 H(+) + 1 morphiniumone(1+) + 1 NADPH = 1 morphine(1+) + 1 NADP(+)	-12.1994	true	1.1.1.218	rhea:14321
MNXR59574	[c]	R03966	1 MNXM6068 = 1 MNXM6068	1 (3E)-2-oxohex-3-enedioate = 1 (3E)-2-oxohex-3-enedioate	-7.41	true	5.3.2.-;5.3.2.6	rhea:32211
MNXR59602	[c]	R04096	1 MNXM2671 + 1 MNXM471 = 1 MNXM2229 + 1 MNXM389	1 Electron-transferring flavoprotein + 1 isovaleryl-CoA = 1 a reduced electron-transfer flavoprotein + 1 3-methylbut-2-enoyl-CoA	20.6798	false	1.3.8.4	kegg:R04096
MNXR59645	[c]	R04432	1 MNXM2671 + 1 MNXM86 = 1 MNXM2229 + 1 MNXM650	1 Electron-transferring flavoprotein + 1 propionyl-CoA(4-) = 1 a reduced electron-transfer flavoprotein + 1 acryloyl-CoA(4-)	17.44	false	1.3.8.7;1.3.99.3	kegg:R04432
MNXR59661	[c]	R04506	1 MNXM1 + 1 MNXM1 + 1 MNXM10 + 1 MNXM688 = 1 MNXM1174 + 1 MNXM2 + 1 MNXM8	1 H(+) + 1 H(+) + 1 NADH(2-) + 1 (25R)-3alpha,7alpha-dihydroxy-5beta-cholestan-26-oate = 1 3alpha,7alpha-dihydroxy-5beta-cholestan-26-al + 1 H2O + 1 NAD(+)	-115.275	true	1.2.1.3	kegg:R04506
MNXR59664	[c]	R04519	1 MNXM10494 + 1 MNXM326 = 1 MNXM10494 + 1 MNXM1242	1 [GlcNAc-(1->4)-Mur2Ac(oyl-L-Ala-g-D-Glu-A2pm-D-Ala-D-Ala)]n-diphosphoundecaprenol + 1 ditrans,octacis-undecaprenyl diphosphate = 1 [GlcNAc-(1->4)-Mur2Ac(oyl-L-Ala-g-D-Glu-A2pm-D-Ala-D-Ala)]n-diphosphoundecaprenol + 1 N-acetylmuramoyl-L-alanyl-D-glutamyl-meso-2,6-diaminopimelyl-D-alanyl-D-alanine-diphosphoundecaprenyl-N-acetylglucosamine	0	false	2.4.1.129	kegg:R04519
MNXR59667	[c]	R04546	1 MNXM12 + 1 MNXM91432 = 1 MNXM834 + 1 MNXM86	1 CoA + 1 3alpha,7alpha-Dihydroxy-5beta-cholestanoyl-CoA = 1 chenodeoxycholoyl-CoA + 1 propionyl-CoA(4-)	0	false	2.3.1.16	kegg:R04546
MNXR59672	[c]	R04586	1 MNXM2 + 1 MNXM96052 = 1 MNXM395 + 1 MNXM90989	1 H2O + 1 beta-D-GalNAc-(1->4)-[alpha-Neu5Ac-(2->3)]-beta-D-Gal-(1->4)-beta-D-Glc-(1<->1')-Cer = 1 N-acetyl-D-galactosamine + 1 alpha-N-acetylneuraminyl-(2->3)-alpha-D-galactosyl-(1->4)-beta-D-glucosyl-(1<->1)-ceramide	-3.113	true	3.2.1.52	kegg:R04586
MNXR59713	[c]	R04783	1 MNXM2 + 1 MNXM36578 = 1 MNXM105 + 1 MNXM4339	1 H2O + 1 3'-ketolactose = 1 beta-D-glucose + 1 3-keto-beta-D-galactose	-3.11298	true	3.2.1.23	rhea:33787
MNXR59724	[c]	R04858	1 MNXM1 + 1 MNXM14908 + 1 MNXM19 = 1 MNXM11420 + 1 MNXM16	1 H(+) + 1 a DNA 5-methylcytosine + 1 S-adenosyl-L-homocysteine = 1 a cytosine in DNA + 1 S-adenosyl-L-methionine	0	false	2.1.1.37	metacyc:DNA-CYTOSINE-5--METHYLTRANSFERASE-RXN
MNXR59724	[m]	R04858	1 MNXM1 + 1 MNXM14908 + 1 MNXM19 = 1 MNXM11420 + 1 MNXM16	1 H(+) + 1 a DNA 5-methylcytosine + 1 S-adenosyl-L-homocysteine = 1 a cytosine in DNA + 1 S-adenosyl-L-methionine	0	false	2.1.1.37	metacyc:DNA-CYTOSINE-5--METHYLTRANSFERASE-RXN
MNXR59724	[n]	R04858	1 MNXM1 + 1 MNXM14908 + 1 MNXM19 = 1 MNXM11420 + 1 MNXM16	1 H(+) + 1 a DNA 5-methylcytosine + 1 S-adenosyl-L-homocysteine = 1 a cytosine in DNA + 1 S-adenosyl-L-methionine	0	false	2.1.1.37	metacyc:DNA-CYTOSINE-5--METHYLTRANSFERASE-RXN
MNXR59771	[c]	R05076	1 MNXM2 + 1 MNXM2693 = 1 MNXM5993	1 H2O + 1 mesaconyl-C1-CoA = 1 (2R,3S)-β-methylmalyl-CoA	0.0529785	true	0	metacyc:RXN-8960
MNXR59797	[c]		1 MNXM2 + 1 MNXM6346 = 1 MNXM26 + 1 MNXM5116	1 H2O + 1 N-acetyl-D-galactosamine 6-phosphate = 1 acetate + 1 D-galactosamine 6-phosphate	0	true	3.5.1.25	metacyc:3.5.1.80-RXN
MNXR5981	[c]	R01908	1 MNXM1 + 1 MNXM618 = 1 MNXM13 + 1 MNXM563	1 H(+) + 1 oxalyl-CoA(5-) = 1 CO(2) + 1 formyl-CoA(4-)	-0.969482	true	4.1.1.8	rhea:19333
MNXR5982	[c]	R02355	1 MNXM2 + 1 MNXM3813 + 1 MNXM5 = 1 MNXM1 + 1 MNXM327 + 1 MNXM4 + 1 MNXM6	1 H2O + 1 2-hydroxyestrone + 1 NADP(+) = 1 H(+) + 1 estrone + 1 O2 + 1 NADPH	-95.8267	true	1.14.14.1	kegg:R02355
MNXR5984	[c]	R02280	1 MNXM1 + 1 MNXM1992 + 1 MNXM2 = 1 MNXM15 + 1 MNXM770	1 H(+) + 1 4-hydroxy-1-pyrroline-2-carboxylate + 1 H2O = 1 NH4(+) + 1 2,5-dioxopentanoate	18.307	true	3.5.4.22	rhea:10560
MNXR59866	[c]	R05506	1 MNXM12 + 1 MNXM3920 = 1 MNXM21 + 1 MNXM240	1 CoA + 1 3-oxo-3-phenylpropionyl-CoA = 1 acetyl-CoA(4-) + 1 benzoyl-CoA	-7.05994	true	2.3.1.-;2.3.1.16	metacyc:RXN-2006
MNXR59879	[c]	R05554	1 MNXM2 + 1 MNXM97019 = 1 MNXM15 + 1 MNXM490	1 H2O + 1 (S)-2-ureidoglycine = 1 NH4(+) + 1 (-)-ureidoglycolate	1.85289	true	3.5.3;3.5.3.-	rhea:25241
MNXR59879	[m]	R05554	1 MNXM2 + 1 MNXM97019 = 1 MNXM15 + 1 MNXM490	1 H2O + 1 (S)-2-ureidoglycine = 1 NH4(+) + 1 (-)-ureidoglycolate	1.85289	true	3.5.3;3.5.3.-	rhea:25241
MNXR59882	[c]	R05581	1 MNXM1 + 1 MNXM10 + 1 MNXM5572 = 1 MNXM2792 + 1 MNXM8	1 H(+) + 1 NADH(2-) + 1 6-oxocyclohex-1-ene-1-carboxyl-CoA = 1 6-hydroxycyclohex-1-ene-1-carbonyl-CoA(4-) + 1 NAD(+)	-1.92822	true	1.1.1;1.1.1.-	metacyc:HADTHAUERA-RXN
MNXR59885	[c]	R05584	2 MNXM2671 + 1 MNXM2899 = 2 MNXM2229 + 1 MNXM4923	2 Electron-transferring flavoprotein + 1 (R)-2-benzylsuccinyl-CoA(5-) = 2 a reduced electron-transfer flavoprotein + 1 (E)-2-benzylidenesuccinyl-CoA(5-)	17.299	false	1.3.8.3;1.3.99.21	kegg:R05584
MNXR59897	[c]	R05614	1 MNXM1 + 1 MNXM19 + 1 MNXM232 = 1 MNXM16 + 1 MNXM5555	1 H(+) + 1 S-adenosyl-L-homocysteine + 1 ubiquinone-8 = 1 S-adenosyl-L-methionine + 1 5-hydroxy-6-methoxy-3-methyl-2-octaprenyl-1,4-benzoquinone	0	true	2.1.1.64	kegg:R05614
MNXR59897	[m]	R05614	1 MNXM1 + 1 MNXM19 + 1 MNXM232 = 1 MNXM16 + 1 MNXM5555	1 H(+) + 1 S-adenosyl-L-homocysteine + 1 ubiquinone-8 = 1 S-adenosyl-L-methionine + 1 5-hydroxy-6-methoxy-3-methyl-2-octaprenyl-1,4-benzoquinone	0	true	2.1.1.64	kegg:R05614
MNXR59899	[c]	R05617	1 MNXM552 + 1 MNXM811 = 1 MNXM11 + 1 MNXM13 + 1 MNXM715	1 1,4-dihydroxy-2-naphthoate + 1 all-trans-octaprenyl diphosphate = 1 diphosphate(3-) + 1 CO(2) + 1 2-Demethylmenaquinone	0	false	2.5.1.74	kegg:R05617
MNXR59903	[c]	R05629	1 MNXM1955 + 1 MNXM80 = 1 MNXM7865 + 1 MNXM89653	1 undecaprenyldiphosphonato-N-acetylmuramoyl-L-alanyl-D-gamma-glutamyl-L-lysyl-D-alanyl-D-alanine + 1 UMP(2-) = 1 UDP-N-acetyl-alpha-D-muramoyl-L-alanyl-gamma-D-glutamyl-L-lysyl-D-alanyl-D-alanine + 1 ditrans,octacis-undecaprenyl phosphate	0.000244	true	2.7.8.13	kegg:R05629
MNXR59918	[c]	R05808	1 MNXM1 + 1 MNXM19 + 1 MNXM93263 = 1 MNXM16 + 1 MNXM47447	1 H(+) + 1 S-adenosyl-L-homocysteine + 1 cobalt-factor III = 1 S-adenosyl-L-methionine + 1 cobalt-sirohydrochlorin	-20.64	true	2.1.1.151	metacyc:2.1.1.151-RXN
MNXR60020	[c]	R06127	1 MNXM82 + 1 MNXM9296 = 1 MNXM30 + 1 MNXM9326	1 GDP-alpha-D-mannose + 1 = 1 GDP + 1	13.7954	false	2.4.1.131	kegg:R06127
MNXR60036	[c]	R06178	1 MNXM10495 + 1 MNXM326 = 1 MNXM10495 + 1 MNXM1344	1 [GlcNAc-(1->4)-Mur2Ac(oyl-L-Ala-g-D-Glu-L-Lys-D-Ala-D-Ala)]n-diphosphoundecaprenol + 1 ditrans,octacis-undecaprenyl diphosphate = 1 [GlcNAc-(1->4)-Mur2Ac(oyl-L-Ala-g-D-Glu-L-Lys-D-Ala-D-Ala)]n-diphosphoundecaprenol + 1 undecaprenyldiphosphonato-N-acetyl-(N-acetylglucosaminyl)muramoyl-L-alanyl-gamma-D-glutamyl-L-lysyl-D-alanyl-D-alanine	0	false	2.4.1.129	kegg:R06178
MNXR60099	[c]	R06363	1 MNXM2 + 1 MNXM96383 = 1 MNXM96384	1 H2O + 1 penicillin = 1 penicilloic acid	0	false	3.5.2.6	kegg:R06363
MNXR6020	[c]		1 MNXM2 + 1 MNXM947 = 1 MNXM1034	1 H2O + 1 methacrylyl-CoA = 1 3-hydroxy-2-methylpropanoyl-CoA(4-)	0	true	4.2.1.17	metacyc:METHYLACYLYLCOA-HYDROXY-RXN
MNXR6027	[c]	R00851	1 MNXM12 + 1 MNXM226 = 1 MNXM44 + 1 MNXM66	1 CoA + 1 1-acyl-sn-glycerol 3-phosphate = 1 acyl-CoA + 1 sn-glycerol 3-phosphate(2-)	253.168	true	2.3.1.15	rhea:15325
MNXR6027	[m]	R00851	1 MNXM12 + 1 MNXM226 = 1 MNXM44 + 1 MNXM66	1 CoA + 1 1-acyl-sn-glycerol 3-phosphate = 1 acyl-CoA + 1 sn-glycerol 3-phosphate(2-)	253.168	true	2.3.1.15	rhea:15325
MNXR6028	[c]	R01884	1 MNXM1470 + 1 MNXM2 = 1 MNXM400	1 creatinine + 1 H2O = 1 creatine	1.647	true	3.5.2.10	rhea:14533
MNXR6028	[m]	R01884	1 MNXM1470 + 1 MNXM2 = 1 MNXM400	1 creatinine + 1 H2O = 1 creatine	1.647	true	3.5.2.10	rhea:14533
MNXR60298	[c]		1 MNXM2 + 1 MNXM4850 = 1 MNXM1 + 1 MNXM472	1 H2O + 1 trans-dienelactone = 1 H(+) + 1 maleylacetate	0	true	3.1.1.45	metacyc:RXN-9868
MNXR60299	[c]	R06840	1 MNXM43 + 1 MNXM4850 = 1 MNXM4284	1 Cl(-) + 1 trans-dienelactone = 1 2-chloro-cis,cis-muconate(2-)	0	true	5.5.1.7	kegg:R06840
MNXR60328	[c]	R06941	1 MNXM1 + 1 MNXM10 + 1 MNXM1264 = 1 MNXM2784 + 1 MNXM8	1 H(+) + 1 NADH(2-) + 1 3-oxoadipyl-CoA(5-) = 1 3-hydroxyadipyl-CoA + 1 NAD(+)	1.08173	true	1.1.1.157;1.1.1.35	rhea:34851
MNXR60328	[m]	R06941	1 MNXM1 + 1 MNXM10 + 1 MNXM1264 = 1 MNXM2784 + 1 MNXM8	1 H(+) + 1 NADH(2-) + 1 3-oxoadipyl-CoA(5-) = 1 3-hydroxyadipyl-CoA + 1 NAD(+)	1.08173	true	1.1.1.157;1.1.1.35	rhea:34851
MNXR60328	[n]	R06941	1 MNXM1 + 1 MNXM10 + 1 MNXM1264 = 1 MNXM2784 + 1 MNXM8	1 H(+) + 1 NADH(2-) + 1 3-oxoadipyl-CoA(5-) = 1 3-hydroxyadipyl-CoA + 1 NAD(+)	1.08173	true	1.1.1.157;1.1.1.35	rhea:34851
MNXR6034	[c]	R01747	1 MNXM1 + 1 MNXM475 + 1 MNXM6 = 1 MNXM189 + 1 MNXM5	1 H(+) + 1 2-hydroxy-3-oxopropanoate + 1 NADPH = 1 D-glycerate + 1 NADP(+)	-9.82935	true	1.1.1.60	rhea:18841
MNXR60376	[c]	R07235	1 MNXM1 + 1 MNXM19 + 1 MNXM2440 = 1 MNXM16 + 1 MNXM4985	1 H(+) + 1 S-adenosyl-L-homocysteine + 1 ubiquinone-9 = 1 S-adenosyl-L-methionine + 1 3-demethylubiquinone-9	-4.36001	true	2.1.1.64	kegg:R07235
MNXR60376	[m]	R07235	1 MNXM1 + 1 MNXM19 + 1 MNXM2440 = 1 MNXM16 + 1 MNXM4985	1 H(+) + 1 S-adenosyl-L-homocysteine + 1 ubiquinone-9 = 1 S-adenosyl-L-methionine + 1 3-demethylubiquinone-9	-4.36001	true	2.1.1.64	kegg:R07235
MNXR60406	[c]	R07406	2 MNXM1 + 1 MNXM1979 = 1 MNXM1213 + 1 MNXM13	2 H(+) + 1 (2S)-2-amino-3-oxo-4-(phosphonatooxy)butanoate = 1 3-ammonio-2-oxopropyl phosphate(1-) + 1 CO(2)	-1.8418	false	1.1.1.262	rhea:25139
MNXR60414	[c]	R07456	1 MNXM1 + 1 MNXM161 + 3 MNXM2 + 1 MNXM89557 + 1 MNXM9 = 1 MNXM145 + 1 MNXM37 + 1 MNXM74	1 H(+) + 1 pyridoxal 5'-phosphate + 3 H2O + 1 L-glutamate + 1 phosphate = 1 D-ribulose 5-phosphate(2-) + 1 L-glutamine zwitterion + 1 D-glyceraldehyde 3-phosphate	0	true	4.3.3.6	kegg:R07456
MNXR6043	[c]	R07238	1 MNXM19 + 1 MNXM672 = 1 MNXM16 + 1 MNXM2152	1 S-adenosyl-L-homocysteine + 1 precorrin-2(7-) = 1 S-adenosyl-L-methionine + 1 precorrin-1(8-)	7.493	true	2.1.1.107	rhea:21972
MNXR60505	[c]	R07761	1 MNXM1 + 1 MNXM6 + 1 MNXM954 = 1 MNXM272 + 1 MNXM5	1 H(+) + 1 NADPH + 1 trans-2-octadecenoyl-CoA = 1 stearoyl-CoA + 1 NADP(+)	12.6236	true	1.3.1;1.3.1.38	rhea:35351
MNXR60527	[c]	R07832	1 MNXM26 + 1 MNXM5524 = 1 MNXM21 + 1 MNXM5523	1 acetate + 1 3-hydroxy-5- oxohexanoyl-CoA = 1 acetyl-CoA(4-) + 1 3-hydroxy-5-oxohexanoate	-1.52008	true	2.8.3;2.8.3.8	metacyc:R8-RXN
MNXR6057	[c]	R01142	1 MNXM1 + 1 MNXM10 + 1 MNXM4 + 1 MNXM714 = 1 MNXM157 + 1 MNXM2 + 1 MNXM8	1 H(+) + 1 NADH(2-) + 1 O2 + 1 methane = 1 methanol + 1 H2O + 1 NAD(+)	0	true	1.14.13.25	rhea:13637
MNXR60579	[c]	R07937	1 MNXM12 + 1 MNXM91783 = 1 MNXM21 + 1 MNXM91778	1 CoA + 1 (6Z,9Z,12Z,15Z,18Z,21Z)-3-oxotetracosahexaenoyl-CoA = 1 acetyl-CoA(4-) + 1 (4Z,7Z,10Z,13Z,16Z,19Z)-docosahexaenoyl-CoA	7.056	true	2.3.1.16;2.8.3.8	kegg:R07937
MNXR60653	[c]	R08091	1 MNXM12 + 1 MNXM3199 = 1 MNXM21 + 1 MNXM5560	1 CoA + 1 7-methyl-3-oxooct-6-enoyl-CoA = 1 acetyl-CoA(4-) + 1 5-methylhex-4-enoyl-CoA	-7.06006	true	2.3.1;2.3.1.16	metacyc:RXN-11917
MNXR6068	[c]	R01521	1 MNXM1 + 1 MNXM339 + 1 MNXM6 = 1 MNXM105 + 1 MNXM5	1 H(+) + 1 D-glucono-1,5-lactone + 1 NADPH = 1 beta-D-glucose + 1 NADP(+)	-5.92645	true	1.1.1.119;1.1.1.47	rhea:13645
MNXR60719	[c]	R08264	1 MNXM2 + 1 MNXM2146 + 1 MNXM56 + 1 MNXM8946 = 1 MNXM1550 + 1 MNXM2154 + 1 MNXM4	1 H2O + 1 an oxidized flavoprotein + 1 formaldehyde + 1 Norcodeine = 1 codeine(1+) + 1 a reduced flavoprotein + 1 O2	0	false	1.14.14.1	kegg:R08264
MNXR6072	[c]	R03390	1 MNXM1 + 1 MNXM1087 + 1 MNXM668 = 1 MNXM1050 + 1 MNXM1436	1 H(+) + 1 N-formylmethanofuran(5-) + 1 5,6,7,8-tetrahydromethanopterin = 1 methanofuranate(4-) + 1 N(5)-formyl-5,6,7,8-tetrahydromethanopterin(3-)	-0.322876	true	2.3.1.101	rhea:18061
MNXR6077	[c]		1 MNXM1 + 1 MNXM10 + 1 MNXM1282 = 1 MNXM8 + 1 MNXM801	1 H(+) + 1 NADH(2-) + 1 L-xylulose = 1 NAD(+) + 1 L-arabinitol	0	true	1.1.1.12	rhea:16381
MNXR60851	[c]	R08551	1 MNXM1 + 1 MNXM2146 + 1 MNXM6 = 1 MNXM2154 + 1 MNXM5	1 H(+) + 1 an oxidized flavoprotein + 1 NADPH = 1 a reduced flavoprotein + 1 NADP(+)	0	false	1.6.2.4	kegg:R08551
MNXR60866	[c]	R08613	1 MNXM2 + 1 MNXM7125 = 1 MNXM182 + 1 MNXM832	1 H2O + 1 beta-D-mannoside = 1 D-mannopyranose + 1 a primary alcohol	0	false	3.2.1.25	kegg:R08613
MNXR60868	[c]	R08632	1 MNXM1454 + 1 MNXM55 = 1 MNXM319	1 2-aminobut-2-enoate OK + 1 L-cysteine zwitterion = 1 L-cystathionine dizwitterion	0	true	4.4.1.1	rhea:24910
MNXR60870	[c]	R08635	1 MNXM1454 + 1 MNXM652 = 1 MNXM61	1 2-aminobut-2-enoate OK + 1 methanethiol = 1 L-methionine zwitterion	0	true	4.4.1.11	rhea:24746
MNXR6097	[c]	R03277	1 MNXM23 + 1 MNXM475 = 1 MNXM2923	1 pyruvate + 1 2-hydroxy-3-oxopropanoate = 1 2-dehydro-3-deoxy-D-glucarate(2-)	1.16409	true	4.1.2.20	rhea:10268
MNXR6101	[c]	R00823	3 MNXM1 + 1 MNXM10 + 1 MNXM188 + 1 MNXM4 = 1 MNXM13 + 1 MNXM15 + 1 MNXM181 + 1 MNXM8	3 H(+) + 1 NADH(2-) + 1 anthranilate + 1 O2 = 1 CO(2) + 1 NH4(+) + 1 catechol + 1 NAD(+)	0	true	1.14.12.1	rhea:11076
MNXR6102	[c]	R03089	1 MNXM2 + 1 MNXM2673 + 1 MNXM5 = 1 MNXM1 + 1 MNXM358 + 1 MNXM4 + 1 MNXM6	1 H2O + 1 estriol + 1 NADP(+) = 1 H(+) + 1 17beta-estradiol + 1 O2 + 1 NADPH	-96.1867	true	1.14.14.1	kegg:R03089
MNXR6103	[c]	R01459	1 MNXM103 + 1 MNXM4 = 1 MNXM22 + 1 MNXM973	1 cholesterol + 1 O2 = 1 hydrogen peroxide + 1 cholest-4-en-3-one	-34.44	true	1.1.3.6	rhea:21328
MNXR61086	[c]	R09294	1 MNXM2 + 1 MNXM299 = 2 MNXM1 + 1 MNXM13 + 2 MNXM861	1 H2O + 1 carbon monoxide(1+) = 2 H(+) + 1 CO(2) + 2 e(-)	0	false	1.2.7.4;1.2.99.2	kegg:R09294
MNXR61160	[c]	R09473	1 MNXM2 + 1 MNXM274 + 1 MNXM5749 = 2 MNXM1 + 1 MNXM5750 + 1 MNXM773	1 H2O + 1 nicotinate + 1 ferricytochrome = 2 H(+) + 1 ferrocytochrome + 1 6-hydroxynicotinate	0	false	1.17.2.1	metacyc:NICOTINATE-DEHYDROGENASE-RXN
MNXR6117	[c]	R03187	2 MNXM1 + 1 MNXM1760 + 1 MNXM7 + 1 MNXM9 = 1 MNXM1762 + 2 MNXM2 + 1 MNXM3	2 H(+) + 1 N-carbamoylsarcosinate + 1 ADP + 1 phosphate = 1 N-methylhydantoin + 2 H2O + 1 ATP	-38.2159	true	3.5.2.14	rhea:11720
MNXR6117	[m]	R03187	2 MNXM1 + 1 MNXM1760 + 1 MNXM7 + 1 MNXM9 = 1 MNXM1762 + 2 MNXM2 + 1 MNXM3	2 H(+) + 1 N-carbamoylsarcosinate + 1 ADP + 1 phosphate = 1 N-methylhydantoin + 2 H2O + 1 ATP	-38.2159	true	3.5.2.14	rhea:11720
MNXR6117	[n]	R03187	2 MNXM1 + 1 MNXM1760 + 1 MNXM7 + 1 MNXM9 = 1 MNXM1762 + 2 MNXM2 + 1 MNXM3	2 H(+) + 1 N-carbamoylsarcosinate + 1 ADP + 1 phosphate = 1 N-methylhydantoin + 2 H2O + 1 ATP	-38.2159	true	3.5.2.14	rhea:11720
MNXR612	[c]	R07651	1 MNXM2 + 1 MNXM669 = 2 MNXM156	1 H2O + 1 D-alanyl-D-alanine = 2 D-alanine zwitterion	-0.462997	true	3.4.13.22;3.4.17.14	rhea:20661
MNXR61204	[c]		1 MNXM1 + 1 MNXM17 + 1 MNXM2596 = 1 MNXM47 + 1 MNXM540	1 H(+) + 1 UDP + 1 1D-myo-inositol 2-acetamido-2-deoxy-alpha-D-glucopyranoside 3-phosphate(2-) = 1 UDP-N-acetyl-alpha-D-glucosamine(2-) + 1 1D-myo-inositol 3-phosphate(2-)	0	true	2.4.1.250	rhea:26188
MNXR6123	[c]		1 MNXM1 + 1 MNXM12839 = 1 MNXM13 + 1 MNXM194	1 H(+) + 1 quinolinate nucleotide = 1 CO(2) + 1 nicotinate beta-D-ribonucleotide	0	true	2.4.2.19	biopath:RXN01331
MNXR61234	[c]	R09820	1 MNXM2 + 1 MNXM2939 + 1 MNXM5 = 2 MNXM1 + 1 MNXM3852 + 1 MNXM6	1 H2O + 1 3-oxo-5,6-dehydrosuberyl-CoA semialdehyde + 1 NADP(+) = 2 H(+) + 1 3-oxo-5,6-dehydrosuberyl-CoA + 1 NADPH	0	true	1.17.1.7	rhea:31747
MNXR61234	[m]	R09820	1 MNXM2 + 1 MNXM2939 + 1 MNXM5 = 2 MNXM1 + 1 MNXM3852 + 1 MNXM6	1 H2O + 1 3-oxo-5,6-dehydrosuberyl-CoA semialdehyde + 1 NADP(+) = 2 H(+) + 1 3-oxo-5,6-dehydrosuberyl-CoA + 1 NADPH	0	true	1.17.1.7	rhea:31747
MNXR61239	[c]	R09836	1 MNXM2 + 1 MNXM2851 = 1 MNXM2939	1 H2O + 1 oxepin-CoA = 1 3-oxo-5,6-dehydrosuberyl-CoA semialdehyde	0	true	3.7.1.16	rhea:31755
MNXR61239	[m]	R09836	1 MNXM2 + 1 MNXM2851 = 1 MNXM2939	1 H2O + 1 oxepin-CoA = 1 3-oxo-5,6-dehydrosuberyl-CoA semialdehyde	0	true	3.7.1.16	rhea:31755
MNXR61251	[c]	R09883	1 MNXM2 + 1 MNXM6803 = 1 MNXM1 + 1 MNXM1448 + 1 MNXM5033	1 H2O + 1 3-hydroxy-5,9,17-trioxo-4,5:9,10-disecoandrosta-1(10),2-dien-4-oate = 1 H(+) + 1 (2Z,4Z)-2-hydroxyhexa-2,4-dienoate + 1 9,17-dioxo-1,2,3,4,10,19-hexanorandrostan-5-oate	0	true	3.7.1.17	kegg:R09883
MNXR6128	[c]	R02243	1 MNXM1 + 1 MNXM813 = 1 MNXM13 + 1 MNXM1747	1 H(+) + 1 cis-aconitate(3-) = 1 CO(2) + 1 itaconate(2-)	-5.21764	true	4.1.1.6	rhea:15253
MNXR61298	[c]	R10002	1 MNXM1 + 1 MNXM3194 = 1 MNXM15 + 1 MNXM5026	1 H(+) + 1 6-carboxy-5,6,7,8-tetrahydropterin = 1 NH4(+) + 1 7-carboxy-7-deazaguanine	0	true	4.3.99.3	rhea:27974
MNXR61335	[c]	R10074	1 MNXM2671 + 1 MNXM382 = 1 MNXM2229 + 1 MNXM981	1 Electron-transferring flavoprotein + 1 glutaryl-CoA(5-) = 1 a reduced electron-transfer flavoprotein + 1 trans-glutaconyl-CoA	0	false	1.3.8.6	kegg:R10074
MNXR61390	[c]	R10140	1 MNXM1 + 1 MNXM10 + 1 MNXM88420 = 1 MNXM7862 + 1 MNXM8	1 H(+) + 1 NADH(2-) + 1 UDP-2-acetamido-2-deoxy-alpha-D-ribo-hex-3-uluronate = 1 UDP-N-2-acetamido-2-deoxy-alpha-D-glucuronate + 1 NAD(+)	0	true	1.1.1.335	rhea:33579
MNXR61391	[c]	R10141	1 MNXM20 + 1 MNXM88421 = 1 MNXM88420 + 1 MNXM89557	1 2-oxoglutarate + 1 UDP-2-acetamido-3-amino-2,3-dideoxy-alpha-D-glucuronate = 1 UDP-2-acetamido-2-deoxy-alpha-D-ribo-hex-3-uluronate + 1 L-glutamate	0	true	2.6.1.98	rhea:33583
MNXR61396	[c]	R10147	1 MNXM23 + 1 MNXM361 = 1 MNXM1 + 1 MNXM2 + 1 MNXM30985	1 pyruvate + 1 L-aspartate 4-semialdehyde = 1 H(+) + 1 H2O + 1 (4S)-4-hydroxy-2,3,4,5-tetrahydro-(2S)-dipicolinate	0	true	4.3.3.7	rhea:34171
MNXR61396	[m]	R10147	1 MNXM23 + 1 MNXM361 = 1 MNXM1 + 1 MNXM2 + 1 MNXM30985	1 pyruvate + 1 L-aspartate 4-semialdehyde = 1 H(+) + 1 H2O + 1 (4S)-4-hydroxy-2,3,4,5-tetrahydro-(2S)-dipicolinate	0	true	4.3.3.7	rhea:34171
MNXR614	[c]	R01150	1 MNXM1 + 1 MNXM669 + 1 MNXM7 + 1 MNXM9 = 2 MNXM156 + 1 MNXM3	1 H(+) + 1 D-alanyl-D-alanine + 1 ADP + 1 phosphate = 2 D-alanine zwitterion + 1 ATP	-7.13586	true	6.3.2.4	rhea:11224
MNXR61423	[c]	R10181	1 MNXM1 + 1 MNXM315 + 1 MNXM4 + 1 MNXM6 = 1 MNXM13 + 1 MNXM2 + 1 MNXM383 + 1 MNXM5	1 H(+) + 1 3-(indol-3-yl)pyruvate + 1 O2 + 1 NADPH = 1 CO(2) + 1 H2O + 1 (indol-3-yl)acetate + 1 NADP(+)	0	true	1.14.13.168	rhea:34331
MNXR61430	[c]	R10189	1 MNXM1 + 1 MNXM10 + 1 MNXM265 = 1 MNXM2295 + 1 MNXM8	1 H(+) + 1 NADH(2-) + 1 a 2-oxocarboxylate = 1 a (2S)-2-hydroxycarboxylate + 1 NAD(+)	0	true	1.1.1.337	rhea:34555
MNXR6148	[c]	R00134	1 MNXM39 + 1 MNXM5 = 1 MNXM13 + 1 MNXM6	1 formate + 1 NADP(+) = 1 CO(2) + 1 NADPH	-6.40234	true	1.2.1.2;1.2.1.43	rhea:12000
MNXR61521	[c]		1 MNXM17 + 1 MNXM6224 = 1 MNXM1824 + 1 MNXM50	1 UDP + 1 a dolichyl β-D-glucosyl phosphate = 1 a dolichyl phosphate + 1 UDP-D-glucose(2-)	0	true	2.4.1.117	metacyc:2.4.1.117-RXN
MNXR61606	[c]	R03120	1 MNXM20 + 1 MNXM7083 = 1 MNXM89557 + 1 MNXM96178	1 2-oxoglutarate + 1 aromatic amino acid = 1 L-glutamate + 1 an aromatic oxo-acid	42.4086	false	2.6.1.57	metacyc:2.6.1.57-RXN
MNXR61633	[c]		1 MNXM663 + 1 MNXM97437 = 1 MNXM2 + 1 MNXM97437	1 (R)-3-hydroxybutanoate + 1 a poly-β-hydroxybutyrate = 1 H2O + 1 a poly-β-hydroxybutyrate	0	false	3.1.1.75	metacyc:3.1.1.75-RXN
MNXR61739	[c]		1 MNXM2 + 1 MNXM639 = 1 MNXM381 + 1 MNXM639	1 H2O + 1 a peptide = 1 an L-amino acid + 1 a peptide	0	false	3.4.11.1;3.4.11.14;3.4.11.16;3.4.11.9;3.4.16.5;3.4.17.1;3.4.17.16;3.4.17.18;3.4.17.19	metacyc:3.4.11.1-RXN
MNXR61765	[c]		1 MNXM2 + 1 MNXM639 = 1 MNXM639 + 1 MNXM89557	1 H2O + 1 a peptide = 1 a peptide + 1 L-glutamate	0	false	3.4.17.21	metacyc:3.4.17.21-RXN
MNXR61839	[c]		1 MNXM2 + 1 MNXM4419 = 1 MNXM105 + 1 MNXM508	1 H2O + 1 6-phosphonato-beta-D-glucosyl-(1->4)-D-glucose(2-) = 1 beta-D-glucose + 1 beta-D-glucose 6-phosphate(2-)	0	true	3.2.1.86	metacyc:6-PHOSPHO-BETA-GLUCOSIDASE-RXN
MNXR6187	[c]	R02356	1 MNXM2 + 1 MNXM3794 + 1 MNXM5 = 1 MNXM1 + 1 MNXM327 + 1 MNXM4 + 1 MNXM6	1 H2O + 1 16alpha-hydroxyestrone + 1 NADP(+) = 1 H(+) + 1 estrone + 1 O2 + 1 NADPH	-96.1867	true	1.14.14.1	kegg:R02356
MNXR6198	[c]	R02729	1 MNXM29 + 1 MNXM915 = 1 MNXM1940 + 1 MNXM79	1 glycine + 1 5-formimidoyltetrahydrofolate(2-) = 1 N-formimidoylglycine zwitterion + 1 (6S)-5,6,7,8-tetrahydrofolate	10.9711	true	2.1.2.4	rhea:24288
MNXR6203	[c]		1 MNXM1 + 1 MNXM10 + 1 MNXM315 = 1 MNXM3165 + 1 MNXM8	1 H(+) + 1 NADH(2-) + 1 3-(indol-3-yl)pyruvate = 1 3-(indol-3-yl)lactate + 1 NAD(+)	0	true	1.1.1.110	rhea:20133
MNXR621	[c]	R00396	1 MNXM2 + 1 MNXM32 + 1 MNXM8 = 1 MNXM1 + 1 MNXM10 + 1 MNXM15 + 1 MNXM23	1 H2O + 1 L-alanine zwitterion + 1 NAD(+) = 1 H(+) + 1 NADH(2-) + 1 NH4(+) + 1 pyruvate	5.93466	true	1.4.1.1	rhea:18405
MNXR621	[m]	R00396	1 MNXM2 + 1 MNXM32 + 1 MNXM8 = 1 MNXM1 + 1 MNXM10 + 1 MNXM15 + 1 MNXM23	1 H2O + 1 L-alanine zwitterion + 1 NAD(+) = 1 H(+) + 1 NADH(2-) + 1 NH4(+) + 1 pyruvate	5.93466	true	1.4.1.1	rhea:18405
MNXR62110	[c]		1 MNXM21520 + 1 MNXM2447 + 1 MNXM4 = 1 MNXM12543 + 1 MNXM2 + 1 MNXM5345	1 reduced putidaredoxin + 1 (1R,4R)-camphor + 1 O2 = 1 oxidized putidaredoxin + 1 H2O + 1 (+)-exo-5-hydroxycamphor	0	false	1.14.15.1	metacyc:R541-RXN
MNXR6217	[c]	R10170	1 MNXM985 = 1 MNXM891	1 (2S)-2-isopropylmalate(2-) = 1 (2R,3S)-3-isopropylmalate(2-)	0	true	4.2.1.33	rhea:26192
MNXR6229	[c]		2 MNXM2 + 1 MNXM2923 + 1 MNXM854 = 2 MNXM744	2 H2O + 1 2-dehydro-3-deoxy-D-glucarate(2-) + 1 5-dehydro-4-deoxy-D-glucarate(2-) = 2 D-glucarate	0	true	4.2.1.40	biopath:RXN01516
MNXR6233	[c]	R07236	1 MNXM1 + 1 MNXM19 + 1 MNXM2741 = 1 MNXM16 + 1 MNXM2522	1 H(+) + 1 S-adenosyl-L-homocysteine + 1 (+)-alpha-tocopherol = 1 S-adenosyl-L-methionine + 1 gamma-tocopherol	-20.6399	true	2.1.1.95	rhea:24012
MNXR6233	[n]	R07236	1 MNXM1 + 1 MNXM19 + 1 MNXM2741 = 1 MNXM16 + 1 MNXM2522	1 H(+) + 1 S-adenosyl-L-homocysteine + 1 (+)-alpha-tocopherol = 1 S-adenosyl-L-methionine + 1 gamma-tocopherol	-20.6399	true	2.1.1.95	rhea:24012
MNXR62335	[c]		1 MNXM1 + 1 MNXM2824 + 1 MNXM39 = 1 MNXM13 + 1 MNXM96064	1 H(+) + 1 an electron-transfer-related quinone + 1 formate = 1 CO(2) + 1 an electron-transfer-related quinol	0	false	1.1.5.6	metacyc:RXN-11237
MNXR62496	[c]	R09676	1 MNXM1 + 1 MNXM12784 + 1 MNXM17 = 1 MNXM47 + 1 MNXM6406	1 H(+) + 1 [protein]-3-O-(N-acetyl-D-glucosaminyl)-L-serine + 1 UDP = 1 UDP-N-acetyl-alpha-D-glucosamine(2-) + 1 a [protein]-L-serine	0	false	2.4.1.255	metacyc:RXN-11889
MNXR62497	[c]	R09677	1 MNXM1 + 1 MNXM12785 + 1 MNXM17 = 1 MNXM47 + 1 MNXM9057	1 H(+) + 1 [protein]-3-O-(N-acetyl-D-glucosaminyl)-L-threonine + 1 UDP = 1 UDP-N-acetyl-alpha-D-glucosamine(2-) + 1 a [protein]-L-threonine	0	false	2.4.1.255	metacyc:RXN-11890
MNXR6253	[c]	R03031	1 MNXM214 = 1 MNXM2159	1 crotonoyl-CoA(4-) = 1 vinylacetyl-CoA(4-)	-0.89	true	5.3.3.3	rhea:10572
MNXR626	[c]	R00401	1 MNXM156 = 1 MNXM32	1 D-alanine zwitterion = 1 L-alanine zwitterion	0.75	true	5.1.1.1	rhea:20249
MNXR62640	[c]		2 MNXM1 + 1 MNXM1135 + 1 MNXM4961 = 1 MNXM11 + 1 MNXM13 + 1 MNXM662	2 H(+) + 1 4-amino-2-methyl-5-diphosphonatomethylpyrimidine(3-) + 1 2-(2-carboxy-4-methylthiazol-5-yl)ethyl phosphate = 1 diphosphate(3-) + 1 CO(2) + 1 thiamine(1+) monophosphate(2-)	0	true	2.5.1.3	metacyc:RXN-12610
MNXR62641	[c]		2 MNXM1 + 1 MNXM1135 + 1 MNXM2758 = 1 MNXM11 + 1 MNXM13 + 1 MNXM662	2 H(+) + 1 4-amino-2-methyl-5-diphosphonatomethylpyrimidine(3-) + 1 (R,Z)- 2-(2-carboxy-4-methylthiazol-5(2H)-ylidene)ethyl phosphate = 1 diphosphate(3-) + 1 CO(2) + 1 thiamine(1+) monophosphate(2-)	0	true	2.5.1.3	metacyc:RXN-12611
MNXR6275	[c]	R04452	1 MNXM1 + 1 MNXM1256 + 1 MNXM26 = 1 MNXM1973 + 1 MNXM2	1 H(+) + 1 1-alkyl-sn-glycero-3-phosphocholine + 1 acetate = 1 1-alkyl-2-acetyl-sn-glycero-3-phosphocholine + 1 H2O	16.2551	true	3.1.1.47	rhea:17777
MNXR62772	[c]		1 MNXM182 + 1 MNXM2 + 1 MNXM2146 = 1 MNXM2154 + 1 MNXM3777 + 1 MNXM4	1 D-mannopyranose + 1 H2O + 1 an oxidized flavoprotein = 1 a reduced flavoprotein + 1 1,5-anhydro-D-mannitol + 1 O2	0	false	1.14.14.1	metacyc:RXN-13064
MNXR628	[c]	R00830	1 MNXM1 + 1 MNXM29 + 1 MNXM92 = 1 MNXM12 + 1 MNXM13 + 1 MNXM405	1 H(+) + 1 glycine + 1 succinyl-CoA(5-) = 1 CoA + 1 CO(2) + 1 5-aminolevulinate	6.15064	true	2.3.1.37	rhea:12921
MNXR628	[m]	R00830	1 MNXM1 + 1 MNXM29 + 1 MNXM92 = 1 MNXM12 + 1 MNXM13 + 1 MNXM405	1 H(+) + 1 glycine + 1 succinyl-CoA(5-) = 1 CoA + 1 CO(2) + 1 5-aminolevulinate	6.15064	true	2.3.1.37	rhea:12921
MNXR629	[c]	R01148	1 MNXM23 + 1 MNXM331 = 1 MNXM156 + 1 MNXM20	1 pyruvate + 1 D-glutamate = 1 D-alanine zwitterion + 1 2-oxoglutarate	-1.45587	true	2.6.1.21	rhea:15869
MNXR630	[c]		1 MNXM23 + 1 MNXM366 = 1 MNXM156 + 1 MNXM161	1 pyruvate + 1 pyridoxamine 5'-phosphate(1-) = 1 D-alanine zwitterion + 1 pyridoxal 5'-phosphate	0	true	2.6.1.54;4.1.3.38	rhea:28562
MNXR6304	[c]	R01173	1 MNXM1 + 1 MNXM233 + 1 MNXM6 = 1 MNXM1017 + 1 MNXM12 + 1 MNXM5	1 H(+) + 1 butanoyl-CoA + 1 NADPH = 1 butanal + 1 CoA + 1 NADP(+)	-19.2094	true	1.2.1.10;1.2.1.57	rhea:22972
MNXR63182	[c]		1 MNXM2 + 1 MNXM31744 = 1 MNXM1 + 1 MNXM12 + 1 MNXM396	1 H2O + 1 3-hydroxy-isobutyryl-CoA = 1 H(+) + 1 CoA + 1 3-hydroxy-2-isobutyrate	0	true	3.1.2.4	metacyc:RXN-13721
MNXR632	[c]		1 MNXM23 + 1 MNXM366 = 1 MNXM161 + 1 MNXM32	1 pyruvate + 1 pyridoxamine 5'-phosphate(1-) = 1 pyridoxal 5'-phosphate + 1 L-alanine zwitterion	0	true	4.4.1.14	rhea:30023
MNXR6320	[c]	R03692	1 MNXM2 + 1 MNXM2778 = 1 MNXM1 + 1 MNXM1133	1 H2O + 1 3,4-dihydrocoumarin = 1 H(+) + 1 3-(2-hydroxyphenyl)propanoate	5.71188	true	3.1.1.35	rhea:10360
MNXR6331	[c]	R03372	1 MNXM2 + 1 MNXM491 = 1 MNXM3146 + 1 MNXM9	1 H2O + 1 1D-myo-inositol hexakisphosphate = 1 1D-myo-inositol 1,2,3,5,6-pentakisphosphate(10-) + 1 phosphate	19.6995	true	3.1.3.26;3.1.3.62	rhea:20960
MNXR6332	[c]	R03024	1 MNXM2 + 1 MNXM3867 = 1 MNXM1 + 1 MNXM526 + 1 MNXM9	1 H2O + 1 4-nitrophenyl phosphate = 1 H(+) + 1 4-nitrophenolate + 1 phosphate	5.76288	true	3.1.3.1;3.1.3.2;3.1.3.41	rhea:21664
MNXR63367	[c]		1 MNXM12710 + 1 MNXM17 = 1 MNXM12710 + 1 MNXM50	1 a glucosylated glycogenin + 1 UDP = 1 a glucosylated glycogenin + 1 UDP-D-glucose(2-)	0	false	2.4.1.11	metacyc:RXN-7668
MNXR6370	[c]	R00149	3 MNXM1 + 1 MNXM138 + 2 MNXM7 + 1 MNXM9 = 1 MNXM13 + 1 MNXM15 + 1 MNXM2 + 2 MNXM3	3 H(+) + 1 carbamoyl phosphate(2-) + 2 ADP + 1 phosphate = 1 CO(2) + 1 NH4(+) + 1 H2O + 2 ATP	-2.88477	true	6.3.4.16	rhea:10624
MNXR63718	[c]		2 MNXM1 + 2 MNXM5 + 4 MNXM861 = 2 MNXM6	2 H(+) + 2 NADP(+) + 4 e(-) = 2 NADPH	0	false	0	metacyc:RXN-924
MNXR6379	[c]	R04705	1 MNXM1 + 1 MNXM19 + 1 MNXM2368 = 1 MNXM16 + 1 MNXM2312	1 H(+) + 1 S-adenosyl-L-homocysteine + 1 dihydromacarpine = 1 S-adenosyl-L-methionine + 1 12-hydroxydihydrochelirubine	-4.36002	true	2.1.1.120	rhea:21092
MNXR63826	[c]	R04812	1 MNXM1 + 1 MNXM10 + 1 MNXM873 = 1 MNXM8 + 1 MNXM97154	1 H(+) + 1 NADH(2-) + 1 3alpha,7alpha,12alpha-trihydroxy-24-oxo-5beta-cholestan-26-oyl-CoA(4-) = 1 NAD(+) + 1 (24R,25R)-3α,7α,12α,24-tetrahydroxy-5β-cholestanoyl CoA	1.08173	true	1.1.1.35	metacyc:RXN-9799
MNXR63960	[c]	R10205	1 MNXM1 + 1 MNXM881 = 1 MNXM13282 + 1 MNXM2	1 H(+) + 1 alpha-D-ribose 1,5-bisphosphate = 1 alpha-D-ribose 1,2-cyclic phosphate 5-phosphate + 1 H2O	0	true	3.1.4;3.1.4.55	rhea:34795
MNXR6398	[c]	R01845	1 MNXM271 + 1 MNXM9 = 1 MNXM1294 + 1 MNXM2	1 sedoheptulose 7-phosphate(2-) + 1 phosphate = 1 sedoheptulose 1,7-bisphosphate(4-) + 1 H2O	9.7135	true	3.1.3.11;3.1.3.37	rhea:17461
MNXR63988	[n]		1 MNXM2 + 1 MNXM436 + 1 MNXM7614 = 1 MNXM30 + 1 MNXM7735	1 H2O + 1 dGDP(2-) + 1 an oxidized NrdH glutaredoxin-like protein = 1 GDP + 1 a reduced NrdH glutaredoxin-like protein	0	false	1.17.4.1	metacyc:RXN0-748
MNXR640	[c]	R00605	1 MNXM1 + 1 MNXM10 + 1 MNXM56 = 1 MNXM157 + 1 MNXM8	1 H(+) + 1 NADH(2-) + 1 formaldehyde = 1 methanol + 1 NAD(+)	3.7818	true	1.1.1.244	rhea:19401
MNXR64029	[c]		1 MNXM2 + 1 MNXM2062 = 1 MNXM26 + 1 MNXM4408	1 H2O + 1 1D-myo-inositol 2-acetamido-2-deoxy-alpha-D-glucopyranoside = 1 acetate + 1 6-(alpha-D-glucosazaniumyl)-1D-myo-inositol	0	true	3.5.1.103	metacyc:RXN1G-2
MNXR6420	[c]	R03820	1 MNXM3362 + 1 MNXM41 = 1 MNXM1360 + 1 MNXM2	1 strictosidine aglycone(1+) + 1 D-glucopyranose = 1 3alpha(S)-strictosidinium(1+) + 1 H2O	-38.512	true	3.2.1.105	rhea:12917
MNXR643	[c]	R01550	1 MNXM1 + 1 MNXM398 + 1 MNXM6 = 1 MNXM3085 + 1 MNXM5	1 H(+) + 1 acetone + 1 NADPH = 1 propan-2-ol + 1 NADP(+)	-1.91644	true	1.1.1.2;1.1.1.80	rhea:21792
MNXR64367	[c]		1 MNXM12 + 1 MNXM3074 = 1 MNXM86 + 1 MNXM89948	1 CoA + 1 O-propanoylcarnitine = 1 propionyl-CoA(4-) + 1 carnitine	0	true	2.3.1.7	reactome:REACT_106381
MNXR64368	[c]		1 MNXM589 = 1 MNXM885 + 1 MNXM89557	1 leukotriene C4 = 1 leukotriene D4 + 1 L-glutamate	0	false	2.3.2.2	reactome:REACT_105103
MNXR645	[c]	R02258	1 MNXM1 + 1 MNXM10 + 1 MNXM512 = 1 MNXM1255 + 1 MNXM8	1 H(+) + 1 NADH(2-) + 1 (S)-lactaldehyde = 1 (S)-propane-1,2-diol + 1 NAD(+)	2.54178	true	1.1.1.77	rhea:15933
MNXR648	[c]	R00754	1 MNXM1 + 1 MNXM10 + 1 MNXM75 = 1 MNXM303 + 1 MNXM8	1 H(+) + 1 NADH(2-) + 1 acetaldehyde = 1 ethanol + 1 NAD(+)	3.10178	true	1.1.1.1;1.1.1.6;1.1.1.71;1.1.1.78	rhea:25290
MNXR6486	[c]	R00672	1 MNXM101 = 1 MNXM1148	1 L-ornithinium(1+) = 1 D-ornithinium(1+)	0	true	5.1.1.10;5.1.1.12;5.1.1.9	rhea:11584
MNXR6487	[c]	R00491	1 MNXM974 = 1 MNXM42	1 D-aspartate(1-) = 1 L-aspartate(1-)	1.35001	true	5.1.1.13	rhea:14973
MNXR6487	[m]	R00491	1 MNXM974 = 1 MNXM42	1 D-aspartate(1-) = 1 L-aspartate(1-)	1.35001	true	5.1.1.13	rhea:14973
MNXR649	[c]	R00746	1 MNXM1 + 1 MNXM6 + 1 MNXM75 = 1 MNXM303 + 1 MNXM5	1 H(+) + 1 NADPH + 1 acetaldehyde = 1 ethanol + 1 NADP(+)	1.85358	true	1.1.1.2;1.1.1.71	metacyc:RXN-12484
MNXR6494	[c]	R03276	1 MNXM1058 = 1 MNXM446	1 (R)-3-hydroxybutanoyl-CoA(4-) = 1 (S)-3-hydroxybutanoyl-CoA(4-)	0	true	5.1.2.3	rhea:21760
MNXR6494	[x]	R03276	1 MNXM1058 = 1 MNXM446	1 (R)-3-hydroxybutanoyl-CoA(4-) = 1 (S)-3-hydroxybutanoyl-CoA(4-)	0	true	5.1.2.3	rhea:21760
MNXR650	[c]		1 MNXM75 + 1 MNXM765 = 1 MNXM303 + 1 MNXM601	1 acetaldehyde + 1 pyrroloquinoline quinol(3-) = 1 ethanol + 1 pyrroloquinoline quinone	0	false	1.1.1.1;1.1.99.8	seed:rxn03517
MNXR651	[c]	R00604	1 MNXM2 + 1 MNXM56 + 1 MNXM8 = 2 MNXM1 + 1 MNXM10 + 1 MNXM39	1 H2O + 1 formaldehyde + 1 NAD(+) = 2 H(+) + 1 NADH(2-) + 1 formate	-13.0953	true	1.2.1.1;1.2.1.22;1.2.1.24;1.2.1.3;1.2.1.32;1.2.1.46;1.5.1.12	rhea:16425
MNXR6513	[c]		1 MNXM2 + 1 MNXM621 = 1 MNXM167 + 1 MNXM390	1 H2O + 1 raffinose = 1 sucrose + 1 alpha-D-galactose	0	true	3.2.1;3.2.1.22	metacyc:RXN-11502
MNXR652	[c]	R02536	1 MNXM2 + 1 MNXM473 + 1 MNXM8 = 2 MNXM1 + 1 MNXM10 + 1 MNXM497	1 H2O + 1 phenylacetaldehyde + 1 NAD(+) = 2 H(+) + 1 NADH(2-) + 1 phenylacetate	-13.1053	true	1.2.1.39;1.2.1.5	rhea:21392
MNXR6536	[c]	R02733	1 MNXM26 + 1 MNXM644 = 1 MNXM1759 + 1 MNXM2	1 acetate + 1 (2S,6S)-2,6-diaminopimelic acid dizwitterion = 1 N-acetyl-LL-2,6-diaminopimelate(1-) + 1 H2O	-1.98299	true	3.5.1.47	rhea:20405
MNXR654	[c]	R02678	1 MNXM2 + 1 MNXM518 + 1 MNXM8 = 2 MNXM1 + 1 MNXM10 + 1 MNXM383	1 H2O + 1 indole-3-acetaldehyde + 1 NAD(+) = 2 H(+) + 1 NADH(2-) + 1 (indol-3-yl)acetate	-13.1053	true	1.2.1.3	rhea:30867
MNXR65426	[c]	R03462	1 MNXM1 + 1 MNXM1262 = 1 MNXM1143 + 1 MNXM4	1 H(+) + 1 2-hydroxy-6-oxo-6-phenylhexa-2,4-dienoate = 1 biphenyl-2,3-diol + 1 O2	-73.5341	true	1.13.11.39	rhea:14413
MNXR6544	[c]		1 MNXM1 + 1 MNXM1528 + 1 MNXM2 = 1 MNXM1761 + 1 MNXM924	1 H(+) + 1 4-ethylamino-6-isopropylamino-1,3,5-triazin-2-ol + 1 H2O = 1 N-isopropylammelide + 1 ethylamine	0	true	3.5.99.3	rhea:23092
MNXR65464	[c]	R04090	1 MNXM2 + 1 MNXM97270 = 1 MNXM1 + 1 MNXM57 + 1 MNXM9828	1 H2O + 1 S-(2-hydroxyacyl)glutathione (OK) = 1 H(+) + 1 glutathione + 1 2-hydroxy carboxylate	139.907	true	3.1.2.6	rhea:21864
MNXR6547	[c]	R00889	1 MNXM82 = 1 MNXM1425	1 GDP-alpha-D-mannose = 1 GDP-beta-L-galactose	0	true	5.1.3.18	rhea:11144
MNXR6547	[n]	R00889	1 MNXM82 = 1 MNXM1425	1 GDP-alpha-D-mannose = 1 GDP-beta-L-galactose	0	true	5.1.3.18	rhea:11144
MNXR6549	[c]	R01602	1 MNXM105 = 1 MNXM99	1 beta-D-glucose = 1 alpha-D-glucose	0	true	5.1.3.3	rhea:10264
MNXR65542	[c]		1 MNXM2 + 1 MNXM47 = 1 MNXM1 + 1 MNXM17 + 1 MNXM2403	1 H2O + 1 UDP-N-acetyl-alpha-D-glucosamine(2-) = 1 H(+) + 1 UDP + 1 N-acetyl-D-mannosamine	0	true	3.2.1.183;5.1.3.14;5.1.3.7	rhea:30683
MNXR65584	[c]		1 MNXM350 = 1 MNXM124	1 propane-1,3-diamine = 1 spermidine(3+)	0	false	2.5.1.46	rhea:33299
MNXR6562	[c]	R02728	1 MNXM679 = 1 MNXM508	1 beta-D-glucose 1-phosphate(2-) = 1 beta-D-glucose 6-phosphate(2-)	0	true	5.4.2.6	rhea:20113
MNXR6565	[m]	R00448	1 MNXM2 + 1 MNXM2258 + 1 MNXM5 = 1 MNXM4 + 1 MNXM6 + 1 MNXM78	1 H2O + 1 N(6)-hydroxy-L-lysine zwitterion + 1 NADP(+) = 1 O2 + 1 NADPH + 1 L-lysinium(1+)	-86.7005	true	1.14.13.59	rhea:23228
MNXR6566	[c]	R04383	1 MNXM718 = 1 MNXM1709	1 5-dehydro-4-deoxy-D-glucuronate = 1 3-deoxy-D-glycero-hexo-2,5-diulosonate	-1.46	true	5.3.1.17	rhea:23896
MNXR657	[c]	R00710	1 MNXM2 + 1 MNXM75 + 1 MNXM8 = 2 MNXM1 + 1 MNXM10 + 1 MNXM26	1 H2O + 1 acetaldehyde + 1 NAD(+) = 2 H(+) + 1 NADH(2-) + 1 acetate	-15.2753	true	1.17.1.4;1.2.1.18;1.2.1.19;1.2.1.21;1.2.1.22;1.2.1.24;1.2.1.28;1.2.1.3;1.2.1.31;1.2.1.32;1.2.1.36;1.2.1.39;1.2.1.41;1.2.1.46;1.2.1.47;1.2.1.48;1.2.1.5;1.2.1.69;1.2.1.8;1.5.1.12	rhea:25294
MNXR65728	[c]		1 MNXM1 + 1 MNXM13 + 1 MNXM19 + 1 MNXM97116 = 1 MNXM1497 + 1 MNXM16	1 H(+) + 1 CO(2) + 1 S-adenosyl-L-homocysteine + 1 precorrin-7 = 1 precorrin-6B + 1 S-adenosyl-L-methionine	0	true	2.1.1.132	rhea:35383
MNXR65729	[c]		2 MNXM1 + 1 MNXM1589 + 1 MNXM19 = 1 MNXM16 + 1 MNXM97116	2 H(+) + 1 precorrin-8X(7-) + 1 S-adenosyl-L-homocysteine = 1 S-adenosyl-L-methionine + 1 precorrin-7	0	true	2.1.1.132	rhea:35387
MNXR6576	[c]	R00796	1 MNXM1 + 1 MNXM207 + 1 MNXM6 = 1 MNXM107 + 1 MNXM2 + 1 MNXM5	1 H(+) + 1 nitrate + 1 NADPH = 1 nitrite + 1 H2O + 1 NADP(+)	87.4905	true	1.7.1.1;1.7.1.2;1.7.1.3	rhea:19061
MNXR658	[c]	R00711	1 MNXM2 + 1 MNXM5 + 1 MNXM75 = 2 MNXM1 + 1 MNXM26 + 1 MNXM6	1 H2O + 1 NADP(+) + 1 acetaldehyde = 2 H(+) + 1 acetate + 1 NADPH	-16.5236	true	1.2.1.3;1.2.1.4;1.2.1.5	rhea:25298
MNXR6581	[c]	R05797	1 MNXM2 + 1 MNXM9037 = 1 MNXM7687 + 1 MNXM9037	1 H2O + 1 Poly[(R)-3-hydroxybutanoate]n-x = 1 Poly[(R)-3-hydroxybutanoate]x + 1 Poly[(R)-3-hydroxybutanoate]n-x	0	false	3.1.1.75	kegg:R05797
MNXR6613	[c]		1 MNXM15 + 1 MNXM331 = 1 MNXM1819 + 1 MNXM2	1 NH4(+) + 1 D-glutamate = 1 D-glutamine + 1 H2O	0	true	3.5.1.2;3.5.1.35;3.5.1.38	rhea:22840
MNXR66179	[m]		1 MNXM1 + 1 MNXM220 + 1 MNXM483 + 1 MNXM9 = 1 MNXM373 + 1 MNXM55 + 1 MNXM63	1 H(+) + 1 CDP(3-) + 1 N-[(R)-4-phosphonatopantothenoyl]-L-cysteinate + 1 phosphate = 1 D-pantetheine 4'-phosphate + 1 L-cysteine zwitterion + 1 CTP	0	false	6.3.2.5	seed:rxn02955
MNXR66179	[n]		1 MNXM1 + 1 MNXM220 + 1 MNXM483 + 1 MNXM9 = 1 MNXM373 + 1 MNXM55 + 1 MNXM63	1 H(+) + 1 CDP(3-) + 1 N-[(R)-4-phosphonatopantothenoyl]-L-cysteinate + 1 phosphate = 1 D-pantetheine 4'-phosphate + 1 L-cysteine zwitterion + 1 CTP	0	false	6.3.2.5	seed:rxn02955
MNXR6619	[c]	R01152	2 MNXM1 + 1 MNXM1243 + 1 MNXM2 = 1 MNXM118 + 1 MNXM13 + 1 MNXM15	2 H(+) + 1 N-carbamoylputrescinium(1+) + 1 H2O = 1 putrescine + 1 CO(2) + 1 NH4(+)	2.11288	true	3.5.1.53	rhea:22284
MNXR6619	[m]	R01152	2 MNXM1 + 1 MNXM1243 + 1 MNXM2 = 1 MNXM118 + 1 MNXM13 + 1 MNXM15	2 H(+) + 1 N-carbamoylputrescinium(1+) + 1 H2O = 1 putrescine + 1 CO(2) + 1 NH4(+)	2.11288	true	3.5.1.53	rhea:22284
MNXR6639	[c]	R01416	1 MNXM2 + 1 MNXM328 = 1 MNXM1243 + 1 MNXM15	1 H2O + 1 agmatinium(2+) = 1 N-carbamoylputrescinium(1+) + 1 NH4(+)	-11.6489	true	3.5.3.12	rhea:18037
MNXR665	[c]	R02422	1 MNXM2 + 1 MNXM584 = 1 MNXM117 + 1 MNXM490	1 H2O + 1 allantoate = 1 urea + 1 (-)-ureidoglycolate	11.177	true	3.5.3.4	rhea:11016
MNXR6657	[c]		1 MNXM2 + 1 MNXM484 = 2 MNXM1 + 1 MNXM413 + 1 MNXM9	1 H2O + 1 ribonucleoside triphosphate = 2 H(+) + 1 ribonucleoside diphosphate + 1 phosphate	0	false	3.6.1.15;3.6.4.13	rhea:23680
MNXR66571	[c]		1 MNXM4284 = 1 MNXM4850	1 2-chloro-cis,cis-muconate(2-) = 1 trans-dienelactone	0	false	5.5.1.7	seed:rxn04655
MNXR666	[c]		2 MNXM1 + 2 MNXM2 + 1 MNXM584 = 1 MNXM13 + 2 MNXM15 + 1 MNXM490	2 H(+) + 2 H2O + 1 allantoate = 1 CO(2) + 2 NH4(+) + 1 (-)-ureidoglycolate	0	true	3.5.3.9	rhea:32279
MNXR66605	[c]		1 MNXM2 + 1 MNXM6104 = 1 MNXM2636	1 H2O + 1 4-amino-6-chloro-1,3,5-triazin-2-ol = 1 ammelide	0	false	3.5.99.3	seed:rxn04775
MNXR6664	[c]	R01797	1 MNXM2 + 1 MNXM201 = 2 MNXM1 + 1 MNXM109 + 1 MNXM31	1 H2O + 1 a CDP-diacylglycerol = 2 H(+) + 1 a 1,2-diacylglycerol-3-phosphate + 1 CMP	113.008	true	3.6.1.26	rhea:15221
MNXR6664	[m]	R01797	1 MNXM2 + 1 MNXM201 = 2 MNXM1 + 1 MNXM109 + 1 MNXM31	1 H2O + 1 a CDP-diacylglycerol = 2 H(+) + 1 a 1,2-diacylglycerol-3-phosphate + 1 CMP	113.008	true	3.6.1.26	rhea:15221
MNXR66774	[c]		1 MNXM9 = 1 MNXM30	1 phosphate = 1 GDP	0	false	2.7.7.8	seed:rxn05844
MNXR66939	[c]		1 MNXM2 + 1 MNXM7243 = 1 MNXM41 + 1 MNXM832	1 H2O + 1 D-glucoside = 1 D-glucopyranose + 1 a primary alcohol	0	false	3.2.1.21	seed:rxn06403
MNXR6694	[c]	R05772	1 MNXM2 + 1 MNXM406 = 1 MNXM2077	1 H2O + 1 feruloyl-CoA = 1 3-hydroxy-3-(4-hydroxy-3-methoxyphenyl)propanoyl-CoA(4-)	2.65704	true	4.2.1.101	rhea:14517
MNXR6694	[m]	R05772	1 MNXM2 + 1 MNXM406 = 1 MNXM2077	1 H2O + 1 feruloyl-CoA = 1 3-hydroxy-3-(4-hydroxy-3-methoxyphenyl)propanoyl-CoA(4-)	2.65704	true	4.2.1.101	rhea:14517
MNXR6700	[c]	R02718	1 MNXM1 + 1 MNXM11 + 1 MNXM14 + 1 MNXM7605 = 1 MNXM156 + 1 MNXM2030 + 1 MNXM3	1 H(+) + 1 diphosphate(3-) + 1 AMP + 1 O-D-alanyl-poly(ribitol phosphate) = 1 D-alanine zwitterion + 1 poly(ribitol phosphate) + 1 ATP	-69.5413	false	6.1.1.13	metacyc:6.1.1.13-RXN
MNXR6705	[c]	R00318	1 MNXM2 + 1 MNXM3034 = 1 MNXM1 + 1 MNXM26 + 1 MNXM9	1 H2O + 1 hydrogen phosphonatoacetate(2-) = 1 H(+) + 1 acetate + 1 phosphate	-14.2271	true	3.11.1.2	rhea:16749
MNXR67115	[c]		1 MNXM326 = 1 MNXM1344	1 ditrans,octacis-undecaprenyl diphosphate = 1 undecaprenyldiphosphonato-N-acetyl-(N-acetylglucosaminyl)muramoyl-L-alanyl-gamma-D-glutamyl-L-lysyl-D-alanyl-D-alanine	0	false	2.4.1.129	seed:rxn07070
MNXR6718	[c]	R05283	1 MNXM1 + 1 MNXM10 + 1 MNXM831 = 1 MNXM1994 + 1 MNXM8	1 H(+) + 1 NADH(2-) + 1 6-oxohexanoate = 1 6-hydroxyhexanoate + 1 NAD(+)	2.54184	true	1.1.1.258	rhea:14225
MNXR6719	[c]	R05684	1 MNXM1 + 1 MNXM6 + 1 MNXM963 = 1 MNXM1565 + 1 MNXM5	1 H(+) + 1 NADPH + 1 5-dehydro-D-gluconate = 1 L-idonate + 1 NADP(+)	-0.166504	true	1.1.1.128;1.1.1.264	rhea:21176
MNXR67228	[c]		1 MNXM139 = 1 MNXM1910	1 geranylgeranyl diphosphate = 1 all-trans-phytoene	0	false	2.5.1.32	seed:rxn07706
MNXR6723	[c]	R05239	1 MNXM1 + 1 MNXM10 + 1 MNXM1143 = 1 MNXM2294 + 1 MNXM8	1 H(+) + 1 NADH(2-) + 1 biphenyl-2,3-diol = 1 (1S,2R)-3-phenylcyclohexa-3,5-diene-1,2-diol + 1 NAD(+)	-6.3582	true	1.3.1.56	rhea:17033
MNXR6724	[c]		1 MNXM1 + 1 MNXM10 + 1 MNXM2316 = 1 MNXM2354 + 1 MNXM8	1 H(+) + 1 NADH(2-) + 1 2,3-dihydroxy-p-cumate = 1 cis-5,6-dihydroxy-4-isopropylcyclohexa-1,3-dienecarboxylate + 1 NAD(+)	0	true	1.3.1.58	rhea:23772
MNXR6727	[c]	R00747	1 MNXM2 + 1 MNXM803 = 1 MNXM1 + 1 MNXM75 + 1 MNXM9	1 H2O + 1 phosphonoacetaldehyde = 1 H(+) + 1 acetaldehyde + 1 phosphate	-12.6813	true	3.11.1.1	rhea:18905
MNXR6733	[c]		1 MNXM2 + 1 MNXM4223 = 1 MNXM2137	1 H2O + 1 1,8-diazacyclotetradecane-2,9-dione = 1 N-(6-aminohexanoyl)-6-aminohexanoic acid zwitterion	0	true	3.5.2.12	rhea:16225
MNXR6734	[c]	R07305	1 MNXM13 + 1 MNXM1545 = 1 MNXM1147 + 1 MNXM2	1 CO(2) + 1 biuret = 1 cyanuric acid + 1 H2O	-4.08301	true	3.5.2.15	rhea:14641
MNXR6735	[c]		2 MNXM1 + 1 MNXM2 + 1 MNXM584 = 1 MNXM13 + 1 MNXM15 + 1 MNXM1598	2 H(+) + 1 H2O + 1 allantoate = 1 CO(2) + 1 NH4(+) + 1 ureidoglycine	0	true	3.5.3.9	rhea:13593
MNXR6760	[c]	R04259	1 MNXM1 + 1 MNXM2186 = 1 MNXM2572	1 H(+) + 1 3-chloro-cis,cis-muconate(2-) = 1 (2-chloro-5-oxo-2,5-dihydro-2-furyl)acetate	1.96175	true	5.5.1.7	rhea:11032
MNXR67625	[c]		1 MNXM1550 = 1 MNXM8946	1 codeine(1+) = 1 Norcodeine	0	false	1.14.14.1	seed:rxn11792
MNXR6765	[c]	R03275	1 MNXM1865 = 1 MNXM1960	1 (3S)-3,6-diammoniohexanoate = 1 (3S,5S)-3,5-diammoniohexanoate	-1.81	true	5.4.3.3	rhea:21736
MNXR6778	[c]	R03791	1 MNXM1097 = 1 MNXM1698	1 (S)-mandelate = 1 (R)-mandelate	0	true	5.1.2.2	rhea:13945
MNXR6779	[c]	R05773	1 MNXM21 + 1 MNXM754 = 1 MNXM2077	1 acetyl-CoA(4-) + 1 vanillin = 1 3-hydroxy-3-(4-hydroxy-3-methoxyphenyl)propanoyl-CoA(4-)	-0.800049	true	4.1.2.41	rhea:18725
MNXR6779	[m]	R05773	1 MNXM21 + 1 MNXM754 = 1 MNXM2077	1 acetyl-CoA(4-) + 1 vanillin = 1 3-hydroxy-3-(4-hydroxy-3-methoxyphenyl)propanoyl-CoA(4-)	-0.800049	true	4.1.2.41	rhea:18725
MNXR6780	[c]	R05597	1 MNXM2792 = 1 MNXM1657 + 1 MNXM2	1 6-hydroxycyclohex-1-ene-1-carbonyl-CoA(4-) = 1 cyclohexa-1,5-diene-1-carbonyl-CoA(4-) + 1 H2O	-6.28705	true	4.2.1.100	rhea:21856
MNXR6785	[c]	R05721	1 MNXM4 + 1 MNXM43 = 1 MNXM2006	1 O2 + 1 Cl(-) = 1 chlorite	-69.52	true	1.13.11.49	rhea:21404
MNXR6788	[c]		1 MNXM1 + 1 MNXM10 + 1 MNXM2809 + 1 MNXM4 = 1 MNXM2294 + 1 MNXM8	1 H(+) + 1 NADH(2-) + 1 biphenyl + 1 O2 = 1 (1S,2R)-3-phenylcyclohexa-3,5-diene-1,2-diol + 1 NAD(+)	0	true	1.14.12.18	rhea:18165
MNXR6796	[c]	R05731	4 MNXM2 + 1 MNXM2619 + 1 MNXM39 + 3 MNXM5 = 2 MNXM1 + 1 MNXM2144 + 3 MNXM4 + 3 MNXM6	4 H2O + 1 4alpha-methyl-5alpha-ergosta-8,14,24(28)-trien-3beta-ol + 1 formate + 3 NADP(+) = 2 H(+) + 1 obtusifoliol + 3 O2 + 3 NADPH	-288.403	true	1.14.13.70	rhea:14917
MNXR68043	[c]		1 MNXM338 = 1 MNXM1454 + 1 MNXM55	1 cytidine = 1 2-aminobut-2-enoate OK + 1 L-cysteine zwitterion	0	false	4.4.1.1	seed:rxn14190
MNXR681	[c]	R00005	3 MNXM1 + 1 MNXM1122 + 1 MNXM2 = 2 MNXM13 + 2 MNXM15	3 H(+) + 1 urea-1-carboxylate + 1 H2O = 2 CO(2) + 2 NH4(+)	-8.97888	true	3.5.1.54	rhea:19029
MNXR68143	[c]		1 MNXM11 + 1 MNXM14 + 1 MNXM32179 = 1 MNXM108 + 1 MNXM3 + 1 MNXM34740	1 diphosphate(3-) + 1 AMP + 1 1,2-dihexadecanoyl-sn-glycero-3-phospho-(1'-sn-glycerol) = 1 palmitate + 1 ATP + 1 2-16:0-lysoPG	0	true	2.3.1.40	seed:rxn07963
MNXR68157	[c]	R03336	1 MNXM1 + 1 MNXM10 + 1 MNXM153 = 1 MNXM114141 + 1 MNXM8	1 H(+) + 1 NADH(2-) + 1 3-(4-hydroxyphenyl)pyruvate = 1 3-(4-hydroxyphenyl)lactate + 1 NAD(+)	3.54178	true	1.1.1.222;1.1.1.237	rhea:23364
MNXR68167	[c]	R04535	1 MNXM2 + 1 MNXM28221 = 1 MNXM7127	1 H2O + 1 = 1 an (R)-3-hydroxydecanoyl-[acp]	2.163	false	2.3.1.85;2.3.1.86;4.2.1.58;4.2.1.59;4.2.1.60;4.2.1.61	kegg:R04535
MNXR68167	[m]	R04535	1 MNXM2 + 1 MNXM28221 = 1 MNXM7127	1 H2O + 1 = 1 an (R)-3-hydroxydecanoyl-[acp]	2.163	false	2.3.1.85;2.3.1.86;4.2.1.58;4.2.1.59;4.2.1.60;4.2.1.61	kegg:R04535
MNXR68168	[c]	R04965	1 MNXM2 + 1 MNXM23842 = 1 MNXM27066	1 H2O + 1 = 1	0	true	2.3.1.85;2.3.1.86;4.2.1.59	metacyc:RXN-9533
MNXR68168	[m]	R04965	1 MNXM2 + 1 MNXM23842 = 1 MNXM27066	1 H2O + 1 = 1	0	true	2.3.1.85;2.3.1.86;4.2.1.59	metacyc:RXN-9533
MNXR68170	[c]	R04568	1 MNXM2 + 1 MNXM24297 = 1 MNXM7733	1 H2O + 1 = 1 an (3R)-3-hydroxymyristoyl-[acp]	0	false	2.3.1.85;2.3.1.86;4.2.1.59	metacyc:RXN-9537
MNXR68170	[m]	R04568	1 MNXM2 + 1 MNXM24297 = 1 MNXM7733	1 H2O + 1 = 1 an (3R)-3-hydroxymyristoyl-[acp]	0	false	2.3.1.85;2.3.1.86;4.2.1.59	metacyc:RXN-9537
MNXR68172	[c]	R04544	1 MNXM2 + 1 MNXM29072 = 1 MNXM2576	1 H2O + 1 = 1 (3R)-3-Hydroxypalmitoyl-[acyl-carrier protein]	2.163	false	2.3.1.85;2.3.1.86;4.2.1.59;4.2.1.61	kegg:R04544
MNXR68172	[m]	R04544	1 MNXM2 + 1 MNXM29072 = 1 MNXM2576	1 H2O + 1 = 1 (3R)-3-Hydroxypalmitoyl-[acyl-carrier protein]	2.163	false	2.3.1.85;2.3.1.86;4.2.1.59;4.2.1.61	kegg:R04544
MNXR68177	[c]	R04954	1 MNXM2 + 1 MNXM24502 = 1 MNXM25370	1 H2O + 1 = 1	0	true	2.3.1.85;2.3.1.86;4.2.1.59	metacyc:RXN-9520
MNXR68177	[m]	R04954	1 MNXM2 + 1 MNXM24502 = 1 MNXM25370	1 H2O + 1 = 1	0	true	2.3.1.85;2.3.1.86;4.2.1.59	metacyc:RXN-9520
MNXR68178	[c]	R04537	1 MNXM2 + 1 MNXM23766 = 1 MNXM10019	1 H2O + 1 = 1 a (R)-3-hydroxyoctanoyl-[acp]	0	false	2.3.1.85;2.3.1.86;4.2.1.59	metacyc:4.2.1.59-RXN
MNXR68178	[m]	R04537	1 MNXM2 + 1 MNXM23766 = 1 MNXM10019	1 H2O + 1 = 1 a (R)-3-hydroxyoctanoyl-[acp]	0	false	2.3.1.85;2.3.1.86;4.2.1.59	metacyc:4.2.1.59-RXN
MNXR68179	[c]	R02665	1 MNXM359 + 1 MNXM4 = 1 MNXM1372	1 3-hydroxyanthranilate + 1 O2 = 1 aminocarboxymuconate semialdehyde	-73.2582	true	1.13.11.6	rhea:17953
MNXR68183	[c]	R04534	1 MNXM1 + 1 MNXM26616 + 1 MNXM6 = 1 MNXM5 + 1 MNXM7127	1 H(+) + 1 + 1 NADPH = 1 NADP(+) + 1 an (R)-3-hydroxydecanoyl-[acp]	0	false	1.1.1.100;2.3.1.85;2.3.1.86	metacyc:RXN-9528
MNXR68183	[m]	R04534	1 MNXM1 + 1 MNXM26616 + 1 MNXM6 = 1 MNXM5 + 1 MNXM7127	1 H(+) + 1 + 1 NADPH = 1 NADP(+) + 1 an (R)-3-hydroxydecanoyl-[acp]	0	false	1.1.1.100;2.3.1.85;2.3.1.86	metacyc:RXN-9528
MNXR68184	[c]	R04964	1 MNXM1 + 1 MNXM28933 + 1 MNXM6 = 1 MNXM27066 + 1 MNXM5	1 H(+) + 1 + 1 NADPH = 1 + 1 NADP(+)	0	true	1.1.1.100;2.3.1.85;2.3.1.86	metacyc:RXN-9532
MNXR68184	[m]	R04964	1 MNXM1 + 1 MNXM28933 + 1 MNXM6 = 1 MNXM27066 + 1 MNXM5	1 H(+) + 1 + 1 NADPH = 1 + 1 NADP(+)	0	true	1.1.1.100;2.3.1.85;2.3.1.86	metacyc:RXN-9532
MNXR68185	[c]	R04566	1 MNXM1 + 1 MNXM26095 + 1 MNXM6 = 1 MNXM5 + 1 MNXM7733	1 H(+) + 1 + 1 NADPH = 1 NADP(+) + 1 an (3R)-3-hydroxymyristoyl-[acp]	0	false	1.1.1.100;2.3.1.85;2.3.1.86	metacyc:RXN-9536
MNXR68185	[m]	R04566	1 MNXM1 + 1 MNXM26095 + 1 MNXM6 = 1 MNXM5 + 1 MNXM7733	1 H(+) + 1 + 1 NADPH = 1 NADP(+) + 1 an (3R)-3-hydroxymyristoyl-[acp]	0	false	1.1.1.100;2.3.1.85;2.3.1.86	metacyc:RXN-9536
MNXR68186	[c]	R04543	1 MNXM1 + 1 MNXM24578 + 1 MNXM6 = 1 MNXM2576 + 1 MNXM5	1 H(+) + 1 + 1 NADPH = 1 (3R)-3-Hydroxypalmitoyl-[acyl-carrier protein] + 1 NADP(+)	3.76	false	1.1.1.100;2.3.1.85;2.3.1.86	kegg:R04543
MNXR68186	[m]	R04543	1 MNXM1 + 1 MNXM24578 + 1 MNXM6 = 1 MNXM2576 + 1 MNXM5	1 H(+) + 1 + 1 NADPH = 1 (3R)-3-Hydroxypalmitoyl-[acyl-carrier protein] + 1 NADP(+)	3.76	false	1.1.1.100;2.3.1.85;2.3.1.86	kegg:R04543
MNXR68187	[c]	R07763	1 MNXM1 + 1 MNXM10102 + 1 MNXM6 = 1 MNXM3843 + 1 MNXM5	1 H(+) + 1 a 3-oxo-stearoyl-[acp] + 1 NADPH = 1 3-Hydroxyoctadecanoyl-[acp] + 1 NADP(+)	-3.76	false	1.1.1.100	kegg:R07763
MNXR68187	[m]	R07763	1 MNXM1 + 1 MNXM10102 + 1 MNXM6 = 1 MNXM3843 + 1 MNXM5	1 H(+) + 1 a 3-oxo-stearoyl-[acp] + 1 NADPH = 1 3-Hydroxyoctadecanoyl-[acp] + 1 NADP(+)	-3.76	false	1.1.1.100	kegg:R07763
MNXR6819	[c]	R01707	1 MNXM1 + 1 MNXM10 + 1 MNXM1896 = 1 MNXM311 + 1 MNXM8	1 H(+) + 1 NADH(2-) + 1 4-pyridoxolactone = 1 pyridoxal + 1 NAD(+)	-20.3772	true	1.1.1.107	rhea:21336
MNXR68190	[c]	R04953	1 MNXM1 + 1 MNXM25602 + 1 MNXM6 = 1 MNXM25370 + 1 MNXM5	1 H(+) + 1 + 1 NADPH = 1 + 1 NADP(+)	0	true	1.1.1.100;2.3.1.85;2.3.1.86	metacyc:RXN-9518
MNXR68190	[m]	R04953	1 MNXM1 + 1 MNXM25602 + 1 MNXM6 = 1 MNXM25370 + 1 MNXM5	1 H(+) + 1 + 1 NADPH = 1 + 1 NADP(+)	0	true	1.1.1.100;2.3.1.85;2.3.1.86	metacyc:RXN-9518
MNXR68191	[c]	R04536	1 MNXM1 + 1 MNXM28031 + 1 MNXM6 = 1 MNXM10019 + 1 MNXM5	1 H(+) + 1 + 1 NADPH = 1 a (R)-3-hydroxyoctanoyl-[acp] + 1 NADP(+)	0	false	1.1.1.100;2.3.1.85;2.3.1.86	metacyc:RXN-9524
MNXR68191	[m]	R04536	1 MNXM1 + 1 MNXM28031 + 1 MNXM6 = 1 MNXM10019 + 1 MNXM5	1 H(+) + 1 + 1 NADPH = 1 a (R)-3-hydroxyoctanoyl-[acp] + 1 NADP(+)	0	false	1.1.1.100;2.3.1.85;2.3.1.86	metacyc:RXN-9524
MNXR68192	[c]	R04960	1 MNXM13 + 1 MNXM26616 + 1 MNXM925 = 1 MNXM184 + 1 MNXM23586	1 CO(2) + 1 + 1 holo-[acyl-carrier protein] = 1 carboxyacetyl-[acyl-carrier protein] + 1	0	false	2.3.1.179;2.3.1.180;2.3.1.41;2.3.1.85;2.3.1.86	metacyc:RXN-9527
MNXR68192	[m]	R04960	1 MNXM13 + 1 MNXM26616 + 1 MNXM925 = 1 MNXM184 + 1 MNXM23586	1 CO(2) + 1 + 1 holo-[acyl-carrier protein] = 1 carboxyacetyl-[acyl-carrier protein] + 1	0	false	2.3.1.179;2.3.1.180;2.3.1.41;2.3.1.85;2.3.1.86	metacyc:RXN-9527
MNXR68193	[c]	R04963	1 MNXM13 + 1 MNXM28933 + 1 MNXM925 = 1 MNXM184 + 1 MNXM25221	1 CO(2) + 1 + 1 holo-[acyl-carrier protein] = 1 carboxyacetyl-[acyl-carrier protein] + 1	0	false	2.3.1.179;2.3.1.180;2.3.1.41;2.3.1.85;2.3.1.86	metacyc:RXN-9531
MNXR68193	[m]	R04963	1 MNXM13 + 1 MNXM28933 + 1 MNXM925 = 1 MNXM184 + 1 MNXM25221	1 CO(2) + 1 + 1 holo-[acyl-carrier protein] = 1 carboxyacetyl-[acyl-carrier protein] + 1	0	false	2.3.1.179;2.3.1.180;2.3.1.41;2.3.1.85;2.3.1.86	metacyc:RXN-9531
MNXR68194	[c]	R04726	1 MNXM13 + 1 MNXM26095 + 1 MNXM925 = 1 MNXM184 + 1 MNXM5723	1 CO(2) + 1 + 1 holo-[acyl-carrier protein] = 1 carboxyacetyl-[acyl-carrier protein] + 1 a dodecanoyl-[acp]	0	false	2.3.1.179;2.3.1.180;2.3.1.41;2.3.1.85;2.3.1.86	metacyc:RXN-9535
MNXR68194	[m]	R04726	1 MNXM13 + 1 MNXM26095 + 1 MNXM925 = 1 MNXM184 + 1 MNXM5723	1 CO(2) + 1 + 1 holo-[acyl-carrier protein] = 1 carboxyacetyl-[acyl-carrier protein] + 1 a dodecanoyl-[acp]	0	false	2.3.1.179;2.3.1.180;2.3.1.41;2.3.1.85;2.3.1.86	metacyc:RXN-9535
MNXR68195	[c]	R04968	1 MNXM13 + 1 MNXM24578 + 1 MNXM925 = 1 MNXM184 + 1 MNXM564	1 CO(2) + 1 + 1 holo-[acyl-carrier protein] = 1 carboxyacetyl-[acyl-carrier protein] + 1 myristoyl-[acyl-carrier protein]	2	false	2.3.1.179;2.3.1.180;2.3.1.41;2.3.1.85;2.3.1.86	kegg:R04968
MNXR68195	[m]	R04968	1 MNXM13 + 1 MNXM24578 + 1 MNXM925 = 1 MNXM184 + 1 MNXM564	1 CO(2) + 1 + 1 holo-[acyl-carrier protein] = 1 carboxyacetyl-[acyl-carrier protein] + 1 myristoyl-[acyl-carrier protein]	2	false	2.3.1.179;2.3.1.180;2.3.1.41;2.3.1.85;2.3.1.86	kegg:R04968
MNXR68198	[c]	R04952	1 MNXM13 + 1 MNXM25602 + 1 MNXM925 = 1 MNXM184 + 1 MNXM2645	1 CO(2) + 1 + 1 holo-[acyl-carrier protein] = 1 carboxyacetyl-[acyl-carrier protein] + 1 S-Methyl butanethioate	0	false	2.3.1.179;2.3.1.180;2.3.1.41;2.3.1.85;2.3.1.86	metacyc:RXN-9516
MNXR68198	[m]	R04952	1 MNXM13 + 1 MNXM25602 + 1 MNXM925 = 1 MNXM184 + 1 MNXM2645	1 CO(2) + 1 + 1 holo-[acyl-carrier protein] = 1 carboxyacetyl-[acyl-carrier protein] + 1 S-Methyl butanethioate	0	false	2.3.1.179;2.3.1.180;2.3.1.41;2.3.1.85;2.3.1.86	metacyc:RXN-9516
MNXR68199	[c]	R04957	1 MNXM13 + 1 MNXM28031 + 1 MNXM925 = 1 MNXM184 + 1 MNXM23683	1 CO(2) + 1 + 1 holo-[acyl-carrier protein] = 1 carboxyacetyl-[acyl-carrier protein] + 1	0	false	2.3.1.179;2.3.1.180;2.3.1.41;2.3.1.85;2.3.1.86	metacyc:RXN-9523
MNXR68199	[m]	R04957	1 MNXM13 + 1 MNXM28031 + 1 MNXM925 = 1 MNXM184 + 1 MNXM23683	1 CO(2) + 1 + 1 holo-[acyl-carrier protein] = 1 carboxyacetyl-[acyl-carrier protein] + 1	0	false	2.3.1.179;2.3.1.180;2.3.1.41;2.3.1.85;2.3.1.86	metacyc:RXN-9523
MNXR68204	[c]	R02532	1 MNXM2 + 1 MNXM31869 + 1 MNXM4 = 1 MNXM15 + 1 MNXM1633 + 1 MNXM22	1 H2O + 1 (R)-noradrenaline + 1 O2 = 1 NH4(+) + 1 3,4-dihydroxymandelaldehyde + 1 hydrogen peroxide	-23.963	true	1.4.3.4	metacyc:RXN-10907
MNXR68205	[c]		1 MNXM1 + 1 MNXM114346 = 1 MNXM13 + 1 MNXM829	1 H(+) + 1 4-Carboxymuconolactone = 1 CO(2) + 1 5-oxo-4,5-dihydro-2-furylacetate	0	true	4.1.1.44	seed:rxn02483
MNXR6821	[c]		1 MNXM1 + 1 MNXM10 + 1 MNXM597 = 1 MNXM1018 + 1 MNXM8	1 H(+) + 1 NADH(2-) + 1 D-xylulose = 1 D-arabinitol + 1 NAD(+)	0	true	1.1.1.11	rhea:17921
MNXR68214	[c]	R02602	1 MNXM1 + 1 MNXM6068 = 1 MNXM13 + 1 MNXM312	1 H(+) + 1 (3E)-2-oxohex-3-enedioate = 1 CO(2) + 1 2-oxopent-4-enoate	-0.301773	true	4.1.1.77	rhea:24260
MNXR68215	[c]	R05374	1 MNXM1 + 1 MNXM4398 = 1 MNXM114221 + 1 MNXM13	1 H(+) + 1 5-methyl-2-oxo-3-hexene-1,6-dioate = 1 2-Hydroxy-cis-hex-2,4-dienoate + 1 CO(2)	0	true	4.1.1.77	kegg:R05374
MNXR68224	[c]	R02908	1 MNXM2 + 1 MNXM357 + 1 MNXM4 = 1 MNXM1057 + 1 MNXM15 + 1 MNXM22	1 H2O + 1 serotonin + 1 O2 = 1 (5-hydroxyindol-3-yl)acetaldehyde + 1 NH4(+) + 1 hydrogen peroxide	-11.844	true	1.4.3.4	metacyc:RXN-10778
MNXR68225	[c]		1 MNXM2 + 1 MNXM3356 = 1 MNXM160 + 1 MNXM1855	1 H2O + 1 salicin-6-phosphate = 1 D-glucopyranose 6-phosphate + 1 salicyl alcohol	0	true	3.2.1.86	seed:rxn09992
MNXR68238	[c]	R03102	1 MNXM2 + 1 MNXM8 + 1 MNXM89905 = 2 MNXM1 + 1 MNXM10 + 1 MNXM268	1 H2O + 1 NAD(+) + 1 L-allysine = 2 H(+) + 1 NADH(2-) + 1 L-2-aminoadipate	-13.1053	true	1.2.1;1.2.1.31	rhea:12308
MNXR68239	[c]		1 MNXM2 + 1 MNXM2806 = 1 MNXM160 + 1 MNXM376	1 H2O + 1 arbutin 6-phosphate = 1 D-glucopyranose 6-phosphate + 1 hydroquinone	0	true	3.2.1.86	bigg:AB6PGH
MNXR68249	[c]		1 MNXM2 + 1 MNXM63469 = 1 MNXM1 + 1 MNXM395 + 1 MNXM9	1 H2O + 1 N-acetyl-D-galactosamine 1-phosphate = 1 H(+) + 1 N-acetyl-D-galactosamine + 1 phosphate	0	false	3.1.3.10	seed:rxn08035
MNXR68253	[c]		1 MNXM2 + 1 MNXM340 = 1 MNXM143 + 1 MNXM9	1 H2O + 1 N-acetyl-alpha-D-glucosamine 1-phosphate(2-) = 1 N-acetyl-D-glucosamine + 1 phosphate	0	true	3.1.3.10	seed:rxn08038
MNXR68258	[c]	R02948	1 MNXM1 + 1 MNXM114079 = 1 MNXM13 + 1 MNXM664	1 H(+) + 1 (S)-2-acetolactate = 1 CO(2) + 1 (R)-acetoin	-1.04589	true	4.1.1.5	rhea:21580
MNXR68259	[c]	R00226	1 MNXM1 + 2 MNXM23 = 1 MNXM114079 + 1 MNXM13	1 H(+) + 2 pyruvate = 1 (S)-2-acetolactate + 1 CO(2)	-9.48587	true	2.2.1.6;4.1.3.18	rhea:25249
MNXR68259	[m]	R00226	1 MNXM1 + 2 MNXM23 = 1 MNXM114079 + 1 MNXM13	1 H(+) + 2 pyruvate = 1 (S)-2-acetolactate + 1 CO(2)	-9.48587	true	2.2.1.6;4.1.3.18	rhea:25249
MNXR68260	[c]	R08555	1 MNXM2 + 1 MNXM90332 = 1 MNXM285 + 1 MNXM313	1 H2O + 1 N-acetylmuramate 6-phosphate = 1 (R)-lactate + 1 N-acetyl-D-glucosamine 6-phosphate	-1.86484	true	4.2.1.126	rhea:26410
MNXR68260	[n]	R08555	1 MNXM2 + 1 MNXM90332 = 1 MNXM285 + 1 MNXM313	1 H2O + 1 N-acetylmuramate 6-phosphate = 1 (R)-lactate + 1 N-acetyl-D-glucosamine 6-phosphate	-1.86484	true	4.2.1.126	rhea:26410
MNXR68266	[c]	R01175	1 MNXM1 + 1 MNXM233 + 1 MNXM96415 = 1 MNXM214 + 1 MNXM38	1 H(+) + 1 butanoyl-CoA + 1 FAD = 1 crotonoyl-CoA(4-) + 1 FADH2	-11.2256	false	1.3.3.6;1.3.8.1;1.3.8.7;1.3.99.-;1.3.99.2;1.3.99.3	rhea:30731
[truncated: 2,558 more rows]
