# Supplementary material for: Compartmentalized metabolic network reconstruction of microbial communities to determine the effect of agricultural intervention on soils
Source: PLoS One. 2017 Aug 2;12(8):e0181826. doi: 10.1371/journal.pone.0181826 (PMC5540551; doi:10.1371/journal.pone.0181826)
Supplement: S7 Table — (XLSX) [file pone.0181826.s007.xlsx]

## Sheet: S7 Table
COMPARTMENT	SYMBOL	Saccharomyces cerevisiae	Arabidopsis thaliana	Chlamydomonas reinhardtii	Cyanothece sp. ATCC 51142	Synechocystis sp.	Leishmania major	Pseudomonas putida
Extracellular space	[e]	x	x	x	x	x	x	x
Cytoplasm	[c]	x	x	x	x	x	x	x
Mitochondrion	[m]	x
Nucleus	[n]	x
Peroxisome	[x]	x	x
Chloroplast	[ch]		x
Lysosome	[l]
Vacuole	[v]	x
PlasmaMembrane	[p]
