# Supplementary material for: Compartmentalized metabolic network reconstruction of microbial communities to determine the effect of agricultural intervention on soils
Source: PLoS One. 2017 Aug 2;12(8):e0181826. doi: 10.1371/journal.pone.0181826 (PMC5540551; doi:10.1371/journal.pone.0181826)
Supplement: S8 Table — The set of reactions added were those entirely composed by compounds belonging to the metabolic networks analyzed. Transport and exchange reactions were searched for in the BiGG and Metacyc databases. (XLSX) [file pone.0181826.s008.xlsx]

## Sheet: S8 Table
ID	Reaction
R1006	1MNXM115[c]=1MNXM115[m]
R1038	1MNXM2[m]+1MNXM662[c]=1MNXM2[c]+1MNXM662[m]
R1043	1MNXM686[c]=1MNXM686[x]
R1052	1MNXM6439[m]=1MNXM6439[c]
R1055	1MNXM342[c]=1MNXM342[x]
R1056	1MNXM342[c]=1MNXM342[m]
R1069	1MNXM4[c]=1MNXM4[n]
R1082	1MNXM355[c]=1MNXM355[n]
R1084	1MNXM194[c]=1MNXM194[n]
R1087	1MNXM15[c]=1MNXM15[x]
R1124	1MNXM564[m]=1MNXM564[c]
R1161	1MNXM78[c]=1MNXM78[n]
R1190	1MNXM268[c]+1MNXM20[m]=1MNXM268[m]+1MNXM20[c]
R1196	1MNXM423[c]=1MNXM423[n]
R1258	1MNXM22[c]=1MNXM22[n]
R1263	1MNXM2[c]=1MNXM2[x]
R1272	1MNXM1[m]+1MNXM61[m]=1MNXM1[c]+1MNXM61[c]
R1367	1MNXM1[c]+1MNXM94[c]=1MNXM1[m]+1MNXM94[m]
R1372	1MNXM1[c]+1MNXM53[c]=1MNXM1[m]+1MNXM53[m]
R1373	1MNXM1[c]+1MNXM23[c]=1MNXM1[x]+1MNXM23[x]
R1378	1MNXM1[c]+1MNXM89689[m]=1MNXM1[m]+1MNXM89689[c]
R1381	1MNXM1[c]+1MNXM355[c]=1MNXM1[m]+1MNXM355[m]
R1418	1MNXM113[c]=1MNXM113[n]
R1497	1MNXM349[c]=1MNXM349[m]
R1583	1MNXM39[c]=1MNXM39[n]
R1594	1MNXM56[m]=1MNXM56[c]
R1611	1MNXM96415[c]+1MNXM119[m]=1MNXM96415[m]+1MNXM119[c]
R1641	1MNXM258[c]=1MNXM258[m]
R1646	1MNXM492[c]=1MNXM492[n]
R1647	1MNXM234[c]=1MNXM234[n]
R1649	1MNXM572[c]=1MNXM572[n]
R1656	1MNXM152[c]=1MNXM152[n]
R1677	1MNXM1325[c]=1MNXM1325[n]
R1684	1MNXM965[c]=1MNXM965[m]
R1685	1MNXM252[c]=1MNXM252[n]
R1688	1MNXM39043[c]=1MNXM39043[m]
R1696	1MNXM344[c]=1MNXM344[n]
R1701	1MNXM647[c]=1MNXM647[m]
R1707	1MNXM436[c]=1MNXM436[n]
R1714	1MNXM5723[m]=1MNXM5723[c]
R1718	1MNXM360[c]=1MNXM360[n]
R1732	1MNXM411[c]=1MNXM411[n]
R1737	1MNXM286[c]=1MNXM286[n]
R1753	1MNXM374[c]=1MNXM374[n]
R1782	1MNXM254[c]=1MNXM254[m]
R1784	1MNXM63[c]=1MNXM63[n]
R1810	1MNXM400[c]=1MNXM400[m]
R1815	1MNXM12[c]=1MNXM12[x]
R1817	1MNXM12[c]=1MNXM12[n]
R1819	1MNXM13[n]=1MNXM13[c]
R1821	1MNXM13[c]=1MNXM13[x]
R1828	1MNXM31[c]=1MNXM31[m]
R1846	1MNXM211[m]=1MNXM211[c]
R1847	1MNXM211[c]+1MNXM1[c]+1MNXM89689[m]=1MNXM211[m]+1MNXM1[m]+1MNXM89689[c]
R1875	1MNXM220[c]=1MNXM220[n]
R1878	1MNXM138[c]=1MNXM138[n]
R1881	1MNXM465[n]=1MNXM465[c]
R1900	1MNXM304[c]=1MNXM304[n]
R1901	1MNXM304[c]+1MNXM1[c]=1MNXM304[m]+1MNXM1[m]
R1915	1MNXM3[x]+1MNXM2[x]+1MNXM224[c]=1MNXM7[x]+1MNXM1[x]+1MNXM9[x]+1MNXM224[x]
R1916	1MNXM3[x]+1MNXM2[x]+1MNXM272[c]=1MNXM7[x]+1MNXM1[x]+1MNXM9[x]+1MNXM272[x]
R1917	1MNXM3[x]+1MNXM2[x]+1MNXM88[c]=1MNXM7[x]+1MNXM1[x]+1MNXM9[x]+1MNXM88[x]
R1918	1MNXM3[x]+1MNXM2[x]+1MNXM686[c]=1MNXM7[x]+1MNXM1[x]+1MNXM686[x]+1MNXM9[x]
R2033	1MNXM42[c]+1MNXM1[c]=1MNXM42[n]+1MNXM1[n]
R2035	1MNXM42[c]+1MNXM89557[x]=1MNXM42[x]+1MNXM89557[c]
R2088	1MNXM14[x]+1MNXM3[c]+1MNXM1[x]=1MNXM14[c]+1MNXM3[x]+1MNXM1[c]
R2090	1MNXM14[c]=1MNXM14[x]
R2094	1MNXM16[c]=1MNXM16[n]
R2132	1MNXM20[c]=1MNXM20[x]
R2134	1MNXM20[c]+1MNXM1[c]=1MNXM20[n]+1MNXM1[n]
R2138	1MNXM19[c]=1MNXM19[n]
R2211	1MNXM21[c]=1MNXM21[n]
R2220	1MNXM26[c]=1MNXM26[x]
R2226	1MNXM1106[m]=1MNXM1106[c]
R2260	1MNXM164[c]=1MNXM164[m]
R2264	1MNXM421[c]=1MNXM421[m]
R2305	1MNXM1219[c]=1MNXM1219[m]
R492	1MNXM3659[e]=1MNXM3659[c]
R737	2MNXM2[m]+1MNXM256[c]=2MNXM2[c]+1MNXM256[m]
R784	2MNXM3[c]+2MNXM2[c]+3MNXM3659[c]=2MNXM7[c]+2MNXM1[c]+3MNXM3659[e]+2MNXM9[c]
R835	1MNXM121[c]=1MNXM121[n]
R840	1MNXM117[c]=1MNXM117[m]
R846	1MNXM80[c]=1MNXM80[n]
R880	1MNXM420[c]=1MNXM420[m]
R883	1MNXM79[c]=1MNXM79[m]
R909	1MNXM272[c]=1MNXM272[x]
R933	1MNXM300[c]=1MNXM300[m]
R940	1MNXM270[c]=1MNXM270[m]
R950	1MNXM555[c]=1MNXM555[m]
R960	1MNXM221[c]=1MNXM221[m]
R964	1MNXM91[c]=1MNXM91[m]
R973	1MNXM332[c]=1MNXM332[n]
R977	1MNXM11[c]=1MNXM11[x]
R984	1MNXM88[c]=1MNXM88[x]
RC1	1MNXM1[e]=1MNXM1[c]
RC10	1MNXM113[e]=1MNXM113[c]
RC100	1MNXM216[e]=1MNXM216[c]
RC1000	1MNXM89612[c]=1MNXM89612[e]
RC1001	1MNXM89612[c]=1MNXM89612[m]
RC1002	1MNXM9[c]=1MNXM9[e]
RC1003	1MNXM9[c]=1MNXM9[x]
RC1004	1MNXM9[m]+1MNXM25[c]=1MNXM9[c]+1MNXM25[m]
RC1006	1MNXM9[n]=1MNXM9[c]
RC1007	1MNXM90[c]=1MNXM90[m]
RC1009	1MNXM90[e]+1MNXM1[e]=1MNXM90[c]+1MNXM1[c]
RC101	1MNXM217[e]=1MNXM217[c]
RC1011	1MNXM90[e]=1MNXM90[c]
RC1012	1MNXM90461[e]+1MNXM1[e]=1MNXM90461[c]+1MNXM1[c]
RC1013	1MNXM90811[e]+1MNXM3[c]+1MNXM2[c]=1MNXM1[c]+1MNXM9[c]
RC1015	1MNXM90941[e]=1MNXM90941[c]
RC1017	1MNXM91795[e]+1MNXM1[e]=1MNXM91795[c]+1MNXM1[c]
RC1018	1MNXM91795[e]=1MNXM91795[c]
RC102	1MNXM218[e]=1MNXM218[c]
RC1021	1MNXM93[c]+1MNXM1[e]=1MNXM93[e]+1MNXM1[c]+1MNXM93[m]+1MNXM323[c]
RC1022	1MNXM93[c]+1MNXM58[m]=1MNXM93[m]+1MNXM58[c]
RC1023	1MNXM93[c]+1MNXM9[m]=1MNXM93[m]+1MNXM9[c]
RC1024	1MNXM93[e]+2MNXM1[e]=1MNXM93[c]+2MNXM1[c]
RC1025	1MNXM93[e]+3MNXM1[e]=1MNXM93[c]+3MNXM1[c]
RC1026	1MNXM93[e]+1MNXM1[e]=1MNXM93[c]+1MNXM1[c]
RC1027	1MNXM93[e]+1MNXM25[c]=1MNXM93[c]+1MNXM25[e]
RC1028	1MNXM93[m]+1MNXM25[c]=1MNXM93[c]+1MNXM25[m]
RC103	1MNXM2182[e]=1MNXM2182[c]
RC1030	1MNXM94[e]=1MNXM94[c]
RC1032	1MNXM943[c]+1MNXM1[e]+1MNXM78[e]=1MNXM943[e]+1MNXM1[c]+1MNXM78[c]
RC1036	1MNXM96415[m]+1MNXM66[c]=1MNXM77[c]+1MNXM38[m]
RC1039	1MNXM97[e]=1MNXM97[c]
RC104	1MNXM2183[e]=1MNXM2183[c]
RC1042	1MNXM97018[e]+1MNXM1[e]=1MNXM97018[c]+1MNXM1[c]+1MNXM98[m]+1MNXM105630[c]
RC1044	1MNXM98[c]+1MNXM25[m]=1MNXM98[m]+1MNXM25[c]+1MNXM323[c]
RC1045	1MNXM98[c]+1MNXM58[m]=1MNXM98[m]+1MNXM58[c]
RC1046	1MNXM98[c]+1MNXM9[m]=1MNXM98[m]+1MNXM9[c]
RC1048	1MNXM985[c]=1MNXM985[m]
RC1049	1MNXM9861[c]=1MNXM9861[e]
RC105	1MNXM2184[e]=1MNXM2184[c]
RC106	1MNXM22[e]=1MNXM22[c]
RC107	1MNXM2215[e]=1MNXM2215[c]
RC108	1MNXM222[e]=1MNXM222[c]
RC109	1MNXM225[e]=1MNXM225[c]
RC11	1MNXM114[e]=1MNXM114[c]
RC110	1MNXM2263[e]=1MNXM2263[c]
RC111	1MNXM227[e]=1MNXM227[c]
RC112	1MNXM228[e]=1MNXM228[c]
RC113	1MNXM23[e]=1MNXM23[c]
RC114	1MNXM231[e]=1MNXM231[c]
RC115	1MNXM234[e]=1MNXM234[c]
RC116	1MNXM235[e]=1MNXM235[c]
RC117	1MNXM237[e]=1MNXM237[c]
RC118	1MNXM2403[e]=1MNXM2403[c]
RC119	1MNXM242[e]=1MNXM242[c]
RC12	1MNXM1140[e]=1MNXM1140[c]
RC120	1MNXM243[e]=1MNXM243[c]
RC121	1MNXM25[e]=1MNXM25[c]
RC122	1MNXM2522[e]=1MNXM2522[c]
RC123	1MNXM254[e]=1MNXM254[c]
RC124	1MNXM255[e]=1MNXM255[c]
RC125	1MNXM256[e]=1MNXM256[c]
RC126	1MNXM2561[e]=1MNXM2561[c]
RC127	1MNXM257[e]=1MNXM257[c]
RC128	1MNXM259[e]=1MNXM259[c]
RC129	1MNXM2598[e]=1MNXM2598[c]
RC13	1MNXM114079[e]=1MNXM114079[c]
RC130	1MNXM26[e]=1MNXM26[c]
RC131	1MNXM266[e]=1MNXM266[c]
RC132	1MNXM270[e]=1MNXM270[c]
RC133	1MNXM274[e]=1MNXM274[c]
RC134	1MNXM2741[e]=1MNXM2741[c]
RC135	1MNXM279[e]=1MNXM279[c]
RC136	1MNXM281[e]=1MNXM281[c]
RC137	1MNXM282[e]=1MNXM282[c]
RC138	1MNXM285[e]=1MNXM285[c]
RC139	1MNXM288[e]=1MNXM288[c]
RC14	1MNXM114092[e]=1MNXM114092[c]
RC140	1MNXM289[e]=1MNXM289[c]
RC141	1MNXM29[e]=1MNXM29[c]
RC142	1MNXM291[e]=1MNXM291[c]
RC143	1MNXM2931[e]=1MNXM2931[c]
RC144	1MNXM298[e]=1MNXM298[c]
RC145	1MNXM299[e]=1MNXM299[c]
RC146	1MNXM3[e]+2MNXM2[e]=1MNXM14[e]+2MNXM1[e]+2MNXM9[e]
RC147	1MNXM3[e]=1MNXM3[c]
RC148	1MNXM30[e]+1MNXM2[e]=1MNXM113[e]+1MNXM1[e]+1MNXM9[e]
RC149	1MNXM30[e]=1MNXM30[c]
RC15	1MNXM1141[e]=1MNXM1141[c]
RC150	1MNXM300[e]=1MNXM300[c]
RC151	1MNXM303[e]=1MNXM303[c]
RC152	1MNXM304[e]=1MNXM304[c]
RC153	1MNXM31[e]+1MNXM2[e]=1MNXM338[e]+1MNXM9[e]
RC154	1MNXM31[e]=1MNXM31[c]
RC155	1MNXM310[e]=1MNXM310[c]
RC156	1MNXM3148[e]=1MNXM3148[c]
RC157	1MNXM3149[e]=1MNXM3149[c]
RC158	1MNXM3150[e]=1MNXM3150[c]
RC159	1MNXM316[e]=1MNXM316[c]
RC16	1MNXM1155[e]=1MNXM1155[c]
RC160	1MNXM318[e]=1MNXM318[c]
RC161	1MNXM31869[e]=1MNXM31869[c]
RC162	1MNXM32[e]=1MNXM32[c]
RC163	1MNXM3208[e]=1MNXM3208[c]
RC164	1MNXM323[e]=1MNXM323[c]
RC165	1MNXM328[e]=1MNXM328[c]
RC166	1MNXM329[e]=1MNXM329[c]
RC167	1MNXM330[e]=1MNXM330[c]
RC168	1MNXM334[e]=1MNXM334[c]
RC169	1MNXM336[e]=1MNXM336[c]
RC17	1MNXM117[e]=1MNXM117[c]
RC170	1MNXM338[e]=1MNXM338[c]
RC171	1MNXM340[e]=1MNXM340[c]
RC172	1MNXM341[e]=1MNXM341[c]
RC173	1MNXM349[e]=1MNXM349[c]
RC174	1MNXM352[e]=1MNXM352[c]
RC175	1MNXM353[e]=1MNXM353[c]
RC176	1MNXM355[e]=1MNXM355[c]
RC177	1MNXM356[e]=1MNXM356[c]
RC178	1MNXM357[e]=1MNXM357[c]
RC179	1MNXM362[e]=1MNXM362[c]
RC18	1MNXM118[e]=1MNXM118[c]
RC180	1MNXM364[e]=1MNXM364[c]
RC181	1MNXM367[e]=1MNXM367[c]
RC182	1MNXM368[e]=1MNXM368[c]
RC183	1MNXM37[e]=1MNXM37[c]
RC184	1MNXM370[e]=1MNXM370[c]
RC185	1MNXM377[e]=1MNXM377[c]
RC186	1MNXM379[e]=1MNXM379[c]
RC187	1MNXM383[e]=1MNXM383[c]
RC188	1MNXM386[e]=1MNXM386[c]
RC189	1MNXM3863[e]=1MNXM3863[c]
RC19	1MNXM119[e]+1MNXM2[e]=1MNXM9[e]+1MNXM270[e]
RC190	1MNXM39[e]=1MNXM39[c]
RC191	1MNXM394[e]=1MNXM394[c]
RC192	1MNXM395[e]=1MNXM395[c]
RC193	1MNXM4[e]=1MNXM4[c]
RC194	1MNXM400[e]=1MNXM400[c]
RC195	1MNXM401[e]=1MNXM401[c]
RC196	1MNXM405[e]=1MNXM405[c]
RC197	1MNXM41[e]=1MNXM41[c]
RC198	1MNXM418[e]=1MNXM418[c]
RC199	1MNXM42[e]=1MNXM42[c]
RC2	1MNXM103[e]=1MNXM103[c]
RC20	1MNXM119[e]=1MNXM119[c]
RC200	1MNXM420[e]=1MNXM420[c]
RC201	1MNXM421[e]=1MNXM421[c]
RC202	1MNXM427[e]=1MNXM427[c]
RC203	1MNXM43[e]=1MNXM43[c]
RC204	1MNXM435[e]=1MNXM435[c]
RC205	1MNXM440[e]=1MNXM440[c]
RC206	1MNXM4428[e]=1MNXM4428[c]
RC207	1MNXM4488[e]=1MNXM4488[c]
RC208	1MNXM45[e]=1MNXM45[c]
RC209	1MNXM450[e]=1MNXM450[c]
RC21	1MNXM12[e]=1MNXM12[c]
RC210	1MNXM458[e]=1MNXM458[c]
RC211	1MNXM460[e]=1MNXM460[c]
RC212	1MNXM461[e]=1MNXM461[c]
RC213	1MNXM469[e]=1MNXM469[c]
RC214	1MNXM47[e]=1MNXM47[c]
RC215	1MNXM473[e]=1MNXM473[c]
RC216	1MNXM474[e]=1MNXM474[c]
RC217	1MNXM47455[e]=1MNXM47455[c]
RC218	1MNXM479[e]=1MNXM479[c]
RC219	1MNXM487[e]=1MNXM487[c]
RC22	1MNXM121[e]=1MNXM121[c]
RC220	1MNXM489[e]=1MNXM489[c]
RC221	1MNXM491[e]=1MNXM491[c]
RC222	1MNXM492[e]=1MNXM492[c]
RC223	1MNXM495[e]=1MNXM495[c]
RC224	1MNXM497[e]=1MNXM497[c]
RC225	1MNXM5[e]=1MNXM5[c]
RC226	1MNXM505[e]=1MNXM505[c]
RC227	1MNXM51[e]+1MNXM2[e]=1MNXM30[e]+1MNXM1[e]+1MNXM9[e]
RC228	1MNXM51[e]=1MNXM51[c]
RC229	1MNXM518[e]=1MNXM518[c]
RC23	1MNXM1230[e]=1MNXM1230[c]
RC230	1MNXM52[e]=1MNXM52[c]
RC231	1MNXM526[e]=1MNXM526[c]
RC232	1MNXM529[e]=1MNXM529[c]
RC233	1MNXM53[e]=1MNXM53[c]
RC234	1MNXM533[e]=1MNXM533[c]
RC235	1MNXM546[e]=1MNXM546[c]
RC236	1MNXM55[e]=1MNXM55[c]
RC237	1MNXM56[e]=1MNXM56[c]
RC238	1MNXM57[e]=1MNXM57[c]
RC239	1MNXM570[e]=1MNXM570[c]
RC24	1MNXM1233[e]=1MNXM1233[c]
RC240	1MNXM579[e]=1MNXM579[c]
RC241	1MNXM58[e]=1MNXM58[c]
RC242	1MNXM582[e]=1MNXM582[c]
RC243	1MNXM584[e]=1MNXM584[c]
RC244	1MNXM589[e]=1MNXM589[c]
RC245	1MNXM59041[e]=1MNXM59041[c]
RC246	1MNXM60[e]=1MNXM60[c]
RC247	1MNXM602[e]=1MNXM602[c]
RC248	1MNXM603[e]=1MNXM603[c]
RC249	1MNXM61[e]=1MNXM61[c]
RC25	1MNXM124[e]=1MNXM124[c]
RC250	1MNXM615[e]=1MNXM615[c]
RC251	1MNXM623[e]=1MNXM623[c]
RC252	1MNXM62437[e]=1MNXM62437[c]
RC253	1MNXM639[e]=1MNXM639[c]
RC254	1MNXM647[e]=1MNXM647[c]
RC255	1MNXM652[e]=1MNXM652[c]
RC256	1MNXM653[e]=1MNXM653[c]
RC257	1MNXM659[e]=1MNXM659[c]
RC258	1MNXM66[e]=1MNXM66[c]
RC259	1MNXM660[e]=1MNXM660[c]
RC26	1MNXM125[e]=1MNXM125[c]
RC260	1MNXM662[e]=1MNXM662[c]
RC261	1MNXM663[e]=1MNXM663[c]
RC262	1MNXM664[e]=1MNXM664[c]
RC263	1MNXM669[e]=1MNXM669[c]
RC264	1MNXM68[e]=1MNXM68[c]
RC265	1MNXM683[e]+1MNXM2[e]=1MNXM55[e]+1MNXM29[e]
RC266	1MNXM683[e]=1MNXM683[c]
RC267	1MNXM687[e]=1MNXM687[c]
RC268	1MNXM694[e]=1MNXM694[c]
RC269	1MNXM7[e]+1MNXM2[e]=1MNXM14[e]+1MNXM1[e]+1MNXM9[e]
RC27	1MNXM1255[e]=1MNXM1255[c]
RC270	1MNXM7[e]=1MNXM7[c]
RC271	1MNXM70[e]=1MNXM70[c]
RC272	1MNXM702[e]=1MNXM702[c]
RC273	1MNXM704[e]=1MNXM704[c]
RC274	1MNXM711[e]=1MNXM711[c]
RC275	1MNXM716[e]=1MNXM716[c]
RC276	1MNXM724[e]=1MNXM724[c]
RC277	1MNXM744[e]=1MNXM744[c]
RC278	1MNXM75[e]=1MNXM75[c]
RC279	1MNXM754[e]=1MNXM754[c]
RC28	1MNXM127[e]=1MNXM127[c]
RC280	1MNXM76[e]=1MNXM76[c]
RC281	1MNXM761[e]=1MNXM761[c]
RC282	1MNXM762[e]=1MNXM762[c]
RC283	1MNXM78[e]=1MNXM78[c]
RC285	1MNXM79[e]=1MNXM79[c]
RC286	1MNXM796[e]=1MNXM796[c]
RC287	1MNXM8[e]=1MNXM8[c]
RC288	1MNXM80[e]=1MNXM80[c]
RC289	1MNXM813[e]=1MNXM813[c]
RC29	1MNXM13[e]=1MNXM13[c]
RC290	1MNXM816[e]=1MNXM816[c]
RC291	1MNXM821[e]=1MNXM821[c]
RC292	1MNXM824[e]=1MNXM824[c]
RC293	1MNXM87[e]=1MNXM87[c]
RC294	1MNXM89557[e]=1MNXM89557[c]
RC295	1MNXM89582[e]=1MNXM89582[c]
RC296	1MNXM89588[e]=1MNXM89588[c]
RC297	1MNXM89602[e]=1MNXM89602[c]
RC298	1MNXM89612[e]=1MNXM89612[c]
RC299	1MNXM89661[e]=1MNXM89661[c]
RC3	1MNXM105630[e]=1MNXM105630[c]
RC30	1MNXM131[e]=1MNXM131[c]
RC300	1MNXM89795[e]=1MNXM89795[c]
RC301	1MNXM9[e]=1MNXM9[c]
RC303	1MNXM90191[e]=1MNXM90191[c]
RC304	1MNXM90461[e]=1MNXM90461[c]
RC308	1MNXM93[e]=1MNXM93[c]
RC31	1MNXM134[e]=1MNXM134[c]
RC310	1MNXM943[e]=1MNXM943[c]
RC312	1MNXM97018[e]=1MNXM97018[c]
RC313	1MNXM974[e]=1MNXM974[c]
RC314	1MNXM976[e]=1MNXM976[c]
RC315	1MNXM98[e]=1MNXM98[c]
RC316	1MNXM982[e]=1MNXM982[c]
RC317	1MNXM9861[e]=1MNXM9861[c]
RC318	2MNXM1[e]+1MNXM10[c]+1MNXM5[c]=2MNXM1[c]+1MNXM8[c]+1MNXM6[c]
RC319	2MNXM1[e]+1MNXM117[e]=2MNXM1[c]+1MNXM117[c]
RC32	1MNXM135[e]=1MNXM135[c]
RC320	2MNXM1[e]+1MNXM25[e]=2MNXM1[c]+1MNXM25[c]
RC321	2MNXM1[e]+1MNXM98[e]=2MNXM1[c]+1MNXM98[c]
RC322	2MNXM114072[c]+2MNXM1[c]+1MNXM90307[c]=2MNXM537[c]+2MNXM1[e]
RC325	2MNXM43[e]+1MNXM291[c]=2MNXM43[c]+1MNXM291[e]
RC326	2MNXM43[e]+1MNXM39[c]=2MNXM43[c]+1MNXM39[e]
RC327	3MNXM1[e]+1MNXM25[e]=3MNXM1[c]+1MNXM25[c]
RC328	3MNXM1[e]+1MNXM98[e]=3MNXM1[c]+1MNXM98[c]
RC329	3MNXM144[c]+1MNXM3[c]+1MNXM2[c]=1MNXM7[c]+3MNXM144[e]+1MNXM1[c]+1MNXM9[c]
RC33	1MNXM1380[e]=1MNXM1380[c]
RC330	3MNXM192[c]+1MNXM3[c]+1MNXM2[c]=3MNXM192[e]+1MNXM7[c]+1MNXM1[c]+1MNXM9[c]
RC331	3MNXM570[c]+2MNXM3[c]+2MNXM2[c]=3MNXM570[e]+2MNXM7[c]+2MNXM1[c]+2MNXM9[c]
RC334	1MNXM1[c]+1MNXM10[m]+1MNXM5[m]=1MNXM1[m]+1MNXM8[m]+1MNXM6[m]
RC336	1MNXM1[c]+1MNXM142[c]=1MNXM1[m]+1MNXM142[m]
RC338	1MNXM1[c]+1MNXM199[c]=1MNXM1[m]+1MNXM199[m]
RC339	1MNXM1[c]+1MNXM23[c]=1MNXM1[m]+1MNXM23[m]
RC34	1MNXM1392[e]=1MNXM1392[c]
RC341	1MNXM1[c]+1MNXM25[c]=1MNXM1[e]+1MNXM25[e]
RC345	1MNXM1[c]+1MNXM383[c]=1MNXM1[e]+1MNXM383[e]
RC346	1MNXM1[c]+1MNXM46[c]=1MNXM1[m]+1MNXM46[m]
RC348	1MNXM1[c]+1MNXM76[c]=1MNXM1[m]+1MNXM76[m]
RC35	1MNXM14[e]+1MNXM2[e]=1MNXM212[e]+1MNXM9[e]
RC350	1MNXM1[c]+1MNXM78[c]=1MNXM1[m]+1MNXM78[m]
RC351	1MNXM1[c]+1MNXM9[c]=1MNXM1[m]+1MNXM9[m]
RC352	1MNXM1[c]+1MNXM9[c]=1MNXM1[n]+1MNXM9[n]
RC353	1MNXM1[c]+1MNXM9[c]=1MNXM1[x]+1MNXM9[x]
RC355	1MNXM1[c]=1MNXM1[x]
RC356	1MNXM1[c]=1MNXM1[m]
RC357	1MNXM1[e]+1MNXM105630[e]=1MNXM1[c]+1MNXM105630[c]
RC358	1MNXM1[e]+1MNXM107[e]=1MNXM1[c]+1MNXM107[c]
RC359	1MNXM1[e]+1MNXM108[e]=1MNXM1[c]+1MNXM108[c]
RC36	1MNXM14[e]=1MNXM14[c]
RC361	1MNXM1[e]+1MNXM114[e]=1MNXM1[c]+1MNXM114[c]
RC363	1MNXM1[e]+1MNXM118[e]=1MNXM1[c]+1MNXM118[c]
RC365	1MNXM1[e]+1MNXM124[e]=1MNXM1[c]+1MNXM124[c]
RC366	1MNXM1[e]+1MNXM127[e]=1MNXM1[c]+1MNXM127[c]
RC368	1MNXM1[e]+1MNXM134[e]=1MNXM1[c]+1MNXM134[c]
RC369	1MNXM1[e]+1MNXM140[e]=1MNXM1[c]+1MNXM140[c]
RC37	1MNXM140[e]=1MNXM140[c]
RC370	1MNXM1[e]+1MNXM142[e]=1MNXM1[c]+1MNXM142[c]
RC372	1MNXM1[e]+1MNXM1434[e]=1MNXM1[c]+1MNXM1434[c]
RC373	1MNXM1[e]+1MNXM15[c]=1MNXM1[c]+1MNXM15[e]
RC374	1MNXM1[e]+1MNXM158[e]=1MNXM1[c]+1MNXM158[c]
RC376	1MNXM1[e]+1MNXM165[e]=1MNXM1[c]+1MNXM165[c]
RC377	1MNXM1[e]+1MNXM167[e]=1MNXM1[c]+1MNXM167[c]
RC378	1MNXM1[e]+1MNXM174[e]=1MNXM1[c]+1MNXM174[c]
RC379	1MNXM1[e]+1MNXM179[c]=1MNXM1[c]+1MNXM179[e]
RC38	1MNXM1401[e]=1MNXM1401[c]
RC380	1MNXM1[e]+1MNXM179[e]=1MNXM1[c]+1MNXM179[c]
RC381	1MNXM1[e]+1MNXM182[e]=1MNXM1[c]+1MNXM182[c]
RC382	1MNXM1[e]+1MNXM198[e]=1MNXM1[c]+1MNXM198[c]
RC383	1MNXM1[e]+1MNXM199[e]=1MNXM1[c]+1MNXM199[c]
RC384	1MNXM1[e]+1MNXM207[c]=1MNXM1[c]+1MNXM207[e]
RC385	1MNXM1[e]+1MNXM207[e]=1MNXM1[c]+1MNXM207[c]
RC386	1MNXM1[e]+1MNXM213[e]=1MNXM1[c]+1MNXM213[c]
RC387	1MNXM1[e]+1MNXM23[e]=1MNXM1[c]+1MNXM23[c]
RC389	1MNXM1[e]+1MNXM231[e]=1MNXM1[c]+1MNXM231[c]
RC39	1MNXM142[e]=1MNXM142[c]
RC390	1MNXM1[e]+1MNXM235[e]=1MNXM1[c]+1MNXM235[c]
RC391	1MNXM1[e]+1MNXM242[e]=1MNXM1[c]+1MNXM242[c]
RC392	1MNXM1[e]+1MNXM25[c]=1MNXM1[c]+1MNXM25[e]
RC393	1MNXM1[e]+1MNXM25[e]=1MNXM1[c]+1MNXM25[c]
RC394	1MNXM1[e]+1MNXM255[e]=1MNXM1[c]+1MNXM255[c]
RC395	1MNXM1[e]+1MNXM270[e]=1MNXM1[c]+1MNXM270[c]
RC396	1MNXM1[e]+1MNXM285[e]=1MNXM1[c]+1MNXM285[c]
RC397	1MNXM1[e]+1MNXM288[e]=1MNXM1[c]+1MNXM288[c]
RC399	1MNXM1[e]+1MNXM334[e]=1MNXM1[c]+1MNXM334[c]
RC4	1MNXM107[e]=1MNXM107[c]
RC40	1MNXM143[e]=1MNXM143[c]
RC401	1MNXM1[e]+1MNXM352[e]=1MNXM1[c]+1MNXM352[c]
RC402	1MNXM1[e]+1MNXM355[e]=1MNXM1[c]+1MNXM355[c]
RC403	1MNXM1[e]+1MNXM362[e]=1MNXM1[c]+1MNXM362[c]
RC404	1MNXM1[e]+1MNXM364[e]=1MNXM1[c]+1MNXM364[c]
RC405	1MNXM1[e]+1MNXM377[e]=1MNXM1[c]+1MNXM377[c]
RC406	1MNXM1[e]+1MNXM386[c]=1MNXM1[c]+1MNXM386[e]
RC407	1MNXM1[e]+1MNXM420[e]=1MNXM1[c]+1MNXM420[c]
RC409	1MNXM1[e]+1MNXM497[e]=1MNXM1[c]+1MNXM497[c]
RC41	1MNXM1434[e]=1MNXM1434[c]
RC410	1MNXM1[e]+1MNXM53[e]=1MNXM1[c]+1MNXM53[c]
RC411	1MNXM1[e]+1MNXM58[e]=1MNXM1[c]+1MNXM58[c]
RC412	1MNXM1[e]+1MNXM602[e]=1MNXM1[c]+1MNXM602[c]
RC413	1MNXM1[e]+1MNXM61[e]=1MNXM1[c]+1MNXM61[c]
RC414	1MNXM1[e]+1MNXM639[e]=1MNXM1[c]+1MNXM639[c]
RC415	1MNXM1[e]+1MNXM687[e]=1MNXM1[c]+1MNXM687[c]
RC417	1MNXM1[e]+1MNXM694[e]=1MNXM1[c]+1MNXM694[c]
RC419	1MNXM1[e]+1MNXM76[e]=1MNXM1[c]+1MNXM76[c]
RC42	1MNXM144[e]=1MNXM144[c]
RC420	1MNXM1[e]+1MNXM78[c]=1MNXM1[c]+1MNXM78[e]
RC421	1MNXM1[e]+1MNXM78[e]=1MNXM1[c]+1MNXM78[c]
RC422	1MNXM1[e]+1MNXM9[e]=1MNXM1[c]+1MNXM9[c]
RC423	1MNXM1[e]+1MNXM90941[e]=1MNXM1[c]+1MNXM90941[c]
RC424	1MNXM1[e]+1MNXM94[e]=1MNXM1[c]+1MNXM94[c]
RC425	1MNXM1[e]+1MNXM97[e]=1MNXM1[c]+1MNXM97[c]
RC426	1MNXM1[e]+1MNXM976[e]=1MNXM1[c]+1MNXM976[c]
RC427	1MNXM1[e]+1MNXM98[e]=1MNXM1[c]+1MNXM98[c]
RC429	1MNXM1[m]+1MNXM78[c]=1MNXM1[c]+1MNXM78[m]
RC43	1MNXM147[e]+1MNXM2[e]=1MNXM42[e]+1MNXM15[e]
RC430	1MNXM1[m]+1MNXM97[m]=1MNXM1[c]+1MNXM97[c]
RC431	1MNXM10[c]=1MNXM10[x]
RC432	1MNXM10[x]=1MNXM10[c]
RC436	1MNXM107[c]+1MNXM207[e]=1MNXM107[e]+1MNXM207[c]
RC437	1MNXM107[c]=1MNXM107[e]
RC439	1MNXM108[e]=1MNXM108[c]
RC44	1MNXM147[e]=1MNXM147[c]
RC441	1MNXM1080[e]+1MNXM1[e]=1MNXM1080[c]+1MNXM1[c]
RC445	1MNXM111[e]=1MNXM111[c]
RC448	1MNXM114[c]=1MNXM114[m]
RC449	1MNXM1140[e]+1MNXM1[e]=1MNXM1140[c]+1MNXM1[c]
RC45	1MNXM1484[e]=1MNXM1484[c]
RC450	1MNXM114079[e]+1MNXM1[e]=1MNXM114079[c]+1MNXM1[c]
RC452	1MNXM1141[e]+1MNXM1[e]=1MNXM1141[c]+1MNXM1[c]
RC456	1MNXM12[c]=1MNXM12[m]
RC46	1MNXM1485[e]=1MNXM1485[c]
RC462	1MNXM1233[e]+1MNXM73[c]=1MNXM1667[c]+1MNXM23[c]
RC464	1MNXM13[c]=1MNXM13[m]
RC468	1MNXM131[c]+1MNXM73[m]=1MNXM131[m]+1MNXM73[c]
RC469	1MNXM131[c]+1MNXM89661[m]=1MNXM131[m]+1MNXM89661[c]
RC47	1MNXM1492[e]=1MNXM1492[c]
RC471	1MNXM131[c]+1MNXM98[m]=1MNXM131[m]+1MNXM98[c]
RC472	1MNXM131[e]+1MNXM1[e]=1MNXM131[c]+1MNXM1[c]
RC473	1MNXM131[e]+1MNXM25[c]=1MNXM131[c]+1MNXM25[e]
RC479	1MNXM1380[e]+1MNXM1[e]=1MNXM1380[c]+1MNXM1[c]
RC48	1MNXM151[e]=1MNXM151[c]
RC480	1MNXM1380[e]+1MNXM73[c]=1MNXM1553[c]+1MNXM23[c]
RC481	1MNXM1380[e]+1MNXM73[c]=1MNXM68[c]+1MNXM23[c]
RC484	1MNXM140[c]+1MNXM61[e]=1MNXM140[e]+1MNXM61[c]
RC485	1MNXM140[c]=1MNXM140[m]
RC487	1MNXM143[e]+1MNXM73[c]=1MNXM313[c]+1MNXM23[c]
RC489	1MNXM144[e]+1MNXM1[e]=1MNXM144[c]+1MNXM1[c]
RC49	1MNXM154[e]=1MNXM154[c]
RC490	1MNXM147[c]+1MNXM1[c]=1MNXM147[m]+1MNXM1[m]
RC491	1MNXM147[c]=1MNXM147[m]
RC492	1MNXM147[e]+1MNXM1[e]=1MNXM147[c]+1MNXM1[c]
RC494	1MNXM147[e]+1MNXM3[c]+1MNXM2[c]=1MNXM7[c]+1MNXM147[c]+1MNXM1[c]+1MNXM9[c]
RC495	1MNXM15[c]=1MNXM15[m]
RC496	1MNXM15[c]=1MNXM15[n]
RC498	1MNXM15[e]=1MNXM15[c]
RC50	1MNXM156[e]=1MNXM156[c]
RC500	1MNXM152[c]+1MNXM572[m]=1MNXM152[m]+1MNXM572[c]
RC502	1MNXM152[m]+1MNXM394[c]=1MNXM152[c]+1MNXM394[m]
RC503	1MNXM152[m]+1MNXM452[c]=1MNXM152[c]+1MNXM452[m]
RC504	1MNXM152[m]+1MNXM572[c]=1MNXM152[c]+1MNXM572[m]
RC505	1MNXM153[c]+1MNXM1[c]=1MNXM153[m]+1MNXM1[m]
RC507	1MNXM154[c]+1MNXM1[c]=1MNXM154[m]+1MNXM1[m]
RC509	1MNXM154[e]+1MNXM1[e]=1MNXM154[c]+1MNXM1[c]
RC51	1MNXM1560[e]=1MNXM1560[c]
RC511	1MNXM156[e]+1MNXM1[e]=1MNXM156[c]+1MNXM1[c]
RC513	1MNXM156[e]+1MNXM29[c]=1MNXM156[c]+1MNXM29[e]
RC514	1MNXM156[e]+1MNXM37[c]=1MNXM156[c]+1MNXM37[e]
RC517	1MNXM157[e]=1MNXM157[c]
RC518	1MNXM158[e]=1MNXM158[c]
RC519	1MNXM1597[c]=1MNXM1597[e]
RC521	1MNXM16[c]=1MNXM16[m]
RC523	1MNXM16[e]+1MNXM1[e]=1MNXM16[c]+1MNXM1[c]
RC526	1MNXM1634[e]+1MNXM1[e]=1MNXM1634[c]+1MNXM1[c]
RC528	1MNXM165[e]+1MNXM73[c]=1MNXM2394[c]+1MNXM23[c]
RC529	1MNXM165[e]=1MNXM165[c]
RC530	1MNXM168[c]=1MNXM168[m]
RC531	1MNXM168[e]+1MNXM1[e]=1MNXM168[c]+1MNXM1[c]
RC533	1MNXM168[e]=1MNXM168[c]
RC535	1MNXM1727[e]+2MNXM9[c]=1MNXM1727[c]+2MNXM9[e]
RC536	1MNXM1734[e]+1MNXM1[e]=1MNXM1734[c]+1MNXM1[c]
RC538	1MNXM174[e]=1MNXM174[c]
RC54	1MNXM1597[e]=1MNXM1597[c]
RC540	1MNXM1799[e]+1MNXM1[e]=1MNXM1799[c]+1MNXM1[c]
RC541	1MNXM182[e]+1MNXM73[c]=1MNXM427[c]+1MNXM23[c]
RC542	1MNXM182[e]=1MNXM182[c]
RC543	1MNXM183[c]=1MNXM183[m]
RC544	1MNXM19[c]=1MNXM19[m]
RC546	1MNXM19[m]+1MNXM16[c]=1MNXM19[c]+1MNXM16[m]
RC547	1MNXM192[c]+1MNXM89557[e]=1MNXM192[e]+1MNXM89557[c]
RC548	1MNXM192[c]=1MNXM192[m]
RC549	1MNXM192[e]+1MNXM1[e]=1MNXM192[c]+1MNXM1[c]
RC55	1MNXM16[e]=1MNXM16[c]
RC552	1MNXM195[c]=1MNXM195[e]
RC553	1MNXM197[c]=1MNXM197[m]
RC555	1MNXM199[c]=1MNXM199[m]
RC556	1MNXM199[e]=1MNXM199[c]
RC557	1MNXM2[c]+1MNXM11[c]=1MNXM1[e]+2MNXM9[c]
RC558	1MNXM2[c]=1MNXM2[m]
RC56	1MNXM160[e]=1MNXM160[c]
RC560	1MNXM2[e]+1MNXM117[e]=1MNXM2[c]+1MNXM117[c]
RC561	1MNXM2[e]=1MNXM2[c]
RC562	1MNXM2[n]=1MNXM2[c]
RC564	1MNXM20[c]+1MNXM98[e]=1MNXM20[e]+1MNXM98[c]
RC566	1MNXM20[e]+1MNXM1[e]=1MNXM20[c]+1MNXM1[c]
RC567	1MNXM20[m]+1MNXM98[c]=1MNXM20[c]+1MNXM98[m]
RC568	1MNXM205[e]=1MNXM205[c]
RC569	1MNXM2053[c]=1MNXM2053[e]
RC57	1MNXM1608[e]=1MNXM1608[c]
RC571	1MNXM21[c]=1MNXM21[m]
RC573	1MNXM212[c]=1MNXM212[m]
RC574	1MNXM212[e]+1MNXM1[e]=1MNXM212[c]+1MNXM1[c]
RC576	1MNXM212[e]=1MNXM212[c]
RC578	1MNXM213[e]=1MNXM213[c]
RC58	1MNXM1634[e]=1MNXM1634[c]
RC582	1MNXM218[e]+1MNXM1[e]=1MNXM218[c]+1MNXM1[c]
RC584	1MNXM22[c]=1MNXM22[m]
RC59	1MNXM164[e]=1MNXM164[c]
RC592	1MNXM222[e]+1MNXM1[e]=1MNXM222[c]+1MNXM1[c]
RC594	1MNXM227[e]+1MNXM1[e]=1MNXM227[c]+1MNXM1[c]
RC599	1MNXM237[c]=1MNXM237[m]
RC6	1MNXM1080[e]=1MNXM1080[c]
RC600	1MNXM238[c]+1MNXM1[c]=1MNXM238[m]+1MNXM1[m]
RC601	1MNXM238[c]=1MNXM238[m]
RC603	1MNXM25[c]+1MNXM816[e]=1MNXM25[e]+1MNXM816[c]
RC61	1MNXM1660[e]=1MNXM1660[c]
RC610	1MNXM259[c]=1MNXM259[m]
RC611	1MNXM259[e]+1MNXM1[e]=1MNXM259[c]+1MNXM1[c]
RC614	1MNXM26[c]+1MNXM1[c]=1MNXM26[m]+1MNXM1[m]
RC615	1MNXM26[c]=1MNXM26[m]
RC617	1MNXM26[e]+1MNXM1[e]=1MNXM26[c]+1MNXM1[c]
RC62	1MNXM167[e]=1MNXM167[c]
RC624	1MNXM281[c]=1MNXM281[m]
RC625	1MNXM286[c]+1MNXM152[m]=1MNXM286[m]+1MNXM152[c]
RC626	1MNXM286[c]+1MNXM411[m]=1MNXM286[m]+1MNXM411[c]
RC627	1MNXM286[c]+1MNXM436[m]=1MNXM286[m]+1MNXM436[c]
RC628	1MNXM286[c]+1MNXM572[m]=1MNXM286[m]+1MNXM572[c]
RC630	1MNXM288[c]=1MNXM288[m]
RC631	1MNXM288[c]=1MNXM288[n]
RC633	1MNXM289[e]+1MNXM1[e]=1MNXM289[c]+1MNXM1[c]
RC634	1MNXM289[m]=1MNXM289[c]
RC635	1MNXM29[c]+1MNXM1[c]=1MNXM29[m]+1MNXM1[m]
RC636	1MNXM29[c]+1MNXM142[e]=1MNXM29[e]+1MNXM142[c]
RC637	1MNXM29[c]+1MNXM53[e]=1MNXM29[e]+1MNXM53[c]
RC638	1MNXM29[c]+1MNXM694[e]=1MNXM29[e]+1MNXM694[c]
RC639	1MNXM29[c]=1MNXM29[m]
RC64	1MNXM17[e]=1MNXM17[c]
RC641	1MNXM29[e]+1MNXM1[e]=1MNXM29[c]+1MNXM1[c]
RC643	1MNXM291[c]+2MNXM58[e]=1MNXM291[e]+2MNXM58[c]
RC645	1MNXM2931[c]=1MNXM2931[e]
RC646	1MNXM3[c]+2MNXM131[e]+1MNXM196[e]+1MNXM2[c]=1MNXM7[c]+2MNXM131[c]+1MNXM196[c]+1MNXM1[c]+1MNXM9[c]
RC647	1MNXM3[c]+3MNXM29[c]+1MNXM2[c]=1MNXM7[c]+3MNXM29[e]+1MNXM1[c]+1MNXM9[c]
RC648	1MNXM3[c]+1MNXM1[c]+1MNXM2[c]=1MNXM7[c]+2MNXM1[e]+1MNXM9[c]
RC649	1MNXM3[c]+1MNXM103[c]+1MNXM2[c]=1MNXM7[c]+1MNXM103[e]+1MNXM1[c]+1MNXM9[c]
RC65	1MNXM1727[e]=1MNXM1727[c]
RC650	1MNXM3[c]+1MNXM111[e]+1MNXM2[c]=1MNXM7[c]+1MNXM111[c]+1MNXM1[c]+1MNXM9[c]
RC651	1MNXM3[c]+1MNXM131[e]+1MNXM2[c]=1MNXM7[c]+1MNXM131[c]+1MNXM1[c]+1MNXM9[c]
RC652	1MNXM3[c]+1MNXM1560[c]+1MNXM2[c]=1MNXM7[c]+1MNXM1560[e]+1MNXM1[c]+1MNXM9[c]
RC653	1MNXM3[c]+1MNXM196[e]+1MNXM2[c]=1MNXM7[c]+1MNXM196[c]+1MNXM1[c]+1MNXM9[c]
RC654	1MNXM3[c]+1MNXM2[c]+1MNXM114[e]=1MNXM7[c]+1MNXM1[c]+1MNXM9[c]+1MNXM114[c]
RC655	1MNXM3[c]+1MNXM2[c]+1MNXM1155[e]=1MNXM7[c]+1MNXM1[c]+1MNXM1155[c]+1MNXM9[c]
RC656	1MNXM3[c]+1MNXM2[c]+1MNXM118[e]=1MNXM7[c]+1MNXM1[c]+1MNXM9[c]+1MNXM118[c]
RC657	1MNXM3[c]+1MNXM2[c]+1MNXM124[e]=1MNXM7[c]+1MNXM1[c]+1MNXM9[c]+1MNXM124[c]
RC658	1MNXM3[c]+1MNXM2[c]+1MNXM134[e]=1MNXM7[c]+1MNXM1[c]+1MNXM134[c]+1MNXM9[c]
RC659	1MNXM3[c]+1MNXM2[c]+1MNXM140[e]=1MNXM7[c]+1MNXM1[c]+1MNXM140[c]+1MNXM9[c]
RC66	1MNXM1734[e]=1MNXM1734[c]
RC660	1MNXM3[c]+1MNXM2[c]+1MNXM142[e]=1MNXM7[c]+1MNXM1[c]+1MNXM9[c]+1MNXM142[c]
RC661	1MNXM3[c]+1MNXM2[c]+1MNXM165[e]=1MNXM7[c]+1MNXM1[c]+1MNXM165[c]+1MNXM9[c]
RC662	1MNXM3[c]+1MNXM2[c]+1MNXM198[e]=1MNXM7[c]+1MNXM1[c]+1MNXM9[c]+1MNXM198[c]
RC663	1MNXM3[c]+1MNXM2[c]+1MNXM199[e]=1MNXM7[c]+1MNXM1[c]+1MNXM9[c]+1MNXM199[c]
RC664	1MNXM3[c]+1MNXM2[c]+1MNXM231[e]=1MNXM7[c]+1MNXM1[c]+1MNXM231[c]+1MNXM9[c]
RC665	1MNXM3[c]+1MNXM2[c]+1MNXM242[e]=1MNXM7[c]+1MNXM1[c]+1MNXM9[c]+1MNXM242[c]
RC666	1MNXM3[c]+1MNXM2[c]+1MNXM25[e]=1MNXM7[c]+1MNXM1[c]+1MNXM9[c]+1MNXM25[c]
RC667	1MNXM3[c]+1MNXM2[c]+1MNXM270[e]=1MNXM7[c]+1MNXM1[c]+1MNXM9[c]+1MNXM270[c]
RC668	1MNXM3[c]+1MNXM2[c]+1MNXM282[e]=1MNXM7[c]+1MNXM1[c]+1MNXM9[c]+1MNXM282[c]
RC669	1MNXM3[c]+1MNXM2[c]+1MNXM323[e]=1MNXM7[c]+1MNXM1[c]+1MNXM9[c]+1MNXM323[c]
RC670	1MNXM3[c]+1MNXM2[c]+1MNXM362[e]=1MNXM7[c]+1MNXM1[c]+1MNXM362[c]+1MNXM9[c]
RC671	1MNXM3[c]+1MNXM2[c]+1MNXM53[e]=1MNXM7[c]+1MNXM1[c]+1MNXM9[c]+1MNXM53[c]
RC672	1MNXM3[c]+1MNXM2[c]+1MNXM58[e]=1MNXM7[c]+1MNXM1[c]+1MNXM9[c]+1MNXM58[c]
RC673	1MNXM3[c]+1MNXM2[c]+1MNXM61[e]=1MNXM7[c]+1MNXM1[c]+1MNXM61[c]+1MNXM9[c]
RC674	1MNXM3[c]+1MNXM2[c]+1MNXM653[e]=1MNXM7[c]+1MNXM1[c]+1MNXM653[c]+1MNXM9[c]
RC675	1MNXM3[c]+1MNXM2[c]+1MNXM78[e]=1MNXM7[c]+1MNXM1[c]+1MNXM78[c]+1MNXM9[c]
RC676	1MNXM3[c]+1MNXM2[c]+1MNXM9[e]=1MNXM7[c]+1MNXM1[c]+2MNXM9[c]
RC677	1MNXM3[c]+1MNXM2[c]+1MNXM90941[e]=1MNXM7[c]+1MNXM1[c]+1MNXM9[c]+1MNXM90941[c]
RC678	1MNXM3[c]+1MNXM2[c]=1MNXM7[c]+1MNXM1[e]+1MNXM9[c]
RC679	1MNXM3[c]+1MNXM243[c]+1MNXM2[c]=1MNXM7[c]+1MNXM243[e]+1MNXM1[c]+1MNXM9[c]
RC68	1MNXM179[e]=1MNXM179[c]
RC680	1MNXM3[c]+1MNXM289[e]+1MNXM2[c]=1MNXM7[c]+1MNXM289[c]+1MNXM1[c]+1MNXM9[c]
RC681	1MNXM3[c]+1MNXM29[e]+1MNXM2[c]=1MNXM7[c]+1MNXM29[c]+1MNXM1[c]+1MNXM9[c]
RC682	1MNXM3[c]+1MNXM37[e]+1MNXM2[c]=1MNXM7[c]+1MNXM37[c]+1MNXM1[c]+1MNXM9[c]
RC683	1MNXM3[c]+1MNXM41[e]+1MNXM2[c]=1MNXM7[c]+1MNXM41[c]+1MNXM1[c]+1MNXM9[c]
RC684	1MNXM3[c]+1MNXM450[c]+1MNXM2[c]=1MNXM7[c]+1MNXM450[e]+1MNXM1[c]+1MNXM9[c]
RC685	1MNXM3[c]+1MNXM47455[e]+1MNXM2[c]=1MNXM7[c]+1MNXM47455[c]+1MNXM1[c]+1MNXM9[c]
RC686	1MNXM3[c]+1MNXM55[e]+1MNXM2[c]=1MNXM7[c]+1MNXM55[c]+1MNXM1[c]+1MNXM9[c]
RC688	1MNXM3[c]+1MNXM66[e]+1MNXM2[c]=1MNXM7[c]+1MNXM66[c]+1MNXM1[c]+1MNXM9[c]
RC689	1MNXM3[c]+1MNXM711[e]+1MNXM2[c]=1MNXM7[c]+1MNXM711[c]+1MNXM1[c]+1MNXM9[c]
RC69	1MNXM1799[e]=1MNXM1799[c]
RC690	1MNXM3[c]+1MNXM89557[c]+1MNXM2[c]=1MNXM7[c]+1MNXM89557[e]+1MNXM1[c]+1MNXM9[c]
RC691	1MNXM3[c]+1MNXM89557[e]+1MNXM2[c]=1MNXM7[c]+1MNXM89557[c]+1MNXM1[c]+1MNXM9[c]
RC692	1MNXM3[c]+1MNXM89602[e]+1MNXM2[c]=1MNXM7[c]+1MNXM89602[c]+1MNXM1[c]+1MNXM9[c]
RC693	1MNXM3[c]+1MNXM90[e]+1MNXM2[c]=1MNXM7[c]+1MNXM90[c]+1MNXM1[c]+1MNXM9[c]
RC694	1MNXM3[c]=1MNXM3[n]
RC695	1MNXM3[c]=1MNXM3[x]
RC696	1MNXM3[m]+1MNXM152[c]=1MNXM3[c]+1MNXM152[m]
RC697	1MNXM3[m]+1MNXM286[c]=1MNXM3[c]+1MNXM286[m]
RC698	1MNXM3[m]+1MNXM344[c]=1MNXM3[c]+1MNXM344[m]
RC699	1MNXM3[m]+1MNXM360[c]=1MNXM3[c]+1MNXM360[m]
RC70	1MNXM181[e]=1MNXM181[c]
RC700	1MNXM3[m]+1MNXM374[c]=1MNXM3[c]+1MNXM374[m]
RC701	1MNXM3[m]+1MNXM394[c]=1MNXM3[c]+1MNXM394[m]
RC702	1MNXM3[m]+1MNXM411[c]=1MNXM3[c]+1MNXM411[m]
RC703	1MNXM3[m]+1MNXM436[c]=1MNXM3[c]+1MNXM436[m]
RC704	1MNXM3[m]+1MNXM452[c]=1MNXM3[c]+1MNXM452[m]
RC705	1MNXM3[m]+1MNXM572[c]=1MNXM3[c]+1MNXM572[m]
RC710	1MNXM30[c]=1MNXM30[n]
RC716	1MNXM303[e]+1MNXM1[e]=1MNXM303[c]+1MNXM1[c]
RC72	1MNXM189[e]=1MNXM189[c]
RC720	1MNXM304[e]+1MNXM1[c]=1MNXM304[c]+1MNXM1[e]
RC721	1MNXM304[e]+1MNXM1[e]=1MNXM304[c]+1MNXM1[c]
RC725	1MNXM310[c]=1MNXM310[e]
RC726	1MNXM318[c]=1MNXM318[m]
RC73	1MNXM192[e]=1MNXM192[c]
RC730	1MNXM32[e]+1MNXM1[e]=1MNXM32[c]+1MNXM1[c]
RC732	1MNXM32[e]+1MNXM29[c]=1MNXM32[c]+1MNXM29[e]
RC733	1MNXM32[e]+1MNXM3[c]+1MNXM2[c]=1MNXM7[c]+1MNXM32[c]+1MNXM1[c]+1MNXM9[c]
RC734	1MNXM32[e]+1MNXM37[c]=1MNXM32[c]+1MNXM37[e]
RC737	1MNXM330[c]=1MNXM330[e]
RC74	1MNXM1922[e]=1MNXM1922[c]
RC742	1MNXM334[c]=1MNXM334[m]
RC744	1MNXM338[c]=1MNXM338[m]
RC745	1MNXM338[c]=1MNXM338[n]
RC746	1MNXM338[e]+1MNXM1[e]=1MNXM338[c]+1MNXM1[c]
RC75	1MNXM195[e]=1MNXM195[c]
RC750	1MNXM341[e]+1MNXM1[e]=1MNXM341[c]+1MNXM1[c]
RC753	1MNXM344[c]+1MNXM152[m]=1MNXM344[m]+1MNXM152[c]
RC754	1MNXM344[c]+1MNXM572[m]=1MNXM344[m]+1MNXM572[c]
RC76	1MNXM196[e]=1MNXM196[c]
RC765	1MNXM360[c]+1MNXM436[m]=1MNXM360[m]+1MNXM436[c]
RC766	1MNXM360[c]+1MNXM572[m]=1MNXM360[m]+1MNXM572[c]
RC768	1MNXM362[e]+1MNXM73[c]=1MNXM2128[c]+1MNXM23[c]
RC77	1MNXM198[e]=1MNXM198[c]
RC770	1MNXM37[c]+1MNXM1[c]=1MNXM37[n]+1MNXM1[n]
RC771	1MNXM37[c]+1MNXM142[e]=1MNXM37[e]+1MNXM142[c]
RC772	1MNXM37[c]+1MNXM53[e]=1MNXM37[e]+1MNXM53[c]
RC773	1MNXM37[c]+1MNXM694[e]=1MNXM37[e]+1MNXM694[c]
RC774	1MNXM37[c]=1MNXM37[m]
RC775	1MNXM37[e]+1MNXM1[e]=1MNXM37[c]+1MNXM1[c]
RC778	1MNXM374[c]+1MNXM152[m]=1MNXM374[m]+1MNXM152[c]
RC779	1MNXM374[c]+1MNXM411[m]=1MNXM374[m]+1MNXM411[c]
RC78	1MNXM1985[e]=1MNXM1985[c]
RC780	1MNXM374[c]+1MNXM436[m]=1MNXM374[m]+1MNXM436[c]
RC781	1MNXM374[c]+1MNXM572[m]=1MNXM374[m]+1MNXM572[c]
RC783	1MNXM374[m]+1MNXM152[c]=1MNXM374[c]+1MNXM152[m]
RC784	1MNXM374[m]+1MNXM286[c]=1MNXM374[c]+1MNXM286[m]
RC785	1MNXM374[m]+1MNXM344[c]=1MNXM374[c]+1MNXM344[m]
RC786	1MNXM374[m]+1MNXM360[c]=1MNXM374[c]+1MNXM360[m]
RC787	1MNXM374[m]+1MNXM394[c]=1MNXM374[c]+1MNXM394[m]
RC788	1MNXM374[m]+1MNXM411[c]=1MNXM374[c]+1MNXM411[m]
RC789	1MNXM374[m]+1MNXM436[c]=1MNXM374[c]+1MNXM436[m]
RC790	1MNXM374[m]+1MNXM452[c]=1MNXM374[c]+1MNXM452[m]
RC791	1MNXM374[m]+1MNXM572[c]=1MNXM374[c]+1MNXM572[m]
RC793	1MNXM38[m]+1MNXM93[c]=1MNXM96415[m]+1MNXM25[c]
RC796	1MNXM3863[c]=1MNXM3863[e]
RC797	1MNXM3863[e]+1MNXM1[e]=1MNXM3863[c]+1MNXM1[c]
RC798	1MNXM39[c]+1MNXM1[e]=1MNXM39[e]+1MNXM1[c]
RC80	1MNXM2[e]+1MNXM121[e]=1MNXM1[e]+1MNXM9[e]+1MNXM17[e]
RC800	1MNXM39[c]=1MNXM39[e]
RC801	1MNXM39[e]+1MNXM1[e]=1MNXM39[c]+1MNXM1[c]
RC803	1MNXM39[m]=1MNXM39[c]
RC807	1MNXM394[c]+1MNXM572[m]=1MNXM394[m]+1MNXM572[c]
RC81	1MNXM2[e]+1MNXM165[e]=2MNXM41[e]
RC810	1MNXM4[c]=1MNXM4[m]
RC816	1MNXM401[c]+1MNXM1[c]=1MNXM401[m]+1MNXM1[m]
RC817	1MNXM401[c]=1MNXM401[m]
RC818	1MNXM401[e]+1MNXM1[e]=1MNXM401[c]+1MNXM1[c]
RC82	1MNXM2[e]+1MNXM167[e]=1MNXM1380[e]+1MNXM41[e]
RC820	1MNXM404[c]+1MNXM1[c]=1MNXM404[m]+1MNXM1[m]
RC821	1MNXM405[c]=1MNXM405[m]
RC822	1MNXM405[e]+1MNXM1[e]=1MNXM405[c]+1MNXM1[c]
RC823	1MNXM41[e]+2MNXM1[e]=1MNXM41[c]+2MNXM1[c]
RC824	1MNXM41[e]+1MNXM1[e]=1MNXM41[c]+1MNXM1[c]
RC826	1MNXM41[e]+1MNXM73[c]=1MNXM160[c]+1MNXM23[c]
RC829	1MNXM411[c]+1MNXM152[m]=1MNXM411[m]+1MNXM152[c]
RC83	1MNXM2[e]+1MNXM17[e]=1MNXM1[e]+1MNXM9[e]+1MNXM80[e]
RC830	1MNXM411[c]+1MNXM436[m]=1MNXM411[m]+1MNXM436[c]
RC831	1MNXM411[c]+1MNXM572[m]=1MNXM411[m]+1MNXM572[c]
RC833	1MNXM411[m]+1MNXM152[c]=1MNXM411[c]+1MNXM152[m]
RC834	1MNXM411[m]+1MNXM344[c]=1MNXM411[c]+1MNXM344[m]
RC835	1MNXM411[m]+1MNXM360[c]=1MNXM411[c]+1MNXM360[m]
RC836	1MNXM411[m]+1MNXM394[c]=1MNXM411[c]+1MNXM394[m]
RC837	1MNXM411[m]+1MNXM436[c]=1MNXM411[c]+1MNXM436[m]
RC838	1MNXM411[m]+1MNXM452[c]=1MNXM411[c]+1MNXM452[m]
RC839	1MNXM411[m]+1MNXM572[c]=1MNXM411[c]+1MNXM572[m]
RC84	1MNXM2[e]+1MNXM198[e]=2MNXM41[e]
RC840	1MNXM42[c]+1MNXM1[c]=1MNXM42[m]+1MNXM1[m]
RC843	1MNXM42[c]+1MNXM96415[m]=1MNXM38[m]+1MNXM599[c]
RC844	1MNXM42[e]+2MNXM1[e]=1MNXM42[c]+2MNXM1[c]
RC845	1MNXM42[e]+3MNXM1[e]=1MNXM42[c]+3MNXM1[c]
RC846	1MNXM42[e]+1MNXM1[e]=1MNXM42[c]+1MNXM1[c]
RC848	1MNXM42[e]+1MNXM3[c]+1MNXM2[c]=1MNXM7[c]+1MNXM42[c]+1MNXM1[c]+1MNXM9[c]
RC849	1MNXM42[m]+1MNXM89557[c]+1MNXM1[c]=1MNXM42[c]+1MNXM89557[m]+1MNXM1[m]
RC85	1MNXM2[e]+1MNXM362[e]=1MNXM89602[e]+1MNXM41[e]
RC853	1MNXM421[e]+1MNXM1[e]=1MNXM421[c]+1MNXM1[c]
RC854	1MNXM422[c]=1MNXM422[m]
RC856	1MNXM427[e]+2MNXM9[c]=1MNXM427[c]+2MNXM9[e]
RC857	1MNXM43[c]+2MNXM58[e]=1MNXM43[e]+2MNXM58[c]
RC858	1MNXM43[e]+1MNXM15[e]=1MNXM43[c]+1MNXM15[c]
RC86	1MNXM2[e]+1MNXM495[e]=1MNXM1[e]+1MNXM125[e]+1MNXM9[e]
RC861	1MNXM436[c]+1MNXM152[m]=1MNXM436[m]+1MNXM152[c]
RC862	1MNXM436[c]+1MNXM572[m]=1MNXM436[m]+1MNXM572[c]
RC864	1MNXM436[m]+1MNXM152[c]=1MNXM436[c]+1MNXM152[m]
RC865	1MNXM436[m]+1MNXM344[c]=1MNXM436[c]+1MNXM344[m]
RC866	1MNXM436[m]+1MNXM394[c]=1MNXM436[c]+1MNXM394[m]
RC867	1MNXM436[m]+1MNXM452[c]=1MNXM436[c]+1MNXM452[m]
RC868	1MNXM436[m]+1MNXM572[c]=1MNXM436[c]+1MNXM572[m]
RC869	1MNXM440[e]+1MNXM1[e]=1MNXM440[c]+1MNXM1[c]
RC87	1MNXM2[e]+1MNXM8[e]=1MNXM114092[e]+1MNXM1[e]+1MNXM216[e]
RC875	1MNXM458[c]+1MNXM458[e]+1MNXM1[e]=1MNXM1[c]
RC877	1MNXM461[e]+1MNXM1[e]=1MNXM461[c]+1MNXM1[c]
RC878	1MNXM461[e]+1MNXM3[c]+1MNXM2[c]=1MNXM7[c]+1MNXM461[c]+1MNXM1[c]+1MNXM9[c]
RC88	1MNXM2[e]+1MNXM8[e]=1MNXM14[e]+2MNXM1[e]+1MNXM355[e]
RC882	1MNXM487[c]=1MNXM487[e]
RC885	1MNXM492[e]+1MNXM1[e]=1MNXM492[c]+1MNXM1[c]
RC889	1MNXM51[c]=1MNXM51[n]
RC89	1MNXM2[e]+1MNXM80[e]=1MNXM9[e]+1MNXM288[e]
RC890	1MNXM518[c]=1MNXM518[e]
RC893	1MNXM533[e]+1MNXM73[c]=1MNXM370[c]+1MNXM23[c]
RC895	1MNXM55[c]+1MNXM29[e]=1MNXM55[e]+1MNXM29[c]
RC897	1MNXM55[e]+1MNXM1[e]=1MNXM55[c]+1MNXM1[c]
RC898	1MNXM55[e]+1MNXM37[c]=1MNXM55[c]+1MNXM37[e]
RC9	1MNXM113[e]+1MNXM2[e]=1MNXM401[e]+1MNXM9[e]
RC905	1MNXM572[m]+1MNXM452[c]=1MNXM572[c]+1MNXM452[m]
RC91	1MNXM20[e]=1MNXM20[c]
RC915	1MNXM615[e]+1MNXM73[c]=1MNXM90126[c]+1MNXM23[c]
RC92	1MNXM204[e]=1MNXM204[c]
RC922	1MNXM647[e]+1MNXM1[e]=1MNXM647[c]+1MNXM1[c]
RC925	1MNXM653[c]=1MNXM653[e]
RC926	1MNXM659[e]+1MNXM1[e]=1MNXM659[c]+1MNXM1[c]
RC927	1MNXM66[c]=1MNXM66[m]
RC928	1MNXM66[e]+1MNXM9[c]=1MNXM66[c]+1MNXM9[e]
RC929	1MNXM663[c]=1MNXM1[m]
RC930	1MNXM663[e]+1MNXM1[e]=1MNXM663[c]+1MNXM1[c]
RC931	1MNXM664[e]+1MNXM1[e]=1MNXM664[c]+1MNXM1[c]
RC932	1MNXM683[e]+2MNXM1[e]=1MNXM683[c]+2MNXM1[c]
RC935	1MNXM69[c]=1MNXM69[m]
RC937	1MNXM7[c]+4MNXM1[e]+1MNXM9[c]=1MNXM3[c]+3MNXM1[c]+1MNXM2[c]
RC938	1MNXM7[c]+1MNXM3[m]+1MNXM1[c]=1MNXM7[m]+1MNXM3[c]+1MNXM1[m]
RC939	1MNXM7[c]+1MNXM3[m]=1MNXM7[m]+1MNXM3[c]
RC94	1MNXM2053[e]=1MNXM2053[c]
RC940	1MNXM7[c]=1MNXM7[x]
RC941	1MNXM7[m]+3MNXM1[c]+1MNXM9[m]=1MNXM3[m]+2MNXM1[m]+1MNXM2[m]
RC942	1MNXM7[m]+4MNXM1[c]+1MNXM9[m]=1MNXM3[m]+3MNXM1[m]+1MNXM2[m]
RC943	1MNXM7[m]+1MNXM152[c]=1MNXM7[c]+1MNXM152[m]
RC944	1MNXM7[m]+1MNXM286[c]=1MNXM7[c]+1MNXM286[m]
RC945	1MNXM7[m]+1MNXM344[c]=1MNXM7[c]+1MNXM344[m]
RC946	1MNXM7[m]+1MNXM360[c]=1MNXM7[c]+1MNXM360[m]
RC947	1MNXM7[m]+1MNXM374[c]=1MNXM7[c]+1MNXM374[m]
RC948	1MNXM7[m]+1MNXM394[c]=1MNXM7[c]+1MNXM394[m]
RC949	1MNXM7[m]+1MNXM411[c]=1MNXM7[c]+1MNXM411[m]
RC95	1MNXM207[e]=1MNXM207[c]
RC950	1MNXM7[m]+1MNXM452[c]=1MNXM7[c]+1MNXM452[m]
RC951	1MNXM7[m]+1MNXM572[c]=1MNXM7[c]+1MNXM572[m]
RC952	1MNXM7[x]+1MNXM3[c]+1MNXM1[x]=1MNXM7[c]+1MNXM3[x]+1MNXM1[c]
RC953	1MNXM70[c]+1MNXM1[c]=1MNXM70[m]+1MNXM1[m]
RC954	1MNXM70[c]+1MNXM1[m]=1MNXM70[m]+1MNXM1[c]
RC955	1MNXM70[e]+1MNXM1[e]=1MNXM70[c]+1MNXM1[c]
RC956	1MNXM70[e]+1MNXM3[c]+1MNXM2[c]=1MNXM7[c]+1MNXM70[c]+1MNXM1[c]+1MNXM9[c]
RC957	1MNXM70[e]+1MNXM78[c]=1MNXM70[c]+1MNXM78[e]
RC96	1MNXM2112[e]=1MNXM2112[c]
RC961	1MNXM704[e]+1MNXM1[e]=1MNXM704[c]+1MNXM1[c]
RC963	1MNXM711[c]=1MNXM711[e]
RC965	1MNXM73[c]+1MNXM167[e]=1MNXM23[c]+1MNXM1004[c]
RC966	1MNXM73[c]+1MNXM198[e]=1MNXM23[c]+1MNXM448[c]
RC967	1MNXM73[c]+1MNXM2561[e]=1MNXM23[c]+1MNXM3356[c]
RC968	1MNXM73[c]+1MNXM469[e]=1MNXM23[c]+1MNXM393[c]
RC969	1MNXM744[e]+1MNXM1[e]=1MNXM744[c]+1MNXM1[c]
RC97	1MNXM212[e]+1MNXM1[e]+1MNXM2[e]=1MNXM334[e]+1MNXM15[e]
RC971	1MNXM75[m]=1MNXM75[c]
RC974	1MNXM761[e]+1MNXM1[e]=1MNXM761[c]+1MNXM1[c]
RC976	1MNXM762[c]=1MNXM762[e]
RC978	1MNXM77[m]=1MNXM77[c]
RC984	1MNXM796[e]+1MNXM1[e]=1MNXM796[c]+1MNXM1[c]
RC985	1MNXM8[n]=1MNXM8[c]
RC991	1MNXM89557[c]+1MNXM1[c]=1MNXM89557[m]+1MNXM1[m]
RC992	1MNXM89557[c]+1MNXM1[c]=1MNXM89557[n]+1MNXM1[n]
RC993	1MNXM89557[e]+1MNXM1[e]=1MNXM89557[c]+1MNXM1[c]
RC995	1MNXM89582[c]=1MNXM89582[e]
RC997	1MNXM89602[e]+2MNXM1[e]=1MNXM89602[c]+2MNXM1[c]
RC998	1MNXM89602[e]+1MNXM1[e]=1MNXM89602[c]+1MNXM1[c]
