# Supplementary material for: Compartmentalized metabolic network reconstruction of microbial communities to determine the effect of agricultural intervention on soils
Source: PLoS One. 2017 Aug 2;12(8):e0181826. doi: 10.1371/journal.pone.0181826 (PMC5540551; doi:10.1371/journal.pone.0181826)
Supplement: S9 Table — (XLSX) [file pone.0181826.s009.xlsx]

## Sheet: S9 Table
	Abundance %
Phylum	S1	S2
Prokaryotes	98.7	97.7
Eukaryotes	0.83	1.48
Archaea	0.32	0.78
Virus	0.07	0.04
