# Supplementary material for: Compartmentalized metabolic network reconstruction of microbial communities to determine the effect of agricultural intervention on soils
Source: PLoS One. 2017 Aug 2;12(8):e0181826. doi: 10.1371/journal.pone.0181826 (PMC5540551; doi:10.1371/journal.pone.0181826)
Supplement: S10 Table — (XLSX) [file pone.0181826.s010.xlsx]

## Sheet: S10 Table
NITROGEN FIXATION
metagenome	domain	phylum	class	order	family	genus	abundance	avg eValue	avg % ident	avg align len	# hits
S1	Bacteria	Actinobacteria	Actinobacteria (class)	Actinomycetales	Frankiaceae	Frankia	10110	-17.75	66.57	64.84	5803
S1	Bacteria	Cyanobacteria	unclassified (derived from Cyanobacteria)	Nostocales	Nostocaceae	Anabaena	4029	-22.45	67.47	74.05	1224
S1	Bacteria	Cyanobacteria	unclassified (derived from Cyanobacteria)	Nostocales	Nostocaceae	Nostoc	5917	-20.32	66.48	70.47	2003
S1	Bacteria	Cyanobacteria	unclassified (derived from Cyanobacteria)	Nostocales	Rivulariaceae	Calothrix	1	-9	64.29	42	1
S1	Bacteria	Cyanobacteria	unclassified (derived from Cyanobacteria)	Oscillatoriales	unclassified (derived from Oscillatoriales)	Trichodesmium	1225	-15.67	64.36	62.42	569
S1	Bacteria	Firmicutes	Bacilli	Bacillales	Bacillaceae	Bacillus	8698	-15.92	64.59	62.67	7319
S1	Bacteria	Firmicutes	Clostridia	Clostridiales	Clostridiaceae	Clostridium	5490	-15.41	64.91	61.19	4796
S1	Bacteria	Firmicutes	Clostridia	Clostridiales	Peptococcaceae	Desulfotomaculum	1973	-17.95	64.63	67.59	1126
S1	Bacteria	Proteobacteria	Alphaproteobacteria	Rhizobiales	Beijerinckiaceae	Beijerinckia	4060	-26.06	70.7	79.84	1569
S1	Bacteria	Proteobacteria	Alphaproteobacteria	Rhizobiales	Beijerinckiaceae	Methylocapsa	99	-24.85	68.06	80.04	36
S1	Bacteria	Proteobacteria	Alphaproteobacteria	Rhizobiales	Beijerinckiaceae	Methylocella	6895	-28.49	73.05	83.35	2162
S1	Bacteria	Proteobacteria	Alphaproteobacteria	Rhizobiales	Bradyrhizobiaceae	Rhodopseudomonas	29259	-24.14	71.76	74.8	13441
S1	Bacteria	Proteobacteria	Alphaproteobacteria	Rhizobiales	Rhizobiaceae	Rhizobium	19173	-22.67	68.65	73.87	8033
S1	Bacteria	Proteobacteria	Alphaproteobacteria	Rhizobiales	Xanthobacteraceae	Ancylobacter	2	-35.33	77.27	87.33	2
S1	Bacteria	Proteobacteria	Alphaproteobacteria	Rhizobiales	Xanthobacteraceae	Azorhizobium	4995	-23.36	69.07	75.18	2275
S1	Bacteria	Proteobacteria	Alphaproteobacteria	Rhizobiales	Xanthobacteraceae	Starkeya	3777	-21.35	70.15	69.45	1681
S1	Bacteria	Proteobacteria	Alphaproteobacteria	Rhizobiales	Xanthobacteraceae	Xanthobacter	6943	-23.97	70.93	74.56	2424
S1	Bacteria	Proteobacteria	Alphaproteobacteria	Rhodospirillales	Rhodospirillaceae	Azospirillum	5745	-25.66	71.07	78.99	2702
S1	Bacteria	Proteobacteria	Alphaproteobacteria	Rhodospirillales	Rhodospirillaceae	Rhodospirillum	8145	-20.48	68.61	69.99	3284
S1	Bacteria	Proteobacteria	Betaproteobacteria	Hydrogenophilales	Hydrogenophilaceae	Thiobacillus	2687	-23.2	68.89	74.95	1121
S1	Bacteria	Proteobacteria	Deltaproteobacteria	Desulfovibrionales	Desulfovibrionaceae	Desulfovibrio	6635	-17.09	64.78	65.89	3920
S1	Bacteria	Proteobacteria	Gammaproteobacteria	Chromatiales	Chromatiaceae	Thiocapsa	15	-23.42	64.35	82.14	15
S1	Bacteria	Proteobacteria	Gammaproteobacteria	Enterobacteriales	Enterobacteriaceae	Klebsiella	1232	-21.82	67.53	73.19	983
S1	Bacteria	Proteobacteria	Gammaproteobacteria	Pseudomonadales	Pseudomonadaceae	Azotobacter	1652	-21.83	66.38	75.6	1043
S2	Bacteria	Actinobacteria	Actinobacteria (class)	Actinomycetales	Frankiaceae	Frankia	8288	-17.25	69.74	62.37	5619
S2	Bacteria	Cyanobacteria	unclassified (derived from Cyanobacteria)	Nostocales	Nostocaceae	Anabaena	3965	-23.01	65.4	79.64	1392
S2	Bacteria	Cyanobacteria	unclassified (derived from Cyanobacteria)	Nostocales	Nostocaceae	Nostoc	5569	-21.46	66.32	73.57	2235
S2	Bacteria	Cyanobacteria	unclassified (derived from Cyanobacteria)	Nostocales	Rivulariaceae	Calothrix	5	-25.75	73.75	73.12	3
S2	Bacteria	Cyanobacteria	unclassified (derived from Cyanobacteria)	Oscillatoriales	unclassified (derived from Oscillatoriales)	Trichodesmium	917	-15.71	64.13	62.85	588
S2	Bacteria	Firmicutes	Bacilli	Bacillales	Bacillaceae	Bacillus	8750	-16.61	64.79	64.41	8274
S2	Bacteria	Firmicutes	Clostridia	Clostridiales	Clostridiaceae	Clostridium	5537	-15.25	64.14	61.42	5385
S2	Bacteria	Firmicutes	Clostridia	Clostridiales	Peptococcaceae	Desulfotomaculum	1911	-18.8	64.54	69.8	1235
S2	Bacteria	Proteobacteria	Alphaproteobacteria	Rhizobiales	Beijerinckiaceae	Beijerinckia	2680	-24.96	70.35	77.15	1365
S2	Bacteria	Proteobacteria	Alphaproteobacteria	Rhizobiales	Beijerinckiaceae	Methylocapsa	66	-25.26	70.54	78.02	34
S2	Bacteria	Proteobacteria	Alphaproteobacteria	Rhizobiales	Beijerinckiaceae	Methylocella	4400	-25.23	70.55	78.37	1901
S2	Bacteria	Proteobacteria	Alphaproteobacteria	Rhizobiales	Bradyrhizobiaceae	Rhodopseudomonas	24623	-27.92	73.42	80.37	13043
S2	Bacteria	Proteobacteria	Alphaproteobacteria	Rhizobiales	Rhizobiaceae	Rhizobium	15058	-23.13	69.07	74.94	8013
S2	Bacteria	Proteobacteria	Alphaproteobacteria	Rhizobiales	Xanthobacteraceae	Ancylobacter	7	-37.5	69.46	101.5	1
S2	Bacteria	Proteobacteria	Alphaproteobacteria	Rhizobiales	Xanthobacteraceae	Azorhizobium	3958	-25.48	71.28	77.7	2098
S2	Bacteria	Proteobacteria	Alphaproteobacteria	Rhizobiales	Xanthobacteraceae	Starkeya	3129	-19.59	68.11	66.7	1592
S2	Bacteria	Proteobacteria	Alphaproteobacteria	Rhizobiales	Xanthobacteraceae	Xanthobacter	5009	-22.24	69.11	72.37	2234
S2	Bacteria	Proteobacteria	Alphaproteobacteria	Rhodospirillales	Rhodospirillaceae	Azospirillum	3432	-21.27	68.29	71.29	2052
S2	Bacteria	Proteobacteria	Alphaproteobacteria	Rhodospirillales	Rhodospirillaceae	Rhodospirillum	4980	-19.19	66.72	68.86	2739
S2	Bacteria	Proteobacteria	Betaproteobacteria	Hydrogenophilales	Hydrogenophilaceae	Thiobacillus	2545	-29.15	74.92	78.96	1262
S2	Bacteria	Proteobacteria	Deltaproteobacteria	Desulfovibrionales	Desulfovibrionaceae	Desulfovibrio	5047	-17.21	64.35	66.64	3743
S2	Bacteria	Proteobacteria	Gammaproteobacteria	Chromatiales	Chromatiaceae	Thiocapsa	9	-23	68.48	75.43	9
S2	Bacteria	Proteobacteria	Gammaproteobacteria	Enterobacteriales	Enterobacteriaceae	Klebsiella	969	-21.91	69.27	71.94	905
S2	Bacteria	Proteobacteria	Gammaproteobacteria	Pseudomonadales	Pseudomonadaceae	Azotobacter	1400	-20.88	68.34	71.09	990
NITRIFICATION
metagenome	domain	phylum	class	order	family	genus	abundance	avg eValue	avg % ident	avg align len	# hits
S1	Bacteria	Nitrospirae	Nitrospira (class)	Nitrospirales	Nitrospiraceae	Nitrospira	3421	-20.41	67.02	70.8	1027
S1	Bacteria	Proteobacteria	Alphaproteobacteria	Rhizobiales	Bradyrhizobiaceae	Nitrobacter	18114	-28.14	74.8	78.73	5659
S1	Bacteria	Proteobacteria	Betaproteobacteria	Nitrosomonadales	Nitrosomonadaceae	Nitrosomonas	3596	-27.01	69.3	83.28	1855
S1	Bacteria	Proteobacteria	Gammaproteobacteria	Chromatiales	Ectothiorhodospiraceae	Nitrococcus	2501	-20.93	67.43	71.74	1079
S2	Bacteria	Nitrospirae	Nitrospira (class)	Nitrospirales	Nitrospiraceae	Nitrospira	6351	-27.02	72.47	79.22	2115
S2	Bacteria	Proteobacteria	Alphaproteobacteria	Rhizobiales	Bradyrhizobiaceae	Nitrobacter	13002	-25.55	73.61	76.41	5163
S2	Bacteria	Proteobacteria	Betaproteobacteria	Nitrosomonadales	Nitrosomonadaceae	Nitrosomonas	4013	-24.55	70.37	77.35	2268
S2	Bacteria	Proteobacteria	Gammaproteobacteria	Chromatiales	Ectothiorhodospiraceae	Nitrococcus	1926	-21.5	67.59	72.69	928
DENITRIFICATION
metagenome	domain	phylum	class	order	family	genus	abundance	avg eValue	avg % ident	avg align len	# hits
S1	Bacteria	Firmicutes	Clostridia	Clostridiales	Clostridiaceae	Clostridium	5490	-15.41	64.91	61.19	4796
S1	Bacteria	Proteobacteria	Gammaproteobacteria	Pseudomonadales	Pseudomonadaceae	Pseudomonas	19914	-22.9	69.3	73.77	13133
S2	Bacteria	Firmicutes	Clostridia	Clostridiales	Clostridiaceae	Clostridium	5537	-15.25	64.14	61.42	5385
S2	Bacteria	Proteobacteria	Gammaproteobacteria	Pseudomonadales	Pseudomonadaceae	Pseudomonas	15217	-20.98	67.89	71.29	11691
