# Supplementary material for: Compartmentalized metabolic network reconstruction of microbial communities to determine the effect of agricultural intervention on soils
Source: PLoS One. 2017 Aug 2;12(8):e0181826. doi: 10.1371/journal.pone.0181826 (PMC5540551; doi:10.1371/journal.pone.0181826)
Supplement: S12 Table — (XLSX) [file pone.0181826.s012.xlsx]

## Sheet: S12 Table
Photosynthesis
metagenome	domain	phylum	class	order	family	genus	abundance	avg eValue	avg % ident	avg align len	# hits
S1	Bacteria	Cyanobacteria	Gloeobacteria	Gloeobacterales	unclassified (derived from Gloeobacterales)	Gloeobacter	6270	-18.28	65.66	68.01	1266
S1	Bacteria	Cyanobacteria	unclassified (derived from Cyanobacteria)	Chroococcales	unclassified (derived from Chroococcales)	Acaryochloris	1348	-18.72	65.13	68.74	786
S1	Bacteria	Cyanobacteria	unclassified (derived from Cyanobacteria)	Chroococcales	unclassified (derived from Chroococcales)	Crocosphaera	501	-16.53	63.63	64.88	347
S1	Bacteria	Cyanobacteria	unclassified (derived from Cyanobacteria)	Chroococcales	unclassified (derived from Chroococcales)	Cyanobium	269	-21.94	68.09	72.59	131
S1	Bacteria	Cyanobacteria	unclassified (derived from Cyanobacteria)	Chroococcales	unclassified (derived from Chroococcales)	Cyanothece	6528	-19.84	65.46	70.08	2662
S1	Bacteria	Cyanobacteria	unclassified (derived from Cyanobacteria)	Chroococcales	unclassified (derived from Chroococcales)	Microcystis	1213	-14.58	64.07	58.3	691
S1	Bacteria	Cyanobacteria	unclassified (derived from Cyanobacteria)	Chroococcales	unclassified (derived from Chroococcales)	Synechococcus	5676	-17.36	65.72	64.49	3337
S1	Bacteria	Cyanobacteria	unclassified (derived from Cyanobacteria)	Chroococcales	unclassified (derived from Chroococcales)	Synechocystis	1365	-15.79	66.58	60.63	570
S1	Bacteria	Cyanobacteria	unclassified (derived from Cyanobacteria)	Chroococcales	unclassified (derived from Chroococcales)	Thermosynechococcus	945	-20.45	65.32	71.17	426
S1	Bacteria	Cyanobacteria	unclassified (derived from Cyanobacteria)	Chroococcales	unclassified (derived from Chroococcales)	unclassified (derived from Chroococcales)	47	-14.99	65.31	60.47	40
S1	Bacteria	Cyanobacteria	unclassified (derived from Cyanobacteria)	Nostocales	Microchaetaceae	Microchaete	23	-16.81	65.67	64.1	14
S1	Bacteria	Cyanobacteria	unclassified (derived from Cyanobacteria)	Nostocales	Microchaetaceae	Tolypothrix	25	-24.36	69	79.2	10
S2	Bacteria	Cyanobacteria	Gloeobacteria	Gloeobacterales	unclassified (derived from Gloeobacterales)	Gloeobacter	4584	-18.71	65.83	68.66	1277
S2	Bacteria	Cyanobacteria	unclassified (derived from Cyanobacteria)	Chroococcales	unclassified (derived from Chroococcales)	Acaryochloris	1262	-18.17	65.23	67.03	796
S2	Bacteria	Cyanobacteria	unclassified (derived from Cyanobacteria)	Chroococcales	unclassified (derived from Chroococcales)	Chroococcus	1	-16	78	50	1
S2	Bacteria	Cyanobacteria	unclassified (derived from Cyanobacteria)	Chroococcales	unclassified (derived from Chroococcales)	Crocosphaera	470	-17.24	64.25	66.12	374
S2	Bacteria	Cyanobacteria	unclassified (derived from Cyanobacteria)	Chroococcales	unclassified (derived from Chroococcales)	Cyanobium	160	-22.71	66.58	76.31	113
S2	Bacteria	Cyanobacteria	unclassified (derived from Cyanobacteria)	Chroococcales	unclassified (derived from Chroococcales)	Cyanothece	5371	-18.79	65.74	67.66	2806
S2	Bacteria	Cyanobacteria	unclassified (derived from Cyanobacteria)	Chroococcales	unclassified (derived from Chroococcales)	Microcystis	1135	-17.78	65.16	66.16	784
S2	Bacteria	Cyanobacteria	unclassified (derived from Cyanobacteria)	Chroococcales	unclassified (derived from Chroococcales)	Synechococcus	4982	-16.78	65.19	64.35	3486
S2	Bacteria	Cyanobacteria	unclassified (derived from Cyanobacteria)	Chroococcales	unclassified (derived from Chroococcales)	Synechocystis	1270	-16.83	66.86	61.58	611
S2	Bacteria	Cyanobacteria	unclassified (derived from Cyanobacteria)	Chroococcales	unclassified (derived from Chroococcales)	Thermosynechococcus	712	-16.87	65.4	63.92	417
S2	Bacteria	Cyanobacteria	unclassified (derived from Cyanobacteria)	Chroococcales	unclassified (derived from Chroococcales)	Chroococcales	33	-12.7	64.47	55.16	32
S2	Bacteria	Cyanobacteria	unclassified (derived from Cyanobacteria)	Nostocales	Microchaetaceae	Microchaete	20	-17.12	63.32	66.96	13
S2	Bacteria	Cyanobacteria	unclassified (derived from Cyanobacteria)	Nostocales	Microchaetaceae	Tolypothrix	24	-25.07	66.73	82.8	14
REDUCTIVE CITRIC ACID CYCLE
metagenome	domain	phylum	class	order	family	genus	abundance	avg eValue	avg % ident	avg align len	# hits
S1	Bacteria	Chlorobi	Chlorobia	Chlorobiales	Chlorobiaceae	Chlorobaculum	1297	-19.45	64.67	69.75	686
S1	Bacteria	Chlorobi	Chlorobia	Chlorobiales	Chlorobiaceae	Chlorobium	4071	-18.08	66.02	66	2118
S1	Bacteria	Chlorobi	Chlorobia	Chlorobiales	Chlorobiaceae	Chloroherpeton	1134	-19.02	66.21	68.19	594
S1	Bacteria	Chlorobi	Chlorobia	Chlorobiales	Chlorobiaceae	Pelodictyon	1350	-20.1	64.82	72.31	741
S1	Bacteria	Chlorobi	Chlorobia	Chlorobiales	Chlorobiaceae	Prosthecochloris	565	-18.22	65.57	66.2	360
S2	Bacteria	Chlorobi	Chlorobia	Chlorobiales	Chlorobiaceae	Chlorobaculum	1268	-18.22	66.04	66.23	734
S2	Bacteria	Chlorobi	Chlorobia	Chlorobiales	Chlorobiaceae	Chlorobium	3779	-17.94	66.05	65.69	2319
S2	Bacteria	Chlorobi	Chlorobia	Chlorobiales	Chlorobiaceae	Chloroherpeton	1357	-18.8	65.81	67.83	704
S2	Bacteria	Chlorobi	Chlorobia	Chlorobiales	Chlorobiaceae	Pelodictyon	1206	-18.89	65.23	69.43	777
S2	Bacteria	Chlorobi	Chlorobia	Chlorobiales	Chlorobiaceae	Prosthecochloris	500	-19.09	64.86	70.14	370
3-hydroxypropionate bicycle to fix carbon.
metagenome	domain	phylum	class	order	family	genus	abundance	avg eValue	avg % ident	avg align len	# hits
S1	Bacteria	Chloroflexi	Chloroflexi (class)	Chloroflexales	Chloroflexaceae	Chloroflexus	3382	-18.65	65.6	68.24	1522
S1	Bacteria	Chloroflexi	Chloroflexi (class)	Chloroflexales	Chloroflexaceae	Roseiflexus	6347	-20.11	66.26	70.97	2077
S2	Bacteria	Chloroflexi	Chloroflexi (class)	Chloroflexales	Chloroflexaceae	Chloroflexus	3741	-20.31	66.77	70.91	1891
S2	Bacteria	Chloroflexi	Chloroflexi (class)	Chloroflexales	Chloroflexaceae	Roseiflexus	7545	-19.71	66.6	69.67	2881
hydroxypropionate-hydroxybutyrate cycle
metagenome	domain	phylum	class	order	family	genus	abundance	avg eValue	avg % ident	avg align len	# hits
S1	Archaea	Crenarchaeota	Thermoprotei	Acidilobales	Acidilobaceae	Acidilobus	25	-10.89	64.36	51.19	22
S1	Archaea	Crenarchaeota	Thermoprotei	Sulfolobales	Sulfolobaceae	Metallosphaera	107	-14.42	64.2	58.44	66
S2	Archaea	Crenarchaeota	Thermoprotei	Acidilobales	Acidilobaceae	Acidilobus	65	-15.66	63.18	63.49	63
S2	Archaea	Crenarchaeota	Thermoprotei	Sulfolobales	Sulfolobaceae	Metallosphaera	164	-14.18	64.56	57.86	136
