# Supplementary material for: Compartmentalized metabolic network reconstruction of microbial communities to determine the effect of agricultural intervention on soils
Source: PLoS One. 2017 Aug 2;12(8):e0181826. doi: 10.1371/journal.pone.0181826 (PMC5540551; doi:10.1371/journal.pone.0181826)
Supplement: S13 Table — (XLSX) [file pone.0181826.s013.xlsx]

## Sheet: S13 Table
Number of metabolites
	S1	S2
Chloroplast	2619	2690
Cytoplasmic	7418	1135
Extracellular	696	406
Lysosomal	20	0
Mitochondrial	3921	1882
Nuclear	388	435
Peroxisomal	54	9
PlasmaMembrane	1328	370
Vacuole	7	0
