# Supplementary material for: Compartmentalized metabolic network reconstruction of microbial communities to determine the effect of agricultural intervention on soils
Source: PLoS One. 2017 Aug 2;12(8):e0181826. doi: 10.1371/journal.pone.0181826 (PMC5540551; doi:10.1371/journal.pone.0181826)
Supplement: S14 Table — (XLSX) [file pone.0181826.s014.xlsx]

## Sheet: S14 Table
	S1_C			S2_C			S1_NC			S2_NC
METABOLITES	Total	Problems	%Curation	Total	Problems	%Curation	Total	Problems	%Curation	Total	Problems	%Curation
Cytoplasm	1928	1617	16.1307	1851	1545	16.5316	1941	1617	16.6924	1857	1544	16.8551
Mitochondrion	569	479	15.8172	566	469	17.1378
Nucleus	276	252	8.69565	196	179	8.67347
Peroxisome	74	66	10.8108	60	53	11.6667
Extracellular space	295	270	8.47458	295	270	8.47458	296	271	8.44595	296	272	8.10811
Total	3142	2684	14.5767	2968	2516	15.2291	2237	1888	15.6013	2153	1816	15.6526
