# Supplementary material for: Compartmentalized metabolic network reconstruction of microbial communities to determine the effect of agricultural intervention on soils
Source: PLoS One. 2017 Aug 2;12(8):e0181826. doi: 10.1371/journal.pone.0181826 (PMC5540551; doi:10.1371/journal.pone.0181826)
Supplement: S15 Table — (XLSX) [file pone.0181826.s015.xlsx]

## Sheet: S15 Table
	S1_C			S2_C			S1_NC			S2_NC
METABOLITES	Total	Problems	%Curation	Total	Problems	%Curation	Total	Problems	%Curation	Total	Problems	%Curation
Cytoplasm	2222	776	65.0765	2110	611	71.0427	2368	758	67.9899	2134	607	71.5558
Mitochondrion	783	259	66.9221	580	427	26.3793
Nucleus	518	90	82.6255	311	174	44.0514
Peroxisome	119	52	56.3025	79	57	27.8481
Extracellular space	296	32	89.1892	296	25	91.5541	296	31	89.527	296	24	91.8644
Total	3938	1209	69.2991	3376	1294	61.6706	2664	789	70.3829	2430	631	74.0222
