# Supplementary material for: Compartmentalized metabolic network reconstruction of microbial communities to determine the effect of agricultural intervention on soils
Source: PLoS One. 2017 Aug 2;12(8):e0181826. doi: 10.1371/journal.pone.0181826 (PMC5540551; doi:10.1371/journal.pone.0181826)
Supplement: S16 Table — (XLSX) [file pone.0181826.s016.xlsx]

## Sheet: S16 Table
FBA S1
BIOGEOCHEMICAL CYCLES
upper_100_lower_1000
Nitrogen
TOTAL FLUXES	% COVERAGE	FLUXES [c]	FLUXES [m]	FLUXES [n]	FLUXES [x]	TRANSPORT	OPTIMAL SOLUTION
2967	52.916	986	708	592	46	633	1.5
Sulfur
TOTAL FLUXES	% COVERAGE	FLUXES [c]	FLUXES [m]	FLUXES [n]	FLUXES [x]	TRANSPORT	OPTIMAL SOLUTION
2980	53.1479	990	711	599	47	633	2
Ammonium
TOTAL FLUXES	% COVERAGE	FLUXES [c]	FLUXES [m]	FLUXES [n]	FLUXES [x]	TRANSPORT	OPTIMAL SOLUTION
2927	52.2026	960	691	594	47	635	0.5
NO-COMPARTMENTALIZED
TOTAL FLUXES	% COVERAGE	FLUXES [c]	TRANSPORT	OPTIMAL SOLUTION
2067	50.9113	1641	426	1.5
Nitrogen
TOTAL FLUXES	% COVERAGE	FLUXES [c]	TRANSPORT	OPTIMAL SOLUTION
2148	52.9064	1718	430	2
Sulfur
TOTAL FLUXES	% COVERAGE	FLUXES [c]	TRANSPORT	OPTIMAL SOLUTION
2133	52.5369	1701	432	2
Ammonium
TOTAL FLUXES	% COVERAGE	FLUXES [c]	TRANSPORT	OPTIMAL SOLUTION
2063	50.8128	1630	433	0.5
TCA
	TOTAL FLUXES	% COVERAGE	FLUXES [c]	FLUXES [m]	FLUXES [n]	FLUXES [x]	TRANSPORT	OPTIMAL SOLUTION
All reactions	3015	53.7721	1021	718	603	46	625	3
No_transpot	3004	53.5759	1002	719	601	47	635	2
NO-COMPARTMENTALIZED
TOTAL FLUXES	% COVERAGE	FLUXES [c]	TRANSPORT	OPTIMAL SOLUTION
2113	52.0443	1683	430	1.5
Fatty acid elongation
	TOTAL FLUXES	% COVERAGE	FLUXES [c]	FLUXES [m]	FLUXES [n]	FLUXES [x]	TRANSPORT	OPTIMAL SOLUTION
All reactions	2916	52.0064	960	682	589	47	638	0.5
No_transpot	2921	52.0956	957	694	592	47	630	0
NO-COMPARTMENTALIZED
TOTAL FLUXES	% COVERAGE	FLUXES [c]	TRANSPORT	OPTIMAL SOLUTION
REACCIONES_FINALES	2130	52.4631	1695	0.5
FBA S2
BIOGEOCHEMICAL CYCLES
upper_100_lower_1000
Nitrogen
TOTAL FLUXES	% COVERAGE	FLUXES [c]	FLUXES [m]	FLUXES [n]	FLUXES [x]	TRANSPORT	OPTIMAL SOLUTION
2090	45.8635	1282	60	130	6	612	2
Sulfur
TOTAL FLUXES	% COVERAGE	FLUXES [c]	FLUXES [m]	FLUXES [n]	FLUXES [x]	TRANSPORT	OPTIMAL SOLUTION
2119	46.4999	1311	62	133	6	607	2
Ammonium
TOTAL FLUXES	% COVERAGE	FLUXES [c]	FLUXES [m]	FLUXES [n]	FLUXES [x]	TRANSPORT	OPTIMAL SOLUTION
2039	44.7443	1258	45	126	6	604	0.5
NO-COMPARTMENTALIZED
Nitrogen
TOTAL FLUXES	% COVERAGE	FLUXES [c]	TRANSPORT	OPTIMAL SOLUTION
1909	51.6924	1489	420	2
Sulfur
TOTAL FLUXES	% COVERAGE	FLUXES [c]	TRANSPORT	OPTIMAL SOLUTION
1882	50.9613	1461	421	2
Ammonium
TOTAL FLUXES	% COVERAGE	FLUXES [c]	TRANSPORT	OPTIMAL SOLUTION
1875	50.7717	1450	425	0.5
TCA
	TOTAL FLUXES	% COVERAGE	FLUXES [c]	FLUXES [m]	FLUXES [n]	FLUXES [x]	TRANSPORT	OPTIMAL SOLUTION
All reactions	2100	46.0829	1288	53	153	6	615	3
No_transpot	2094	45.9513	1299	53	131	6	605	2
NO-COMPARTMENTALIZED
TOTAL FLUXES	% COVERAGE	FLUXES [c]	TRANSPORT	OPTIMAL SOLUTION
1843	49.9052	1425	418	1.5
Fatty acid elongation
	TOTAL FLUXES	% COVERAGE	FLUXES [c]	FLUXES [m]	FLUXES [n]	FLUXES [x]	TRANSPORT	OPTIMAL SOLUTION
All reactions	2076	45.5563	1287	48	123	5	610	1
No_transpot	2064	45.293	1274	50	125	6	609	0.5
NO-COMPARTMENTALIZED
TOTAL FLUXES	% COVERAGE	FLUXES [c]	TRANSPORT	OPTIMAL SOLUTION
REACCIONES_FINALES	1895	51.3133	1470	0.5
