# Supplementary material for: Compartmentalized metabolic network reconstruction of microbial communities to determine the effect of agricultural intervention on soils
Source: PLoS One. 2017 Aug 2;12(8):e0181826. doi: 10.1371/journal.pone.0181826 (PMC5540551; doi:10.1371/journal.pone.0181826)
Supplement: S17 Table — (XLSX) [file pone.0181826.s017.xlsx]

## Sheet: S17 Table
S1_C
ID	Name	Average Shortest PathLength	Betweenness Centrality	Closeness Centrality	Clustering Coefficient	Eccentricity	EdgeCount	Indegree	Neighborhood Connectivity	Outdegree	Partner Of MultiEdged Node Pairs	Stress
[c]MNXM1	H(+)	1.92481	0.197624	0.519531	0.00354107	6	3487	1533	12.8653	1954	373	13753750
[c]MNXM2	H2O	2.19222	0.141609	0.456158	0.00563642	6	2725	1000	15.4953	1725	283	12612196
[m]MNXM1	H(+)	2.58185	0.0718392	0.387319	0.0104333	7	1111	444	17.7631	667	135	8289717
[m]MNXM2	H2O	2.76519	0.0580856	0.361639	0.0118417	7	1027	347	18.411	680	142	4288733
[n]MNXM2	H2O	2.80037	0.0462711	0.357096	0.0175807	6	634	208	15.4171	426	106	5478465
[c]MNXM9	phosphate	2.29556	0.0404901	0.435624	0.0199112	6	740	423	30.1293	317	70	3951481
[n]MNXM1	H(+)	3.49037	0.038536	0.286503	0.0162266	7	581	179	18.9668	402	83	4144614
[c]MNXM3	ATP	2.61074	0.0300516	0.383033	0.0153045	6	1157	674	24.7375	483	59	4143558
[c]MNXM8	NAD(+)	2.64852	0.0251324	0.37757	0.0143384	6	953	509	24.8209	444	50	2605441
[n]MNXM9	phosphate	3.06444	0.0250805	0.326323	0.0457193	7	254	124	31.3431	130	41	2536090
[x]MNXM1	H(+)	2.84926	0.018179	0.350968	0.0181738	7	100	36	44.2292	64	15	1534153
[c]MNXM4	O2	2.54333	0.0174828	0.393185	0.0131552	6	803	423	22.1025	380	74	1583289
[c]MNXM13	CO(2)	2.59296	0.0173243	0.385659	0.0247983	6	500	344	35.1333	156	54	2003602
[c]MNXM7	ADP	2.44074	0.0140984	0.409712	0.018475	6	724	340	26.5969	384	54	1612790
[c]MNXM15	NH4(+)	2.58667	0.0133426	0.386598	0.0279714	6	400	251	39.8224	149	34	1528629
[c]MNXM5	NADP(+)	2.68148	0.0127114	0.372928	0.0167206	6	742	387	26.1159	355	33	1379970
[m]MNXM9	phosphate	2.95111	0.0126894	0.338855	0.0394316	7	350	156	31.5859	194	50	1356755
[c]MNXM11	diphosphate(3-)	2.60852	0.0116908	0.383359	0.0238842	6	488	236	30.3073	252	55	1346711
[c]MNXM89557	L-glutamate	2.40704	0.00993256	0.415449	0.0610183	6	292	180	62.9596	112	38	1207051
[c]MNXM12	CoA	2.61444	0.00990214	0.38249	0.0404313	6	359	188	48.2358	171	42	985272
[c]MNXM16	S-adenosyl-L-methionine	2.89667	0.00977225	0.345224	0.0136799	7	252	216	36.9302	36	12	645663
[m]MNXM3	ATP	3.21074	0.00923118	0.311455	0.0397407	7	440	265	33.7478	175	41	1294536
[m]MNXM13	CO(2)	3.29481	0.00817266	0.303507	0.0326116	7	228	172	25.7931	56	32	890526
[c]MNXM23	pyruvate	2.44519	0.00806203	0.408967	0.0394303	6	228	97	49.5086	131	26	914065
[c]MNXM21	acetyl-CoA(4-)	2.64704	0.00804753	0.377781	0.0375	6	189	100	53.6914	89	15	620970
[c]MNXM20	2-oxoglutarate	2.5463	0.00801764	0.392727	0.0427027	6	170	77	51.44	93	22	888711
[c]MNXM10	NADH(2-)	2.58741	0.0068193	0.386487	0.0132204	6	706	348	21.8993	358	38	574837
[n]MNXM3	ATP	3.87296	0.00651119	0.2582	0.0398148	8	275	179	21.7531	96	24	931642
[m]MNXM7	ADP	3.08222	0.00583077	0.324441	0.0526618	7	347	114	35.5946	233	39	793565
[n]MNXM13	CO(2)	3.29704	0.00579525	0.303303	0.0819964	7	116	93	34.7059	23	15	714000
[m]MNXM8	NAD(+)	3.47593	0.00577799	0.287693	0.0405405	7	215	118	39.6267	97	10	408582
[e]MNXM1	H(+)	2.58852	0.00524413	0.386321	0.0321839	6	313	34	36.3655	279	14	469949
[n]MNXM4	O2	3.70333	0.00520895	0.270027	0.0513726	7	134	53	23.902	81	26	603865
[c]MNXM6	NADPH	2.61444	0.00494762	0.38249	0.0172249	6	563	273	25.319	290	38	446303
[m]MNXM15	NH4(+)	3.30407	0.00490146	0.302657	0.05134	7	226	153	28.5488	73	30	683508
[n]MNXM15	NH4(+)	3.61741	0.00481369	0.276441	0.0562544	7	136	99	26.0741	37	20	538623
[c]MNXM22	hydrogen peroxide	2.67815	0.00460317	0.373392	0.0298319	6	241	144	44.0824	97	15	526041
[n]MNXM89557	L-glutamate	3.76111	0.00450205	0.265879	0.102102	7	79	43	62	36	13	660676
[c]MNXM42	L-aspartate(1-)	2.47148	0.00446342	0.404616	0.14367	6	85	53	129.868	32	16	706193
[x]MNXM2	H2O	3.82741	0.0043901	0.261273	0.00615385	8	50	15	34.7692	35	10	460518
[c]MNXM14	AMP	2.75074	0.00407418	0.363538	0.043894	6	260	88	42.9492	172	35	525437
[c]MNXM61	L-methionine zwitterion	2.89704	0.00395402	0.34518	0.0888889	6	79	40	102.028	39	17	387124
[m]MNXM4	O2	3.32815	0.00357736	0.300467	0.0389385	7	148	85	26.2344	63	22	303293
[c]MNXM96038	a reduced electron acceptor	2.72444	0.00355317	0.367047	0.0444947	6	134	72	56.7308	62	8	286419
[n]MNXM20	2-oxoglutarate	3.78074	0.00348282	0.264498	0.0779221	7	45	20	81.5909	25	8	451273
[n]MNXM61	L-methionine zwitterion	4.02519	0.00319966	0.248436	0.0707692	8	52	22	30.3462	30	13	278830
[c]MNXM26	acetate	2.67259	0.00317344	0.374169	0.0542986	6	99	59	69.8654	40	14	457903
[m]MNXM89557	L-glutamate	3.31111	0.00312485	0.302013	0.0858396	7	155	104	55.4561	51	23	335673
[c]MNXM35	A	2.76037	0.00311672	0.36227	0.066938	6	177	96	61.3134	81	19	315333
[m]MNXM16	S-adenosyl-L-methionine	3.56741	0.00308674	0.280316	0.0393145	8	98	84	37	14	11	315065
[n]MNXM37	L-glutamine zwitterion	3.63259	0.00306386	0.275285	0.184946	7	66	26	74.0968	40	14	520025
[c]MNXM37	L-glutamine zwitterion	2.63815	0.00302226	0.379054	0.147826	7	143	57	102.761	86	20	527258
[m]MNXM61	L-methionine zwitterion	2.82222	0.00294075	0.354331	0.067029	7	51	17	81.625	34	12	293111
[c]MNXM29	glycine	2.57259	0.0028632	0.388713	0.12367	6	93	52	99.8125	41	14	436174
[x]MNXM89582	hydrogen sulfide	3.84111	0.00280065	0.260341	0.177778	8	16	4	10.5	12	6	298459
[c]MNXM25	succinate(2-)	2.64407	0.00278256	0.378204	0.0742424	6	103	36	89.5778	67	15	320222
[m]MNXM23	pyruvate	3.29704	0.00275807	0.303303	0.0542986	7	104	32	53.25	72	14	305897
[m]MNXM20	2-oxoglutarate	3.11963	0.00268523	0.320551	0.0798319	7	76	29	37.1143	47	11	302473
[m]MNXM12	CoA	3.31889	0.00259894	0.301306	0.0714286	7	101	70	40.119	31	17	270835
[n]MNXM8	NAD(+)	3.39111	0.00241349	0.294889	0.0984848	7	22	15	57.25	7	2	225064
[m]MNXM11	diphosphate(3-)	3.30741	0.00240033	0.302352	0.0598344	7	195	94	26.6429	101	26	362696
[c]MNXM47	UDP-N-acetyl-alpha-D-glucosamine(2-)	2.75481	0.00239717	0.363001	0.048913	6	39	22	105.583	17	3	153638
[c]MNXM57	glutathione	3.07704	0.00236692	0.324988	0.0698925	6	53	37	96.9355	16	11	219634
[n]MNXM35	A	3.70963	0.00236092	0.269569	0.0698925	7	74	19	26.6774	55	11	303484
[x]MNXM8	NAD(+)	3.83667	0.00234877	0.260643	0	8	28	22	8.33333	6	2	143213
[n]MNXM11	diphosphate(3-)	3.74963	0.00231716	0.266693	0.0591346	7	167	96	20.6308	71	32	336183
[x]MNXM24	AH2	4.83741	0.00231544	0.206722	0.0681818	9	34	22	10.8333	12	12	139931
[n]MNXM23	pyruvate	3.58037	0.00227324	0.279301	0.0575758	7	126	31	22.0909	95	25	290201
[m]MNXM5	NADP(+)	3.47926	0.00218972	0.287417	0.0486258	7	126	57	25.3636	69	7	426181
[c]MNXM41	D-glucopyranose	2.75074	0.00215573	0.363538	0.0917339	6	62	46	102.156	16	9	186728
[c]MNXM73	phosphoenolpyruvate	3.13333	0.00214867	0.319149	0.0814103	7	88	41	74.225	47	9	165557
[c]MNXM89602	D-galactopyranose	3.12519	0.00210439	0.319981	0.0726601	7	52	42	111.759	10	5	202386
[x]MNXM16	S-adenosyl-L-methionine	5.82889	0.00203171	0.171559	0.00952381	10	40	33	7.73333	7	9	240618
[x]MNXM3	ATP	3.83963	0.00190045	0.260442	0	8	36	20	29.5	16	5	182828
[c]MNXM3704	a [protein]-L-histidine	3.42852	0.00189894	0.291671	0.0217391	7	44	36	15.1739	8	1	198057
[m]MNXM21	acetyl-CoA(4-)	3.53815	0.00188687	0.282634	0.0643678	8	58	24	37.3667	34	4	192349
[n]MNXM22	hydrogen peroxide	3.78815	0.00183422	0.263981	0.0700758	7	89	70	29	19	10	262445
[c]MNXM30	GDP	2.91333	0.00182338	0.343249	0.121457	6	66	26	93.5897	40	8	205740
[c]MNXM46	oxaloacetate	2.57037	0.00179335	0.389049	0.168347	6	67	25	134.5	42	14	403891
[x]MNXM35	A	3.84074	0.00174338	0.260366	0.0416667	8	14	4	10.8889	10	1	110891
[c]MNXM51	GTP	2.67444	0.00172488	0.373909	0.105042	6	80	34	99.5714	46	13	191363
[c]MNXM925	holo-[acyl-carrier protein]	2.71074	0.00172397	0.368903	0.0796586	6	75	31	75.6053	44	14	145597
[c]MNXM70	L-argininium(1+)	2.60222	0.00172095	0.384287	0.148413	6	59	43	122.75	16	14	339002
[c]MNXM105	beta-D-glucose	2.75074	0.00166625	0.363538	0.0960591	6	59	48	113.31	11	6	130305
[m]MNXM256	thiamine diphosphate	3.52741	0.0016593	0.283494	0.134211	8	46	24	58.75	22	10	136638
[c]MNXM83	isopentenyl diphosphate	2.89185	0.0016374	0.345799	0.180147	7	43	23	108.882	20	8	121476
[c]MNXM63	CTP	2.65926	0.00159164	0.376045	0.108374	6	72	27	103.345	45	11	176216
[c]MNXM17	UDP	3.35259	0.00156101	0.298277	0.0590327	7	78	28	51.6053	50	16	191122
[n]MNXM24	AH2	4.68667	0.00154881	0.213371	0.0641026	8	93	70	26.0741	23	19	207740
[c]MNXM19	S-adenosyl-L-homocysteine	3.07296	0.00151786	0.325419	0.00818113	7	147	18	17.7671	129	7	179532
[c]MNXM82	GDP-alpha-D-mannose	2.90778	0.00151671	0.343905	0.119048	7	25	12	148.533	13	4	86709
[n]MNXM7	ADP	3.54926	0.00148831	0.281749	0.0598591	7	205	56	21.0417	149	30	196968
[c]MNXM56	formaldehyde	2.70185	0.0014742	0.370117	0.117725	6	50	19	114.929	31	9	107092
[x]MNXM21	acetyl-CoA(4-)	4.82222	0.00147287	0.207373	0	9	21	4	5.25	17	1	120703
[n]MNXM57	glutathione	3.79481	0.00147272	0.263517	0.0545455	7	19	9	27.0909	10	7	179561
[x]MNXM12	CoA	5.82037	0.00146953	0.17181	0	10	21	17	12.25	4	1	109065
[n]MNXM42	L-aspartate(1-)	4.53593	0.00146402	0.220462	0.130719	8	35	21	98.5	14	10	237845
[m]MNXM42	L-aspartate(1-)	3.22444	0.00146037	0.310131	0.132246	7	57	39	90.9167	18	10	160694
[x]MNXM7	ADP	2.90185	0.00144835	0.344608	0.0606061	7	23	13	121.167	10	3	169904
[n]MNXM16	S-adenosyl-L-methionine	5.02111	0.00144288	0.199159	0.05	9	57	51	36.1429	6	8	126629
[n]MNXM14	AMP	3.62778	0.00143903	0.275651	0.0643137	7	102	41	20.6275	61	19	204327
[c]MNXM53	L-serine	2.60741	0.00136448	0.383523	0.151613	6	53	28	123.194	25	11	315179
[c]MNXM66	sn-glycerol 3-phosphate(2-)	2.70852	0.00136213	0.369206	0.134921	6	49	23	122.107	26	10	151407
[c]MNXM79	(6S)-5,6,7,8-tetrahydrofolate	2.72778	0.00134461	0.366599	0.11996	6	68	36	105.25	32	15	146485
[x]MNXM114072	ferricytochrome c	3.84407	0.00127555	0.260141	0.0357143	8	23	11	10.375	12	4	170053
[c]MNXM323	trioxidosulfanidosulfate(1-)	3.04704	0.00125581	0.328188	0.125731	7	25	16	144.895	9	4	124452
[c]MNXM256	thiamine diphosphate	3.08593	0.00123682	0.324052	0.152047	7	34	22	149.053	12	11	129973
[c]MNXM77	glycerone phosphate	3.39074	0.00120728	0.294921	0.0846561	6	39	23	77.5	16	6	126836
[c]MNXM93	fumarate(2-)	2.73593	0.0011867	0.365507	0.0988142	6	44	24	108	20	7	117722
[c]MNXM75	acetaldehyde	2.73037	0.00115059	0.366251	0.138462	6	37	18	130.692	19	6	99355
[c]MNXM90541	GDP-L-fucose(2-)	2.91778	0.00113274	0.342727	0.0272727	7	21	15	124.455	6	2	62452
[c]MNXM78	L-lysinium(1+)	2.56037	0.00109836	0.390568	0.190476	6	36	11	164.364	25	8	224670
[c]MNXM32	L-alanine zwitterion	2.90741	0.0010925	0.343949	0.237988	6	68	46	125.892	22	10	122075
[c]MNXM88436	UDP-GlcNAc	3.28185	0.00108456	0.304706	0.0619048	7	21	15	145.933	6	4	63744
[m]MNXM29	glycine	3.7237	0.00103777	0.26855	0.0996377	8	35	19	80.9583	16	9	136767
[c]MNXM39	formate	2.67741	0.00103706	0.373496	0.144153	6	63	26	128.312	37	12	127743
[m]MNXM97	L-phenylalanine	2.88185	0.00102816	0.346999	0.2	7	14	6	162.727	8	3	124679
[c]MNXM184	carboxyacetyl-[acyl-carrier protein]	3.56704	0.00102031	0.280345	0.12619	7	48	24	115.571	24	4	92816
[x]MNXM61	L-methionine zwitterion	4.83296	0.0010184	0.206912	0.0714286	9	21	3	7.875	18	7	125090
[x]MNXM316	5'-deoxyadenosine	4.83296	0.0010184	0.206912	0.0714286	9	21	3	7.875	18	7	125090
[c]MNXM395	N-acetyl-D-galactosamine	3.18667	0.00101617	0.313808	0.0416667	7	13	7	86.7778	6	1	77022
[c]MNXM58	sulfate	3.0563	0.00100504	0.327193	0.0844156	6	39	24	82.5455	15	6	155329
[c]MNXM342	octanoyl-CoA(4-)	2.86074	0.00100445	0.34956	0.185714	7	34	19	164.81	15	7	91426
[x]MNXM23	pyruvate	4.83852	0.0010039	0.206675	0.0454546	9	16	8	104.25	8	2	85981
[c]MNXM195	dihydrogen	2.90407	0.0009884	0.344344	0.134615	6	15	7	174.462	8	2	48241
[c]MNXM832	a primary alcohol	2.72667	0.00097863	0.366748	0.115942	6	39	15	120.667	24	5	81997
[m]MNXM53	L-serine	3.35815	0.00097206	0.297783	0.0865801	7	37	20	92.5	17	6	86954
[m]MNXM368	sn-glycero-3-phosphoethanolamine zwitterion	3.36556	0.00096849	0.297128	0.128571	7	36	29	51	7	7	51077
[c]MNXM211	L-citrulline zwitterion	2.61593	0.00095649	0.382274	0.236842	6	37	24	178.474	13	13	221256
[m]MNXM184	carboxyacetyl-[acyl-carrier protein]	4.28741	0.00095467	0.233241	0.0208333	8	35	14	33.5625	21	2	156035
[n]MNXM30	GDP	3.78778	0.00095353	0.264007	0.0822511	7	39	28	28.6818	11	6	141695
[c]MNXM114063	fatty acid	3.14481	0.00093749	0.317984	0.0538462	7	53	32	65.6154	21	7	125994
[m]MNXM93	fumarate(2-)	3.52481	0.00093174	0.283703	0.0904762	7	23	16	51.2	7	3	103687
[c]MNXM673	Protein N(pi)-phospho-L-histidine	3.68407	0.00091608	0.271439	0.0335968	7	44	8	8.82609	36	1	64912
[m]MNXM70	L-argininium(1+)	4.23296	0.0009103	0.236241	0.0845588	8	30	16	100.882	14	8	113711
[m]MNXM24	AH2	3.74889	0.00091008	0.266746	0.0598291	8	77	47	36.3333	30	15	100559
[c]MNXM557	15-cis-phytoene	3.67741	0.00090864	0.271931	0.0666667	7	12	4	10.7	8	2	68086
[m]MNXM22	hydrogen peroxide	3.6463	0.00090208	0.274251	0.0546218	7	90	60	31.8	30	6	106770
[c]MNXM92	succinyl-CoA(5-)	3.22259	0.00089986	0.310309	0.136364	6	40	17	100.227	23	3	147899
[c]MNXM55	L-cysteine zwitterion	2.86185	0.00089974	0.349424	0.178161	7	59	38	117.533	21	13	76807
[c]MNXM182	D-mannopyranose	3.18704	0.0008924	0.313771	0.0659341	7	24	20	164.143	4	4	90344
[c]MNXM237	10-formyltetrahydrofolate	2.91259	0.00087148	0.343337	0.174242	7	20	13	186.417	7	3	46637
[c]MNXM59	1,2-diacyl-sn-glycerol	3.18222	0.00087098	0.314246	0.101732	7	45	32	107.455	13	10	72092
[c]MNXM97	L-phenylalanine	3.01111	0.00086084	0.332103	0.169935	6	23	11	164.5	12	3	99135
[c]MNXM45	adenosine 3',5'-bisphosphate	3.23815	0.00085817	0.308818	0.0972222	7	13	9	59.4444	4	2	81147
[c]MNXM86	propionyl-CoA(4-)	2.80593	0.00085788	0.356389	0.134058	7	42	23	118.292	19	7	88190
[c]MNXM374	dADP(3-)	3.1863	0.00085716	0.313844	0.199605	7	55	26	73.2609	29	9	105649
[c]MNXM118	putrescine	2.73889	0.00085366	0.365112	0.186147	6	37	26	139.364	11	7	96783
[n]MNXM76	L-tyrosine zwitterion	3.7863	0.00085129	0.26411	0.104396	7	26	17	43	9	8	87358
[n]MNXM51	GTP	3.90704	0.00084712	0.255948	0.132275	8	51	18	34.6786	33	8	153637
[c]MNXM89612	glycerol	2.73815	0.00084434	0.36521	0.176471	6	31	14	162.706	17	8	62233
[n]MNXM101	L-ornithinium(1+)	4.22222	0.00084392	0.236842	0.134615	8	22	12	45.9231	10	5	121469
[c]MNXM24	AH2	3.15704	0.00084237	0.316753	0.0335968	7	57	17	45.087	40	6	91866
[m]MNXM25	succinate(2-)	3.28444	0.00083727	0.304465	0.0714286	7	41	16	43.0952	25	10	116319
[c]MNXM74	D-glyceraldehyde 3-phosphate	2.84407	0.00082826	0.351608	0.142045	7	64	43	103.848	21	13	119050
[m]MNXM35	A	3.31963	0.00081824	0.301238	0.0705706	7	97	40	37.5405	57	17	111069
[m]MNXM46	oxaloacetate	3.53852	0.00081644	0.282604	0.144928	8	39	24	92.2917	15	8	100895
[c]MNXM80	UMP(2-)	2.68963	0.00081549	0.371798	0.15942	6	36	17	123.292	19	5	98823
[c]MNXM436	dGDP(2-)	3.24593	0.00081307	0.308078	0.174603	7	61	38	73.7143	23	10	99454
[c]MNXM76	L-tyrosine zwitterion	2.81148	0.00080955	0.355684	0.195652	6	39	26	162.333	13	7	186576
[m]MNXM37	L-glutamine zwitterion	3.29556	0.00080567	0.303439	0.200535	7	102	27	53.0882	75	17	110673
[e]MNXM9	phosphate	2.89407	0.00079066	0.345534	0.0584795	7	37	31	89.5789	6	3	92064
[m]MNXM423	ITP	3.48111	0.00076477	0.287265	0.169118	8	38	23	58.1765	15	3	64928
[c]MNXM157	methanol	3.11074	0.00075788	0.321467	0.186813	7	26	18	181.571	8	7	78387
[c]MNXM43	Cl(-)	3.18074	0.00075457	0.314392	0.0670996	7	37	25	93.4545	12	4	35513
[x]MNXM89557	L-glutamate	3.38259	0.00075357	0.295631	0.0227273	7	16	8	17.5	8	4	56831
[c]MNXM400	creatine	3.18815	0.00075121	0.313662	0.142857	7	7	4	299.286	3	0	41463
[c]MNXM52	UDP-alpha-D-glucose(2-)	2.90778	0.00075063	0.343905	0.0882353	7	38	23	126.611	15	6	64729
[c]MNXM68	D-fructose 6-phosphate(2-)	2.7363	0.00074725	0.365457	0.169312	6	51	27	110.786	24	12	96450
[c]MNXM1039	all-trans-zeta-carotene	3.64593	0.00074601	0.274279	0.404762	7	10	6	127.714	4	3	45751
[n]MNXM82	GDP-alpha-D-mannose	4.48333	0.00074553	0.223048	0.1	8	19	5	28.8	14	3	58282
[c]MNXM96415	FAD	2.85185	0.0007379	0.350649	0.0640394	7	61	25	78.1724	36	8	72312
[c]MNXM376	hydroquinone	3.64556	0.00073087	0.274307	0.238095	7	13	7	202.429	6	2	43241
[c]MNXM44	acyl-CoA	2.86	0.0007059	0.34965	0.172794	7	31	15	116.059	16	5	60823
[m]MNXM79	(6S)-5,6,7,8-tetrahydrofolate	3.53222	0.00070452	0.283108	0.14	7	52	32	52	20	12	107349
[c]MNXM304	biotin	3.18667	0.00070165	0.313808	0.0816994	7	44	18	114.833	26	9	90303
[x]MNXM19	S-adenosyl-L-homocysteine	6.82778	0.00069796	0.146461	0	11	8	4	7	4	2	69323
[n]MNXM256	thiamine diphosphate	4.22556	0.00069631	0.236655	0.0892857	8	15	6	17.25	9	3	84756
[n]MNXM63	CTP	3.61741	0.00069389	0.276441	0.21345	7	40	16	47.5789	24	8	127371
[c]MNXM769	1,4-benzoquinone	3.25926	0.00069316	0.306818	0.104396	7	27	8	59.8571	19	3	71804
[c]MNXM949	neurosporene	3.10185	0.00068987	0.322388	0.311111	7	12	2	115.9	10	2	44204
[m]MNXM6	NADPH	3.55259	0.00068606	0.281485	0.0487805	7	93	51	49.2619	42	7	100822
[n]MNXM68	D-fructose 6-phosphate(2-)	4.54148	0.00068502	0.220192	0.169118	8	28	16	48.4706	12	8	107861
[n]MNXM5	NADP(+)	4.14296	0.00068007	0.241373	0.0604396	8	31	23	28	8	3	90403
[c]MNXM1380	keto-D-fructose	2.87704	0.00066979	0.34758	0.171053	7	37	32	148.5	5	6	68412
[m]MNXM89689	ornithinium(1+)	3.36296	0.00066957	0.297357	0.195833	7	22	9	71.4375	13	4	94707
[c]MNXM829	5-oxo-4,5-dihydro-2-furylacetate	2.92296	0.00066238	0.342119	0.138889	7	13	11	125.222	2	1	32047
[c]MNXM154	acetoacetate	3.26556	0.00065919	0.306227	0.136029	7	21	14	126.176	7	2	169488
[n]MNXM25	succinate(2-)	3.78259	0.0006563	0.264369	0.0659341	7	32	14	24.5714	18	6	77677
[c]MNXM139	geranylgeranyl diphosphate	3.59259	0.0006457	0.278351	0.143382	7	32	25	93.2353	7	3	85020
[m]MNXM131	citrate	3.55	0.00064373	0.28169	0.134615	7	18	10	52.6923	8	4	54815
[c]MNXM239	androstenedione	3.14185	0.00064156	0.318284	0.147059	7	23	11	97.0588	12	5	95986
[n]MNXM36	alkane	3.78296	0.0006397	0.264343	0.145455	7	16	3	36	13	4	130240
[c]MNXM478	(-)-3-dehydroquinate	3.64296	0.00063515	0.274502	0.119048	7	9	6	148.857	3	1	61624
[m]MNXM78	L-lysinium(1+)	3.73741	0.00063511	0.267565	0.166667	8	19	9	154.769	10	5	76737
[c]MNXM69	glyoxylate	2.82741	0.0006301	0.353681	0.20471	7	36	19	135.917	17	6	77519
[c]MNXM89582	hydrogen sulfide	2.72185	0.00062918	0.367397	0.164502	6	36	14	120.818	22	10	63725
[n]MNXM49	3'-phosphoadenosine-5'-phosphosulfate	3.65556	0.000626	0.273556	0.236364	7	19	5	62.6364	14	6	39994
[n]MNXM80	UMP(2-)	3.65296	0.00062536	0.27375	0.12987	7	38	19	30.7727	19	5	87552
[c]MNXM6387	a plastoquinol	2.91519	0.00061572	0.343031	0.1	6	9	2	222.2	7	2	45453
[c]MNXM142	L-threonine zwitterion	2.97259	0.00061383	0.336407	0.24183	7	25	21	194.889	4	4	193511
[c]MNXM99	alpha-D-glucose	2.76444	0.00060699	0.361736	0.186813	6	24	19	173.357	5	3	47407
[n]MNXM332	triphosphate(4-)	3.62259	0.00060498	0.276045	0.325758	7	17	8	67.0833	9	3	109273
[m]MNXM90307	Ubiquinol	4.21074	0.00059915	0.237488	0.0972222	8	19	11	46.6667	8	5	65871
[x]MNXM537	ferrocytochrome c	4.81741	0.00059634	0.207581	0.0357143	9	25	10	7.125	15	7	138042
[c]MNXM316	5'-deoxyadenosine	3.10815	0.00059596	0.321735	0.1	7	38	17	134.2	21	8	56801
[c]MNXM168	adenine	2.99407	0.00059396	0.333993	0.202381	6	42	21	165.429	21	10	99937
[c]MNXM155	thioredoxin	2.74259	0.00059214	0.364619	0.157143	6	52	21	113.905	31	5	60171
[c]MNXM1255	(S)-propane-1,2-diol	2.91852	0.00058991	0.34264	0.285714	7	9	6	303.857	3	2	28999
[c]MNXM313	N-acetyl-D-glucosamine 6-phosphate	3.38519	0.0005898	0.295405	0.145455	7	13	6	108.364	7	2	59318
[m]MNXM52	UDP-alpha-D-glucose(2-)	3.57593	0.00058675	0.279648	0.128788	8	23	15	40.4167	8	3	42666
[c]MNXM332	triphosphate(4-)	2.69296	0.00058426	0.371338	0.30303	6	22	12	240.833	10	5	94669
[c]MNXM153	3-(4-hydroxyphenyl)pyruvate	3.16222	0.00058115	0.316233	0.172794	7	20	12	145.118	8	3	117228
[c]MNXM147	L-asparagine zwitterion	3.05259	0.00058028	0.32759	0.357143	7	24	18	228.286	6	6	177337
[c]MNXM143	N-acetyl-D-glucosamine	4.28926	0.00058003	0.23314	0.125	8	12	10	237.111	2	2	68871
[c]MNXM38	FADH2	2.90481	0.00057997	0.344256	0.0769231	7	63	43	87.5	20	4	53387
[x]MNXM191	ubiquinol-8	3.8463	0.00057861	0.25999	0.166667	8	10	5	16	5	3	83445
[c]MNXM171	a phosphatidylglycerol	2.9163	0.00055955	0.342901	0.178571	7	9	6	236.5	3	1	26965
[c]MNXM5691	corrinoid	3.55852	0.00055536	0.281016	0.0952381	7	11	4	129.143	7	1	92675
[c]MNXM89689	ornithinium(1+)	2.72	0.00055309	0.367647	0.301282	6	20	7	197.385	13	5	61722
[c]MNXM891	(2R,3S)-3-isopropylmalate(2-)	2.76593	0.00055128	0.361543	0.303571	6	9	4	287.375	5	1	37276
[n]MNXM12	CoA	4.04111	0.00055085	0.247457	0.0934066	8	17	7	42.5714	10	1	67219
[n]MNXM52	UDP-alpha-D-glucose(2-)	4.48	0.00055071	0.223214	0.106061	8	24	12	27.25	12	4	67944
[c]MNXM639	a peptide	1	0.0005481	1	0.0535714	1	11	5	113.375	6	2	36343
[c]MNXM9861	2-methylcitrate(3-)	3.19037	0.00054489	0.313443	0.1	7	7	4	159.6	3	2	33252
[c]MNXM49	3'-phosphoadenosine-5'-phosphosulfate	2.73148	0.00054442	0.366102	0.186813	6	22	2	181.357	20	4	50546
[m]MNXM891	(2R,3S)-3-isopropylmalate(2-)	3.76407	0.00054024	0.26567	0.333333	8	4	2	105.667	2	1	31247
[c]MNXM107	nitrite	2.71111	0.00053186	0.368852	0.195385	6	50	19	131.231	31	7	52815
[x]MNXM92203	cobalt-precorrin-2	7.82519	0.00052968	0.127793	0.1	12	5	3	12.2	2	0	55768
[c]MNXM164	4-hydroxybenzoate	3.41037	0.00052727	0.293223	0.1	7	22	14	120.133	8	4	53644
[m]MNXM55	L-cysteine zwitterion	3.32704	0.00052476	0.300568	0.185771	7	55	32	61	23	15	87135
[n]MNXM89588	alpha-D-glucose 1-phosphate(2-)	4.05	0.00052132	0.246914	0.1	8	17	13	40.2727	4	4	48409
[c]MNXM127	myo-inositol	3.18667	0.0005207	0.313808	0.115385	7	23	13	177.462	10	5	39654
[c]MNXM1168	2-C-methyl-D-erythritol 2,4-cyclic diphosphate(2-)	3.18519	0.00051637	0.313953	0.160714	7	13	9	239.875	4	3	39932
[c]MNXM90	choline	2.74963	0.00051092	0.363685	0.183333	6	28	16	182.625	12	7	69526
[n]MNXM55	L-cysteine zwitterion	3.62	0.00050753	0.276243	0.192105	7	49	32	48	17	12	84264
[c]MNXM310	methylglyoxal	3.10926	0.00050128	0.32162	0.0984848	7	18	4	108.75	14	4	58125
[n]MNXM192	4-aminobutanoate	3.79815	0.00049483	0.263286	0.265152	7	18	16	65.0833	2	5	51135
[c]MNXM207	nitrate	2.75037	0.00049427	0.363587	0.294118	6	41	28	195.353	13	6	47220
[n]MNXM338	cytidine	3.7937	0.00049336	0.263595	0.133987	7	36	26	39.7222	10	4	91716
[c]MNXM113	GMP(3-)	3.11481	0.00048712	0.321046	0.180952	7	31	19	152.143	12	7	44967
[n]MNXM73	phosphoenolpyruvate	4.03704	0.00048379	0.247706	0.204762	8	32	24	54.0667	8	6	72771
[c]MNXM138	carbamoyl phosphate(2-)	2.6763	0.00048268	0.373651	0.348485	6	27	16	235.75	11	8	94045
[n]MNXM186	D-xylulose 5-phosphate(2-)	3.79296	0.00048017	0.263646	0.1	7	24	13	34.4	11	6	138525
[m]MNXM186	D-xylulose 5-phosphate(2-)	3.75852	0.00047975	0.266062	0.122222	8	26	13	43.5	13	6	43007
[c]MNXM2796	9,9'-di-cis-zeta-carotene	5.67259	0.00047401	0.176286	0.166667	9	5	4	5	1	1	26795
[c]MNXM383	(indol-3-yl)acetate	3.17111	0.00047351	0.315347	0.281818	7	16	12	247.545	4	3	52978
[c]MNXM121	UTP	3.0363	0.00047214	0.329349	0.231579	6	39	25	157.8	14	7	84984
[c]MNXM252	(S)-dihydroorotate	2.91074	0.00046627	0.343555	0.119048	6	10	5	204.714	5	2	47507
[c]MNXM1716	9,9',15-tri-cis-zeta-carotene	4.67444	0.000466	0.213929	0.166667	8	5	1	5.5	4	1	34651
[c]MNXM187	phosphoethanolamine	3.12074	0.00046567	0.320437	0.19697	6	14	5	204.333	9	2	21507
[c]MNXM215	alpha-D-glucose 6-phosphate(2-)	2.73593	0.00046501	0.365507	0.272059	6	23	11	169.412	12	4	62307
[c]MNXM214	crotonoyl-CoA(4-)	2.85519	0.0004595	0.35024	0.106061	7	18	7	136.833	11	5	43423
[c]MNXM188	anthranilate	3.29074	0.00045721	0.303883	0.215686	7	34	17	170.833	17	9	77157
[c]MNXM119	FMN	3.00704	0.00045628	0.332553	0.128623	7	46	7	108.167	39	5	55144
[m]MNXM39	formate	3.32481	0.00045413	0.300769	0.204545	7	26	14	83.6667	12	6	47781
[m]MNXM38	FADH2	3.43593	0.00045161	0.291042	0.102564	7	25	17	47.6154	8	4	40008
[c]MNXM254	hydrogen cyanide	3.48444	0.00044515	0.28699	0.107143	7	8	4	157.125	4	0	32233
[m]MNXM89602	D-galactopyranose	3.76407	0.00043917	0.26567	0.15	8	11	9	65.4	2	1	31996
[c]MNXM370	2-ammonio-2-deoxy-D-glucopyranose 6-phosphate(1-)	3.60852	0.00043907	0.277122	0.147436	7	16	14	104.923	2	3	64123
[c]MNXM435	D-glyceraldehyde	2.85037	0.00043768	0.350832	0.157143	7	21	7	140.933	14	6	30035
[n]MNXM39	formate	4.02593	0.00043451	0.24839	0.190476	8	24	19	53.5333	5	5	51642
[c]MNXM60	bicarbonate	2.71593	0.00043164	0.368199	0.238971	6	44	29	169.353	15	5	50823
[c]MNXM337	chorismate(2-)	3.2937	0.00042787	0.30361	0.0888889	7	19	10	136.8	9	5	36338
[c]MNXM404	4-methyl-2-oxopentanoate	3.1	0.00042625	0.322581	0.277778	7	11	5	285.667	6	2	128847
[c]MNXM132	prenyl diphosphate(3-)	2.8963	0.00042603	0.345269	0.281818	7	17	12	165.636	5	3	46014
[c]MNXM361	L-aspartate 4-semialdehyde	2.75074	0.00042432	0.363538	0.212121	6	14	6	218.167	8	2	34956
[c]MNXM169	reduced ferredoxin	2.68963	0.0004237	0.371798	0.241107	6	51	14	155.826	37	6	54722
[m]MNXM101	L-ornithinium(1+)	4.23296	0.00042247	0.236241	0.176471	8	33	17	66.9412	16	7	70026
[m]MNXM66	sn-glycerol 3-phosphate(2-)	3.33593	0.0004217	0.299767	0.166667	7	27	9	67.3684	18	4	36642
[c]MNXM87	UDP-alpha-D-glucuronate(3-)	3.44667	0.00042057	0.290135	0.154545	7	12	5	137.364	7	1	50918
[c]MNXM668	5,6,7,8-tetrahydromethanopterin	4.16	0.0004196	0.240385	0.133333	8	6	2	127.167	4	0	54358
[c]MNXM101	L-ornithinium(1+)	2.72519	0.00041843	0.366948	0.279412	6	36	15	159.882	21	8	35819
[m]MNXM10	NADH(2-)	3.33667	0.00041555	0.2997	0.0339213	7	149	73	19.9701	76	3	54180
[c]MNXM217	benzoate	3.14963	0.0004141	0.317498	0.0588235	7	33	22	87.1111	11	5	62527
[n]MNXM88436	UDP-GlcNAc	3.99222	0.00041082	0.250487	0.196429	8	10	5	70.625	5	2	27919
[c]MNXM91432	3alpha,7alpha-Dihydroxy-5beta-cholestanoyl-CoA	3.18815	0.0004104	0.313662	0.1	7	8	5	134	3	2	36218
[c]MNXM1955	undecaprenyldiphosphonato-N-acetylmuramoyl-L-alanyl-D-gamma-glutamyl-L-lysyl-D-alanyl-D-alanine	2.9163	0.00040627	0.342901	0.0333333	7	11	6	191.5	5	3	32184
[c]MNXM212	adenosine	2.73222	0.00040598	0.366002	0.214286	6	24	12	178.733	12	6	51581
[n]MNXM38	FADH2	3.78926	0.00040423	0.263904	0.10989	7	29	15	40.2143	14	4	81808
[c]MNXM326	ditrans,octacis-undecaprenyl diphosphate	2.9	0.00040412	0.344828	0.0892857	7	8	2	175.5	6	0	35527
[m]MNXM237	10-formyltetrahydrofolate	3.57741	0.00040369	0.279532	0.152778	8	18	14	61.4444	4	4	30887
[m]MNXM118	putrescine	3.36556	0.00040278	0.297128	0.238971	7	24	18	72.1765	6	3	37329
[x]MNXM10	NADH(2-)	3.54296	0.00039998	0.28225	0	7	21	5	28.5	16	2	34026
[c]MNXM16642	CH3OO-	3.1863	0.00039926	0.313844	0.0476191	7	15	6	113.857	9	3	53236
[c]MNXM90227	an oxidized electron acceptor	3.62778	0.00039875	0.275651	0	7	20	12	13.1	8	1	35545
[c]MNXM222	glycolate	2.75222	0.00039736	0.363343	0.214286	6	28	14	194.067	14	7	42152
[c]MNXM97018	D-glucuronate	3.53741	0.00039201	0.282693	0.0833333	7	16	14	125.308	2	2	29263
[c]MNXM145	D-ribulose 5-phosphate(2-)	3.49519	0.00039138	0.286108	0.245098	7	20	14	172.722	6	1	81432
[c]MNXM344	dGTP	2.77926	0.00039129	0.359808	0.181538	7	55	18	106.692	37	8	69817
[c]MNXM299	carbon monoxide(1+)	2.85519	0.00039061	0.35024	0.136364	6	14	6	155.636	8	2	35924
[c]MNXM114072	ferricytochrome c	2.89556	0.00038768	0.345357	0.204762	7	44	39	117.4	5	4	38183
[c]MNXM474	(-)-quinate	4.55222	0.00038656	0.219673	0.0666667	8	8	4	229.667	4	1	26172
[c]MNXM518	indole-3-acetaldehyde	2.91926	0.0003861	0.342553	0.321429	7	10	6	295.75	4	2	19978
[c]MNXM338	cytidine	3.07704	0.00038582	0.324988	0.230769	6	23	19	194.308	4	4	67619
[m]MNXM789	2-deoxy-alpha-D-ribose 1-phosphate(2-)	3.94667	0.00038533	0.253378	0	8	11	2	23.5714	9	1	34968
[c]MNXM114070	L-homocysteine zwitterion	3.1537	0.00038518	0.317087	0.2	7	17	13	201.6	4	4	45216
[m]MNXM89582	hydrogen sulfide	3.55963	0.00038472	0.280928	0.139474	8	40	18	44.8	22	12	67978
[m]MNXM121	UTP	3.73926	0.00038456	0.267433	0.212251	8	65	49	54.2593	16	9	91991
[c]MNXM1597	urate	3.1063	0.00038385	0.321927	0.333333	7	10	4	193.429	6	3	42695
[c]MNXM208	FMNH2	2.91889	0.00038373	0.342596	0.136842	7	49	46	126.95	3	4	28028
[c]MNXM55844	halide	3.18667	0.00038034	0.313808	0.0666667	7	8	2	130.167	6	1	35864
[m]MNXM32	L-alanine zwitterion	4.2263	0.00038021	0.236614	0.119883	8	32	21	46.5789	11	5	68537
[c]MNXM676	2,4,6/3,5-pentahydroxycyclohexanone	3.56556	0.00038006	0.280461	0.166667	7	12	9	233.1	3	2	21808
[m]MNXM26	acetate	4.30407	0.0003786	0.232338	0.0714286	8	30	18	107.8	12	9	52954
[c]MNXM199	L-valine zwitterion	3.58037	0.00037737	0.279301	0.291209	8	21	18	221.786	3	6	144451
[n]MNXM207	nitrate	3.79778	0.00037736	0.263312	0.166667	7	17	15	44.5	2	3	38490
[c]MNXM659	L-fucose	3.18556	0.00037682	0.313917	0.154545	7	14	10	231	4	3	31436
[c]MNXM363	lauroyl-CoA(4-)	2.87481	0.00037502	0.347848	0.185714	7	25	11	150.067	14	3	32273
[c]MNXM62437	Monodehydroascorbate	3.53	0.00037498	0.283286	0.159091	7	15	10	179.167	5	2	34072
[n]MNXM2237	HX	3.79926	0.00037349	0.263209	0.1	7	8	6	46.4	2	3	56748
[n]MNXM29	glycine	4.7137	0.00036975	0.212147	0.148352	8	23	17	32.5714	6	5	113911
[n]MNXM90307	Ubiquinol	4.70963	0.0003673	0.212331	0.0972222	8	22	14	35.5556	8	7	86988
[e]MNXM43	Cl(-)	3.57556	0.00036711	0.279677	0.05	7	9	2	37.4	7	1	14628
[c]MNXM445	lycopene	3.64444	0.00036576	0.27439	0.205128	7	15	8	90.2308	7	2	29695
[n]MNXM1688	UDP-N-acetyl-3-O-(1-carboxylatovinyl)-alpha-D-glucosamine	4.62	0.00036519	0.21645	0	8	6	4	9.4	2	1	57888
[c]MNXM399	coenzyme M	1	0.00036517	1	0	1	6	4	4.4	2	1	61328
[c]MNXM90033	Maltodextrin	4.76074	0.00036497	0.210051	0	8	4	2	247.333	2	1	29265
[c]MNXM1648	ADP-D-glycero-beta-D-manno-heptose	3.90926	0.00036478	0.255803	0.25	8	4	3	350	1	0	16636
[c]MNXM2053	(S)-3-aminoisobutyric acid zwitterion	3.38111	0.00036405	0.295761	0.1	7	10	5	30.6	5	5	20019
[n]MNXM21	acetyl-CoA(4-)	4.56	0.0003632	0.219298	0.190476	8	11	6	57.7143	5	2	45665
[n]MNXM714	methane	4.58889	0.00036117	0.217918	0.0363636	8	20	8	14.9091	12	2	34050
[c]MNXM2671	Electron-transferring flavoprotein	3.58407	0.0003592	0.279012	0	7	13	8	32.4286	5	2	52431
[c]MNXM131	citrate	2.90815	0.0003587	0.343861	0.246324	6	33	15	119	18	10	46806
[c]MNXM422	4-ammoniobutanal	2.73407	0.00035866	0.365755	0.355556	6	15	2	248	13	3	24968
[n]MNXM93	fumarate(2-)	4.57667	0.00035828	0.2185	0.0818182	8	20	12	31.6364	8	2	48446
[c]MNXM3270	ethylene glycol	3.19111	0.00035696	0.31337	0	7	4	2	247	2	1	27362
[c]MNXM1048	gamma-carotene	3.51963	0.00035678	0.284121	0.0535714	7	10	4	43.125	6	2	33917
[c]MNXM857	ADP-L-glycero-beta-D-manno-heptose	2.91	0.00035676	0.343643	0.25	7	4	1	338.75	3	0	16241
[m]MNXM213	hypoxanthine	3.58593	0.00035671	0.278868	0.280303	7	21	9	80.4167	12	6	32516
[m]MNXM51	GTP	3.29778	0.00035624	0.303235	0.152688	7	60	21	48.4194	39	10	60323
[c]MNXM97269	RSH	3.19037	0.00035588	0.313443	0.1	7	8	5	154.8	3	2	41868
[x]MNXM557	15-cis-phytoene	5.83556	0.00035573	0.171363	0	10	8	4	6	4	3	33016
[c]MNXM320	phenol	3.16778	0.00035524	0.315679	0.0666667	7	11	6	163	5	4	39645
[c]MNXM577	4-hydroxybenzaldehyde	2.76222	0.00035287	0.362027	0.238095	6	11	5	313	6	3	34298
[m]MNXM1037	5-guanidino-2-oxopentanoate	4.29333	0.00034936	0.232919	0.1	8	6	4	27.3333	2	0	17225
[c]MNXM1700	1-acylglycerone 3-phosphate	3.78415	0.00034914	0.26426	0	7	4	2	12.25	2	0	19096
[c]MNXM257	dTMP	3.31074	0.00034839	0.302047	0.234848	7	18	12	165.5	6	3	38337
[c]MNXM349	glycolaldehyde	2.87782	0.00034822	0.347485	0.152778	7	11	2	183.667	9	2	17465
[n]MNXM50	UDP-D-glucose(2-)	4.4837	0.00034516	0.22303	0.214286	8	14	8	52.5714	6	4	31077
[m]MNXM63	CTP	3.30481	0.00034449	0.302589	0.20751	7	55	21	58.2609	34	10	76840
[c]MNXM140	L-leucine zwitterion	2.89481	0.00034413	0.345445	0.346154	7	19	12	225.071	7	3	25073
[c]MNXM36	alkane	3.04963	0.00034249	0.327909	0.102941	7	31	18	75.8235	13	3	36824
[c]MNXM389	3-methylbut-2-enoyl-CoA	4.57333	0.00033941	0.218659	0.180556	8	11	9	195.889	2	2	33966
[m]MNXM714	methane	4.22148	0.00033831	0.236884	0.0428571	8	38	17	35.3333	21	2	82144
[c]MNXM341	D-gluconate	2.91556	0.0003373	0.342988	0.25	7	17	12	214	5	4	23336
[n]MNXM168	adenine	3.66259	0.00033615	0.273031	0.309524	7	14	8	86.8571	6	6	52641
[m]MNXM114072	ferricytochrome c	3.57741	0.00033539	0.279532	0.1	8	18	11	74.6667	7	4	57708
[c]MNXM126	3-phospho-D-glycerate	3.08	0.00033516	0.324675	0.291667	6	28	19	212.875	9	5	33434
[m]MNXM436	dGDP(2-)	3.48222	0.00033504	0.287173	0.244565	8	53	18	44	35	9	44748
[n]MNXM117	urea	3.76519	0.00033475	0.265591	0.402778	7	13	9	77.4444	4	4	44764
[c]MNXM161	pyridoxal 5'-phosphate	2.71481	0.00033463	0.368349	0.209559	6	35	13	169.706	22	9	34837
[m]MNXM114063	fatty acid	3.75667	0.00033378	0.266193	0.0653595	8	39	14	23.7778	25	2	28026
[n]MNXM252	(S)-dihydroorotate	4.47852	0.00033077	0.223288	0.0555556	8	15	9	33.1111	6	2	42487
[m]MNXM168	adenine	3.90556	0.00032825	0.256046	0.236364	8	19	13	64.1818	6	5	41048
[m]MNXM174	9H-xanthine	3.53593	0.00032741	0.282811	0.333333	8	20	13	87.6667	7	6	33461
[c]MNXM281	dihydrofolate(2-)	3.20259	0.00032325	0.312247	0.188889	7	13	5	94.9	8	2	33980
[m]MNXM90	choline	3.35667	0.0003232	0.297915	0.143382	7	28	11	58.3529	17	5	45353
[c]MNXM272	stearoyl-CoA	2.74111	0.000321	0.364816	0.154545	6	14	3	195.091	11	3	50653
[m]MNXM344	dGTP	3.51444	0.00031945	0.28454	0.244737	8	36	27	47.1	9	5	33305
[c]MNXM5723	a dodecanoyl-[acp]	2.88889	0.00031884	0.346154	0.245833	7	26	8	175.625	18	5	32754
[c]MNXM288	uridine	2.72037	0.00031551	0.367597	0.2	6	28	14	161.333	14	5	57697
[m]MNXM252	(S)-dihydroorotate	3.57296	0.00031345	0.27988	0.0727273	8	21	13	49.5455	8	3	35797
[c]MNXM662	thiamine(1+) monophosphate(2-)	2.75889	0.00031283	0.362465	0.111111	6	16	7	214.1	9	4	31912
[c]MNXM134	L-histidine zwitterion	3.14185	0.0003103	0.318284	0.3125	7	28	23	218.588	5	7	50617
[c]MNXM105630	sulfite	2.96222	0.00030615	0.337584	0.0944444	6	72	38	90.9722	34	15	29194
[c]MNXM59041	keto-L-sorbose	3.63259	0.00030441	0.275285	0.0138889	7	9	5	43.5556	4	0	34649
[c]MNXM90639	Menaquinol	3.17593	0.0003037	0.314869	0.232143	7	12	8	275.875	4	2	23800
[n]MNXM89582	hydrogen sulfide	4.47481	0.00030353	0.223473	0.169935	8	36	16	34.6667	20	12	34148
[n]MNXM374	dADP(3-)	3.98519	0.00030331	0.250929	0.205263	8	34	11	46.2	23	2	42853
[n]MNXM126	3-phospho-D-glycerate	3.79407	0.00030296	0.263569	0.107143	7	12	6	47.25	6	3	26832
[c]MNXM423	ITP	2.84815	0.00030102	0.351105	0.185714	7	34	23	150.533	11	4	65950
[c]MNXM114	L-proline	2.9163	0.00030042	0.342901	0.169591	7	32	28	167.895	4	7	33140
[n]MNXM47	UDP-N-acetyl-alpha-D-glucosamine(2-)	3.75222	0.00029962	0.266509	0.119048	7	7	2	68.4286	5	0	33320
[c]MNXM642	trans-dodec-2-enoyl-CoA(4-)	3.87296	0.00029872	0.2582	0.263889	8	13	10	207	3	1	21564
[m]MNXM17	UDP	4.03889	0.00029812	0.247593	0.109848	8	62	22	33.0909	40	6	34666
[m]MNXM126	3-phospho-D-glycerate	3.75889	0.00029728	0.266036	0.181818	8	15	9	88.2727	6	3	35619
[m]MNXM59	1,2-diacyl-sn-glycerol	3.76259	0.00029593	0.265774	0.120833	8	31	27	57.0625	4	7	15561
[n]MNXM53	L-serine	3.79778	0.00029525	0.263312	0.0555556	7	20	15	31.2222	5	4	89763
[n]MNXM121	UTP	3.7837	0.00029448	0.264291	0.228571	7	40	29	44.6667	11	6	74391
[c]MNXM339	D-glucono-1,5-lactone	2.70889	0.0002934	0.369155	0.269231	6	28	9	195.857	19	6	43384
[c]MNXM204	3,4-dihydroxybenzoate	2.87444	0.00029257	0.347893	0.133333	7	16	5	184.8	11	3	20731
[n]MNXM220	CDP(3-)	3.78704	0.00029203	0.264059	0.179739	7	31	15	34.3889	16	4	78581
[n]MNXM159	2-oxobutanoate	3.76185	0.00029194	0.265827	0.0641026	7	27	10	27.3846	17	8	32980
[n]MNXM286	dATP	3.97815	0.00029052	0.251373	0.152047	8	38	23	35.5789	15	4	51452
[c]MNXM286	dATP	2.83	0.00028841	0.353357	0.218954	7	41	16	119.611	25	5	52703
[c]MNXM413	ribonucleoside diphosphate	3.29	0.00028821	0.303951	0.122222	7	16	13	132	3	3	24235
[m]MNXM68	D-fructose 6-phosphate(2-)	4.25333	0.00028572	0.23511	0.175	8	25	13	63.4375	12	8	55744
[n]MNXM288	uridine	3.75296	0.00028545	0.266456	0.205128	7	27	18	48.8462	9	4	58427
[c]MNXM98	(S)-malate	2.82815	0.00028492	0.353588	0.262846	7	46	21	162.696	25	14	49965
[m]MNXM662	thiamine(1+) monophosphate(2-)	3.52556	0.00028056	0.283643	0.172727	8	15	8	87.2727	7	2	49411
[n]MNXM436	dGDP(2-)	3.98704	0.00028036	0.250813	0.141667	8	24	9	40.125	15	3	39680
[c]MNXM234	dUMP	2.73741	0.00027924	0.365309	0.2	6	16	3	214.4	13	4	23024
[n]MNXM114072	ferricytochrome c	4.48407	0.00027875	0.223011	0.160714	8	24	14	39.375	10	4	35082
[c]MNXM386	thymine	2.88074	0.00027691	0.347133	0.138889	7	12	8	187.333	4	3	15257
[m]MNXM404	4-methyl-2-oxopentanoate	4.07926	0.00027549	0.245143	0.208333	8	13	7	180.111	6	3	41064
[n]MNXM70	L-argininium(1+)	4.75222	0.00027404	0.210428	0.0333333	8	14	6	6.66667	8	5	51076
[n]MNXM316	5'-deoxyadenosine	4.69889	0.00027287	0.212816	0.0909091	8	28	8	27.5833	20	7	44026
[n]MNXM89689	ornithinium(1+)	4.23556	0.00027265	0.236097	0.0333333	8	12	4	14.6	8	1	36425
[c]MNXM40	malonyl-CoA(5-)	2.83333	0.00027207	0.352941	0.175439	7	45	23	146.895	22	6	24928
[c]MNXM111	Fe(2+)	3.19074	0.00027193	0.313407	0.214286	7	9	6	306.571	3	2	35622
[m]MNXM14	AMP	3.48889	0.00026939	0.286624	0.0963995	7	106	33	31.8571	73	18	47192
[n]MNXM26	acetate	4.6037	0.00026921	0.217216	0.133333	8	39	26	34.4667	13	9	26974
[m]MNXM114064	long-chain fatty acid anion	3.76444	0.00026623	0.265643	0.111111	8	20	18	40.6667	2	3	22831
[c]MNXM181	catechol	3.64556	0.00026572	0.274307	0.176471	7	33	28	173.882	5	6	26850
[n]MNXM45	adenosine 3',5'-bisphosphate	4.04778	0.0002643	0.247049	0.0714286	8	8	4	26.7143	4	1	22554
[n]MNXM1705	2-(1-hydroxyethyl)thiamine diphosphate	5.2237	0.00026408	0.191435	0.285714	9	11	7	41.7143	4	1	35487
[c]MNXM572	dUDP	3.26815	0.00026199	0.305984	0.352381	7	35	20	53.6	15	7	35747
[m]MNXM69	glyoxylate	3.75519	0.00026178	0.266298	0.12381	8	28	20	63.1333	8	8	45535
[c]MNXM5822	Methylcorrinoid	4.06963	0.00026176	0.245723	0.119048	8	12	8	172.857	4	2	33306
[n]MNXM212	adenosine	3.79667	0.00026169	0.263389	0.5	7	13	11	111.2	2	4	18807
[c]MNXM265	a 2-oxocarboxylate	3.07148	0.00025997	0.325576	0.204545	7	19	6	129.667	13	5	22177
[c]MNXM242	D-ribose	3.18741	0.00025756	0.313735	0.252747	7	23	17	187.286	6	2	28931
[c]MNXM318	5-methyltetrahydrofolate(2-)	2.90815	0.00025733	0.343861	0.211111	7	16	10	169.5	6	4	23139
[c]MNXM189	D-glycerate	2.91519	0.00025492	0.343031	0.295455	7	22	16	245.667	6	7	21653
[c]MNXM486	decanoyl-CoA	2.89148	0.00025334	0.345843	0.214286	7	9	2	206.571	7	1	15697
[c]MNXM411	dCDP(3-)	3.19111	0.0002522	0.31337	0.294118	7	41	24	49.5294	17	10	55067
[c]MNXM197	(3S)-3-hydroxy-3-methylglutaryl-CoA(5-)	3.09556	0.0002518	0.323044	0.255556	7	14	2	144.5	12	4	18784
[c]MNXM580	trans-dec-2-enoyl-CoA	3.89037	0.00025144	0.257045	0.2	8	8	6	223.667	2	1	14757
[c]MNXM516	GDP-4-dehydro-6-deoxy-alpha-D-mannose(2-)	3.58852	0.00025122	0.278667	0.0555556	7	16	3	125.3	13	4	46115
[c]MNXM94	L-tryptophan zwitterion	3.15778	0.00025112	0.316678	0.179167	7	19	12	145.562	7	3	58204
[c]MNXM353	L-homoserine zwitterion	2.91926	0.00025049	0.342553	0.233333	7	14	11	196.7	3	3	16879
[c]MNXM285	(R)-lactate	2.76	0.00024942	0.362319	0.263889	6	13	8	265.222	5	4	17973
[n]MNXM423	ITP	3.98556	0.00024808	0.250906	0.166667	8	26	15	45.3846	11	3	56138
[m]MNXM926	hydrogen selenide	3.57667	0.00024649	0.27959	0.0952381	8	17	10	63.5714	7	7	20994
[x]MNXM13	CO(2)	3.84741	0.00024537	0.259915	0	8	5	3	61	2	1	22578
[m]MNXM19	S-adenosyl-L-homocysteine	3.76037	0.00024474	0.265931	0.0126812	8	47	7	10.1667	40	5	27460
[m]MNXM238	3-methyl-2-oxobutanoate	3.55889	0.00024449	0.280987	0.153846	8	19	7	130.615	12	4	36030
[m]MNXM1063	2-deoxy-D-ribose 1-phosphate	3.95	0.00024318	0.253165	0	8	11	9	23.25	2	1	33637
[m]MNXM92	succinyl-CoA(5-)	3.87148	0.00024275	0.258299	0.142857	8	23	13	49.7333	10	2	32075
[n]MNXM96415	FAD	4.47333	0.00024229	0.223547	0.108187	8	33	16	30.3684	17	5	39433
[m]MNXM367	L-alpha-glycerophosphocholine	3.76222	0.00024202	0.2658	0.277778	8	17	9	75	8	2	29767
[c]MNXM475	2-hydroxy-3-oxopropanoate	3.52889	0.00023914	0.283375	0.303571	7	9	3	202.375	6	1	27491
[c]MNXM473	phenylacetaldehyde	2.91889	0.00023898	0.342596	0.267857	7	9	6	296	3	1	17888
[m]MNXM866	(1S,2R)-1-C-(indol-3-yl)glycerol 3-phosphate(2-)	3.76222	0.0002384	0.2658	0.1	8	12	5	68	7	5	17785
[m]MNXM766	(S)-3-hydroxyoctanoyl-CoA	3.76333	0.00023822	0.265722	0.25	8	5	3	148.8	2	0	25204
[m]MNXM757	(S)-3-hydroxyhexanoyl-CoA	3.76333	0.00023822	0.265722	0.25	8	5	3	148.8	2	0	25204
[m]MNXM674	(S)-3-hydroxydecanoyl-CoA	3.76333	0.00023822	0.265722	0.25	8	5	3	148.8	2	0	25209
[m]MNXM96068	Enzyme N6-(dihydrolipoyl)lysine	3.57444	0.00023771	0.279764	0.214286	8	9	4	71.8571	5	1	17193
[c]MNXM216	nicotinamide	2.88704	0.00023768	0.346376	0.318182	6	15	3	145.833	12	2	34018
[n]MNXM97020	coenzyme Q	4.28296	0.00023703	0.233483	0	8	9	4	13.8	5	2	26797
[c]MNXM711	Co(2+)	3.89296	0.00023556	0.256874	0.482143	8	15	14	333.75	1	5	13783
[n]MNXM105630	sulfite	3.78407	0.00023499	0.264265	0.225275	7	27	14	44.7857	13	7	25505
[c]MNXM125	IMP(2-)	2.85778	0.00023438	0.349922	0.208791	7	18	5	161.429	13	3	22172
[m]MNXM197	(3S)-3-hydroxy-3-methylglutaryl-CoA(5-)	3.75259	0.00023396	0.266482	0.0666667	8	8	3	61.3333	5	2	19944
[m]MNXM769	1,4-benzoquinone	4.22185	0.0002333	0.236863	0.0694444	8	17	2	24.8889	15	4	35119
[c]MNXM497	phenylacetate	3.19037	0.00023311	0.313443	0.128788	7	16	12	123.167	4	2	33838
[m]MNXM308	a diacylglycerol	3.57593	0.00023269	0.279648	0.166667	8	7	4	101.429	3	0	11844
[c]MNXM985	(2S)-2-isopropylmalate(2-)	3.76259	0.00023249	0.265774	0.133333	7	7	5	142.167	2	1	14171
[c]MNXM1251	(3S)-citramalyl-CoA(5-)	3.06963	0.00023211	0.325772	0.166667	7	6	2	160.333	4	0	19003
[c]MNXM228	nitric oxide	2.71	0.00023183	0.369004	0.283333	6	27	11	181.188	16	6	16996
[c]MNXM123	homocysteine zwitterion	3.89481	0.00023171	0.256752	0.204545	7	18	14	171.417	4	4	14822
[m]MNXM446	(S)-3-hydroxybutanoyl-CoA(4-)	3.76333	0.0002316	0.265722	0.3	8	5	3	150	2	0	25068
[n]MNXM176	a ubiquinone	4.28037	0.00023146	0.233625	0	8	13	4	11.75	9	1	34404
[c]MNXM716	3-oxoadipate	3.64222	0.0002307	0.274558	0.25	7	11	9	263.778	2	2	17285
[c]MNXM3565	Citalopram aldehyde	3.11926	0.00023061	0.320589	0.15	7	8	3	198.4	5	3	16616
[n]MNXM410	coproporphyrinogen III(4-)	4.26593	0.00023018	0.234416	0.05	8	9	4	22.6	5	2	23108
[m]MNXM701	(2S,3S)-3-hydroxy-2-methylbutanoyl-CoA(4-)	3.76333	0.00022979	0.265722	0.25	8	5	3	148.8	2	0	25141
[c]MNXM89588	alpha-D-glucose 1-phosphate(2-)	3.22444	0.0002295	0.310131	0.115385	7	23	10	93	13	5	24366
[m]MNXM376	hydroquinone	5.22074	0.00022891	0.191544	0	9	6	4	83	2	1	12471
[c]MNXM3395	(24R,25R)-3Î±,7Î±,24-trihydroxy-5Î²-cholestanoyl CoA	3.17111	0.00022807	0.315347	0.232143	7	10	5	291	5	1	10995
[c]MNXM3863	4-hydroxyphenyl acetate	3.16519	0.00022775	0.315937	0.285714	7	14	10	287.25	4	4	25028
[e]MNXM711	Co(2+)	2.89333	0.00022754	0.345622	0.666667	7	6	1	405	5	1	16738
[m]MNXM191	ubiquinol-8	3.57741	0.00022578	0.279532	0.166667	8	10	3	95.5	7	3	39044
[c]MNXM298	5'-xanthylate(2-)	2.89296	0.00022543	0.345666	0.339744	7	17	12	217.615	5	4	21963
[c]MNXM943	cadaverine	2.89037	0.00022532	0.345976	0.2	7	9	3	226	6	3	12652
[c]MNXM238	3-methyl-2-oxobutanoate	2.73889	0.00022507	0.365112	0.154412	7	24	5	120.647	19	5	47706
[c]MNXM702	(4S)-limonene	3.17222	0.00022358	0.315236	0.133333	7	10	7	204.167	3	3	41777
[n]MNXM19	S-adenosyl-L-homocysteine	4.78333	0.00022307	0.209059	0	8	17	3	11.8182	14	2	24445
[c]MNXM917	acyl-[acyl-carrier protein]	2.89407	0.00022243	0.345534	0.151515	7	16	7	178.583	9	3	23050
[m]MNXM154	acetoacetate	4.28593	0.00022088	0.233322	0.0476191	8	7	4	171.571	3	0	14718
[c]MNXM469	D-glucitol	3.68741	0.0002208	0.271193	0.190909	7	12	6	200.455	6	1	30123
[x]MNXM20	2-oxoglutarate	4.32741	0.00022041	0.231085	0	8	6	3	25.8	3	1	21658
[c]MNXM5967	Tryparedoxin	3.18852	0.00022033	0.313625	0.166667	7	6	3	192.5	3	2	21278
[c]MNXM1050	methanofuranate(4-)	3.16593	0.00021958	0.315863	0.366667	7	9	6	362.667	3	2	23174
[c]MNXM135	arachidonate	3.18889	0.00021957	0.313589	0.1	7	9	6	140.5	3	2	19328
[x]MNXM9	phosphate	4.34444	0.00021947	0.230179	0.0888889	8	18	15	145.3	3	3	28276
[n]MNXM96	D-glucopyranose 1-phosphate(2-)	4.04741	0.00021823	0.247072	0.138889	8	16	8	46.4444	8	3	27516
[n]MNXM727	L-selenocysteine zwitterion	3.66	0.0002169	0.273224	0.188889	7	15	6	61.5	9	3	25097
[m]MNXM90639	Menaquinol	3.76185	0.00021617	0.265827	0.303571	8	13	11	101	2	1	14986
[m]MNXM91	5-phospho-alpha-D-ribose 1-diphosphate	4.03741	0.00021431	0.247684	0.115789	8	38	13	29.3	25	5	50604
[c]MNXM401	guanosine	3.39704	0.000213	0.294374	0.125	7	12	7	145.889	5	3	83982
[m]MNXM89661	isocitrate(3-)	4.54815	0.00021299	0.21987	0.266667	8	10	8	93.2	2	0	15069
[c]MNXM2792	6-hydroxycyclohex-1-ene-1-carbonyl-CoA(4-)	3.19037	0.00021211	0.313443	0.3	7	5	3	420.2	2	0	9201
[n]MNXM537	ferrocytochrome c	3.79222	0.0002119	0.263698	0.180556	7	29	8	33	21	6	24632
[c]MNXM579	dinitrogen oxide	3.18926	0.00021158	0.313552	0.285714	7	10	7	236.75	3	2	19563
[n]MNXM89621	beta-D-fructofuranose 6-phosphate(2-)	4.86889	0.00021143	0.205386	0.145455	9	13	10	52.9091	3	2	15515
[c]MNXM192	4-aminobutanoate	2.74704	0.0002113	0.364029	0.283088	6	31	22	177.941	9	6	37321
[m]MNXM97020	coenzyme Q	4.25889	0.0002104	0.234803	0	8	11	4	23.6667	7	2	20906
[m]MNXM400	creatine	3.76185	0.0002095	0.265827	0	8	3	1	105.667	2	0	11282
[c]MNXM821	propanal	3.91593	0.00020888	0.255367	0.238095	8	7	4	199.714	3	0	10152
[n]MNXM166	a menaquinone	3.74593	0.00020877	0.266957	0.189394	7	19	5	49	14	3	24152
[m]MNXM50	UDP-D-glucose(2-)	3.57778	0.00020825	0.279503	0.236111	8	15	10	64.2222	5	3	21192
[n]MNXM46	oxaloacetate	3.75259	0.00020728	0.266482	0.147436	7	28	11	36.3846	17	5	37665
[c]MNXM266	dCMP(2-)	3.33556	0.00020632	0.2998	0.25	7	15	11	123.231	4	1	24433
[c]MNXM160	D-glucopyranose 6-phosphate	3.52593	0.00020598	0.283613	0.147059	7	24	22	150.176	2	4	25355
[m]MNXM207	nitrate	3.76407	0.00020579	0.26567	0.05	8	11	9	74.8	2	2	20576
[c]MNXM520	reduced coenzyme F420	4.37889	0.00020519	0.228368	0	8	4	2	7.33333	2	1	8615
[c]MNXM365	5-amino-1-(5-phospho-D-ribosyl)imidazole-4-carboxamide(2-)	2.93963	0.00020423	0.340179	0.211111	6	14	6	136.6	8	3	18316
[c]MNXM274	nicotinate	2.92037	0.00020306	0.342422	0.222222	7	10	5	227.889	5	1	9795
[c]MNXM194	nicotinate beta-D-ribonucleotide	2.89852	0.00020302	0.345004	0.219697	7	16	10	194.917	6	3	21321
[c]MNXM371	benzaldehyde	2.91444	0.00020231	0.343119	0.266667	7	9	3	266.167	6	2	13167
[c]MNXM186	D-xylulose 5-phosphate(2-)	3.4963	0.00020223	0.286017	0.137363	7	32	16	86.5714	16	7	12476
[c]MNXM26616	3-Oxodecanoyl-[acp]	3.51333	0.00020169	0.28463	0.267857	7	8	4	70.875	4	0	19993
[c]MNXM724	dinitrogen	3.15926	0.0002016	0.31653	0.233333	6	11	4	187.6	7	1	20075
[m]MNXM288	uridine	3.36407	0.00020109	0.297259	0.214286	7	29	18	67.8571	11	4	35123
[c]MNXM50	UDP-D-glucose(2-)	2.91667	0.00020108	0.342857	0.128571	7	36	29	150.133	7	7	32550
[c]MNXM643	(25R)-5beta-cholestane-3alpha,7alpha,12alpha,26-tetrol	2.88074	0.00020019	0.347133	0.166667	7	9	5	260	4	3	12117
[n]MNXM123	homocysteine zwitterion	5.02407	0.00020002	0.199042	0.194444	9	15	13	56.3333	2	4	14536
[c]MNXM460	glycerone	3.67852	0.0001998	0.271849	0.25	7	10	8	212.444	2	1	11376
[m]MNXM30	GDP	3.64222	0.00019954	0.274558	0.225146	7	31	19	51.1579	12	3	33654
[n]MNXM138	carbamoyl phosphate(2-)	3.79259	0.00019926	0.263672	0.318182	7	24	17	65.5833	7	6	71237
[c]MNXM1408	5-[(5-phospho-1-deoxy-D-ribulos-1-ylimino)methylamino]-1-(5-phospho-D-ribosyl)imidazole-4-carboxamide	2.91407	0.00019876	0.343162	0.0666667	7	7	3	201.833	4	1	11959
[c]MNXM606	(2E)-4-hydroxy-3-methylbut-2-enyl diphosphate	3.14519	0.00019837	0.317946	0.266667	7	19	9	237.4	10	6	39402
[c]MNXM34	(2E,6E)-farnesyl diphosphate	3.48631	0.00019794	0.286837	0.152381	7	23	2	32.3333	21	2	62238
[n]MNXM832	a primary alcohol	3.79926	0.00019764	0.263209	0	7	4	2	107	2	2	45570
[c]MNXM409	5-(methylsulfanyl)-2,3-dioxopentyl phosphate(2-)	3.19	0.00019763	0.31348	0.35	7	6	3	203.2	3	1	15158
[c]MNXM2403	N-acetyl-D-mannosamine	3.29333	0.0001976	0.303644	0.119048	7	9	4	232.714	5	2	11842
[c]MNXM394	dTTP	3.28074	0.00019735	0.304809	0.381818	7	19	3	77.2727	16	3	26722
[c]MNXM292	squalene	1	0.0001972	1	0.1	1	8	6	220.5	2	2	9638
[c]MNXM379	O-phospho-L-serine	3.39111	0.00019718	0.294889	0.1	7	5	3	79.6	2	0	9387
[c]MNXM405	5-aminolevulinate	4.57407	0.00019678	0.218623	0.194444	9	11	9	228.667	2	2	10618
[c]MNXM388	5-amino-1-(5-phosphonato-D-ribosyl)imidazol-3-ium	2.92407	0.00019649	0.341989	0.392857	7	9	7	242.375	2	1	9561
[m]MNXM194	nicotinate beta-D-ribonucleotide	3.56963	0.00019642	0.280141	0.272727	8	14	9	84.2727	5	2	35279
[c]MNXM461	L-arabinopyranose	3.64704	0.00019631	0.274195	0.333333	7	12	10	281.5	2	1	21356
[c]MNXM701	(2S,3S)-3-hydroxy-2-methylbutanoyl-CoA(4-)	3.19037	0.0001962	0.313443	0.3	7	5	3	420.6	2	0	9123
[m]MNXM159	2-oxobutanoate	3.74407	0.00019606	0.267089	0.0769231	8	29	12	40.5	17	8	21461
[c]MNXM100	geranyl diphosphate	3.48259	0.00019569	0.287142	0.2	7	15	12	40.0909	3	1	47300
[n]MNXM91459	7,8-Dihydropterin pyrophosphate	4.87148	0.00019558	0.205276	0.3	9	5	3	72.8	2	0	25319
[c]MNXM2623	5-methyltetrahydropteroyltri-L-glutamate(4-)	3.89556	0.00019508	0.256703	0	7	6	4	15	2	2	14892
[n]MNXM155	thioredoxin	3.79481	0.00019485	0.263517	0.144444	7	23	15	32.7	8	2	27542
[m]MNXM96063	Enzyme N6-(lipoyl)lysine	4.26963	0.00019471	0.234212	0.0777778	8	18	10	22.4	8	4	21519
[c]MNXM3255	dehypoxanthine futalosinate	3.19074	0.0001947	0.313407	0.166667	7	4	2	459	2	0	15273
[c]MNXM372	coenzyme gamma-F420-2(4-)	3.38	0.00019441	0.295858	0.1	7	6	2	29.6	4	1	14431
[c]MNXM152	dTDP(3-)	3.29222	0.00019421	0.303746	0.378205	7	33	18	57.1538	15	8	36447
[c]MNXM2077	3-hydroxy-3-(4-hydroxy-3-methoxyphenyl)propanoyl-CoA(4-)	3.19	0.00019416	0.31348	0.166667	7	4	2	207	2	0	8863
[c]MNXM492	2'-deoxyuridine	2.73222	0.00019344	0.366002	0.25	6	9	3	251	6	1	9140
[n]MNXM257	dTMP	4.54741	0.0001927	0.219906	0.227273	8	19	17	52.5833	2	2	11898
[c]MNXM5861	a (3R)-3-hydroxyacyl-[acyl-carrier protein]	2.91741	0.00019227	0.34277	0.3	7	5	2	409.6	3	0	9324
[c]MNXM91	5-phospho-alpha-D-ribose 1-diphosphate	3.24	0.00019163	0.308642	0.110294	7	29	11	59.7059	18	3	28564
[m]MNXM286	dATP	3.50444	0.0001914	0.285352	0.20915	8	40	28	49.7222	12	7	29608
[c]MNXM91795	(S)-(+)-allantoin	2.9237	0.00019127	0.342032	0.1	7	8	6	208.5	2	2	8831
[c]MNXM3659	metanephrine	2.88519	0.00019113	0.346598	0.180556	7	10	4	201	6	1	13744
[c]MNXM279	L-dopa zwitterion	2.95667	0.00019063	0.338219	0.2	6	16	3	132.4	13	4	12491
[c]MNXM355	beta-nicotinamide D-ribonucleotide	2.8363	0.0001905	0.352572	0.283333	6	19	8	222.938	11	3	18621
[c]MNXM2248	L-rhamnonate	3.19037	0.00018993	0.313443	0	7	4	2	248.667	2	1	13731
[c]MNXM264	4-coumaroyl-CoA	3.45741	0.00018948	0.289234	0.119048	7	9	5	87	4	1	25937
[n]MNXM6326	Man8GlcNAc	4.48593	0.00018908	0.222919	0.333333	8	5	2	111.75	3	1	12637
[c]MNXM205	dopamine	3.56037	0.00018888	0.28087	0.107143	7	9	6	177.625	3	1	23175
[c]MNXM645	(3,4-dihydroxyphenyl)acetate	2.87778	0.00018858	0.34749	0.133333	7	16	5	172.5	11	4	19795
[c]MNXM382	glutaryl-CoA(5-)	3.58481	0.00018762	0.278954	0.0952381	7	9	6	91.2857	3	2	26072
[c]MNXM31869	(R)-noradrenaline	3.55926	0.00018731	0.280957	0.166667	7	7	4	202.143	3	0	26503
[c]MNXM114092	ADP-ribose	2.91444	0.00018723	0.343119	0.15	7	7	4	246.8	3	2	9571
[c]MNXM611	3-dehydroshikimate	3.67444	0.00018688	0.27215	0.1	7	7	2	162.333	5	1	17623
[n]MNXM417	D-fructofuranose 1,6-bisphosphate(4-)	4.03889	0.00018683	0.247593	0.196429	8	12	4	38.875	8	3	30405
[c]MNXM529	meso-2,6-diaminopimelic acid dizwitterion	3.43926	0.00018639	0.29076	0.303571	7	8	6	228.625	2	0	14752
[m]MNXM985	(2S)-2-isopropylmalate(2-)	4.76333	0.00018638	0.209937	0.1	9	7	6	60.5	1	1	12330
[c]MNXM1740	Dolichyl phosphate D-mannose	3.90593	0.00018613	0.256021	0	8	6	2	6.75	4	2	8710
[c]MNXM96068	Enzyme N6-(dihydrolipoyl)lysine	2.91963	0.00018607	0.342509	0.366667	7	7	4	247.667	3	1	12724
[c]MNXM151	glutathione disulfide(2-)	3.59667	0.00018561	0.278035	0	7	7	3	67.6	4	1	12366
[c]MNXM268	L-2-aminoadipate	3.35519	0.00018513	0.298046	0.333333	7	16	12	233.333	4	4	20326
[m]MNXM463	N(1)-(5-phospho-D-ribosyl)glycinamide(1-)	3.57815	0.0001851	0.279474	0.25	8	8	2	102.25	6	3	10844
[c]MNXM2023	N(4)-acetyl-L-2,4-diaminobutyric acid zwitterion	3.64148	0.0001851	0.274614	0.166667	7	4	2	207	2	0	12679
[c]MNXM505	trans-4-coumarate	3.51667	0.00018508	0.28436	0.166667	7	7	4	55.4286	3	0	15857
[n]MNXM397	7,8-dihydroneopterin 3'-triphosphate(4-)	4.62	0.00018418	0.21645	0.25	8	5	2	51	3	0	35075
[c]MNXM1193	molybdopterin	4.51778	0.00018392	0.221348	0	8	4	2	47.25	2	0	9825
[c]MNXM491	1D-myo-inositol hexakisphosphate	3.29444	0.00018385	0.303541	0	7	5	3	67	2	1	9059
[m]MNXM58	sulfate	3.57037	0.00018384	0.280083	0.142857	7	12	2	40.1429	10	3	15121
[c]MNXM2128	lactose 6-phosphate	3.74815	0.00018374	0.266798	0.166667	7	8	6	54.1429	2	1	16842
[c]MNXM1360	3alpha(S)-strictosidinium(1+)	3.74741	0.00018345	0.266851	0	7	5	2	16.25	3	1	10005
[c]MNXM397	7,8-dihydroneopterin 3'-triphosphate(4-)	2.91556	0.00018329	0.342988	0.333333	7	8	2	272.571	6	1	16998
[m]MNXM317	5,6,7,8-tetrahydrofolyl-L-glutamic acid	4.52852	0.00018323	0.220823	0.319444	9	12	10	109.778	2	2	27444
[e]MNXM103	cholesterol	3.87111	0.00018323	0.258324	0.166667	8	4	3	349.333	1	1	9110
[c]MNXM601	pyrroloquinoline quinone	4.64037	0.00018323	0.2155	0.166667	8	4	2	5.33333	2	1	20384
[c]MNXM623	17beta-hydroxy-5alpha-androstan-3-one	3.64741	0.0001832	0.274167	0.0333333	7	7	5	56.8333	2	1	20532
[m]MNXM39043	7,8-Dihydroneopterin	5.31926	0.00018316	0.187996	0.1	9	7	3	55.8333	4	1	7699
[c]MNXM828	4-methylphenol	3.71704	0.00018289	0.269031	0	7	5	2	21	3	1	22925
[m]MNXM397	7,8-dihydroneopterin 3'-triphosphate(4-)	3.54296	0.00018284	0.28225	0.339286	8	8	2	106.375	6	0	8639
[c]MNXM597	D-xylulose	3.60111	0.00018271	0.277692	0.25	7	8	4	231.875	4	0	37328
[m]MNXM337	chorismate(2-)	4.73926	0.00018266	0.211003	0.133333	9	6	5	81	1	0	31706
[c]MNXM89795	UDP-alpha-D-galactose	1	0.00018265	1	0.125	1	9	8	146.625	1	1	10612
[c]MNXM1268	acetoin	3.70852	0.00018265	0.269649	0.15	7	6	4	61.8	2	1	11536
[c]MNXM487	(2S,3R)-2-azaniumyl-3-hydroxyoctadecyl phosphate	1	0.00018265	1	0	1	4	3	4.66667	1	1	6880
[c]MNXM3549	beta-zeacarotene	1	0.00018258	1	0.15	1	8	7	165	1	3	8482
[c]MNXM2931	3,4-dihydroxyphenylethyleneglycol	1	0.00018258	1	0.166667	1	8	7	241	1	2	9024
[c]MNXM330	superoxide	1	0.00018258	1	0.333333	1	6	5	85.75	1	2	15018
[n]MNXM337	chorismate(2-)	1	0.00018258	1	0.1	1	6	5	51.3333	1	0	16672
[c]MNXM5119	delphinidin 3-O-glucosyl-5-O-(caffeoylglucoside-3'-O-glucoside)	1.5	0.00018258	0.666667	0	2	3	2	54	1	1	11839
[c]MNXM284	UDP-alpha-D-xylose	1	0.00018258	1	0	1	3	2	367.667	1	0	7253
[e]MNXM291	oxalate(2-)	4.0837	0.00018249	0.244876	0.166667	8	5	4	6.66667	1	1	7228
[c]MNXM3026	geissoschizine	2.92259	0.00018248	0.342162	0.25	7	4	2	328.25	2	0	11846
[c]MNXM653	Mg(2+)	3.89296	0.00018245	0.256874	0.547619	8	9	8	380.286	1	1	7467
[n]MNXM1337	prostaglandin G2	4.69852	0.00018245	0.212833	0.4	8	7	3	60.2	4	2	44528
[e]MNXM243	3',5'-cyclic AMP(1-)	3.85815	0.00018245	0.259192	0.333333	8	4	3	348.667	1	1	8973
[e]MNXM570	5-hydroxy-L-tryptophan zwitterion	3.87333	0.00018245	0.258176	0.166667	8	4	3	348.667	1	1	8959
[e]MNXM1560	glycocholate	3.88815	0.00018245	0.257192	0.166667	8	4	3	348.667	1	1	8961
[n]MNXM42005	Amylose	5.98111	0.00018245	0.167193	0.166667	10	3	2	76	1	0	44630
[c]MNXM3538	androsta-1,4-diene-3,17-dione	4.13111	0.00018209	0.242066	0.266667	8	7	5	184.333	2	1	16220
[m]MNXM73	phosphoenolpyruvate	3.76481	0.00018187	0.265617	0.1375	8	32	20	34.75	12	7	19843
[c]MNXM221	phosphatidyl-L-serine(1-)	3.56111	0.00018155	0.280811	0.189394	7	16	7	117.583	9	3	16189
[n]MNXM58	sulfate	3.65593	0.00018151	0.273529	0.232143	7	14	2	55.25	12	4	9045
[m]MNXM218	ethanolamine	3.7637	0.00018076	0.265696	0.227273	8	17	15	79.25	2	3	14485
[n]MNXM119	FMN	4.05778	0.00018032	0.24644	0.190476	8	22	18	40.2	4	3	26217
[c]MNXM328	agmatinium(2+)	3.57296	0.00017999	0.27988	0.357143	7	7	3	189.143	4	0	22665
[m]MNXM119	FMN	3.65519	0.0001796	0.273584	0.0961538	7	19	9	34.6923	10	3	27740
[n]MNXM6	NADPH	3.66	0.00017959	0.273224	0.0320513	7	22	4	29.1538	18	2	15750
[x]MNXM224	myristoyl-CoA(4-)	5.82222	0.00017959	0.171756	0	10	5	3	13.2	2	0	13093
[n]MNXM265	a 2-oxocarboxylate	5.56852	0.00017892	0.179581	0	9	5	3	57.75	2	1	36665
[c]MNXM5367	(25S)-3Î±,7Î±-dihydroxy-5Î²-cholestanoyl-CoA	4.18704	0.00017887	0.238832	0.0333333	8	6	5	25.3333	1	0	15473
[c]MNXM213	hypoxanthine	3.18963	0.00017844	0.313516	0.377778	7	14	10	247.1	4	3	11803
[c]MNXM295	alpha-D-ribose 1-phosphate(2-)	3.29074	0.00017808	0.303883	0.0277778	7	15	8	38.5556	7	1	10007
[x]MNXM342	octanoyl-CoA(4-)	5.82111	0.00017796	0.171789	0	10	3	1	12.3333	2	0	14547
[c]MNXM582	2-dehydro-D-gluconate	3.75593	0.00017787	0.266246	0.232143	7	11	9	208.75	2	2	18520
[c]MNXM1781	tetrathionate(2-)	3.99444	0.00017771	0.250348	0	8	7	2	10.25	5	1	18018
[m]MNXM405	5-aminolevulinate	3.5763	0.00017737	0.279619	0.0833333	8	4	1	102.75	3	0	10169
[n]MNXM285	(R)-lactate	4.5737	0.00017724	0.218641	0.236364	8	17	13	51.4545	4	2	11807
[m]MNXM349	glycolaldehyde	4.32259	0.00017723	0.231343	0	8	5	3	21.25	2	1	7899
[c]MNXM5993	(2R,3S)-Î²-methylmalyl-CoA	3.74259	0.00017705	0.267194	0.0833333	8	4	2	197.5	2	0	17389
[m]MNXM160	D-glucopyranose 6-phosphate	4.47889	0.00017698	0.22327	0.166667	9	4	2	111.333	2	1	12472
[x]MNXM714	methane	5.82852	0.00017675	0.17157	0	10	13	8	6.25	5	1	17414
[c]MNXM357	serotonin	3.56074	0.00017606	0.28084	0.233333	7	6	3	223.667	3	0	21783
[n]MNXM926	hydrogen selenide	5.68481	0.00017566	0.175907	0.2	9	10	8	54.2	2	5	23491
[m]MNXM26906	2-acyl-sn-glycero-3-phosphoethanolamine	4.36407	0.00017563	0.229144	0.190476	8	8	6	54.5714	2	1	9193
[c]MNXM603	tyramine	3.56037	0.00017559	0.28087	0.233333	7	6	3	226.5	3	0	21805
[c]MNXM89653	ditrans,octacis-undecaprenyl phosphate	3.67074	0.00017549	0.272425	0.125	7	10	6	103.375	4	2	12641
[c]MNXM546	dGMP(2-)	3.33259	0.00017534	0.300067	0.4	7	9	5	103.167	4	2	18659
[c]MNXM418	O-acetyl-L-serine zwitterion	3.51815	0.00017526	0.28424	0.1	7	5	3	39	2	0	13621
[c]MNXM103	cholesterol	2.87148	0.00017521	0.348252	0.25	7	10	1	240.5	9	2	11785
[c]MNXM813	cis-aconitate(3-)	3.59074	0.00017476	0.278494	0.1	7	5	2	42	3	0	13238
[c]MNXM652	methanethiol	3.89667	0.00017471	0.25663	0.35	7	7	6	383.8	1	1	12258
[c]MNXM225	UDP-N-acetyl-D-galactosamine	4.28074	0.00017467	0.233604	0	8	3	2	13.3333	1	0	7998
[m]MNXM503	prephenate	3.74037	0.00017464	0.267353	0.233333	8	7	1	81	6	1	18035
[c]MNXM669	D-alanyl-D-alanine	3.60926	0.00017463	0.277065	0.285714	7	12	9	242.625	3	4	26588
[c]MNXM300	sarcosine	3.47002	0.00017463	0.288183	0.05	7	5	1	33.2	4	0	16480
[c]MNXM359	3-hydroxyanthranilate	2.72788	0.00017457	0.366585	0.160256	6	14	1	176.538	13	1	7584
[c]MNXM824	(KDO)2-lipid IVA	2.90041	0.00017457	0.344779	0.142857	7	8	1	175.625	7	0	8484
[c]MNXM450	cholate	2.89296	0.00017457	0.345666	0.5	7	7	3	393.333	4	1	10433
[c]MNXM340	N-acetyl-alpha-D-glucosamine 1-phosphate(2-)	3.51462	0.00017457	0.284525	0	7	7	1	50.6667	6	1	27515
[c]MNXM2215	aquacob(III)alamin	2.74972	0.00017457	0.363673	0.25	6	5	1	420.2	4	0	7417
[c]MNXM2112	D-cysteine zwitterion	2.88671	0.00017457	0.346415	0.4	7	5	1	276.4	4	0	9152
[c]MNXM754	vanillin	2.91818	0.00017457	0.34268	0.1	7	5	1	274	4	0	7926
[m]MNXM2919	2-(1,2-epoxy-1,2-dihydrophenyl)acetyl-CoA	3.57016	0.00017457	0.2801	0.1	8	5	1	95.2	4	0	8943
[c]MNXM336	alpha-D-galactose 1-phosphate(2-)	3.52018	0.00017457	0.284077	0.05	7	5	1	70.6	4	0	18769
[c]MNXM762	isothiocyanic acid	4.03368	0.00017457	0.247913	0	8	4	1	9.33333	3	1	14698
[c]MNXM90191	(R)-propane-1,2-diol	2.91966	0.00017457	0.342506	0.166667	7	4	1	340.5	3	0	7498
[c]MNXM368	sn-glycero-3-phosphoethanolamine zwitterion	2.91855	0.00017457	0.342636	0.25	7	4	1	283.5	3	0	7353
[c]MNXM2000	alpha-carotene	3.18808	0.00017457	0.313669	0.0833333	7	4	1	202.5	3	0	16110
[c]MNXM1608	(R)-malate(2-)	3.32136	0.00017457	0.301081	0.25	7	4	1	141.25	3	0	17816
[c]MNXM89870	Arg-tRNA(Arg)	3.40318	0.00017457	0.293842	0.0833333	7	4	1	85.5	3	0	14522
[c]MNXM750	octanoate	3.54276	0.00017457	0.282266	0.0833333	7	4	1	79.75	3	0	29120
[c]MNXM1660	D-fructuronate	3.64384	0.00017457	0.274436	0	7	4	1	71.75	3	0	20236
[c]MNXM660	phenylethylamine	3.55942	0.00017457	0.280944	0	7	4	1	61.5	3	0	24875
[c]MNXM3150	2',3'-cyclic UMP	2.92336	0.00017457	0.342072	0	7	3	1	365	2	0	6285
[c]MNXM3149	2',3'-cyclic GMP	2.92336	0.00017457	0.342072	0	7	3	1	365	2	0	6285
[c]MNXM3148	2',3'-cyclic CMP	2.92336	0.00017457	0.342072	0	7	3	1	365	2	0	6285
[c]MNXM2598	2',3'-cyclic AMP	2.92336	0.00017457	0.342072	0	7	3	1	365	2	0	6285
[c]MNXM1922	dIMP	3.18993	0.00017457	0.313487	0	7	3	1	248.667	2	0	12721
[c]MNXM526	4-nitrophenolate	3.19067	0.00017457	0.313414	0	7	3	1	247.667	2	0	12730
[c]MNXM1709	3-deoxy-D-glycero-hexo-2,5-diulosonate	3.64569	0.00017457	0.274297	0	7	3	1	94	2	0	19580
[c]MNXM4428	acetamide	3.43873	0.00017457	0.290805	0	7	3	1	68.3333	2	0	12264
[c]MNXM1492	O-phosphonato-L-threonine(2-)	3.59126	0.00017457	0.278454	0	7	3	1	62	2	0	13198
[c]MNXM1484	lipoate	3.60681	0.00017457	0.277253	0	7	3	1	61.6667	2	0	16653
[c]MNXM3208	acrylamide	3.58312	0.00017457	0.279087	0	7	3	1	52.6667	2	0	16599
[c]MNXM2741	(+)-alpha-tocopherol	3.89485	0.00017457	0.256749	0	8	3	1	30.3333	2	0	8831
[c]MNXM4488	beta-tocopherol	3.89485	0.00017457	0.256749	0	8	3	1	30	2	0	8831
[c]MNXM2263	N-acetylmuramate	4.41355	0.00017457	0.226575	0	8	3	1	9.33333	2	0	15309
[c]MNXM974	D-aspartate(1-)	3.47057	0.00017457	0.288137	0	7	2	1	19.5	1	0	7828
[c]MNXM218	ethanolamine	3.18926	0.00017453	0.313552	0.208791	7	20	18	178.214	2	4	15859
[m]MNXM2565	Thiaminpyrophosphate_(linked_with_enzyme)	4.29259	0.00017453	0.232959	0.166667	8	4	2	35	2	1	8607
[n]MNXM2565	Thiaminpyrophosphate_(linked_with_enzyme)	4.29481	0.00017453	0.232839	0.166667	8	4	2	17	2	1	12733
[c]MNXM1788	(1R,2R,3R)-prephytoene diphosphate	4.59185	0.0001745	0.217777	0.333333	8	5	4	52.5	1	1	23924
[x]MNXM90307	Ubiquinol	5.8163	0.0001745	0.171931	0	10	4	2	5.5	2	2	33441
[c]MNXM2914	2,4-Diamino-6-nitrotoluene	3.61177	0.0001745	0.276873	0.0833333	7	4	1	28.25	3	0	15236
[n]MNXM96232	a sulfur acceptor	5.02221	0.0001745	0.199115	0	9	4	1	12.25	3	0	13171
[m]MNXM96232	a sulfur acceptor	3.8197	0.0001745	0.261801	0	8	4	1	11.75	3	0	9978
[c]MNXM1444	threo-3-methyl-L-aspartate(1-)	3.4063	0.0001745	0.293574	0.333333	7	3	2	84	1	0	8289
[c]MNXM2371	dTDP-4-dehydro-6-deoxy-beta-L-mannose	3.67975	0.0001745	0.271758	0	7	3	1	70.6667	2	0	15325
[c]MNXM291	oxalate(2-)	3.08407	0.00017448	0.324246	0.222222	7	11	1	123.444	10	1	16116
[m]MNXM80	UMP(2-)	3.31852	0.00017447	0.301339	0.240942	7	44	19	56.875	25	5	36401
[c]MNXM1403	3-phenylpropionate	3.64704	0.00017446	0.274195	0.366667	7	6	4	273.667	2	0	19534
[c]MNXM1339	selenophosphate	3.15037	0.00017444	0.317423	0.433333	6	8	3	400	5	2	19804
[c]MNXM243	3',5'-cyclic AMP(1-)	2.85852	0.00017444	0.349832	0.633333	7	8	1	339	7	2	11129
[c]MNXM570	5-hydroxy-L-tryptophan zwitterion	2.8737	0.00017444	0.347983	0.366667	7	7	1	300.167	6	1	11073
[c]MNXM1560	glycocholate	2.88852	0.00017444	0.346198	0.466667	7	7	1	278.167	6	1	11448
[e]MNXM653	Mg(2+)	2.89333	0.00017444	0.345622	0.666667	7	6	1	404.75	5	1	10434
[n]MNXM95017	a glycogen	4.98185	0.00017444	0.200729	0.2	9	5	1	6.6	4	0	12400
[c]MNXM1680	N,N'-diacetylchitobiose	5.28778	0.00017444	0.189115	0.166667	9	3	2	250	1	0	18759
[c]MNXM2887	(2S)-2-hydroxy-3-oxobutyl phosphate	4.49407	0.00017441	0.222515	0.25	8	9	8	207.2	1	2	37308
[c]MNXM93732	oligoglycosylglucose	3.76185	0.00017437	0.265827	0	7	3	1	8.5	2	1	7618
[x]MNXM677	3-oxodecanoyl-CoA	4.83481	0.00017424	0.206833	0	9	4	2	7.5	2	0	9793
[x]MNXM738	3-oxopalmitoyl-CoA(4-)	4.83481	0.00017404	0.206833	0	9	4	2	8	2	0	9791
[x]MNXM707	3-oxotetradecanoyl-CoA	4.83481	0.00017404	0.206833	0	9	4	2	7.25	2	0	9791
[x]MNXM706	3-oxooctanoyl-CoA	4.83481	0.00017404	0.206833	0	9	4	2	7.25	2	0	9791
[x]MNXM717	3-oxohexanoyl-CoA	4.83481	0.00017404	0.206833	0	9	4	2	7.25	2	0	9791
[c]MNXM297	phosphatidylcholine	2.91222	0.00017321	0.34338	0.1	7	24	12	87.8	12	4	20195
[n]MNXM79	(6S)-5,6,7,8-tetrahydrofolate	5.54556	0.0001715	0.180325	0.151515	9	19	17	42.9167	2	5	17272
[m]MNXM96415	FAD	3.80926	0.00017052	0.262518	0.032967	7	27	10	19.2857	17	4	22018
[c]MNXM31	CMP	2.88815	0.00016723	0.346243	0.121377	6	40	14	78.125	26	8	17772
[m]MNXM89612	glycerol	3.36556	0.00016717	0.297128	0.236111	7	20	15	98	5	6	24595
[n]MNXM208	FMNH2	3.79074	0.00016473	0.263801	0.0769231	7	22	9	26.6429	13	3	23969
[c]MNXM1160	(2-amino-4-hydroxy-7,8-dihydropteridin-6-yl)methyl diphosphate(3-)	3.60926	0.00016373	0.277065	0.166667	7	4	2	122.75	2	0	25375
[c]MNXM863	sirohydrochlorin(8-)	3.64037	0.00016322	0.274697	0.2	7	6	4	274.8	2	1	23546
[c]MNXM271	sedoheptulose 7-phosphate(2-)	3.18333	0.00016192	0.314136	0.150327	7	35	26	126.944	9	7	22032
[c]MNXM165	maltose	3.72259	0.00016019	0.26863	0.282051	7	15	10	202.538	5	1	22469
[c]MNXM358	17beta-estradiol	2.74556	0.00016012	0.364225	0.272059	6	35	17	185.294	18	8	40834
[m]MNXM338	cytidine	3.75926	0.00015859	0.26601	0.17033	8	24	14	65.0714	10	4	26946
[c]MNXM117	urea	3.05778	0.00015786	0.327035	0.235294	7	33	24	173	9	7	19644
[c]MNXM174	9H-xanthine	2.87852	0.00015769	0.347401	0.333333	7	18	11	233.917	7	5	16921
[m]MNXM176	a ubiquinone	5.08444	0.0001576	0.196678	0	9	8	4	9.2	4	1	27339
[c]MNXM115	phosphatidylethanolamine zwitterion	3.74148	0.00015706	0.267274	0.0833333	7	20	17	100	3	3	13518
[x]MNXM228	nitric oxide	5.8163	0.00015667	0.171931	0	10	5	3	20	2	2	31712
[c]MNXM144	beta-alanine zwitterion	2.89111	0.00015556	0.345888	0.291667	7	32	26	198.375	6	8	26545
[n]MNXM69	glyoxylate	3.79926	0.00015518	0.263209	0.2	7	15	13	42.1	2	5	21356
[m]MNXM411	dCDP(3-)	3.48074	0.00015499	0.287295	0.320346	8	55	30	48.3182	25	11	35160
[c]MNXM317	5,6,7,8-tetrahydrofolyl-L-glutamic acid	3.27556	0.00015472	0.305292	0.2	7	7	4	88.8	3	2	13256
[m]MNXM297	phosphatidylcholine	3.56852	0.00015451	0.280228	0.0947712	8	28	12	29	16	6	16924
[c]MNXM644	(2S,6S)-2,6-diaminopimelic acid dizwitterion	3.18963	0.00015441	0.313516	0.214286	7	9	4	278.857	5	1	11075
[n]MNXM32	L-alanine zwitterion	4.5663	0.00015398	0.218996	0.0636364	8	19	13	20.0909	6	3	19677
[c]MNXM233	butanoyl-CoA	3.44444	0.00015216	0.290323	0.225275	7	21	9	149.857	12	4	10794
[c]MNXM465	N-carbamoyl-L-aspartate(2-)	3.44667	0.00015208	0.290135	0.2	7	5	3	160.2	2	0	13330
[c]MNXM508	beta-D-glucose 6-phosphate(2-)	2.91444	0.00015159	0.343119	0.304167	6	22	12	189.688	10	2	21653
[m]MNXM56	formaldehyde	3.48852	0.00015119	0.286655	0.333333	7	8	3	74.1667	5	2	12792
[m]MNXM123	homocysteine zwitterion	3.82111	0.00015094	0.261704	0.194444	8	13	11	87.6667	2	3	22551
[c]MNXM88	palmitoyl-CoA	2.82481	0.00015073	0.354006	0.141026	7	20	3	152.231	17	5	21827
[c]MNXM614	all-trans-beta-carotene	3.16519	0.00014941	0.315937	0.266667	7	8	4	174.167	4	2	26568
[c]MNXM220	CDP(3-)	2.97333	0.00014926	0.336323	0.285714	6	20	12	133.5	8	2	51888
[n]MNXM5451	2-(alpha-Hydroxy-ethyl-)thiaminpyrophosphate_(linked_with_enzyme)	5.2937	0.00014815	0.188904	0.333333	9	5	3	68.5	2	1	9788
[m]MNXM98	(S)-malate	3.48481	0.00014642	0.286959	0.150735	8	25	14	70.7647	11	2	25222
[c]MNXM2154	a reduced flavoprotein	3.18556	0.00014496	0.313917	0.0666667	7	22	10	82.7	12	2	14690
[m]MNXM89795	UDP-alpha-D-galactose	3.57741	0.00014479	0.279532	0.309524	8	10	7	64.7143	3	2	10506
[n]MNXM318	5-methyltetrahydrofolate(2-)	4.48741	0.00014456	0.222846	0	8	6	3	60	3	2	22142
[n]MNXM866	(1S,2R)-1-C-(indol-3-yl)glycerol 3-phosphate(2-)	3.79778	0.000144	0.263312	0	7	8	3	58.5	5	3	55575
[m]MNXM60	bicarbonate	3.52407	0.00014313	0.283762	0.209091	8	44	25	67.9091	19	6	28395
[m]MNXM166	a menaquinone	4.25481	0.00014297	0.235028	0.125	8	14	5	57.1111	9	1	14406
[n]MNXM65309	octadecenoic acid	3.79815	0.00014286	0.263286	0.4	7	6	4	108.2	2	1	15300
[n]MNXM3455	2-Acyl-sn-glycero-3-phosphoglycerol octadec-11-enoyl	3.79815	0.00014286	0.263286	0.4	7	6	4	108.2	2	1	15300
[n]MNXM268	L-2-aminoadipate	4.59	0.00014101	0.217865	0	8	7	2	32.25	5	2	15046
[c]MNXM1382	Mg protoporphyrin IX 13-monomethyl ester	3.72963	0.00013867	0.268123	0.166667	7	8	6	175	2	2	8776
[n]MNXM411	dCDP(3-)	3.99185	0.00013831	0.25051	0.241667	8	26	19	41.125	7	2	28071
[m]MNXM169	reduced ferredoxin	3.79704	0.00013814	0.263363	0.143791	8	46	30	49.6111	16	8	18832
[n]MNXM647	2'-deoxyguanosine	3.79852	0.00013771	0.263261	0.357143	7	12	10	78.8571	2	3	8884
[m]MNXM25932	palmitoyl-[acyl-carrier protein]	3.53	0.0001369	0.283286	0.107143	8	12	3	82.875	9	3	12963
[m]MNXM647	2'-deoxyguanosine	3.76	0.0001366	0.265957	0.163636	8	17	13	80.3636	4	4	13337
[c]MNXM564	myristoyl-[acyl-carrier protein]	2.88963	0.00013584	0.346065	0.254545	7	16	3	167.364	13	4	13407
[m]MNXM158	uracil	3.35444	0.00013495	0.298112	0.290909	7	17	10	92.5455	7	3	8315
[c]MNXM1714	5-amino-2-oxopentanoic acid zwitterion	3.11926	0.00013366	0.320589	0.416667	7	5	2	249.75	3	1	12424
[c]MNXM4100	a quinol	3.99519	0.00013363	0.250301	0.178571	8	14	12	114.5	2	1	10203
[c]MNXM109	a 1,2-diacylglycerol-3-phosphate	3.11333	0.00013266	0.321199	0.128571	6	24	8	91	16	4	17721
[m]MNXM484	ribonucleoside triphosphate	3.53593	0.00013221	0.282811	0.166667	8	12	5	80.4286	7	2	9110
[n]MNXM2378	glyceraldehyde 3-phosphate(2-)	4.05667	0.00013156	0.246508	0.0357143	8	12	6	19.625	6	2	42960
[c]MNXM1397	1-(5-phospho-D-ribosyl)-5-[(5-phospho-D-ribosylamino)methylideneamino]imidazole-4-carboxamide(4-)	3.91296	0.0001314	0.255561	0.0833333	8	4	3	188.25	1	0	8595
[c]MNXM494	1,2-dihydroxy-3-oxo-5-methylthiopentene	3.19037	0.00013122	0.313443	0.196429	7	11	9	235.625	2	3	10631
[m]MNXM304	biotin	4.49481	0.00013002	0.222479	0.155556	9	29	12	156	17	6	17445
[c]MNXM124	spermidine(3+)	3.70519	0.0001288	0.269892	0.199346	7	31	27	151.889	4	9	10694
[m]MNXM355	beta-nicotinamide D-ribonucleotide	3.73519	0.00012877	0.267724	0.291667	8	10	4	198.667	6	1	31986
[c]MNXM334	inosine	3.95444	0.00012765	0.25288	0.25	7	17	13	192.75	4	5	14201
[m]MNXM77	glycerone phosphate	4.09259	0.0001272	0.244344	0.0277778	7	15	11	28.4444	4	3	13553
[m]MNXM235	orotate	4.15667	0.0001271	0.240577	0.0454546	8	20	6	24.1667	14	1	21091
[n]MNXM74	D-glyceraldehyde 3-phosphate	4.05778	0.0001265	0.24644	0.0333333	8	20	14	18.3	6	5	18861
[c]MNXM294	testosterone	3.15963	0.00012566	0.316493	0.318681	7	17	8	209.714	9	3	24666
[c]MNXM89621	beta-D-fructofuranose 6-phosphate(2-)	3.4963	0.0001256	0.286017	0.264706	7	23	13	166.353	10	5	14426
[c]MNXM90307	Ubiquinol	2.74815	0.00012489	0.363881	0.340909	6	22	8	212.333	14	4	16213
[c]MNXM682	glycerol 1-phosphate	2.89444	0.0001248	0.345489	0.410714	6	10	5	257.875	5	2	21818
[m]MNXM353	L-homoserine zwitterion	3.56963	0.00012471	0.280141	0.2	8	17	12	68.6364	5	5	19763
[c]MNXM7733	an (3R)-3-hydroxymyristoyl-[acp]	2.75963	0.00012448	0.362367	0.214286	6	10	3	262.125	7	2	12242
[c]MNXM686	oleoyl-CoA	2.8563	0.00012433	0.350104	0.138889	7	12	3	160.667	9	3	14523
[c]MNXM321	S-adenosylmethioninaminium	2.91704	0.00012245	0.342814	0.3	7	8	6	241.2	2	2	11800
[m]MNXM234	dUMP	3.31296	0.00012122	0.301845	0.241758	7	27	6	78.7143	21	7	24581
[n]MNXM242	D-ribose	3.79778	0.00012031	0.263312	0.267857	7	11	7	66.625	4	1	4565
[c]MNXM362	lactose	3.18185	0.00012019	0.314282	0.166667	7	20	12	115.167	8	6	30519
[m]MNXM727	L-selenocysteine zwitterion	3.58148	0.00012012	0.279214	0.181818	7	18	6	84.9091	12	4	17204
[c]MNXM5474	2-methyl-6-solanyl-1,4-benzoquinol	2.91593	0.00012006	0.342944	0.1	7	7	2	198.833	5	1	16115
[c]MNXM360	dCTP	2.84074	0.00011873	0.352021	0.328571	7	22	2	144.133	20	3	16208
[c]MNXM3813	2-hydroxyestrone	2.87815	0.00011842	0.347446	0.214286	7	11	3	270.857	8	3	14757
[m]MNXM183	(6R)-5,10-methylenetetrahydrofolate	4.14519	0.00011837	0.241244	0.128571	8	29	7	46.1333	22	5	21589
[c]MNXM714	methane	3.10667	0.00011834	0.321888	0.185897	7	19	10	180.846	9	4	11108
[n]MNXM17	UDP	4.58815	0.00011818	0.217953	0.0727513	8	55	29	22.0357	26	7	23784
[m]MNXM76	L-tyrosine zwitterion	4.28074	0.00011796	0.233604	0.121795	8	18	14	132.769	4	5	7062
[m]MNXM1287	N-formyl-L-glutamate(2-)	4.31	0.00011741	0.232019	0	8	4	2	23.3333	2	1	7820
[c]MNXM2342	7H-purine	3.19037	0.00011687	0.313443	0.333333	7	4	2	335	2	1	4688
[m]MNXM925	holo-[acyl-carrier protein]	4.28704	0.00011622	0.233261	0.0404412	8	29	19	32.1765	10	2	16769
[n]MNXM282	taurine	5.2337	0.00011613	0.191069	0	9	4	2	8.33333	2	1	26543
[c]MNXM90864	precorrin-3B	2.88222	0.00011582	0.346955	0.233333	7	7	3	281	4	1	13258
[c]MNXM2495	6-aminopenicillanic acid zwitterion	3.19111	0.00011582	0.31337	0	7	4	2	248.333	2	1	17653
[m]MNXM211	L-citrulline zwitterion	3.53481	0.00011577	0.2829	0.166667	7	17	12	181.889	5	6	20351
[c]MNXM2926	2-hydroxy-17beta-estradiol	2.87778	0.00011565	0.34749	0.333333	7	11	3	272.143	8	3	14659
[c]MNXM4118	trans-2,3-didehydroacyl-CoA	3.51926	0.00011315	0.284151	0.236111	7	11	7	188.556	4	2	19612
[m]MNXM1024	lipoamide	4.26889	0.00011303	0.234253	0.0357143	8	18	2	17.125	16	5	13812
[c]MNXM2645	S-Methyl butanethioate	2.89704	0.00011255	0.34518	0.333333	7	9	3	256.429	6	2	12656
[c]MNXM3291	L-adenosylselenomethionine	3.15	0.0001121	0.31746	0.166667	6	6	3	357.333	3	0	6878
[c]MNXM89	sulfur	2.92333	0.0001118	0.342075	0.309524	7	12	9	174.286	3	2	17437
[m]MNXM15900	alpha-D-ribose 5-phosphate	3.70667	0.00011168	0.269784	0.134615	7	16	5	70.6923	11	3	11980
[m]MNXM316	5'-deoxyadenosine	4.30148	0.00011156	0.232478	0.118182	8	31	13	44.9091	18	9	28516
[c]MNXM965	7,8-dihydropteroate	4.58111	0.00011133	0.218288	0.119048	8	7	4	234.571	3	0	16161
[e]MNXM25	succinate(2-)	2.88741	0.00011065	0.346331	0.339286	7	21	10	226.75	11	2	12092
[n]MNXM78	L-lysinium(1+)	3.79519	0.00011044	0.263492	0.2	7	6	3	78.1667	3	0	38554
[m]MNXM374	dADP(3-)	3.83926	0.00011005	0.260467	0.235714	8	50	20	26.619	30	8	22826
[m]MNXM155	thioredoxin	3.3563	0.00010918	0.297947	0.363636	7	27	15	72.6667	12	2	19252
[c]MNXM277	aldehyde	2.73593	0.00010801	0.365507	0.285714	6	23	11	209.533	12	4	34417
[n]MNXM500	D-fructose 1,6-bisphosphate	4.96444	0.00010796	0.201432	0.0476191	9	10	4	15.8571	6	1	37749
[m]MNXM321	S-adenosylmethioninaminium	3.57815	0.00010774	0.279474	0.166667	8	5	3	102.75	2	1	8364
[m]MNXM572	dUDP	3.96556	0.00010708	0.252171	0.4	8	36	16	50.1333	20	7	15592
[c]MNXM346	protoporphyrin(2-)	3.53481	0.00010687	0.2829	0.178571	7	9	6	234.75	3	1	12081
[n]MNXM161	pyridoxal 5'-phosphate	3.7963	0.00010677	0.263415	0.196429	7	19	14	46.875	5	6	15886
[n]MNXM114069	Guanosine 5'-Diphosphate	3.7963	0.00010625	0.263415	0.190476	7	8	4	43.7143	4	1	11940
[m]MNXM60421	LPE	3.57444	0.00010607	0.279764	0.366667	8	7	2	119.5	5	1	4115
[x]MNXM15	NH4(+)	4.32667	0.00010568	0.231125	0	8	4	1	50.5	3	0	12182
[n]MNXM381	an L-amino acid	4.6037	0.00010544	0.217216	0.0833333	8	5	2	23.75	3	1	6644
[c]MNXM3362	strictosidine aglycone(1+)	3.19037	0.00010536	0.313443	0	7	5	3	250.333	2	2	6706
[m]MNXM117	urea	3.74519	0.00010431	0.267009	0.303571	8	10	6	66.625	4	1	13852
[c]MNXM198	alpha,alpha-trehalose	3.1837	0.00010306	0.3141	0.2	7	18	10	119.273	8	5	29133
[m]MNXM289	betaine	3.81852	0.00010287	0.261882	0.125	8	10	5	58.625	5	2	19413
[x]MNXM32	L-alanine zwitterion	5.83741	0.00010285	0.171309	0.142857	10	8	6	15.4286	2	1	9751
[c]MNXM92210	cobyrinate	2.88671	0.00010273	0.346415	0.4	7	6	1	287.167	5	0	12409
[n]MNXM484	ribonucleoside triphosphate	3.99074	0.00010216	0.25058	0.142857	8	14	8	54.5	6	3	13146
[c]MNXM773	6-hydroxynicotinate	3.13926	0.00010123	0.318546	0.196429	7	9	3	159.5	6	1	9202
[m]MNXM242	D-ribose	3.76148	0.00010122	0.265853	0.219697	8	19	11	72.3333	8	1	5832
[m]MNXM5451	2-(alpha-Hydroxy-ethyl-)thiaminpyrophosphate_(linked_with_enzyme)	5.29148	0.00010086	0.188983	0.333333	9	5	3	105.75	2	1	11506
[c]MNXM148	thioredoxin disulfide	3.27593	0.00010079	0.305257	0.0818713	7	41	27	54.7368	14	6	12577
[n]MNXM116	D-ribose 5-phosphate	5.22111	0.00010038	0.19153	0.125	9	14	12	64.5	2	4	21052
[m]MNXM212	adenosine	3.71815	9.954e-05	0.268951	0.272727	8	18	10	89.7273	8	5	20128
[m]MNXM490	(-)-ureidoglycolate	3.74333	9.919e-05	0.267142	0.416667	8	16	7	97.7778	9	3	14129
[c]MNXM183	(6R)-5,10-methylenetetrahydrofolate	2.83852	9.914e-05	0.352296	0.1625	7	32	10	122.875	22	7	13219
[c]MNXM1750	L-rhamnulose	1	9.789e-05	1	0.166667	1	4	3	338.25	1	0	8635
[n]MNXM147	L-asparagine zwitterion	3.78519	9.737e-05	0.264188	0.380952	7	10	3	61.8571	7	2	37376
[c]MNXM158	uracil	2.73741	9.716e-05	0.365309	0.252747	6	19	12	198.143	7	5	11878
[m]MNXM91459	7,8-Dihydropterin pyrophosphate	4.20926	9.703e-05	0.237571	0.4	8	5	3	112.6	2	0	32625
[m]MNXM44	acyl-CoA	3.57444	9.692e-05	0.279764	0.0952381	8	9	2	67.1429	7	1	11691
[m]MNXM115	phosphatidylethanolamine zwitterion	5.36148	9.677e-05	0.186516	0.0545455	9	14	12	43	2	1	12573
[c]MNXM91520	cob(II)yrinate a,c-diamide	3.15	9.663e-05	0.31746	0.319444	6	14	7	247.444	7	4	22985
[m]MNXM187	phosphoethanolamine	3.70185	9.65e-05	0.270135	0.227273	7	13	5	86.1818	8	2	7003
[m]MNXM259	guanine	3.91	9.648e-05	0.255754	0.291667	8	13	5	71.6667	8	3	9292
[m]MNXM220	CDP(3-)	3.69444	9.611e-05	0.270677	0.229437	8	38	18	46.2727	20	4	26802
[c]MNXM2919	2-(1,2-epoxy-1,2-dihydrophenyl)acetyl-CoA	2.87967	9.602e-05	0.347262	0.2	7	5	1	310.6	4	0	8221
[n]MNXM191	ubiquinol-8	4.48407	9.599e-05	0.223011	0.303571	8	19	8	65	11	4	12543
[m]MNXM210	keto-phenylpyruvate	3.42556	9.576e-05	0.291923	0.305556	7	16	10	100.556	6	4	16746
[c]MNXM1385	precursor Z	3.67407	9.528e-05	0.272177	0.333333	7	4	3	259.333	1	1	8369
[c]MNXM201	a CDP-diacylglycerol	2.91667	9.494e-05	0.342857	0.178571	7	17	9	149.75	8	3	9234
[c]MNXM6145	[Dihydrolipoyllysine-residue acetyltransferase] S-acetyldihydrolipoyllysine	3.63963	9.463e-05	0.274753	0.238095	7	9	5	187.714	4	2	8999
[n]MNXM1843	methymenaquinol 7	3.79296	9.416e-05	0.263646	0.2	7	10	3	49	7	2	11146
[c]MNXM1105	adenosylcobinamide-GDP	2.92074	9.408e-05	0.342379	0.166667	7	12	7	167.857	5	3	10620
[c]MNXM933	(S)-methylmalonate semialdehyde	2.87333	9.401e-05	0.348028	0.327273	7	15	4	192.636	11	4	6937
[c]MNXM1208	2',4,4',6'-tetrahydroxychalcone	2.91556	9.375e-05	0.342988	0.0714286	7	8	2	191.143	6	1	7937
[c]MNXM650	acryloyl-CoA(4-)	2.89259	9.269e-05	0.345711	0.214286	7	12	3	159.625	9	3	15150
[m]MNXM1160	(2-amino-4-hydroxy-7,8-dihydropteridin-6-yl)methyl diphosphate(3-)	4.20926	9.269e-05	0.237571	0.25	8	4	2	50.25	2	0	32124
[c]MNXM179	(S)-lactate	2.90704	9.219e-05	0.343993	0.430556	7	14	9	295.333	5	3	7957
[c]MNXM634	DNA	4.07	9.203e-05	0.2457	0	8	5	3	293	2	1	13055
[c]MNXM853	3beta-hydroxy-4beta-methyl-5alpha-cholest-7-ene-4alpha-carboxylate	2.86333	9.166e-05	0.349243	0.357143	7	20	6	251.25	14	8	10826
[m]MNXM109	a 1,2-diacylglycerol-3-phosphate	3.70815	9.157e-05	0.269676	0.0833333	7	18	8	44.8333	10	2	10896
[x]MNXM60402	LPC	4.82333	9.151e-05	0.207325	0	9	4	2	11.6667	2	1	16656
[x]MNXM114063	fatty acid	4.82333	9.151e-05	0.207325	0	9	4	2	11.6667	2	1	16656
[c]MNXM1368	acrylate	3.18778	9.146e-05	0.313698	0	7	7	4	151	3	1	7711
[c]MNXM816	L-tartrate	2.91963	9.119e-05	0.342509	0.285714	7	8	5	311.429	3	1	8373
[m]MNXM298	5'-xanthylate(2-)	3.35778	8.995e-05	0.297816	0.314103	7	18	11	85.5385	7	5	18941
[c]MNXM1238	L-xylulose 5-phosphate(2-)	3.60778	8.988e-05	0.277179	0.25	7	5	2	280.8	3	0	3290
[c]MNXM3173	3Î±,7Î±-dihydroxy-24-oxo-5Î²-cholestanoyl CoA	2.87556	8.949e-05	0.347759	0.208333	7	11	6	206.222	5	2	9614
[m]MNXM31	CMP	3.53593	8.948e-05	0.282811	0.175385	7	42	21	40.1538	21	6	13755
[c]MNXM1989	3-methoxy-4-hydroxyphenylglycolaldehyde	2.73926	8.947e-05	0.365062	0.333333	6	16	5	284.6	11	4	22878
[c]MNXM500	D-fructose 1,6-bisphosphate	3.43741	8.916e-05	0.290917	0.263636	7	18	8	83.2727	10	3	12709
[m]MNXM90200	aldehydo-D-galactose	3.76407	8.913e-05	0.26567	0	8	3	1	156	2	1	7619
[n]MNXM305	2-methyl-3-oxopropanoate	4.4737	8.875e-05	0.223528	0.142857	8	10	2	47.5714	8	3	11882
[c]MNXM553	hexanoyl-CoA	3.57963	8.874e-05	0.279359	0.347222	7	11	7	262.667	4	2	6854
[c]MNXM1539	alpha-ribazole	2.92148	8.858e-05	0.342292	0.3	7	7	4	312.167	3	1	8201
[n]MNXM12770	protein 6-N-(octanoyl)lysine	5.02185	8.843e-05	0.19913	0	9	6	3	14.6667	3	3	13405
[n]MNXM344	dGTP	4.47259	8.784e-05	0.223584	0.131868	8	21	11	33.4286	10	3	20085
[c]MNXM176	a ubiquinone	3.33593	8.778e-05	0.299767	0.0909091	7	19	10	63.3636	9	2	14087
[n]MNXM67597	PAP	4.04778	8.735e-05	0.247049	0.1	8	6	2	34.2	4	1	11128
[c]MNXM803	phosphonoacetaldehyde	2.90259	8.732e-05	0.34452	0.333333	7	7	4	250.333	3	1	6206
[m]MNXM3447	2-Acyl-sn-glycero-3-phosphoethanolamine tetradec-7-enoyl	4.36407	8.719e-05	0.229144	0.333333	8	4	2	82.75	2	0	6670
[m]MNXM6599	1-Acyl-sn-glycero-3-phosphoethanolamine tetradec-7-enoyl	4.36407	8.719e-05	0.229144	0.333333	8	4	2	82.75	2	0	6670
[x]MNXM12770	protein 6-N-(octanoyl)lysine	5.83111	8.714e-05	0.171494	0	10	6	3	6.66667	3	3	17326
[m]MNXM236	stearate	3.75222	8.711e-05	0.266509	0.305556	8	18	13	90.3333	5	2	7578
[m]MNXM287	adenosine 5'-phosphosulfate	4.56926	8.656e-05	0.218854	0.455556	8	21	19	110.4	2	6	21389
[n]MNXM629	adenosylcobinamide	4.87148	8.595e-05	0.205276	0.266667	9	8	6	65.1667	2	2	4218
[c]MNXM2151	a plastoquinone	3.91444	8.566e-05	0.255464	0.166667	7	8	6	4	2	2	10324
[m]MNXM295	alpha-D-ribose 1-phosphate(2-)	3.94704	8.558e-05	0.253355	0.0222222	8	17	9	21.5	8	1	9735
[n]MNXM89910	QH2	5.67852	8.517e-05	0.176102	0.15	9	8	6	53.2	2	1	10721
[c]MNXM381	an L-amino acid	3.13074	8.498e-05	0.319413	0.178571	7	9	4	119.25	5	1	10107
[c]MNXM3040	L-rhamnofuranose	1	8.47e-05	1	0.25	1	4	3	341.25	1	0	7370
[m]MNXM147	L-asparagine zwitterion	3.61	8.416e-05	0.277008	0.263889	7	17	10	190.222	7	5	23792
[c]MNXM417	D-fructofuranose 1,6-bisphosphate(4-)	3.16074	8.408e-05	0.316382	0.2	7	20	6	81.3636	14	6	13456
[m]MNXM965	7,8-dihydropteroate	5.2037	8.345e-05	0.192171	0.122222	9	13	5	64.3	8	1	20886
[m]MNXM94	L-tryptophan zwitterion	4.3563	8.336e-05	0.229553	0.2	8	10	6	227.4	4	2	5240
[c]MNXM1004	sucrose 6(F)-phosphate(2-)	3.28259	8.301e-05	0.304637	0.120879	7	17	11	35.9286	6	3	13575
[m]MNXM420	thymidine	4.91852	8.283e-05	0.203313	0.138889	9	12	6	92.1111	6	2	9909
[n]MNXM56352	hexadecenoic acid	3.79889	8.269e-05	0.263235	0.333333	7	12	10	91.3333	2	6	7039
[c]MNXM23586	octanoyl-[acyl-carrier protein]	2.8937	8.262e-05	0.345578	0.285714	7	11	2	225.5	9	3	5817
[n]MNXM820	O-succinyl-L-homoserinate(1-)	4.47889	8.223e-05	0.22327	0.145455	8	19	9	30.9091	10	2	13066
[c]MNXM258	D-erythrose 4-phosphate(2-)	2.85222	8.218e-05	0.350604	0.17619	7	29	4	135.8	25	6	13719
[c]MNXM231	L-isoleucine zwitterion	3.40556	8.193e-05	0.293638	0.388889	7	12	10	268.1	2	1	7438
[c]MNXM1114	melatonin	3.17593	8.14e-05	0.314869	0.1	7	9	4	144.833	5	3	8528
[n]MNXM280	acetyl phosphate(2-)	3.99296	8.115e-05	0.250441	0.344444	8	25	13	69.2	12	6	38398
[c]MNXM2757	(R,R)-butane-2,3-diol	2.91926	8.094e-05	0.342553	0.333333	7	6	3	343.25	3	2	7900
[c]MNXM114097	(R)-2,3-dihydroxy-3-methylbutanoate	2.91778	8.089e-05	0.342727	0.3	7	8	5	344.5	3	2	8118
[c]MNXM510	xylitol	2.91889	8.086e-05	0.342596	0.166667	7	9	3	231.333	6	2	11787
[n]MNXM10	NADH(2-)	3.77074	8.056e-05	0.2652	0.0476191	7	13	6	36	7	2	7507
[c]MNXM1097	(S)-mandelate	3.85852	8.037e-05	0.259167	0.4	8	6	3	277.8	3	1	3435
[c]MNXM90253	5'-deoxy-5'-adenosylcobalamin	3.89778	7.973e-05	0.256556	0.160714	8	12	8	166.125	4	3	6688
[c]MNXM96232	a sulfur acceptor	3.7463	7.922e-05	0.26693	0	7	7	1	16.4	6	2	6723
[n]MNXM935	2'-deoxyinosine	3.79741	7.888e-05	0.263338	0.214286	7	12	8	65.5	4	4	7488
[c]MNXM599	iminosuccinate	3.33778	7.882e-05	0.299601	0.233333	7	7	5	217.333	2	1	12095
[m]MNXM452	dUTP	3.33926	7.862e-05	0.299468	0.390476	7	26	16	76.2	10	5	17539
[m]MNXM142	L-threonine zwitterion	3.76333	7.853e-05	0.265722	0.178571	8	8	6	193.875	2	0	6241
[c]MNXM2939	3-oxo-5,6-dehydrosuberyl-CoA semialdehyde	2.91741	7.848e-05	0.34277	0.35	7	5	2	409	3	0	6758
[c]MNXM484	ribonucleoside triphosphate	2.86741	7.831e-05	0.348747	0.285714	7	10	4	293	6	1	7346
[c]MNXM90332	N-acetylmuramate 6-phosphate	3.73704	7.758e-05	0.267592	0.0833333	7	4	2	11.5	2	0	7399
[m]MNXM361	L-aspartate 4-semialdehyde	3.36	7.742e-05	0.297619	0.266667	7	12	4	89	8	2	12085
[m]MNXM89633	HCYS	3.42481	7.73e-05	0.291987	0	7	6	2	73.6	4	1	15274
[n]MNXM89569	2OG	4.76	7.73e-05	0.210084	0	8	6	4	12.5	2	1	9666
[m]MNXM90508	1,2-Diacylglycero-3-phosphorylethanolamine	3.58037	7.706e-05	0.279301	0.0666667	8	7	4	71.8333	3	1	9475
[c]MNXM770	2,5-dioxopentanoate	2.90556	7.679e-05	0.344168	0.232143	7	10	5	266.125	5	1	8223
[n]MNXM415	(R)-4'-phosphopantothenate	3.62889	7.647e-05	0.275566	0.404762	7	13	7	94.8571	6	4	12701
[c]MNXM67597	PAP	3.25111	7.594e-05	0.307587	0.25	7	4	2	99.5	2	0	8776
[c]MNXM289	betaine	3.89556	7.58e-05	0.256703	0.194444	7	14	10	167.889	4	4	6753
[c]MNXM1325	dITP	1	7.577e-05	1	0.2	1	6	5	263.333	1	0	5458
[c]MNXM1633	3,4-dihydroxymandelaldehyde	2.87556	7.546e-05	0.347759	0.339286	7	8	3	321.375	5	0	9398
[c]MNXM114062	Adenosine 5'-triphosphate	3.19963	7.527e-05	0.312536	0.102632	7	46	38	106.5	8	7	17168
[n]MNXM245	L-glutamic 5-semialdehyde zwitterion	4.74296	7.476e-05	0.210839	0	8	6	4	10.6	2	1	5600
[c]MNXM1705	2-(1-hydroxyethyl)thiamine diphosphate	2.90852	7.437e-05	0.343818	0.5	7	5	2	308.25	3	1	12196
[m]MNXM453	N(2)-formyl-N(1)-(5-phospho-D-ribosyl)glycinamide(2-)	3.52444	7.434e-05	0.283733	0.354545	8	20	9	94.4545	11	5	11945
[m]MNXM138	carbamoyl phosphate(2-)	3.74963	7.399e-05	0.266693	0.314103	8	38	31	91.4615	7	10	13268
[m]MNXM245	L-glutamic 5-semialdehyde zwitterion	3.55741	7.372e-05	0.281104	0.291667	8	14	6	67.3333	8	3	8880
[c]MNXM2378	glyceraldehyde 3-phosphate(2-)	3.22852	7.37e-05	0.30974	0.121795	7	19	12	46.6923	7	3	13421
[m]MNXM114106	S	3.82037	7.236e-05	0.261755	0.285714	8	17	14	57.875	3	4	14291
[c]MNXM7899	---------------	3.90407	7.235e-05	0.256143	0.3	8	6	4	159.8	2	1	4087
[c]MNXM1727	beta-L-fucose 1-phosphate(2-)	3.46481	7.221e-05	0.288616	0.142857	7	9	5	112.857	4	2	7003
[c]MNXM512	(S)-lactaldehyde	2.86889	7.184e-05	0.348567	0.222222	7	12	3	187.7	9	2	8123
[c]MNXM2237	HX	4.07556	7.153e-05	0.245365	0.166667	7	4	2	194	2	0	7351
[c]MNXM327	estrone	3.16407	7.063e-05	0.316048	0.178571	7	21	17	156.375	4	5	26658
[c]MNXM2858	phosphatidylethanolamine didodecanoyl	2.92259	7.031e-05	0.342162	0.166667	7	6	3	350.25	3	2	7705
[c]MNXM172	4-oxobutanoate	3.30889	6.966e-05	0.302216	0.25641	7	20	11	165.538	9	4	9234
[m]MNXM263	2-oxoadipate(2-)	4.2937	6.93e-05	0.232899	0	8	4	2	45.5	2	2	8049
[m]MNXM682	glycerol 1-phosphate	3.84444	6.853e-05	0.260116	0.177778	7	13	6	68	7	2	8646
[n]MNXM295	alpha-D-ribose 1-phosphate(2-)	4.06259	6.826e-05	0.246148	0	8	9	5	23.5	4	1	4550
[c]MNXM1253	(R)-S-lactoylglutathionate(1-)	4.00222	6.82e-05	0.249861	0.25	7	5	3	285.75	2	1	5470
[c]MNXM90508	1,2-Diacylglycero-3-phosphorylethanolamine	2.92296	6.811e-05	0.342119	0.133333	7	7	4	202.167	3	1	12177
[m]MNXM820	O-succinyl-L-homoserinate(1-)	3.55852	6.785e-05	0.281016	0.2	8	19	9	49.8182	10	2	12882
[c]MNXM1359	3-methylbut-2-enal	3.10815	6.755e-05	0.321735	0.380952	7	18	4	312.714	14	4	8534
[n]MNXM287	adenosine 5'-phosphosulfate	4.65481	6.687e-05	0.214831	0.324176	8	28	26	61.7143	2	8	15741
[c]MNXM493	3-ammoniopropanal	2.74185	6.653e-05	0.364717	0.410714	6	12	6	298.75	6	2	7958
[m]MNXM537	ferrocytochrome c	3.75778	6.636e-05	0.266115	0.1	8	15	6	69.6	9	3	7068
[m]MNXM75	acetaldehyde	3.60556	6.631e-05	0.27735	0.0833333	7	9	3	57.8889	6	0	7857
[c]MNXM97030	chlorophyllide	2.92222	6.616e-05	0.342205	0.188889	6	14	7	173.5	7	4	15934
[m]MNXM1020	dethiobiotin(1-)	3.61889	6.566e-05	0.276328	0.285714	8	30	21	79.5	9	5	11246
[c]MNXM2254	Mg-protoporphyrin IX	3.14889	6.555e-05	0.317572	0.166667	6	6	2	189	4	0	3172
[c]MNXM9057	a [protein]-L-threonine	4.35148	6.554e-05	0.229807	0	8	5	3	377.333	2	2	7182
[c]MNXM6406	a [protein]-L-serine	4.35148	6.554e-05	0.229807	0	8	5	3	377.333	2	2	7182
[c]MNXM3453	2-Acyl-sn-glycero-3-phosphoglycerol hexadec-9-enoyl	2.92222	6.53e-05	0.342205	0.339286	7	11	6	268	5	3	6993
[m]MNXM365	5-amino-1-(5-phospho-D-ribosyl)imidazole-4-carboxamide(2-)	3.87556	6.522e-05	0.258028	0.3	8	6	2	54.8	4	1	5882
[m]MNXM201	a CDP-diacylglycerol	3.57593	6.501e-05	0.279648	0.05	8	8	3	84.2	5	2	11402
[c]MNXM350	propane-1,3-diamine	3.07704	6.478e-05	0.324988	0.522222	7	14	4	243.3	10	2	6288
[c]MNXM2214	apo-[acyl-carrier protein]	3.69296	6.461e-05	0.270785	0.333333	7	5	3	262	2	1	7552
[c]MNXM133	acetoacetyl-CoA(4-)	2.79926	6.444e-05	0.357237	0.320513	7	22	6	165.308	16	6	12730
[m]MNXM493	3-ammoniopropanal	3.76037	6.436e-05	0.265931	0.416667	8	6	3	97	3	2	7109
[c]MNXM410	coproporphyrinogen III(4-)	3.16667	6.422e-05	0.315789	0.333333	7	9	6	296.429	3	2	5047
[c]MNXM1684	sn-3-O-(geranylgeranyl)glycerol 1-phosphate(2-)	3.67963	6.409e-05	0.271766	0.166667	7	10	2	34.1429	8	1	12148
[e]MNXM270	riboflavin	2.893	6.328e-05	0.345662	0.233333	7	9	2	275	7	2	10478
[n]MNXM89633	HCYS	3.79259	6.27e-05	0.263672	0.05	7	6	2	51.2	4	1	5502
[c]MNXM1310	3-oxo-fatty acyl-CoA(4-)	4.22111	6.212e-05	0.236904	0.190476	7	7	5	194.429	2	0	2958
[n]MNXM271	sedoheptulose 7-phosphate(2-)	4.79074	6.211e-05	0.208736	0.0952381	8	10	8	46.4286	2	3	22476
[m]MNXM257	dTMP	3.76481	6.15e-05	0.265617	0.269231	8	24	15	71.2308	9	4	11407
[x]MNXM9050	protein N6-(lipoyl)lysine	6.82704	6.122e-05	0.146476	0.0833333	11	6	3	8.5	3	2	21161
[c]MNXM1373	D-tryptophan zwitterion	2.89889	6.098e-05	0.34496	0.166667	7	7	3	206.714	4	0	9418
[c]MNXM1152	N(2)-succinyl-L-ornithinate(1-)	3.40556	6.072e-05	0.293638	0.3	7	5	3	387.2	2	0	5350
[c]MNXM1967	(S)-acetoin	2.87704	6.071e-05	0.34758	0.428571	7	7	1	235.429	6	0	5298
[c]MNXM311	pyridoxal	2.87889	6.064e-05	0.347356	0.152778	7	11	6	215.111	5	1	7284
[c]MNXM1233	galactitol	4.42667	6.064e-05	0.225904	0.166667	8	6	4	236.333	2	0	8395
[c]MNXM1455	1-(2-carboxylatophenylamino)-1-deoxy-D-ribulose 5-phosphate(3-)	3.16623	6.015e-05	0.315833	0.25	7	4	1	232	3	0	4801
[c]MNXM293	linoleate	1	5.959e-05	1	0	1	4	2	189.5	2	0	4662
[m]MNXM826	3-(2,3-dihydroxyphenyl)propanoate	3.57074	5.951e-05	0.280054	0.2	8	6	2	99.8	4	1	4846
[c]MNXM159	2-oxobutanoate	3.12593	5.933e-05	0.319905	0.142857	7	11	6	116.286	5	1	5645
[n]MNXM60	bicarbonate	4.04111	5.926e-05	0.247457	0.339286	8	23	13	60.125	10	3	9607
[m]MNXM318	5-methyltetrahydrofolate(2-)	3.57593	5.926e-05	0.279648	0.232143	8	11	8	70	3	2	6664
[n]MNXM107	nitrite	3.78296	5.922e-05	0.264343	0.3	7	19	2	54.3	17	4	20980
[c]MNXM615	D-mannitol	4.42704	5.882e-05	0.225885	0.2	8	6	4	234.833	2	0	8329
[x]MNXM107	nitrite	4.82333	5.874e-05	0.207325	0	9	5	2	10.5	3	1	16331
[c]MNXM1542	beta-D-fructofuranose	3.19111	5.861e-05	0.31337	0.267857	7	15	11	273.25	4	5	11950
[c]MNXM114236	(3-Phosphatidyl)-ethanolamine	2.9063	5.861e-05	0.344081	0.127273	7	14	3	117	11	2	10280
[c]MNXM9050	protein N6-(lipoyl)lysine	3.89037	5.815e-05	0.257045	0.0277778	8	13	8	45.1111	5	2	4973
[c]MNXM259	guanine	3.22074	5.791e-05	0.310488	0.232143	7	10	5	166.375	5	2	4586
[c]MNXM415	(R)-4'-phosphopantothenate	2.85	5.768e-05	0.350877	0.361111	7	14	4	222.667	10	3	10265
[c]MNXM1688	UDP-N-acetyl-3-O-(1-carboxylatovinyl)-alpha-D-glucosamine	3.69926	5.75e-05	0.270324	0.0666667	7	10	6	93.5	4	3	5855
[c]MNXM26906	2-acyl-sn-glycero-3-phosphoethanolamine	3.18593	5.749e-05	0.31388	0.166667	7	6	2	200.25	4	2	2689
[m]MNXM5034	[Dihydrolipoyllysine-residue (2-methylpropanoyl)transferase] S-(2-methylpropanoyl)dihydrolipoyllysine	4.56593	5.721e-05	0.219014	0.142857	9	9	7	52.25	2	1	14696
[c]MNXM89569	2OG	3.40296	5.718e-05	0.293862	0.0909091	7	17	11	46.3636	6	1	10029
[m]MNXM152	dTDP(3-)	3.94556	5.715e-05	0.25345	0.351648	8	36	16	32.3571	20	8	8637
[c]MNXM378	salicylate	2.71148	5.711e-05	0.368802	0.490909	6	17	6	271.545	11	3	25725
[m]MNXM105630	sulfite	3.75259	5.656e-05	0.266482	0.125	8	17	8	59.75	9	3	11590
[m]MNXM415	(R)-4'-phosphopantothenate	3.3437	5.653e-05	0.29907	0.428571	7	13	7	134.286	6	4	14600
[c]MNXM456	5-formamido-1-(5-phospho-D-ribosyl)imidazole-4-carboxamide(2-)	3.74111	5.638e-05	0.2673	0.190476	7	9	7	158.571	2	1	5999
[x]MNXM176	a ubiquinone	6.81519	5.586e-05	0.146731	0	11	4	2	5	2	1	16386
[n]MNXM232	ubiquinone-8	4.2837	5.571e-05	0.233443	0.214286	8	19	11	42.75	8	4	8312
[c]MNXM1083	ferricytochrome b5	2.88259	5.528e-05	0.34691	0.35	7	6	2	323.6	4	1	4561
[c]MNXM260	L-kynurenine zwitterion	2.76111	5.432e-05	0.362173	0.322222	6	14	3	225.4	11	3	14228
[c]MNXM167	sucrose	3.68037	5.424e-05	0.271712	0.107843	7	29	13	61.3889	16	7	9714
[m]MNXM96038	a reduced electron acceptor	3.75815	5.423e-05	0.266089	0.125	8	15	5	51.125	10	2	6162
[e]MNXM29	glycine	2.89	5.411e-05	0.346021	0.247253	7	24	15	197.429	9	2	6585
[c]MNXM503	prephenate	3.06407	5.391e-05	0.326363	0.333333	7	12	6	168.222	6	2	4669
[c]MNXM12770	protein 6-N-(octanoyl)lysine	3.68778	5.39e-05	0.271166	0.05	7	11	3	14.4	8	3	4692
[n]MNXM3448	2-Acyl-sn-glycero-3-phosphoethanolamine hexadec-9-enoyl	3.78778	5.38e-05	0.264007	0.45	7	11	4	108.6	7	4	4078
[c]MNXM511	(6R)-5,10-methenyltetrahydrofolate	2.88148	5.375e-05	0.347044	0.255556	7	13	7	170.3	6	2	6840
[c]MNXM647	2'-deoxyguanosine	3.17852	5.371e-05	0.314612	0.285714	6	11	6	284.75	5	3	5319
[e]MNXM401	guanosine	2.92299	5.349e-05	0.342115	0.0833333	7	5	2	282.75	3	1	7330
[n]MNXM174	9H-xanthine	4.48852	5.343e-05	0.222791	0.357143	8	11	8	71.2857	3	4	11685
[c]MNXM25932	palmitoyl-[acyl-carrier protein]	2.91481	5.324e-05	0.343075	0.333333	7	9	3	256.429	6	2	5528
[c]MNXM2318	2-chloroethanol	3.19074	5.32e-05	0.313407	0.3	7	5	3	371.2	2	0	2130
[c]MNXM1022	hydrogenobyrinic acid a,c-diamide(4-)	3.06	5.318e-05	0.326797	0.660714	6	16	12	339.125	4	8	21013
[m]MNXM696	L-arogenate(1-)	3.43	5.301e-05	0.291545	0.3	7	6	3	97.4	3	1	5101
[m]MNXM282	taurine	4.36111	5.269e-05	0.229299	0	8	4	2	11.6667	2	1	9375
[m]MNXM2378	glyceraldehyde 3-phosphate(2-)	3.90963	5.254e-05	0.255779	0.0705128	8	20	11	26.3846	9	4	8744
[n]MNXM452	dUTP	4.48111	5.249e-05	0.223159	0.142857	8	10	5	49.1429	5	3	11450
[c]MNXM6068	(3E)-2-oxohex-3-enedioate	3.14	5.242e-05	0.318471	0.380952	7	8	3	328	5	1	3838
[c]MNXM4485	beta-D-mannosyldiacetylchitobiosyldiphosphodolichol	3.91111	5.169e-05	0.255682	0.333333	7	3	1	378	2	0	3364
[m]MNXM457	betaine aldehyde	3.56	5.123e-05	0.280899	0.254545	8	17	8	66.1818	9	2	11703
[c]MNXM530	(R)-3-sulfolactate	2.76593	5.112e-05	0.361543	0.380952	6	8	3	322.857	5	1	4624
[n]MNXM1359	3-methylbut-2-enal	5.47222	5.056e-05	0.182741	0.25	9	6	4	111	2	2	13510
[n]MNXM402	laurate	3.78704	4.994e-05	0.264059	0.25	7	10	2	67	8	5	3745
[c]MNXM470	isobutyryl-CoA	3.42741	4.994e-05	0.291766	0.303571	7	10	7	165.875	3	1	5167
[m]MNXM189	D-glycerate	3.57889	4.99e-05	0.279416	0.339286	8	11	5	109.375	6	2	4570
[c]MNXM774	a D-amino acid	3.55148	4.94e-05	0.281573	0.15	7	8	5	61	3	2	8153
[n]MNXM80428	queuosine	4.77667	4.879e-05	0.209351	0.0833333	8	7	2	13.25	5	1	9180
[c]MNXM785	UDP-N-acetyl-alpha-D-muramate	2.91519	4.843e-05	0.343031	0.404762	7	10	4	300.429	6	2	6439
[c]MNXM1148	D-ornithinium(1+)	4.08074	4.82e-05	0.245054	0.25	8	5	3	61.5	2	1	4644
[c]MNXM190	(S)-methylmalonyl-CoA(5-)	3.43407	4.794e-05	0.291199	0.233333	7	8	3	92.6667	5	1	19710
[n]MNXM445	lycopene	4.7037	4.784e-05	0.212598	0.333333	8	8	2	13.5	6	4	14410
[m]MNXM3448	2-Acyl-sn-glycero-3-phosphoethanolamine hexadec-9-enoyl	3.3663	4.78e-05	0.297062	0.428571	7	11	4	102	7	3	4776
[m]MNXM6116	5,10-Methenyltetrahydrofolyl-Glu-2	3.5337	4.77e-05	0.282989	0.15	8	8	2	98.8	6	2	4909
[c]MNXM968	all-trans-nonaprenyl diphosphate(3-)	3.59074	4.768e-05	0.278494	0.285714	7	11	3	52.625	8	2	4879
[c]MNXM244	3-oxopropanoate	3.37333	4.761e-05	0.296443	0.322222	7	13	5	135.9	8	3	6657
[c]MNXM826	3-(2,3-dihydroxyphenyl)propanoate	2.84481	4.749e-05	0.351517	0.404762	7	8	2	269.571	6	1	4287
[m]MNXM12770	protein 6-N-(octanoyl)lysine	3.82037	4.724e-05	0.261755	0	8	6	3	13	3	3	8412
[m]MNXM33047	10-formyltetrahydrofolyl-L-glutamate	4.04519	4.7e-05	0.247207	0.2	8	9	4	76.8333	5	2	3979
[n]MNXM2858	phosphatidylethanolamine didodecanoyl	4.48741	4.7e-05	0.222846	0.166667	8	6	3	75.25	3	2	3599
[c]MNXM1362	4,4-dimethyl-5alpha-cholest-7-en-3beta-ol	3.15259	4.699e-05	0.317199	0.35	7	12	6	246.2	6	5	25328
[c]MNXM122	1-phosphatidyl-1D-myo-inositol 4-phosphate	2.92074	4.697e-05	0.342379	0.2	7	8	5	275.2	3	3	5289
[c]MNXM270	riboflavin	1	4.692e-05	1	0.291667	1	13	12	285.889	1	3	4421
[n]MNXM1039	all-trans-zeta-carotene	4.70889	4.691e-05	0.212364	0.466667	8	10	8	13.8333	2	4	14100
[c]MNXM854	5-dehydro-4-deoxy-D-glucarate(2-)	3.1663	4.679e-05	0.315826	0.214286	7	8	2	151.429	6	1	3090
[c]MNXM5273	phosphatidylserine (homo sapiens)	3.59111	4.652e-05	0.278465	0.25	7	6	4	55	2	2	5726
[c]MNXM88421	UDP-2-acetamido-3-amino-2,3-dideoxy-alpha-D-glucuronate	3.39148	4.648e-05	0.294856	0.25	7	5	3	260.6	2	0	3947
[m]MNXM250	L-dehydroascorbate	3.56905	4.645e-05	0.280187	0.266667	8	8	1	79.5	7	1	3865
[c]MNXM420	thymidine	3.42889	4.597e-05	0.29164	0.160714	7	13	6	191.25	7	5	5116
[c]MNXM6368	an oxidized rubredoxin	3.54111	4.552e-05	0.282397	0.3	7	6	3	322	3	1	3046
[c]MNXM463	N(1)-(5-phospho-D-ribosyl)glycinamide(1-)	2.88	4.546e-05	0.347222	0.366667	7	9	3	248	6	3	3191
[c]MNXM788	2-aminomuconic 6-semialdehyde	2.92	4.54e-05	0.342466	0.166667	7	5	2	342	3	1	4610
[c]MNXM1553	D-fructose 1-phosphate	3.41	4.447e-05	0.293255	0.0694444	7	10	4	45.4444	6	1	6853
[c]MNXM414	uroporphyrinogen III(8-)	3.59074	4.439e-05	0.278494	0.214286	7	9	6	195.143	3	2	3534
[e]MNXM338	cytidine	2.92114	4.372e-05	0.342332	0.0833333	7	5	2	283.25	3	1	6043
[n]MNXM1755	methylmenaquinone 7	4.79	4.367e-05	0.208768	0.3	8	9	7	57.6	2	2	16687
[n]MNXM90639	Menaquinol	3.79704	4.352e-05	0.263363	0.333333	7	6	4	61.5	2	1	3442
[c]MNXM840	L-2,4-diazaniumylbutyrate	3.31222	4.317e-05	0.301912	0.285714	7	7	3	214.571	4	0	4563
[c]MNXM91213	L-glutamyl-tRNA(Gln)	2.88667	4.297e-05	0.34642	0.547619	7	9	4	288.857	5	2	7510
[c]MNXM495	IDP	3.35519	4.283e-05	0.298046	0.209524	7	26	9	101.133	17	1	7103
[c]MNXM280	acetyl phosphate(2-)	2.84852	4.271e-05	0.35106	0.4	7	19	4	220.7	15	4	9781
[c]MNXM93473	histone-L-lysine	3.56593	4.213e-05	0.280432	0.133333	7	6	3	244.333	3	0	3832
[c]MNXM622	1-deoxy-D-xylulose 5-phosphate	3.50222	4.207e-05	0.285533	0.257576	7	16	12	232.333	4	3	6747
[c]MNXM3350	R-S-glutathione	4.07593	4.207e-05	0.245343	0.0333333	7	10	6	23.5	4	3	4653
[n]MNXM75102	phosphatidylglycerol (dioctadecanoyl, n-C18:0)	4.48704	4.194e-05	0.222864	0.166667	8	6	3	75.25	3	2	3820
[n]MNXM31536	(R)-1,2-distearoylphosphatidylethanolamine zwitterion	4.48704	4.194e-05	0.222864	0.166667	8	6	3	75.25	3	2	3820
[m]MNXM125	IMP(2-)	3.54185	4.152e-05	0.282338	0.269231	8	16	6	78.3077	10	2	8069
[c]MNXM427	D-mannopyranose 6-phosphate(2-)	3.53148	4.152e-05	0.283167	0.144444	7	12	10	69.6	2	2	4424
[c]MNXM1279	hydrogenobyrinate(6-)	3.29481	4.13e-05	0.303507	0.466667	7	9	7	287.167	2	3	4014
[c]MNXM245	L-glutamic 5-semialdehyde zwitterion	2.89519	4.123e-05	0.345401	0.305556	7	14	6	198.667	8	3	4791
[x]MNXM11	diphosphate(3-)	4.82963	4.109e-05	0.207055	0	9	4	1	52.25	3	0	5314
[m]MNXM644	(2S,6S)-2,6-diaminopimelic acid dizwitterion	3.76333	4.07e-05	0.265722	0.3	8	7	4	124.667	3	1	4788
[m]MNXM6733	2-Methyl-1-hydroxybutyl-ThPP	4.5263	4.064e-05	0.220931	0.25	9	7	5	97.75	2	2	5337
[n]MNXM572	dUDP	4.7337	4.024e-05	0.211251	0.190476	8	9	3	41.8571	6	2	6083
[c]MNXM561	ADP-D-glucose	2.90926	3.999e-05	0.34373	0.266667	7	9	6	282.167	3	2	8855
[m]MNXM401	guanosine	4.56593	3.965e-05	0.219014	0.288889	8	14	12	196	2	4	4349
[m]MNXM208	FMNH2	4.21926	3.941e-05	0.237008	0.0833333	8	16	9	40.75	7	2	6522
[c]MNXM2957	7,7',9,9'-tetra-cis-lycopene	4.2563	3.931e-05	0.234946	0.25	8	7	5	9	2	2	3536
[c]MNXM1219	7-phospho-2-dehydro-3-deoxy-D-arabino-heptonate	1	3.927e-05	1	0.233333	1	6	5	178.5	1	0	3219
[c]MNXM2847	nonaprenyl 4-hydroxybenzoate	3.18741	3.89e-05	0.313735	0.3	7	5	3	371.8	2	0	3482
[c]MNXM996	fluoride	3.19111	3.886e-05	0.31337	0	7	4	2	371.5	2	2	3048
[m]MNXM190	(S)-methylmalonyl-CoA(5-)	4.20807	3.831e-05	0.237639	0	8	4	1	33.5	3	0	6370
[n]MNXM125	IMP(2-)	3.99481	3.818e-05	0.250324	0.244444	8	11	6	57.4	5	1	3334
[c]MNXM1231	formamide	3.13407	3.815e-05	0.319074	0.3	7	6	2	187.6	4	1	3060
[c]MNXM3413	(S,S)-butane-2,3-diol	2.91926	3.803e-05	0.342553	0.416667	7	6	3	342.75	3	2	3605
[m]MNXM140	L-leucine zwitterion	3.57185	3.796e-05	0.279967	0.233333	8	7	3	98.6667	4	1	5087
[c]MNXM5043	all-trans-undecaprenyl diphosphate(3-)	2.90296	3.751e-05	0.344476	0.25	7	5	2	278.8	3	0	12463
[c]MNXM708	4-fumarylacetoacetate(2-)	2.91448	3.743e-05	0.343115	0.0833333	7	4	1	283.5	3	0	3291
[n]MNXM351	protoporphyrinogen(2-)	5.23667	3.697e-05	0.190961	0.357143	9	13	11	69.25	2	3	10943
[n]MNXM1194	N(6)-dimethylallyladenine	4.65444	3.69e-05	0.214848	0	8	6	3	8.33333	3	3	8718
[c]MNXM1312	4-guanidinobutanoic acid zwitterion	3.09926	3.686e-05	0.322658	0.238095	7	11	4	154.714	7	3	3317
[m]MNXM332	triphosphate(4-)	3.34	3.678e-05	0.299401	0.566667	7	18	12	115.9	6	5	8990
[c]MNXM593	(R)-pantoate	2.91778	3.672e-05	0.342727	0.266667	7	7	4	268.5	3	1	6139
[c]MNXM114194	(2Z)-2-hydroxypenta-2,4-dienoate	3.18926	3.661e-05	0.313552	0	7	8	2	151.6	6	1	3194
[e]MNXM3659	metanephrine	3.88481	3.656e-05	0.257413	0.166667	8	4	3	349.667	1	1	2686
[n]MNXM6116	5,10-Methenyltetrahydrofolyl-Glu-2	4.48926	3.602e-05	0.222754	0	8	4	2	73.3333	2	1	8763
[c]MNXM248	a triacylglycerol	2.91259	3.598e-05	0.343337	0.214286	7	15	4	168.714	11	5	5747
[e]MNXM212	adenosine	2.91818	3.544e-05	0.34268	0.2	7	7	2	191.667	5	1	5543
[c]MNXM255	methylammonium	3.07889	3.541e-05	0.324792	0.211111	7	15	6	141.1	9	5	3892
[c]MNXM5034	[Dihydrolipoyllysine-residue (2-methylpropanoyl)transferase] S-(2-methylpropanoyl)dihydrolipoyllysine	3.88222	3.541e-05	0.257584	0.190476	7	9	7	163.143	2	2	4795
[c]MNXM1850	phosphatidylethanolamine (homo sapiens)	4.16296	3.525e-05	0.240214	0.1	8	7	5	237.2	2	2	2322
[c]MNXM1035	3beta-hydroxy-4beta-methyl-5alpha-cholest-7-ene-4alpha-carbaldehyde	3.16593	3.497e-05	0.315863	0.652778	7	14	11	338.222	3	5	12781
[c]MNXM1973	1-alkyl-2-acetyl-sn-glycero-3-phosphocholine	2.91593	3.495e-05	0.342944	0.333333	7	5	2	306.75	3	1	4362
[n]MNXM529	meso-2,6-diaminopimelic acid dizwitterion	4.26778	3.493e-05	0.234314	0.285714	8	7	5	61.5714	2	0	3999
[c]MNXM2126	L-lactyl-2-diphospho-5'-guanosine	2.92185	3.487e-05	0.342249	0.2	7	6	3	231	3	1	3781
[m]MNXM935	2'-deoxyinosine	3.76111	3.483e-05	0.265879	0.238095	8	9	5	116.429	4	2	4213
[n]MNXM90003	5-phospho-beta-D-ribosylaminium(1-)	3.79333	3.47e-05	0.26362	0.333333	7	9	3	66	6	3	3909
[c]MNXM2500	all-trans-3,4-didehydrolycopene	3.52259	3.43e-05	0.283882	0.45	7	5	2	77.2	3	0	2295
[m]MNXM379	O-phospho-L-serine	4.26667	3.398e-05	0.234375	0.25	8	6	2	49	4	1	4637
[c]MNXM709	5beta-cholestane-3alpha,7alpha,12alpha-triol	3.17222	3.389e-05	0.315236	0.0833333	7	6	3	240.25	3	2	11525
[m]MNXM342	octanoyl-CoA(4-)	4.31037	3.386e-05	0.231999	0	8	3	1	22.3333	2	0	3451
[n]MNXM12236	menaquinone-7	4.74444	3.372e-05	0.210773	0.3	8	11	9	50.3333	2	2	12642
[n]MNXM304	biotin	5.47222	3.361e-05	0.182741	0.125	9	23	6	33.3333	17	4	4000
[c]MNXM1994	6-hydroxyhexanoate	2.91741	3.347e-05	0.34277	0.666667	7	6	3	393.75	3	2	2493
[n]MNXM950	palmitoleate	3.78704	3.336e-05	0.264059	0.25	7	10	2	67.4	8	5	3727
[e]MNXM288	uridine	2.9204	3.324e-05	0.342419	0.25	7	5	2	284.25	3	1	5627
[m]MNXM2962	[Dihydrolipoyllysine-residue succinyltransferase] S-glutaryldihydrolipoyllysine	5.26704	3.324e-05	0.18986	0	9	5	3	95.75	2	1	9377
[n]MNXM336	alpha-D-galactose 1-phosphate(2-)	4.04667	3.321e-05	0.247117	0.232143	8	10	2	53.125	8	1	3062
[c]MNXM229	choline phosphate	3.1763	3.291e-05	0.314832	0.2	7	8	4	170.6	4	2	3681
[c]MNXM1224	alpha-ribazole 5'-phosphate(2-)	3.27481	3.29e-05	0.305361	0.166667	7	8	2	45.8571	6	1	3368
[m]MNXM1106	ammonioacetone	1	3.285e-05	1	0.1	1	6	5	82	1	0	1600
[n]MNXM65196	O-phosphorylhomoserine	4.05926	3.256e-05	0.24635	0.333333	8	5	3	107.667	2	2	6870
[c]MNXM1259	2-acyl-sn-glycero-3-phosphoserine	2.89778	3.205e-05	0.345092	0.583333	7	5	2	487	3	1	5267
[m]MNXM74	D-glyceraldehyde 3-phosphate	3.91519	3.199e-05	0.255416	0.0444444	8	21	13	31.3	8	4	6765
[c]MNXM2662	Dihydroflavodoxin	3.19	3.155e-05	0.31348	0.166667	7	5	2	194	3	1	2091
[c]MNXM403	zeaxanthin	2.88185	3.149e-05	0.346999	0.5	7	20	16	284.5	4	8	4441
[n]MNXM1837	L-selenocystathionine	4.58	3.142e-05	0.218341	0.0222222	8	19	8	17.2	11	6	6267
[c]MNXM89905	L-allysine	2.74889	3.135e-05	0.363783	0.589286	6	12	3	350.25	9	4	15797
[c]MNXM458	butyrate	2.90407	3.128e-05	0.344344	0.190476	7	8	3	205.429	5	1	6594
[n]MNXM258	D-erythrose 4-phosphate(2-)	4.0363	3.119e-05	0.247752	0.0555556	8	14	4	25.5556	10	4	6349
[c]MNXM764	phenylglyoxylate	3.49519	3.119e-05	0.286108	0.133333	7	8	2	81.1667	6	2	2228
[c]MNXM817	N(2)-acetyl-L-ornithine zwitterion	3.36148	3.116e-05	0.297488	0.25	7	11	5	172.111	6	2	5268
[m]MNXM6172	fatty amide	4.30296	3.112e-05	0.232398	0.166667	8	4	2	34.3333	2	1	2118
[c]MNXM2004	beta-D-glucosyl-(1<->1)-ceramide	3.90593	3.103e-05	0.256021	0.2	8	5	3	159.4	2	0	4792
[n]MNXM75101	phosphatidylglycerol (dihexadec-9-enoyl, n-C16:1)	4.48	3.102e-05	0.223214	0.2	8	11	3	61.6	8	4	2600
[c]MNXM573	ferulate	3.89481	3.097e-05	0.256752	0.166667	8	8	6	217.833	2	2	3775
[c]MNXM1639	3-hydroxyphenylacetate	3.15148	3.08e-05	0.317311	0.233333	7	10	3	208.333	7	3	15623
[n]MNXM113	GMP(3-)	4.0363	3.041e-05	0.247752	0.388889	8	11	3	62.4444	8	2	6289
[c]MNXM674	(S)-3-hydroxydecanoyl-CoA	3.18926	3.019e-05	0.313552	0.35	7	5	3	421.6	2	0	1348
[c]MNXM116	D-ribose 5-phosphate	3.51222	2.987e-05	0.28472	0.2875	7	26	22	173.375	4	6	5781
[c]MNXM757	(S)-3-hydroxyhexanoyl-CoA	3.19074	2.987e-05	0.313407	0.35	7	5	3	421.4	2	0	1330
[m]MNXM1259	2-acyl-sn-glycero-3-phosphoserine	3.76333	2.984e-05	0.265722	0	8	4	2	159	2	2	3568
[c]MNXM766	(S)-3-hydroxyoctanoyl-CoA	3.19074	2.982e-05	0.313407	0.35	7	5	3	421.6	2	0	1327
[n]MNXM465	N-carbamoyl-L-aspartate(2-)	4.26889	2.969e-05	0.234253	0.1	8	5	2	51	3	0	3443
[c]MNXM89752	L-glutamyl-tRNA(Glu)	3.66667	2.931e-05	0.272727	0.2	7	6	3	123.2	3	1	5282
[e]MNXM39	formate	2.92148	2.928e-05	0.342292	0.416667	7	8	5	318.25	3	1	3142
[c]MNXM1676	L-selenomethionine	4.8937	2.907e-05	0.204344	0.1	8	5	3	91	2	0	1883
[c]MNXM1256	1-alkyl-sn-glycero-3-phosphocholine	3.61	2.878e-05	0.277008	0.333333	7	4	2	283	2	1	1888
[c]MNXM471	isovaleryl-CoA	3.90148	2.856e-05	0.256313	0	8	4	2	14	2	1	3583
[n]MNXM213	hypoxanthine	4.04222	2.801e-05	0.247389	0.142857	8	12	2	33.1429	10	4	7320
[c]MNXM2996	cobalt-precorrin-5B	3.19	2.77e-05	0.31348	0.0833333	7	4	2	205.25	2	0	1389
[c]MNXM96065	an L-1-phosphatidyl-inositol	3.43963	2.755e-05	0.290729	0.166667	7	5	3	338.75	2	1	2661
[c]MNXM699	O-acetyl-L-homoserine zwitterion	3.43074	2.753e-05	0.291482	0.194444	7	13	3	149.667	10	2	5771
[m]MNXM60402	LPC	3.76333	2.753e-05	0.265722	0	8	4	2	112.667	2	1	4621
[x]MNXM1310	3-oxo-fatty acyl-CoA(4-)	5.82037	2.745e-05	0.17181	0	10	4	2	7.25	2	0	827
[m]MNXM65196	O-phosphorylhomoserine	3.94815	2.738e-05	0.253283	0.333333	8	5	3	166	2	2	6787
[c]MNXM585	alpha-D-galactosyl-(1->4)-beta-D-galactosyl-(1->4)-D-glucosyl-(1<->1)-ceramide	3.19074	2.734e-05	0.313407	0.333333	7	4	2	193.75	2	0	1934
[c]MNXM3448	2-Acyl-sn-glycero-3-phosphoethanolamine hexadec-9-enoyl	3.5663	2.694e-05	0.280403	0.333333	7	7	4	348	3	3	2552
[n]MNXM31	CMP	4.02333	2.652e-05	0.24855	0.186842	8	34	13	36.15	21	3	4693
[c]MNXM28	Met-tRNA(Met)	3.5237	2.65e-05	0.283792	0.05	7	5	2	75	3	0	1720
[m]MNXM1850	phosphatidylethanolamine (homo sapiens)	4.75111	2.628e-05	0.210477	0.1	9	7	5	81.4	2	2	1351
[n]MNXM234	dUMP	4.57593	2.598e-05	0.218535	0.0888889	8	17	3	33.6	14	3	2067
[n]MNXM152	dTDP(3-)	4.74481	2.57e-05	0.210756	0.0952381	8	9	5	27.8571	4	1	5073
[m]MNXM422	4-ammoniobutanal	3.34852	2.54e-05	0.29864	0.263636	7	18	1	85.9091	17	3	3048
[c]MNXM331	D-glutamate	3.52593	2.514e-05	0.283613	0.410714	7	9	5	227.375	4	1	5591
[c]MNXM877	adenosylcobyrate	2.89333	2.506e-05	0.345622	0.513889	7	12	8	302.222	4	3	5783
[c]MNXM533	2-ammonio-2-deoxy-D-glucopyranose	4.30222	2.466e-05	0.232438	0.15	8	6	4	277.6	2	1	7234
[c]MNXM366	pyridoxamine 5'-phosphate(1-)	3.53444	2.456e-05	0.28293	0.180556	7	15	8	75.8889	7	3	2765
[m]MNXM5273	phosphatidylserine (homo sapiens)	4.29259	2.453e-05	0.232959	0.0833333	8	6	4	29.5	2	2	2752
[c]MNXM96040	NAD(P)H	3.17185	2.446e-05	0.315273	0.233333	7	9	6	166.667	3	1	10696
[c]MNXM308	a diacylglycerol	2.91889	2.422e-05	0.342596	0.266667	7	7	4	312.833	3	1	4317
[c]MNXM453	N(2)-formyl-N(1)-(5-phospho-D-ribosyl)glycinamide(2-)	2.74667	2.405e-05	0.364078	0.430556	6	10	2	276.222	8	1	1970
[c]MNXM820	O-succinyl-L-homoserinate(1-)	2.89111	2.368e-05	0.345888	0.196429	7	11	3	168.25	8	2	3717
[c]MNXM780	N-acetylserotonin	3.53556	2.356e-05	0.282841	0.1	7	6	3	284.8	3	1	2998
[c]MNXM687	xanthosine	3.18963	2.324e-05	0.313516	0.214286	7	9	5	133.429	4	2	1842
[c]MNXM679	beta-D-glucose 1-phosphate(2-)	3.29074	2.311e-05	0.303883	0.166667	7	7	4	75.75	3	2	3328
[n]MNXM2562	selenohomocysteine	3.79741	2.289e-05	0.263338	0	7	4	2	110.5	2	2	3749
[m]MNXM113	GMP(3-)	3.79593	2.275e-05	0.26344	0.3	8	22	13	62.6667	9	5	5436
[e]MNXM355	beta-nicotinamide D-ribonucleotide	2.92336	2.238e-05	0.342072	0.0833333	7	5	2	284.75	3	1	5188
[n]MNXM235	orotate	4.57815	2.237e-05	0.218429	0.0476191	8	12	4	15.4286	8	1	6743
[c]MNXM345	homogentisate	3.43704	2.224e-05	0.290948	0.115385	7	28	26	144.214	2	6	4488
[m]MNXM96	D-glucopyranose 1-phosphate(2-)	4.30407	2.213e-05	0.232338	0.303571	8	12	10	112.375	2	2	2620
[c]MNXM393	D-glucitol 6-phosphate	3.60519	2.2e-05	0.277378	0.2	7	6	4	75.6	2	1	2750
[c]MNXM315	3-(indol-3-yl)pyruvate	3.07889	2.198e-05	0.324792	0.319444	7	11	2	165.222	9	2	2787
[m]MNXM116	D-ribose 5-phosphate	4.52444	2.178e-05	0.221022	0.189394	9	20	18	77.6667	2	5	3583
[c]MNXM90886	tRNA(Glu)	3.55778	2.157e-05	0.281074	0.35	7	6	3	320.6	3	1	2368
[c]MNXM210	keto-phenylpyruvate	3.1637	2.15e-05	0.316085	0.375	7	9	4	243.333	5	0	2519
[c]MNXM1054	(1E)-4-oxobut-1-ene-1,2,4-tricarboxylate	3.11765	2.15e-05	0.320755	0.309524	7	7	2	144.857	5	0	1624
[m]MNXM281	dihydrofolate(2-)	4.0537	2.148e-05	0.246688	0.232143	8	10	5	36.375	5	2	4239
[c]MNXM1084	ferrocytochrome b5	3.56481	2.146e-05	0.280519	0.166667	7	5	3	255.25	2	1	1410
[c]MNXM96063	Enzyme N6-(lipoyl)lysine	3.58222	2.134e-05	0.279156	0.142857	7	14	4	70.2857	10	5	2054
[c]MNXM646	1D-myo-inositol 1-phosphate(2-)	3.23222	2.127e-05	0.309385	0.196429	7	8	3	155	5	0	2018
[c]MNXM950	palmitoleate	3.56593	2.127e-05	0.280432	0.4	7	5	2	209.6	3	0	1564
[n]MNXM394	dTTP	4.48074	2.125e-05	0.223177	0.214286	8	11	6	58.4286	5	2	4337
[c]MNXM1407	4-O-phosphonato-D-erythronate(3-)	2.91963	2.125e-05	0.342509	0.466667	7	6	3	397.167	3	0	1395
[x]MNXM14	AMP	2.90222	2.121e-05	0.344564	0.05	7	7	1	247.8	6	2	4240
[m]MNXM56352	hexadecenoic acid	3.7637	2.11e-05	0.265696	0.47619	8	10	8	114.857	2	2	1837
[c]MNXM377	indole	3.12704	2.11e-05	0.319792	0.25	7	8	6	181.6	2	3	2443
[c]MNXM1390	UDP-4-deoxy-4-formamido-beta-L-arabinose	4.35	2.11e-05	0.229885	0	8	4	2	14.5	2	0	1555
[n]MNXM9050	protein N6-(lipoyl)lysine	6.01778	2.1e-05	0.166174	0.0333333	10	8	3	9.66667	5	2	2649
[m]MNXM334	inosine	4.58259	2.093e-05	0.218217	0.303571	8	10	8	92.75	2	2	2864
[c]MNXM2229	a reduced electron-transfer flavoprotein	3.75889	2.078e-05	0.266036	0	8	12	4	10.8571	8	1	5378
[c]MNXM1475	fluoroacetate	3.67074	2.078e-05	0.272425	0.0833333	7	5	3	290	2	1	3635
[n]MNXM310	methylglyoxal	4.4804	2.073e-05	0.223194	0.0238095	8	12	1	35.7143	11	3	1669
[c]MNXM305	2-methyl-3-oxopropanoate	3.35963	2.026e-05	0.297652	0.25	7	6	2	93.8	4	1	1603
[c]MNXM576	3-hydroxy-L-kynurenine zwitterion	2.88037	2.02e-05	0.347178	0.3	7	7	3	267.5	4	1	3524
[m]MNXM266	dCMP(2-)	3.86111	2.011e-05	0.258993	0.285714	8	23	4	59	19	2	4466
[m]MNXM229	choline phosphate	3.75741	2.001e-05	0.266141	0.25	8	8	4	75	4	2	3232
[n]MNXM195	dihydrogen	1	2e-05	1	0.136364	1	19	17	52.2727	2	5	1458
[c]MNXM1216	4-chlorobenzoyl-CoA(4-)	3.46222	1.994e-05	0.288832	0.3	7	6	3	254.833	3	0	2282
[c]MNXM850	2,5-dihydroxybenzoate	2.87704	1.991e-05	0.34758	0.361111	7	17	5	286.222	12	4	2239
[c]MNXM1482	L-histidinol phosphate(1-)	3.26037	1.984e-05	0.306714	0.166667	7	6	2	92.5	4	2	2232
[n]MNXM3453	2-Acyl-sn-glycero-3-phosphoglycerol hexadec-9-enoyl	4.59111	1.96e-05	0.217812	0.45	8	11	8	108.6	3	4	2999
[n]MNXM360	dCTP	4.48074	1.955e-05	0.223177	0.180556	8	12	6	44.1111	6	1	2933
[c]MNXM235	orotate	3.44519	1.949e-05	0.29026	0.0714286	7	11	5	80.25	6	2	1606
[c]MNXM1744	hydroxyacetone	3.4637	1.899e-05	0.288708	0.436364	7	12	7	251.727	5	1	1841
[m]MNXM258	D-erythrose 4-phosphate(2-)	3.91889	1.887e-05	0.255174	0.0727273	8	19	5	26.6364	14	6	2230
[c]MNXM309	deamido-NAD(2-)	2.8563	1.886e-05	0.350104	0.595238	7	12	7	295.429	5	4	5591
[c]MNXM1527	4-acetamidobutanal	3.11963	1.855e-05	0.320551	0.4	7	6	3	391.667	3	0	2073
[c]MNXM2074	2-phosphonatoglycolate(3-)	3.11963	1.847e-05	0.320551	0.3	7	7	2	253.2	5	2	4582
[m]MNXM6439	a stearoyl-[acp]	1	1.83e-05	1	0.190476	1	7	6	112.571	1	0	1556
[m]MNXM933	(S)-methylmalonate semialdehyde	3.56852	1.828e-05	0.280228	0.261905	8	7	2	81	5	0	3749
[c]MNXM535	CMP-3-deoxy-D-manno-octulosonate	2.91667	1.826e-05	0.342857	0.266667	7	8	3	193.833	5	2	3329
[m]MNXM31536	(R)-1,2-distearoylphosphatidylethanolamine zwitterion	3.57778	1.821e-05	0.279503	0.266667	8	12	3	84	9	3	1904
[m]MNXM370	2-ammonio-2-deoxy-D-glucopyranose 6-phosphate(1-)	4.07185	1.82e-05	0.245588	0.177778	8	15	6	30.5	9	5	2601
[c]MNXM433	hydroxylamine	3.13593	1.82e-05	0.318885	0.833333	7	6	3	306.5	3	2	13743
[c]MNXM633	D-ribulose	3.60148	1.806e-05	0.277664	0.285714	7	9	5	231.875	4	1	2142
[m]MNXM254	hydrogen cyanide	4.2863	1.805e-05	0.233302	0.0666667	8	8	1	24	7	2	1834
[m]MNXM350	propane-1,3-diamine	3.75593	1.804e-05	0.266246	0.309524	8	17	2	115.714	15	3	2533
[c]MNXM375	dehydroepiandrosterone	2.91741	1.797e-05	0.34277	0.4	7	6	3	387.667	3	0	2858
[c]MNXM872	3-hydroxypropanoate	2.94222	1.793e-05	0.339879	0.430556	6	13	8	317	5	4	3203
[c]MNXM973	cholest-4-en-3-one	3.68	1.787e-05	0.271739	0.261905	7	7	5	210.429	2	0	1508
[c]MNXM356	propionate	1	1.776e-05	1	0.214286	1	9	8	79.75	1	1	1770
[c]MNXM1020	dethiobiotin(1-)	3.33	1.757e-05	0.3003	0.303571	7	33	24	208.875	9	5	2710
[c]MNXM1276	D-ribulose 1,5-bisphosphate(4-)	2.88741	1.751e-05	0.346331	0.3	7	10	6	286.2	4	3	2670
[c]MNXM402	laurate	3.56556	1.748e-05	0.280461	0.3	7	7	4	211.2	3	2	1724
[m]MNXM511	(6R)-5,10-methenyltetrahydrofolate	3.53185	1.746e-05	0.283138	0.357143	8	10	3	73.75	7	2	3500
[m]MNXM386	thymine	4.47407	1.743e-05	0.22351	0	8	8	6	47.2	2	2	2047
[c]MNXM1290	precorrin-3A(7-)	3.89444	1.73e-05	0.256776	0.2	8	5	3	221.4	2	0	2765
[c]MNXM2963	a monoacylglycerol	2.92074	1.712e-05	0.342379	0.566667	7	6	4	330.167	2	0	3813
[m]MNXM271	sedoheptulose 7-phosphate(2-)	4.75519	1.693e-05	0.210297	0.141026	9	24	22	47.9231	2	6	2642
[n]MNXM492	2'-deoxyuridine	3.75296	1.688e-05	0.266456	0.233333	7	6	1	75.3333	5	0	1500
[c]MNXM2146	an oxidized flavoprotein	3.51556	1.68e-05	0.28445	0.0714286	7	21	12	42.625	9	3	2534
[c]MNXM452	dUTP	2.73407	1.672e-05	0.365755	0.442308	6	21	2	196.615	19	3	3600
[m]MNXM8170	5-Formyltetrahydrofolylpolyglutamate	5.30259	1.672e-05	0.188587	0.3	9	7	5	94.1667	2	1	1735
[c]MNXM150	5'-S-methyl-5'-thioadenosine	3.67111	1.665e-05	0.272397	0.119048	7	9	1	23.1429	8	2	918
[m]MNXM90003	5-phospho-beta-D-ribosylaminium(1-)	3.75926	1.656e-05	0.26601	0.333333	8	9	3	94.25	6	3	3987
[c]MNXM1155	phylloquinone	3.64704	1.654e-05	0.274195	0.2	7	6	4	263	2	1	1310
[m]MNXM188	anthranilate	4.29333	1.652e-05	0.232919	0.166667	8	4	2	28.25	2	0	5003
[c]MNXM834	chenodeoxycholoyl-CoA	3.59556	1.647e-05	0.278121	0.0833333	7	7	3	91.25	4	2	2616
[m]MNXM910	1,2-diacyl-3-beta-D-galactosyl-sn-glycerol	4.36407	1.64e-05	0.229144	0.166667	8	4	2	83.5	2	0	2164
[n]MNXM366	pyridoxamine 5'-phosphate(1-)	4.5563	1.633e-05	0.219477	0.0833333	8	15	4	26.3333	11	4	2778
[c]MNXM34808	2-acyl-sn-glycero-3-phosphoethanolamine (n-C12:0)	3.56556	1.63e-05	0.280461	0.416667	7	5	2	260	3	1	1563
[c]MNXM1897	5-dehydro-2-deoxy-D-gluconate	1	1.63e-05	1	0.166667	1	4	3	339	1	0	1524
[c]MNXM1037	5-guanidino-2-oxopentanoate	3.0563	1.623e-05	0.327193	0.333333	7	6	3	255.75	3	2	2142
[m]MNXM568	2-formamido-N(1)-(5-O-phosphonato-D-ribosyl)acetamidine	3.33704	1.602e-05	0.299667	0.522222	7	15	7	112.1	8	4	7704
[m]MNXM861	e(-)	3.36111	1.594e-05	0.297521	0.281818	7	20	2	75.0909	18	8	3818
[c]MNXM114106	S	3.74852	1.569e-05	0.266772	0.303571	7	19	16	155.75	3	6	2070
[c]MNXM448	alpha,alpha-trehalose 6-phosphate(2-)	3.70519	1.565e-05	0.269892	0.128205	7	20	8	37.7692	12	5	2349
[m]MNXM730	N-acetyl-L-glutamate(2-)	4.28444	1.564e-05	0.233402	0.15	8	6	2	41.8	4	1	2894
[m]MNXM470	isobutyryl-CoA	4.27407	1.554e-05	0.233969	0.166667	8	5	2	25	3	1	1808
[m]MNXM6824	3-Methyl-1-hydroxybutyl-ThPP	4.52556	1.54e-05	0.220967	0.333333	9	7	5	99.25	2	2	2766
[c]MNXM1135	4-amino-2-methyl-5-diphosphonatomethylpyrimidine(3-)	3.48	1.534e-05	0.287356	0.2	7	10	4	134.8	6	3	4407
[c]MNXM910	1,2-diacyl-3-beta-D-galactosyl-sn-glycerol	4.17926	1.534e-05	0.239277	0.166667	8	4	2	192.75	2	0	1897
[c]MNXM506	5,6-dihydrouracil	2.9237	1.514e-05	0.342032	0.333333	7	5	3	344.5	2	1	1371
[c]MNXM80428	queuosine	3.6737	1.508e-05	0.272205	0.166667	7	6	2	28.25	4	1	2749
[n]MNXM263	2-oxoadipate(2-)	5.58815	1.505e-05	0.17895	0.2	9	7	5	58.4	2	1	1066
[n]MNXM1020	dethiobiotin(1-)	5.02333	1.502e-05	0.199071	0.5	9	24	21	55.2	3	5	2669
[n]MNXM169	reduced ferredoxin	4.55852	1.497e-05	0.21937	0.222222	8	16	11	56.3333	5	4	1759
[n]MNXM1115	beta-nicotinamide D-riboside	3.79852	1.495e-05	0.263261	0.2	7	8	6	74	2	2	1438
[n]MNXM17054	D-alpha-aminobutyric acid	4.59	1.492e-05	0.217865	0.25	8	6	3	77.75	3	2	4414
[c]MNXM1707	2-methoxy-6-(all-trans-octaprenyl)phenol	3.89519	1.49e-05	0.256727	0.261905	8	7	5	281.857	2	0	2262
[c]MNXM3383	vanillylmandelate	3.89481	1.488e-05	0.256752	0.428571	8	10	8	222.857	2	2	3348
[n]MNXM1915	beta-D-ribosylnicotinate	3.79889	1.472e-05	0.263235	0.2	7	8	6	73.6667	2	2	1403
[c]MNXM398	acetone	3.68	1.466e-05	0.271739	0.238095	7	7	5	296.571	2	0	1375
[c]MNXM412	L-gamma-glutamyl-L-cysteinate(1-)	3.27926	1.436e-05	0.304947	0.571429	7	14	8	261.5	6	6	4694
[c]MNXM90003	5-phospho-beta-D-ribosylaminium(1-)	3.08407	1.428e-05	0.324246	0.47619	6	7	4	345.714	3	0	2773
[n]MNXM298	5'-xanthylate(2-)	3.79926	1.416e-05	0.263209	0.166667	7	7	5	56.6667	2	1	1905
[m]MNXM495	IDP	4.27778	1.413e-05	0.233766	0.241758	8	27	11	70.9286	16	2	2972
[m]MNXM480	(S)-2,3,4,5-tetrahydrodipicolinate(2-)	4.11741	1.411e-05	0.242871	0.196429	8	10	8	70.375	2	2	2954
[m]MNXM133	acetoacetyl-CoA(4-)	4.27704	1.394e-05	0.233807	0.285714	8	8	4	67.875	4	0	1046
[c]MNXM13170	tRNA with a 3' CCA end	3.60926	1.383e-05	0.277065	0.25	7	5	3	84.25	2	1	1189
[c]MNXM835	cyclohexanone	3.64704	1.382e-05	0.274195	0.2	7	5	3	244.2	2	0	1149
[n]MNXM158	uracil	3.75	1.377e-05	0.266667	0.263636	7	15	6	61.0909	9	4	2026
[n]MNXM339	D-glucono-1,5-lactone	5.28185	1.356e-05	0.189328	0.0833333	9	6	4	5.5	2	2	3836
[m]MNXM407	S-methyl-5-thio-alpha-D-ribose 1-phosphate(2-)	4.20815	1.348e-05	0.237634	0.1	8	5	2	50.6	3	0	1049
[m]MNXM124	spermidine(3+)	4.36148	1.339e-05	0.22928	0.204545	8	24	22	41.0833	2	5	2568
[m]MNXM1115	beta-nicotinamide D-riboside	3.7637	1.325e-05	0.265696	0.233333	8	8	6	117.667	2	2	1460
[c]MNXM502	phenylacetyl-CoA(4-)	3.46111	1.325e-05	0.288925	0.266667	7	6	3	228.333	3	0	2422
[c]MNXM166	a menaquinone	3.54593	1.311e-05	0.282014	0.0952381	7	10	2	88.8571	8	1	1465
[c]MNXM92087	adenosylcobalamin 5'-phosphate	3.29185	1.306e-05	0.30378	0.266667	7	7	3	230.5	4	1	1450
[c]MNXM1115	beta-nicotinamide D-riboside	3.12407	1.305e-05	0.320095	0.333333	7	11	9	305.571	2	3	1276
[m]MNXM157	methanol	3.76333	1.299e-05	0.265722	0.2	8	9	5	71.4	4	2	1662
[m]MNXM394	dTTP	4.08	1.296e-05	0.245098	0.522222	8	21	19	72	2	4	2158
[m]MNXM418	O-acetyl-L-serine zwitterion	4.33296	1.293e-05	0.230789	0.238095	8	10	8	67.4286	2	2	1156
[m]MNXM687	xanthosine	3.76222	1.292e-05	0.2658	0.3	8	6	2	71.2	4	1	1671
[m]MNXM795	D-tagatofuranose 6-phosphate(2-)	4.07926	1.291e-05	0.245143	0.2	8	10	6	88	4	4	1504
[n]MNXM546	dGMP(2-)	4.03593	1.29e-05	0.247775	0.3	8	18	8	55.2	10	4	2700
[m]MNXM1527	4-acetamidobutanal	3.76	1.286e-05	0.265957	0.333333	8	6	3	134.833	3	0	3250
[c]MNXM90941	aldehydo-D-xylose	4.60037	1.28e-05	0.217374	0.214286	8	9	8	201.429	1	1	1269
[c]MNXM1434	melibiose	3.71519	1.279e-05	0.269166	0.25	7	10	8	121.5	2	2	1922
[c]MNXM1223	acetoacetyl-[acyl-carrier protein]	4.56556	1.275e-05	0.219031	0.428571	8	9	7	151.25	2	1	1491
[c]MNXM541	3-phospho-hydroxypyruvate	3.56889	1.274e-05	0.280199	0.0833333	7	4	2	91	2	0	668
[c]MNXM91575	Dolichol-phosphate	3.91074	1.267e-05	0.255706	0	7	4	2	21.75	2	0	1063
[m]MNXM1249	(1R,6R)-2-(3-carboxylatopropanoyl)-6-hydroxycyclohexa-2,4-diene-1-carboxylate	1	1.267e-05	1	0	1	3	2	105	1	0	1171
[m]MNXM1310	3-oxo-fatty acyl-CoA(4-)	4.5337	1.25e-05	0.22057	0.0833333	9	4	2	29.25	2	0	1899
[c]MNXM396	3-hydroxy-2-isobutyrate	3.19074	1.248e-05	0.313407	0.35	7	5	3	421.2	2	0	879
[m]MNXM222	glycolate	4.30111	1.243e-05	0.232498	0.0666667	8	10	6	17.6667	4	2	1236
[c]MNXM384	L-saccharopine	2.91296	1.239e-05	0.343293	0.5	7	12	8	253.286	4	4	1326
[c]MNXM765	pyrroloquinoline quinol(3-)	5.63926	1.236e-05	0.177328	0	9	4	2	5.66667	2	1	1365
[c]MNXM14908	a DNA 5-methylcytosine	3.72926	1.227e-05	0.26815	0	7	6	2	24.75	4	2	2110
[n]MNXM183	(6R)-5,10-methylenetetrahydrofolate	4.22519	1.224e-05	0.236676	0.0694444	8	16	2	13.7778	14	4	1413
[c]MNXM6421	a reduced rubredoxin	3.56593	1.22e-05	0.280432	0.25	7	5	3	254.5	2	1	1066
[c]MNXM2657	D-glycero-alpha-D-manno-heptose 1-phosphate	3.60704	1.215e-05	0.277236	0.166667	7	4	2	231.25	2	0	1053
[n]MNXM584	allantoate	4.24667	1.213e-05	0.235479	0.233333	8	9	2	51.6667	7	3	1290
[c]MNXM663	(R)-3-hydroxybutanoate	2.7963	1.213e-05	0.357616	0.3	7	7	3	314.333	4	1	3572
[c]MNXM12785	[protein]-3-O-(N-acetyl-D-glucosaminyl)-L-threonine	3.75296	1.213e-05	0.266456	0	7	4	2	14	2	1	2920
[c]MNXM12784	[protein]-3-O-(N-acetyl-D-glucosaminyl)-L-serine	3.75296	1.213e-05	0.266456	0	7	4	2	14	2	1	2920
[c]MNXM1140	7,8-diaminononanoate cation	3.89519	1.186e-05	0.256727	0.267857	8	9	7	232.5	2	1	2215
[m]MNXM456	5-formamido-1-(5-phospho-D-ribosyl)imidazole-4-carboxamide(2-)	4.5237	1.186e-05	0.221058	0.166667	9	5	3	35.25	2	1	1902
[c]MNXM957	1-pyrroline-2-carboxylic acid	3.59926	1.176e-05	0.277835	0.35	7	6	2	148.6	4	1	806
[m]MNXM195	dihydrogen	4.75889	1.174e-05	0.210133	0.190909	9	24	21	79.2727	3	6	1523
[n]MNXM557	15-cis-phytoene	5.68333	1.163e-05	0.175953	0.133333	9	18	6	7.83333	12	5	1241
[c]MNXM683	L-cysteinylglycine	3.11593	1.16e-05	0.320932	0.285714	7	9	3	143.571	6	2	772
[c]MNXM629	adenosylcobinamide	3.61	1.158e-05	0.277008	0.339286	7	11	9	214.25	2	3	1370
[c]MNXM351	protoporphyrinogen(2-)	3.7063	1.158e-05	0.269811	0.309524	7	9	5	218.429	4	2	1436
[c]MNXM648	2,5-diamino-4-hydroxy-6-(5-phosphonatoribosylamino)pyrimidine(3-)	3.44704	1.155e-05	0.290104	0.309524	7	8	2	201.286	6	1	1655
[m]MNXM221	phosphatidyl-L-serine(1-)	4.28852	1.152e-05	0.233181	0	8	11	5	19.1111	6	2	2385
[e]MNXM3863	4-hydroxyphenyl acetate	2.9237	1.152e-05	0.342032	0.5	7	4	1	549.5	3	1	1787
[c]MNXM1264	3-oxoadipyl-CoA(5-)	3.64704	1.149e-05	0.274195	0.1	7	6	4	76.6	2	1	1188
[c]MNXM1199	UDP-2,3-bis(3-hydroxytetradecanoyl)-D-glucosamine(2-)	2.9163	1.144e-05	0.342901	0.214286	7	8	3	168	5	1	3374
[m]MNXM3404	(phosphate)n+1	4.51148	1.14e-05	0.221657	0.0833333	9	6	4	20.5	2	1	2565
[m]MNXM89588	alpha-D-glucose 1-phosphate(2-)	4.30519	1.134e-05	0.232278	0.190476	8	10	8	78.7143	2	2	1656
[c]MNXM2675	flavin	3.74778	1.134e-05	0.266825	0.25	7	5	3	70.5	2	1	709
[m]MNXM360	dCTP	4.08519	1.133e-05	0.244787	0.333333	8	23	18	39.2308	5	3	2554
[c]MNXM89810	Gln-tRNA(Gln)	3.49407	1.12e-05	0.286199	0.3	7	7	4	219.6	3	2	1232
[c]MNXM1213	3-ammonio-2-oxopropyl phosphate(1-)	3.64704	1.116e-05	0.274195	0.309524	7	8	6	339.714	2	1	1153
[c]MNXM89761	Asn-tRNA(Asn)	3.5	1.115e-05	0.285714	0.266667	7	7	4	184.833	3	1	1221
[c]MNXM1000	Oleoyl-[acyl-carrier protein]	3.52593	1.104e-05	0.283613	0.222222	7	11	8	212.778	3	2	1624
[c]MNXM1133	3-(2-hydroxyphenyl)propanoate	4.64556	1.1e-05	0.21526	0	8	3	2	249	1	0	940
[m]MNXM557	15-cis-phytoene	4.74778	1.078e-05	0.210625	0	9	4	2	15	2	2	2279
[c]MNXM1294	sedoheptulose 1,7-bisphosphate(4-)	3.48667	1.06e-05	0.286807	0.267857	7	12	4	86.125	8	1	2014
[m]MNXM114092	ADP-ribose	3.57444	1.05e-05	0.279764	0.333333	8	6	3	107.5	3	2	2315
[c]MNXM540	1D-myo-inositol 3-phosphate(2-)	3.6037	1.049e-05	0.277492	0.0666667	7	7	4	82.5	3	1	947
[c]MNXM60402	LPC	3.15593	1.043e-05	0.316864	0.3	7	12	6	178.4	6	2	1384
[c]MNXM1799	3-coumarate	3.16519	1.043e-05	0.315937	0.25	7	6	3	232.2	3	1	563
[m]MNXM34811	2-acyl-sn-glycero-3-phosphoethanolamine (n-C18:0)	3.56556	1.042e-05	0.280461	0.5	8	8	2	116.286	6	1	1122
[m]MNXM89569	2OG	4.30926	1.042e-05	0.232058	0.0833333	8	6	4	31.25	2	1	4227
[m]MNXM112	beta-D-galactose	4.76333	1.032e-05	0.209937	0.5	9	7	6	159.2	1	2	1224
[m]MNXM3363	taurocyamine zwitterion	5.23185	1.03e-05	0.191137	0	9	4	2	10	2	2	2250
[n]MNXM1984	dehydroglycine	4.68185	1.019e-05	0.213591	0.142857	8	10	2	27.2857	8	3	2314
[c]MNXM1153	N-acetylputrescinium	3.61741	1.008e-05	0.276441	0.1	7	5	3	69.2	2	0	2061
[m]MNXM648	2,5-diamino-4-hydroxy-6-(5-phosphonatoribosylamino)pyrimidine(3-)	4.24741	1.004e-05	0.235438	0.285714	8	8	2	78.5714	6	1	5104
[c]MNXM407	S-methyl-5-thio-alpha-D-ribose 1-phosphate(2-)	3.60815	1.003e-05	0.27715	0.15	7	5	2	115.8	3	0	1197
[c]MNXM721	alpha-D-mannose 1-phosphate(2-)	3.59444	9.9e-06	0.278207	0.25	7	5	2	235.75	3	1	1519
[c]MNXM240	benzoyl-CoA	3.45333	9.88e-06	0.289575	0.0833333	7	5	2	106.75	3	1	952
[x]MNXM42	L-aspartate(1-)	4.84481	9.82e-06	0.206406	0.0833333	9	4	2	15.25	2	0	1200
[n]MNXM548	pyridoxaminium(1+)	4.61111	9.75e-06	0.216867	0.4	8	8	5	64	3	2	2469
[m]MNXM1532	5-amino-6-(5-phospho-D-ribosylamino)uracil	4.47778	9.74e-06	0.223325	0.35	8	5	3	145.2	2	0	4975
[m]MNXM1915	beta-D-ribosylnicotinate	3.76296	9.73e-06	0.265748	0.333333	8	8	6	118.333	2	2	1124
[c]MNXM1087	N-formylmethanofuran(5-)	3.55481	9.72e-06	0.281309	0.1	7	8	3	102.2	5	2	1239
[m]MNXM555	quinolinate(2-)	4.26175	9.58e-06	0.234645	0.15	8	6	1	35.8	5	1	1879
[n]MNXM561	ADP-D-glucose	4.48333	9.46e-06	0.223048	0.2	8	6	3	72.6	3	1	1401
[n]MNXM355	beta-nicotinamide D-ribonucleotide	4.24	9.44e-06	0.235849	0.05	8	5	3	40.2	2	0	997
[c]MNXM261	3-phosphonato-D-glyceroyl phosphate(4-)	2.80889	9.42e-06	0.356013	0.422222	7	18	1	224.3	17	3	1995
[c]MNXM537	ferrocytochrome c	3.12407	9.31e-06	0.320095	0.196078	7	47	5	120.944	42	6	691
[n]MNXM861	e(-)	4.03185	9.29e-06	0.248025	0.222222	8	14	2	55.8889	12	4	1124
[n]MNXM91	5-phospho-alpha-D-ribose 1-diphosphate	4.5563	9.28e-06	0.219477	0.233333	8	18	6	29.8	12	3	2339
[c]MNXM1085	L-galactono-1,4-lactone	3.64704	9.23e-06	0.274195	0.3	7	5	3	278.4	2	0	667
[c]MNXM262	prostaglandin H2(1-)	3.5263	9.22e-06	0.283584	0	7	6	3	81.25	3	2	1416
[c]MNXM5962	a trans-2-enoyl-[acyl-carrier protein]	3.9163	9.18e-06	0.255343	0.166667	8	5	4	123	1	1	420
[m]MNXM107	nitrite	4.48667	9.15e-06	0.222883	0.05	8	9	2	84.4	7	1	1283
[c]MNXM18	glutamate(1-)	3.19074	9.13e-06	0.313407	0.15	7	6	4	170.4	2	1	1041
[c]MNXM1531	5,6-dimethylbenzimidazole	3.54111	9.09e-06	0.282397	0.25	7	5	3	274.2	2	0	560
[e]MNXM450	cholate	3.89259	9.09e-06	0.256898	0.333333	8	4	3	348.667	1	1	395
[n]MNXM3350	R-S-glutathione	4.7937	9.02e-06	0.208607	0	8	4	2	7.5	2	2	1741
[n]MNXM9100	a glutathione-toxin conjugate	4.7937	9.02e-06	0.208607	0	8	4	2	7.5	2	2	1741
[c]MNXM1945	phosphatidylethanolamine dihexadec-9enoyl	3.60889	9.01e-06	0.277094	0	7	6	3	79.25	3	2	1119
[c]MNXM1736	D-glycero-beta-D-manno-heptose 1,7-bisphosphate	3.60852	9.01e-06	0.277122	0.1	7	6	2	115.2	4	1	919
[c]MNXM866	(1S,2R)-1-C-(indol-3-yl)glycerol 3-phosphate(2-)	3.12333	8.91e-06	0.320171	0.366667	7	7	2	314.667	5	1	1187
[m]MNXM660	phenylethylamine	4.29037	8.69e-06	0.23308	0.142857	8	8	2	75.4286	6	1	1013
[c]MNXM114214	L-2-Lysophosphatidylethanolamine	3.18926	8.66e-06	0.313552	0	7	4	2	254.333	2	1	1753
[c]MNXM1734	D-galactonate	3.19074	8.63e-06	0.313407	0.166667	7	5	3	223	2	1	447
[n]MNXM625	2'-deoxyadenosine	4.61185	8.3e-06	0.216833	0.236364	8	16	12	55.8182	4	3	644
[m]MNXM9050	protein N6-(lipoyl)lysine	4.56556	8.07e-06	0.219031	0.0833333	9	6	3	15.75	3	2	2702
[c]MNXM421	4-aminobenzoate	1.33333	8.06e-06	0.75	0.0333333	2	7	5	57.3333	2	1	636
[c]MNXM1249	(1R,6R)-2-(3-carboxylatopropanoyl)-6-hydroxycyclohexa-2,4-diene-1-carboxylate	1	8.04e-06	1	0	1	3	2	248.333	1	0	929
[m]MNXM546	dGMP(2-)	3.8037	7.92e-06	0.262902	0.388889	8	18	8	77.3	10	4	1634
[m]MNXM742	carbamate	3.70704	7.89e-06	0.269757	0.333333	8	6	2	109	4	2	666
[m]MNXM17054	D-alpha-aminobutyric acid	4.28963	7.84e-06	0.23312	0.166667	8	8	5	86.6667	3	2	1023
[c]MNXM312	2-oxopent-4-enoate	3.18741	7.82e-06	0.313735	0.178571	7	11	2	232.5	9	1	969
[c]MNXM480	(S)-2,3,4,5-tetrahydrodipicolinate(2-)	3.54333	7.81e-06	0.28222	0.25	7	12	10	196.444	2	3	1541
[n]MNXM56	formaldehyde	4.57852	7.79e-06	0.218411	0.366667	8	9	3	52.6667	6	3	1060
[c]MNXM9375	(1->6)-beta-D-glucan	4.12148	7.79e-06	0.242631	0.416667	8	4	2	195	2	0	406
[m]MNXM41	D-glucopyranose	5.47778	7.74e-06	0.182556	0.178571	10	12	10	88.875	2	2	724
[m]MNXM97019	(S)-2-ureidoglycine	3.36667	7.74e-06	0.29703	0.7	7	5	2	153.8	3	0	1548
[m]MNXM274	nicotinate	3.59037	7.7e-06	0.278523	0.5	7	6	2	104.8	4	1	1016
[m]MNXM1837	L-selenocystathionine	4.28185	7.63e-06	0.233544	0.0476191	8	14	5	19.7143	9	5	955
[m]MNXM309	deamido-NAD(2-)	3.55333	7.53e-06	0.281426	0.52381	8	12	7	104.714	5	4	1579
[m]MNXM172	4-oxobutanoate	4.11741	7.46e-06	0.242871	0.142857	8	10	6	77.4286	4	3	1074
[c]MNXM472	maleylacetate	3.6	7.36e-06	0.277778	0.166667	7	9	5	204.667	4	3	526
[c]MNXM951	pimeloyl-CoA(5-)	3.51963	7.29e-06	0.284121	0.4	7	6	3	275.667	3	0	849
[m]MNXM1491	N-methylethanolaminium phosphate(1-)	4.33111	6.8e-06	0.230888	0.45	8	5	3	87	2	0	756
[c]MNXM373	D-pantetheine 4'-phosphate	3.60741	6.78e-06	0.277207	0.309524	7	9	7	297.714	2	2	1144
[c]MNXM811	all-trans-octaprenyl diphosphate	3.48259	6.73e-06	0.287142	0.266667	7	7	4	67.3333	3	1	1272
[m]MNXM114118	selenocysteine	4.56593	6.69e-06	0.219014	0.232143	9	10	8	109.625	2	2	1310
[c]MNXM672	precorrin-2(7-)	3.87519	6.68e-06	0.258052	0.232143	8	10	8	192.375	2	2	419
[c]MNXM97019	(S)-2-ureidoglycine	2.76963	6.67e-06	0.361059	0.55	6	5	2	399.4	3	0	1302
[m]MNXM5589	S-(3-Methylbutanoyl)-dihydrolipoamide-E	5.05556	6.62e-06	0.197802	0.1	9	9	5	78.8	4	4	897
[c]MNXM303	ethanol	2.91296	6.56e-06	0.343293	0.380952	7	12	6	251.429	6	3	1621
[c]MNXM457	betaine aldehyde	2.8863	6.55e-06	0.346465	0.452381	7	9	4	275.143	5	1	1038
[c]MNXM743	D-fructofuranose 1-phosphate(2-)	3.84926	6.52e-06	0.25979	0	8	4	2	16.6667	2	1	1398
[n]MNXM236	stearate	4.58963	6.48e-06	0.217883	0.25	8	10	4	67	6	5	730
[m]MNXM148	thioredoxin disulfide	3.97444	6.39e-06	0.251607	0.3	8	18	8	43.7	10	1	1061
[m]MNXM699	O-acetyl-L-homoserine zwitterion	4.51889	6.38e-06	0.221293	0.111111	9	15	9	51.2222	6	2	472
[e]MNXM55	L-cysteine zwitterion	2.89037	6.37e-06	0.345976	0.339286	7	13	4	212	9	2	3089
[m]MNXM280	acetyl phosphate(2-)	3.94593	6.36e-06	0.253426	0.0833333	8	9	2	41	7	2	1958
[m]MNXM6145	[Dihydrolipoyllysine-residue acetyltransferase] S-acetyldihydrolipoyllysine	4.52519	6.31e-06	0.220985	0.1	9	6	2	19.5	4	0	1647
[m]MNXM506	5,6-dihydrouracil	3.58074	6.23e-06	0.279272	0.166667	8	5	3	110.75	2	1	566
[e]MNXM15	NH4(+)	3.57926	6.21e-06	0.279387	0.0666667	7	10	7	59.5	3	3	792
[c]MNXM2704	N-methylputrescinium(2+)	3.56074	6.15e-06	0.28084	0	7	6	3	60.5	3	2	930
[e]MNXM41	D-glucopyranose	2.88153	6.09e-06	0.347038	0.290909	7	19	8	166.455	11	3	3343
[c]MNXM88420	UDP-2-acetamido-2-deoxy-alpha-D-ribo-hex-3-uluronate	3.64704	6.09e-06	0.274195	0.166667	7	4	2	88.5	2	0	301
[n]MNXM495	IDP	3.98704	6.04e-06	0.250813	0.295455	8	19	6	60	13	1	1007
[c]MNXM736	3-dehydro-L-gulonate	3.59148	6.02e-06	0.278437	0.322222	7	13	11	229.1	2	2	675
[m]MNXM584	allantoate	4.25296	6e-06	0.23513	0.3	8	12	5	32.6667	7	3	1707
[m]MNXM328	agmatinium(2+)	4.29815	6e-06	0.232658	0.333333	8	6	2	82	4	0	937
[c]MNXM89910	QH2	4.14889	5.99e-06	0.241028	0.0833333	8	6	4	21.75	2	1	589
[n]MNXM279	L-dopa zwitterion	3.78889	5.85e-06	0.26393	0.35	7	9	2	61.2	7	2	821
[m]MNXM2963	a monoacylglycerol	3.7637	5.79e-06	0.265696	0.5	8	4	2	110.667	2	1	594
[c]MNXM1491	N-methylethanolaminium phosphate(1-)	3.71704	5.78e-06	0.269031	0.45	7	5	3	253.4	2	0	588
[m]MNXM1705	2-(1-hydroxyethyl)thiamine diphosphate	4.52481	5.77e-06	0.221004	0.208333	9	15	9	52	6	1	856
[n]MNXM370	2-ammonio-2-deoxy-D-glucopyranose 6-phosphate(1-)	4.60778	5.77e-06	0.217024	0.15	8	7	4	22.4	3	2	418
[c]MNXM6479	---------------	4.18	5.77e-06	0.239234	0.0833333	8	6	2	15	4	2	561
[c]MNXM706	3-oxooctanoyl-CoA	3.57037	5.77e-06	0.280083	0.166667	7	4	2	90.75	2	0	330
[m]MNXM94054	(Phosphate)n	4.57407	5.74e-06	0.218623	0.0833333	8	6	2	20	4	1	849
[c]MNXM392	3-hydroxypyruvate	4.52815	5.71e-06	0.220841	0.333333	8	9	8	95.1429	1	2	500
[c]MNXM102	a 1-phosphatidyl-1D-myo-inositol 3-phosphate	3.60963	5.62e-06	0.277037	0	7	4	2	104.333	2	1	490
[m]MNXM336	alpha-D-galactose 1-phosphate(2-)	3.85556	5.54e-06	0.259366	0.232143	8	12	2	73	10	3	937
[n]MNXM353	L-homoserine zwitterion	4.59481	5.46e-06	0.217637	0.166667	8	6	4	23	2	2	1220
[c]MNXM753	trans-hex-2-enoyl-CoA	3.66407	5.43e-06	0.27292	0.3	7	6	4	268.2	2	1	450
[c]MNXM5965	a tRNA precursor	3.60741	5.38e-06	0.277207	0.166667	7	4	2	62.3333	2	1	425
[c]MNXM17106	D-glucuronate 1-phosphate	3.57963	5.38e-06	0.279359	0.25	7	4	2	266	2	0	906
[m]MNXM300	sarcosine	4.32506	5.35e-06	0.23121	0.25	8	4	1	17.5	3	0	858
[c]MNXM969	alpha-D-glucosamine 1-phosphate(1-)	4.60741	5.27e-06	0.217042	0.166667	8	4	3	304	1	0	914
[c]MNXM114122	2-hydroxy-5-(methylsulfanyl)-3-oxopent-1-enyl phosphate	3.29333	5.25e-06	0.303644	0.333333	7	4	1	92	3	1	857
[m]MNXM48448	galactosamine-1-phosphate	4.07519	5.21e-06	0.245388	0.366667	8	7	3	43.6667	4	1	790
[c]MNXM1265	3-phosphoshikimate	3.60741	5.19e-06	0.277207	0.233333	7	8	4	102.667	4	2	630
[m]MNXM529	meso-2,6-diaminopimelic acid dizwitterion	4.28815	5.07e-06	0.233201	0.333333	8	7	5	101.571	2	0	921
[c]MNXM3229	But-2-enoyl-[acyl-carrier protein]	3.6763	5.04e-06	0.272013	0.166667	7	5	3	121.75	2	1	511
[c]MNXM1693	(2E,4Z)-2-hydroxy-6-oxonona-2,4-dienedioate	3.54148	5.01e-06	0.282368	0.3	7	8	6	233.333	2	2	457
[c]MNXM1611	(S)-malyl-CoA	3.60815	5.01e-06	0.27715	0.366667	7	7	5	92.8333	2	1	978
[e]MNXM42	L-aspartate(1-)	2.89078	4.99e-06	0.345927	0.4	7	13	2	280.333	11	2	3460
[m]MNXM5588	[Dihydrolipoyllysine-residue (2-methylpropanoyl)transferase] S-(2-methylbutanoyl)dihydrolipoyllysine	5.26852	4.94e-06	0.189807	0.1	9	7	5	77.6	2	2	726
[c]MNXM1262	2-hydroxy-6-oxo-6-phenylhexa-2,4-dienoate	3.54148	4.91e-06	0.282368	0.2	7	5	3	273	2	0	707
[c]MNXM594	3-sulfonatopyruvate(2-)	3.59111	4.83e-06	0.278465	0.166667	7	4	2	114.75	2	0	278
[c]MNXM2105	butanoyl phosphate(2-)	3.28333	4.78e-06	0.304569	0.333333	7	4	2	146.25	2	0	513
[n]MNXM114118	selenocysteine	6.6837	4.68e-06	0.149618	0.196429	10	10	8	73.25	2	2	425
[c]MNXM998	lipoylprotein	3.59148	4.65e-06	0.278437	0.333333	7	4	2	115.5	2	0	334
[e]MNXM89602	D-galactopyranose	2.89152	4.52e-06	0.345839	0.333333	7	11	2	279.167	9	2	2935
[m]MNXM180	1-O-acyl-sn-glycero-3-phosphocholine betaine	4.76111	4.46e-06	0.210035	0.5	9	7	5	121.167	2	1	516
[c]MNXM1641	4-CDP-2-C-methyl-D-erythritol 2-phosphate	3.60889	4.27e-06	0.277094	0.0833333	7	4	2	84.5	2	0	374
[e]MNXM1380	keto-D-fructose	2.8993	4.24e-06	0.344911	0.238095	7	9	2	185.143	7	2	2132
[c]MNXM903	phytyl diphosphate(3-)	2.91667	4.05e-06	0.342857	0.285714	7	11	8	211.125	3	2	684
[c]MNXM664	(R)-acetoin	3.64704	4.03e-06	0.274195	0.305556	7	11	9	199.556	2	2	294
[c]MNXM114079	(S)-2-acetolactate	3.52667	4.03e-06	0.283554	0.339286	7	10	6	219.5	4	2	507
[c]MNXM2099	all-trans-phytofluene	3.88889	4.01e-06	0.257143	0.35	7	6	4	29.8	2	1	194
[m]MNXM1945	phosphatidylethanolamine dihexadec-9enoyl	4.09556	3.94e-06	0.244167	0.333333	8	11	8	83.8333	3	5	442
[c]MNXM263	2-oxoadipate(2-)	3.63741	3.93e-06	0.274921	0.15	7	6	2	74.4	4	1	459
[m]MNXM607	(2S)-2-[5-amino-1-(5-O-phosphonato-beta-D-ribosyl)imidazole-4-carboxamido]succinate	4.01667	3.92e-06	0.248963	0.05	8	5	2	32.8	3	0	565
[c]MNXM874	4-amino-5-hydroxymethyl-2-methylpyrimidine	3.92333	3.9e-06	0.254885	0.285714	8	8	7	301.429	1	1	558
[c]MNXM71	tRNA(Gln)	3.56296	3.9e-06	0.280665	0.35	7	7	4	280	3	2	952
[c]MNXM1334	O-phosphonato-L-homoserine(2-)	3.60519	3.89e-06	0.277378	0.25	7	4	2	148	2	0	516
[c]MNXM568	2-formamido-N(1)-(5-O-phosphonato-D-ribosyl)acetamidine	2.89333	3.84e-06	0.345622	0.642857	7	8	4	339.375	4	0	563
[m]MNXM1984	dehydroglycine	4.29926	3.82e-06	0.232598	0.190476	8	11	2	36.7143	9	4	735
[e]MNXM207	nitrate	2.92185	3.82e-06	0.342249	0.416667	7	7	2	314	5	1	396
[c]MNXM63049	N(5)-[(hydroxyamino)(imino)methyl]-L-ornithine	3.10667	3.8e-06	0.321888	0.517857	7	11	3	184.5	8	3	574
[c]MNXM1552	D-argininium(1+)	3.56074	3.8e-06	0.28084	0	7	6	3	62	3	2	761
[n]MNXM266	dCMP(2-)	4.03556	3.78e-06	0.247797	0.227273	8	21	2	45.0833	19	2	601
[m]MNXM622	1-deoxy-D-xylulose 5-phosphate	4.20926	3.67e-06	0.237571	0.2	8	8	6	93	2	2	646
[m]MNXM330	superoxide	4.30222	3.64e-06	0.232438	0.2	8	7	3	78.6	4	1	672
[n]MNXM346	protoporphyrin(2-)	4.69852	3.63e-06	0.212833	0.261905	8	10	4	65.5714	6	2	519
[m]MNXM502	phenylacetyl-CoA(4-)	4.08667	3.62e-06	0.244698	0.166667	8	6	3	87	3	0	365
[c]MNXM1456	3-(imidazol-4-yl)-2-oxopropyl phosphate(2-)	3.53222	3.6e-06	0.283108	0	7	5	2	28	3	2	369
[c]MNXM440	2-dehydro-3-deoxy-D-gluconate	3.91333	3.59e-06	0.255537	0.174242	8	14	11	160.417	3	2	267
[c]MNXM831	6-oxohexanoate	2.87556	3.58e-06	0.347759	0.466667	7	7	2	297.167	5	1	222
[m]MNXM2887	(2S)-2-hydroxy-3-oxobutyl phosphate	1	3.56e-06	1	0.15	1	9	8	90.8	1	2	641
[n]MNXM1945	phosphatidylethanolamine dihexadec-9enoyl	4.57778	3.47e-06	0.218447	0.2	8	11	8	61.6	3	4	533
[m]MNXM421	4-aminobenzoate	1	3.39e-06	1	0.266667	1	11	10	126.833	1	3	686
[e]MNXM14	AMP	3.61251	3.39e-06	0.276816	0.0952381	7	9	6	26.1429	3	1	355
[c]MNXM1348	(2R)-2-O-phosphonato-3-sulfonatolactate(4-)	2.8963	3.39e-06	0.345269	0.366667	7	7	2	240.333	5	1	397
[c]MNXM1131	2-aminomuconate(2-)	3.57556	3.39e-06	0.279677	0.4	7	5	3	234	2	0	226
[m]MNXM1289	oxalatosuccinate(3-)	4.47481	3.37e-06	0.223473	0.5	8	4	2	44	2	0	945
[m]MNXM550	(N(omega)-L-arginino)succinate(1-)	3.98111	3.36e-06	0.251186	0.0333333	8	12	1	34.8333	11	4	354
[n]MNXM432	dAMP	4.03407	3.33e-06	0.247888	0.288889	8	19	7	55.3	12	5	488
[m]MNXM114069	Guanosine 5'-Diphosphate	3.75963	3.3e-06	0.265984	0.3	8	6	2	80.6	4	1	592
[m]MNXM677	3-oxodecanoyl-CoA	4.30222	3.29e-06	0.232438	0.0833333	8	4	2	28.25	2	0	210
[m]MNXM2500	all-trans-3,4-didehydrolycopene	5.21963	3.28e-06	0.191584	0	9	4	2	20	2	1	446
[c]MNXM1194	N(6)-dimethylallyladenine	3.6763	3.26e-06	0.272013	0	7	18	15	35.6667	3	4	420
[c]MNXM446	(S)-3-hydroxybutanoyl-CoA(4-)	3.1863	3.25e-06	0.313844	0.5	7	9	7	334.143	2	2	361
[c]MNXM707	3-oxotetradecanoyl-CoA	3.64704	3.25e-06	0.274195	0.166667	7	4	2	92.25	2	0	335
[c]MNXM1365	5-O-(1-carboxylatovinyl)-3-phosphonatoshikimate	3.28148	3.23e-06	0.30474	0.25	7	8	2	67.6	6	3	491
[c]MNXM1143	biphenyl-2,3-diol	3.64704	3.22e-06	0.274195	0.333333	7	4	2	341.75	2	0	221
[m]MNXM2320	2-deoxy-D-ribose 5-phosphate(2-)	4.20741	3.18e-06	0.237676	0	8	4	1	33.75	3	0	509
[m]MNXM706	3-oxooctanoyl-CoA	4.30222	3.14e-06	0.232438	0.0833333	8	4	2	28	2	0	200
[m]MNXM717	3-oxohexanoyl-CoA	4.30222	3.14e-06	0.232438	0.0833333	8	4	2	28	2	0	200
[n]MNXM34812	2-acyl-sn-glycero-3-phosphoglycerol (n-C18:0)	4.59074	3.12e-06	0.21783	0.416667	8	5	2	82.75	3	1	362
[n]MNXM34811	2-acyl-sn-glycero-3-phosphoethanolamine (n-C18:0)	4.59074	3.12e-06	0.21783	0.416667	8	5	2	82.75	3	1	362
[c]MNXM1929	L-rhamnono-1,4-lactone	3.6463	3.12e-06	0.274251	0.25	7	4	2	341.5	2	0	140
[n]MNXM34808	2-acyl-sn-glycero-3-phosphoethanolamine (n-C12:0)	4.59074	3.09e-06	0.21783	0.416667	8	5	2	82.75	3	1	361
[m]MNXM496	N-formimidoyl-L-glutamate(1-)	4.20037	3.09e-06	0.238074	0.166667	8	5	2	38.75	3	1	414
[m]MNXM413	ribonucleoside diphosphate	4.33481	3.07e-06	0.23069	0.233333	8	10	6	66.6667	4	1	620
[e]MNXM334	inosine	2.92259	3.04e-06	0.342162	0.35	7	6	3	256	3	1	1789
[c]MNXM635	histaminium	3.56037	3.01e-06	0.28087	0.35	7	5	2	270.2	3	0	512
[c]MNXM91319	tRNA	3.91444	2.95e-06	0.255464	0	8	4	2	48.75	2	0	280
[c]MNXM696	L-arogenate(1-)	3.4037	2.93e-06	0.293798	0.5	7	8	6	131.667	2	2	688
[n]MNXM1312	4-guanidinobutanoic acid zwitterion	4.79259	2.92e-06	0.208655	0.166667	8	6	2	9	4	2	366
[c]MNXM1467	butane-2,3-dione	3.64704	2.9e-06	0.274195	0.5	7	4	2	94.6667	2	1	243
[c]MNXM984	(1R,2S)-homoisocitrate	1	2.89e-06	1	0.233333	1	6	5	199.833	1	0	277
[c]MNXM1058	(R)-3-hydroxybutanoyl-CoA(4-)	3.18556	2.88e-06	0.313917	0.5	7	6	3	345.333	3	0	313
[n]MNXM330	superoxide	4.70148	2.87e-06	0.212699	0.2	8	7	3	56	4	1	257
[m]MNXM432	dAMP	4.06481	2.82e-06	0.246014	0.4	8	6	2	94.2	4	1	773
[c]MNXM156	D-alanine zwitterion	3.90667	2.8e-06	0.255973	0.397059	7	23	22	194.118	1	4	987
[m]MNXM950	palmitoleate	3.7637	2.8e-06	0.265696	0.416667	8	8	4	82.25	4	2	570
[n]MNXM89795	UDP-alpha-D-galactose	4.48481	2.77e-06	0.222975	0.25	8	7	4	63.25	3	2	203
[n]MNXM421	4-aminobenzoate	1	2.77e-06	1	0.3	1	6	5	98.6	1	1	191
[c]MNXM7865	UDP-N-acetyl-alpha-D-muramoyl-L-alanyl-gamma-D-glutamyl-L-lysyl-D-alanyl-D-alanine	3.60778	2.74e-06	0.277179	0.1	7	5	2	68.6	3	0	256
[n]MNXM148	thioredoxin disulfide	4.52407	2.73e-06	0.22104	0.25	8	14	4	34.75	10	1	420
[m]MNXM1312	4-guanidinobutanoic acid zwitterion	5.23111	2.71e-06	0.191164	0.0833333	9	6	2	84.5	4	2	274
[e]MNXM37	L-glutamine zwitterion	2.88889	2.7e-06	0.346154	0.277778	7	19	12	169.2	7	2	249
[c]MNXM1499	propanoyl phosphate	3.60852	2.67e-06	0.277122	0.416667	7	4	2	149	2	0	449
[n]MNXM2053	(S)-3-aminoisobutyric acid zwitterion	4.72667	2.65e-06	0.211566	0.0833333	8	6	4	14.25	2	2	147
[m]MNXM417	D-fructofuranose 1,6-bisphosphate(4-)	3.85667	2.64e-06	0.259291	0.15	8	8	4	58	4	3	820
[c]MNXM710	cholesta-5,7-dien-3beta-ol	2.87778	2.61e-06	0.34749	0.428571	7	10	2	290.286	8	3	301
[n]MNXM789	2-deoxy-alpha-D-ribose 1-phosphate(2-)	4.06259	2.61e-06	0.246148	0.0833333	8	6	2	31.75	4	1	463
[c]MNXM976	D-proline zwitterion	3.64519	2.59e-06	0.274334	0.1	7	6	3	51.2	3	1	416
[c]MNXM1177	4-phosphonato-L-aspartic acid(2-)	3.31148	2.56e-06	0.30198	0.3	7	5	3	164.2	2	0	421
[c]MNXM1130	2,3-dihydroxy-trans-cinnamate	3.64704	2.55e-06	0.274195	0.380952	7	8	6	269.143	2	1	212
[c]MNXM1746	indole-3-acetonitrile	3.57407	2.54e-06	0.279793	0.333333	7	4	2	55.6667	2	1	288
[c]MNXM928	L-gulono-1,4-lactone	3.67704	2.53e-06	0.271958	0.416667	7	5	3	298	2	1	198
[c]MNXM226	1-acyl-sn-glycerol 3-phosphate	3.57185	2.51e-06	0.279967	0.4	7	8	4	35	4	3	269
[c]MNXM483	N-[(R)-4-phosphonatopantothenoyl]-L-cysteinate	3.40852	2.49e-06	0.293383	0.166667	7	14	6	92.6667	8	4	447
[m]MNXM707	3-oxotetradecanoyl-CoA	4.47407	2.49e-06	0.22351	0.0833333	8	4	2	28	2	0	150
[m]MNXM738	3-oxopalmitoyl-CoA(4-)	4.47407	2.49e-06	0.22351	0.0833333	8	4	2	28	2	0	150
[c]MNXM1372	aminocarboxymuconate semialdehyde	3.59	2.47e-06	0.278552	0.25	7	4	2	110.25	2	0	174
[m]MNXM90036	Phosphatidylcholine	4.31889	2.41e-06	0.231541	0.0545455	8	14	4	11.3636	10	3	155
[c]MNXM47447	cobalt-sirohydrochlorin	4.62296	2.39e-06	0.216311	0.1	8	5	3	235.8	2	0	129
[c]MNXM677	3-oxodecanoyl-CoA	3.57	2.38e-06	0.280112	0.333333	7	4	2	93.75	2	0	230
[c]MNXM90461	cyanate	3.49741	2.34e-06	0.285926	0.1	7	7	3	97.4	4	2	463
[c]MNXM1910	all-trans-phytoene	5.59111	2.29e-06	0.178855	0.0833333	9	4	3	14.25	1	0	166
[c]MNXM2693	mesaconyl-C1-CoA	4.74148	2.29e-06	0.210905	0.166667	9	3	2	67	1	0	313
[c]MNXM325	6-phosphonatooxy-D-gluconate	3.60481	2.28e-06	0.277407	0.309091	7	15	13	257.636	2	4	260
[m]MNXM2365	D-phenylalanine zwitterion	4.29148	2.28e-06	0.23302	0	8	9	3	32.2	6	2	557
[n]MNXM6428	RX	4.79407	2.26e-06	0.208591	0	8	8	4	5	4	4	186
[c]MNXM1628	2-hydroxy-5-carboxymethylmuconate semialdehyde	3.54037	2.26e-06	0.282456	0.45	7	5	3	323.4	2	0	328
[c]MNXM1461	4alpha-methyllathosterone	3.67889	2.26e-06	0.271821	0.333333	7	4	2	161	2	1	371
[c]MNXM434	sulfoacetaldehyde	3.68	2.26e-06	0.271739	0.25	7	4	2	327.25	2	0	181
[m]MNXM1265	3-phosphoshikimate	4.20926	2.25e-06	0.237571	0.2	8	6	4	54.6	2	1	308
[c]MNXM364	(R)-pantothenate	3.6037	2.24e-06	0.277492	0.375	7	9	6	228.5	3	1	196
[m]MNXM1597	urate	4.29704	2.23e-06	0.232718	0.404762	8	10	6	73.1429	4	3	181
[m]MNXM299	carbon monoxide(1+)	3.56815	2.18e-06	0.280257	0.261905	8	12	1	82	11	2	245
[c]MNXM1880	1-pyrroline	3.73333	2.18e-06	0.267857	0.166667	7	3	2	35.6667	1	0	384
[c]MNXM1545	biuret	3.49667	2.14e-06	0.285987	0.416667	7	5	2	89	3	1	1057
[n]MNXM496	N-formimidoyl-L-glutamate(1-)	4.59222	2.1e-06	0.217759	0.05	8	7	4	22.4	3	1	181
[m]MNXM339	D-glucono-1,5-lactone	5.2563	2.07e-06	0.190248	0.0833333	9	6	4	5.5	2	2	242
[m]MNXM817	N(2)-acetyl-L-ornithine zwitterion	4.25481	2.02e-06	0.235028	0.133333	8	8	2	19.1667	6	2	272
[c]MNXM960	4-methyl-5-(2-phosphonatooxyethyl)thiazole(2-)	3.60926	2e-06	0.277065	0.233333	7	6	4	206.833	2	0	233
[c]MNXM738	3-oxopalmitoyl-CoA(4-)	3.64704	2e-06	0.274195	0.166667	7	4	2	91	2	0	133
[m]MNXM1922	dIMP	3.71074	1.99e-06	0.269488	0.35	7	6	2	112.8	4	1	230
[c]MNXM1626	2-C-methyl-D-erythritol 4-phosphate(2-)	3.60704	1.98e-06	0.277236	0.35	7	5	3	299.4	2	0	339
[m]MNXM114065	L-Gln	4.27593	1.97e-06	0.233867	0.307692	8	26	23	44.4286	3	5	320
[m]MNXM1334	O-phosphonato-L-homoserine(2-)	4.20667	1.96e-06	0.237718	0.166667	8	4	2	65.5	2	0	234
[n]MNXM1597	urate	4.69889	1.94e-06	0.212816	0.285714	8	10	6	46.5714	4	3	169
[m]MNXM6734	2-methyl-1-hydroxypropylthiamine diphosphate	4.52444	1.94e-06	0.221022	0.416667	9	5	3	101	2	1	437
[n]MNXM949	neurosporene	5.58519	1.94e-06	0.179045	0	9	4	2	16	2	1	534
[n]MNXM2500	all-trans-3,4-didehydrolycopene	5.58519	1.94e-06	0.179045	0	9	4	2	16	2	1	534
[m]MNXM1140	7,8-diaminononanoate cation	4.56593	1.93e-06	0.219014	0.333333	9	6	4	107.833	2	0	222
[c]MNXM1280	L-gamma-glutamyl phosphate(2-)	3.2837	1.88e-06	0.304534	0.45	7	5	3	175.8	2	0	421
[c]MNXM2157	UDP-3-O-[(3R)-3-hydroxytetradecanoyl]-N-acetyl-alpha-D-glucosamine	3.67074	1.86e-06	0.272425	0	7	4	2	22.25	2	0	102
[c]MNXM1454	2-aminobut-2-enoate OK	3.8963	1.86e-06	0.256654	0.333333	7	3	2	65	1	0	220
[c]MNXM1441	precorrin-4	3.85296	1.83e-06	0.259541	0.5	8	5	3	252.4	2	0	121
[m]MNXM599	iminosuccinate	4.12148	1.8e-06	0.242631	0.166667	8	6	2	29.25	4	1	218
[c]MNXM90036	Phosphatidylcholine	3.68593	1.78e-06	0.271302	0.0714286	7	10	2	20.5	8	2	256
[c]MNXM802	N-carbamoyl-beta-alaninate	3.48704	1.78e-06	0.286776	0.25	7	5	2	218.2	3	0	114
[c]MNXM730	N-acetyl-L-glutamate(2-)	3.34296	1.77e-06	0.299136	0.2	7	6	2	90.4	4	1	140
[c]MNXM2563	tetrahydropteroyltri-L-glutamate(4-)	4.15111	1.75e-06	0.240899	0	8	6	2	7.25	4	1	193
[c]MNXM1806	6-phosphonato-5-dehydro-2-deoxy-D-gluconate(3-)	3.60815	1.74e-06	0.27715	0.0833333	7	4	2	85.75	2	0	339
[m]MNXM504	trans-3-methylglutaconyl-CoA(5-)	4.20815	1.72e-06	0.237634	0	8	4	1	34.5	3	0	212
[m]MNXM874	4-amino-5-hydroxymethyl-2-methylpyrimidine	1	1.71e-06	1	0.25	1	15	14	97.2222	1	2	550
[c]MNXM2508	cobalt-precorrin-5A	3.89519	1.7e-06	0.256727	0.25	8	5	3	242	2	0	159
[c]MNXM2394	maltose 6'-phosphate(2-)	3.72667	1.66e-06	0.268336	0.166667	7	6	4	21.3333	2	0	137
[n]MNXM53766	formamidopyrimidine nucleoside triphosphate	5.02296	1.66e-06	0.199086	0.333333	9	4	2	64.25	2	0	476
[x]MNXM179	(S)-lactate	4.84111	1.65e-06	0.206564	0.3	9	9	7	15.2	2	2	82
[c]MNXM607	(2S)-2-[5-amino-1-(5-O-phosphonato-beta-D-ribosyl)imidazole-4-carboxamido]succinate	3.31074	1.64e-06	0.302047	0.1	7	5	2	75.8	3	0	289
[n]MNXM699	O-acetyl-L-homoserine zwitterion	5.59593	1.63e-06	0.178701	0.0952381	9	13	9	38.1429	4	2	188
[n]MNXM94	L-tryptophan zwitterion	4.61741	1.63e-06	0.216572	0.05	8	10	4	15.8	6	3	107
[c]MNXM871	3-(3-sn-phosphatidyl)-sn-glycerol 1-phosphate	3.29259	1.63e-06	0.303712	0.166667	7	4	2	76.75	2	0	248
[c]MNXM2076	3-(4-methylpent-3-en-1-yl)pent-2-enedioyl-CoA	3.52314	1.6e-06	0.283838	0	7	4	1	81	3	0	124
[c]MNXM1102	2-hydroxy-6-oxohexa-2,4-dienoate	3.54185	1.58e-06	0.282338	0.45	7	5	3	325.4	2	0	308
[m]MNXM322	thiamine(1+)	3.58	1.56e-06	0.27933	0.366667	8	7	4	119	3	1	84
[c]MNXM2175	2'-deoxyribonucleoside diphosphate	3.72593	1.55e-06	0.26839	0	7	8	2	9.75	6	2	126
[c]MNXM654	trans-tetradec-2-enoyl-CoA	1	1.55e-06	1	0.3	1	6	5	268.4	1	1	86
[e]MNXM192	4-aminobutanoate	2.92296	1.54e-06	0.342119	0.6	7	8	5	431	3	1	373
[m]MNXM2073	2-phenylacetamide	4.30259	1.54e-06	0.232418	0.25	8	6	2	41	4	2	116
[c]MNXM586	antheraxanthin	2.87778	1.53e-06	0.34749	0.652778	7	14	6	338.111	8	5	486
[c]MNXM1617	1-pyrroline-5-carboxylate	3.5237	1.52e-06	0.283792	0.166667	7	6	2	44.5	4	2	122
[c]MNXM9338	---------------	4.12259	1.51e-06	0.242566	0.25	8	4	2	193.5	2	0	108
[c]MNXM2319	2-dehydro-3-deoxy-L-rhamnonate	4.18926	1.51e-06	0.238706	0	8	3	2	43	1	0	197
[n]MNXM114065	L-Gln	4.60037	1.5e-06	0.217374	0.378788	8	20	17	40	3	5	249
[m]MNXM1223	acetoacetyl-[acyl-carrier protein]	5.28519	1.47e-06	0.189208	0	9	4	2	17	2	0	123
[c]MNXM861	e(-)	3.74778	1.46e-06	0.266825	0	7	7	1	24.5	6	3	127
[c]MNXM581	(E)-hexadec-2-enoyl-CoA	1	1.45e-06	1	0	1	3	2	75	1	0	80
[m]MNXM541	3-phospho-hydroxypyruvate	4.30185	1.42e-06	0.232458	0.0833333	8	6	4	31.5	2	2	77
[c]MNXM90000	25(S) 3alpha,7alpha-dihydroxy-5beta-cholest-24-enoyl-CoA	3.54111	1.41e-06	0.282397	0	7	3	1	86	2	0	210
[n]MNXM413	ribonucleoside diphosphate	4.62	1.4e-06	0.21645	0.2	8	10	4	43.6667	6	1	145
[c]MNXM796	dimethylaminium	4.5563	1.39e-06	0.219477	0.0833333	8	5	3	39.5	2	1	373
[m]MNXM694	D-serine zwitterion	4.29519	1.38e-06	0.232819	0.05	8	6	3	39.8	3	1	321
[c]MNXM114346	4-Carboxymuconolactone	3.59111	1.37e-06	0.278465	0.333333	7	4	2	321.25	2	0	243
[c]MNXM1521	2-(carboxylatomethyl)-5-oxo-2,5-dihydro-2-furoate(2-)	3.59111	1.37e-06	0.278465	0.333333	7	4	2	321.25	2	0	243
[c]MNXM114281	(R)-2-(carboxylatomethyl)-5-oxo-2,5-dihydro-2-furoate	3.59111	1.37e-06	0.278465	0.333333	7	4	2	321.25	2	0	243
[m]MNXM483	N-[(R)-4-phosphonatopantothenoyl]-L-cysteinate	4.08444	1.32e-06	0.244831	0.1	8	20	5	34	15	5	334
[m]MNXM435	D-glyceraldehyde	3.57074	1.29e-06	0.280054	0.261905	8	7	2	83.2857	5	0	145
[c]MNXM114112	4-carboxy-2-hydroxy-cis,cis-muconate	3.53883	1.29e-06	0.282579	0.2	7	5	1	53.4	4	0	208
[n]MNXM112	beta-D-galactose	1	1.29e-06	1	0.333333	1	3	2	74.3333	1	0	124
[c]MNXM932	UDP-N-acetyl-alpha-D-mannosamine	2.91556	1.25e-06	0.342988	0.2	7	7	1	233.833	6	1	61
[n]MNXM1922	dIMP	3.79074	1.25e-06	0.263801	0.35	7	6	2	81.2	4	1	111
[n]MNXM48448	galactosamine-1-phosphate	4.60296	1.23e-06	0.217251	0.333333	8	5	3	26.75	2	1	76
[m]MNXM1280	L-gamma-glutamyl phosphate(2-)	4.07296	1.17e-06	0.245522	0.4	8	5	3	70.6	2	0	176
[m]MNXM1264	3-oxoadipyl-CoA(5-)	4.47407	1.16e-06	0.22351	0.0833333	8	4	2	30.75	2	0	101
[c]MNXM10048	3-keto-decanoyl-CoA	3.62926	1.13e-06	0.275538	0.333333	7	4	2	93.25	2	0	52
[m]MNXM114087	2-amino-3-oxobutanoate	4.29259	1.12e-06	0.232959	0.166667	8	4	2	36.75	2	0	117
[c]MNXM3794	16alpha-hydroxyestrone	2.88037	1.11e-06	0.347178	0.433333	7	6	2	304.5	4	0	376
[m]MNXM465	N-carbamoyl-L-aspartate(2-)	4.17	1.11e-06	0.239808	0.166667	8	4	2	89.25	2	0	198
[c]MNXM114087	2-amino-3-oxobutanoate	3.45889	1.09e-06	0.28911	0.25	7	4	2	103.75	2	0	184
[c]MNXM550	(N(omega)-L-arginino)succinate(1-)	3.27556	1.08e-06	0.305292	0.166667	7	12	1	72.8333	11	4	215
[e]MNXM30	GDP	3.52127	1.07e-06	0.283988	0.2	7	6	2	39.6667	4	0	175
[m]MNXM1212	2-succinatobenzoate	1.5	1.06e-06	0.666667	0.0833333	2	4	3	29.5	1	0	111
[x]MNXM90036	Phosphatidylcholine	6.82593	1.03e-06	0.1465	0	11	4	2	6.25	2	0	20
[c]MNXM867	(25R)-3alpha,7alpha,12alpha-trihydroxy-5beta-cholestan-26-al	3.87963	1.03e-06	0.257757	0	8	3	2	74	1	0	107
[n]MNXM483	N-[(R)-4-phosphonatopantothenoyl]-L-cysteinate	4.56815	1.02e-06	0.218907	0.0666667	8	20	5	26.6667	15	5	146
[e]MNXM17	UDP	3.56197	1.02e-06	0.280744	0.2	7	6	2	39.5	4	0	59
[m]MNXM587	guanidinoacetic acid zwitterion	4.71778	9.9e-07	0.211964	0	9	6	4	15.6667	2	2	111
[c]MNXM559	3-dehydro-D-sphinganine	3.68	9.9e-07	0.271739	0.3	7	5	3	269	2	0	131
[m]MNXM1177	4-phosphonato-L-aspartic acid(2-)	4.01741	9.7e-07	0.248917	0.25	8	5	3	64.2	2	0	119
[c]MNXM3194	6-carboxy-5,6,7,8-tetrahydropterin	3.58519	9.7e-07	0.278926	0.333333	7	4	2	226	2	0	59
[n]MNXM7576	N-alpha-acetyl-L-methionine	5.01926	9.6e-07	0.199233	0	9	4	2	20.5	2	2	103
[c]MNXM1324	D-tagatose 1,6-bisphosphate	3.60889	9.3e-07	0.277094	0.166667	7	4	2	91.25	2	0	128
[c]MNXM3480	3-carboxy-1-hydroxypropylthiamine diphosphate	4.08481	9.2e-07	0.244809	0.166667	8	4	2	33	2	1	121
[c]MNXM2168	1,4,5,6-tetrahydro-6-oxonicotinate	3.58481	9.2e-07	0.278954	0.0833333	7	4	2	46.25	2	0	152
[c]MNXM2923	2-dehydro-3-deoxy-D-glucarate(2-)	1	9.1e-07	1	0	1	4	2	43	2	1	129
[c]MNXM3340	polyneuridine aldehyde	3.58407	9e-07	0.279012	0	7	4	1	50	3	0	56
[c]MNXM717	3-oxohexanoyl-CoA	3.57037	8.8e-07	0.280083	0.333333	7	4	2	92	2	0	40
[c]MNXM1503	stachyose	3.87222	8.7e-07	0.25825	0.25	8	4	2	15	2	0	117
[e]MNXM140	L-leucine zwitterion	2.89296	8.6e-07	0.345666	0.5	7	9	2	326.2	7	2	121
[c]MNXM799	isochorismate(2-)	3.38519	8.6e-07	0.295405	0.25	7	5	1	63.2	4	0	130
[c]MNXM1174	3alpha,7alpha-dihydroxy-5beta-cholestan-26-al	3.60185	8.4e-07	0.277635	0.433333	7	8	3	306.833	5	1	114
[e]MNXM80	UMP(2-)	3.6869	8.3e-07	0.271231	0.2	7	5	2	15.8	3	0	215
[c]MNXM13169	tRNA with a 3' CC end	3.65741	8.3e-07	0.273418	0.416667	7	4	2	54	2	0	306
[m]MNXM998	lipoylprotein	4.29333	8.3e-07	0.232919	0.333333	8	4	2	44	2	0	46
[n]MNXM1773	Phosphatidylglycerol dioctadec-11-enoyl	4.57704	8.2e-07	0.218482	0	8	5	2	30.3333	3	2	40
[m]MNXM1135	4-amino-2-methyl-5-diphosphonatomethylpyrimidine(3-)	4.24481	8.1e-07	0.235582	0	8	8	2	56	6	3	139
[e]MNXM144	beta-alanine zwitterion	2.92296	8.1e-07	0.342119	0.666667	7	6	3	536.75	3	1	160
[e]MNXM78	L-lysinium(1+)	2.89111	8e-07	0.345888	0.357143	7	14	4	255.286	10	2	121
[c]MNXM1953	UDP-N-acetylmuramoyl-L-alaninate(3-)	3.50148	8e-07	0.285593	0.547619	7	7	4	280.571	3	0	323
[c]MNXM90906	2,5-Diamino-6-hydroxy-4-(5'-phosphoribosylamino)-pyrimidine	3.58519	8e-07	0.278926	0.416667	7	4	2	232.5	2	0	184
[x]MNXM133	acetoacetyl-CoA(4-)	4.83481	8e-07	0.206833	0	9	3	1	9	2	0	69
[c]MNXM5611	alpha,beta-Dihydroxyethyl-TPP	4.07963	7.7e-07	0.24512	0.333333	8	6	4	17	2	2	46
[c]MNXM1602	(2S)-2-isopropyl-3-oxosuccinate(2-)	3.48444	7.3e-07	0.28699	0.5	7	4	2	116.25	2	0	90
[c]MNXM1588	precorrin-5	3.89444	7.2e-07	0.256776	0.3	8	6	4	218.667	2	0	34
[n]MNXM262	prostaglandin H2(1-)	4.69037	7.1e-07	0.213203	0.166667	8	6	1	21.75	5	2	25
[c]MNXM1344	undecaprenyldiphosphonato-N-acetyl-(N-acetylglucosaminyl)muramoyl-L-alanyl-gamma-D-glutamyl-L-lysyl-D-alanyl-D-alanine	3.89593	7.1e-07	0.256678	0	8	5	3	13.25	2	1	74
[c]MNXM13900	1-haloalkanes	3.70037	7e-07	0.270243	0.166667	7	4	2	15.6667	2	1	38
[c]MNXM1984	dehydroglycine	3.57185	6.4e-07	0.279967	0.333333	7	3	2	264.667	1	0	329
[c]MNXM1163	(3E)-5-oxopent-3-ene-1,2,5-tricarboxylate	3.59126	6.4e-07	0.278454	0	7	3	1	62	2	0	65
[c]MNXM1189	ppGpp	3.19074	6.2e-07	0.313407	0.5	7	5	3	410.6	2	0	61
[c]MNXM2320	2-deoxy-D-ribose 5-phosphate(2-)	3.70444	6.2e-07	0.269946	0	7	4	2	24	2	1	69
[c]MNXM406	feruloyl-CoA	3.89444	6.2e-07	0.256776	0	8	3	1	32	2	0	45
[n]MNXM599	iminosuccinate	5.53037	6e-07	0.18082	0.166667	9	4	2	16	2	1	48
[n]MNXM427	D-mannopyranose 6-phosphate(2-)	4.86741	5.9e-07	0.205448	0.1	9	7	1	26	6	1	26
[c]MNXM504	trans-3-methylglutaconyl-CoA(5-)	3.52074	5.9e-07	0.284031	0	7	4	1	84.25	3	0	112
[n]MNXM5611	alpha,beta-Dihydroxyethyl-TPP	5.22111	5.8e-07	0.19153	0.166667	9	6	4	8.33333	2	2	17
[m]MNXM500	D-fructose 1,6-bisphosphate	4.46741	5.8e-07	0.223843	0.0833333	9	6	4	20.75	2	1	71
[m]MNXM5611	alpha,beta-Dihydroxyethyl-TPP	4.52444	5.7e-07	0.221022	0.333333	9	4	2	14.3333	2	1	30
[c]MNXM3314	N-acetyl-L-citrullinate	3.66704	5.7e-07	0.2727	0.25	7	4	2	23	2	0	45
[c]MNXM878	alpha-D-galactosyl-(1->3)-1D-myo-inositol	4.11963	5.5e-07	0.24274	0.166667	8	4	2	16.3333	2	1	35
[c]MNXM7904	---------------	4.18519	5.5e-07	0.238938	0.333333	8	4	2	188.75	2	0	18
[e]MNXM113	GMP(3-)	3.8305	5.3e-07	0.261063	0.2	8	5	2	15.2	3	0	58
[e]MNXM89557	L-glutamate	2.88667	5.2e-07	0.34642	0.738095	7	12	3	393.714	9	2	46
[c]MNXM1286	N-acetyl-D-mannosamine-6-phosphate	3.60815	5.2e-07	0.27715	0.166667	7	3	1	106.333	2	0	20
[n]MNXM33047	10-formyltetrahydrofolyl-L-glutamate	4.86556	5.1e-07	0.205526	0.15	9	7	2	63.4	5	2	38
[c]MNXM1092	UDP-alpha-D-galacturonate	4.44556	4.9e-07	0.224944	0	8	2	1	24.5	1	0	39
[c]MNXM2758	(R,Z)- 2-(2-carboxy-4-methylthiazol-5(2H)-ylidene)ethyl phosphate	3.46464	4.7e-07	0.28863	0.0714286	7	7	1	58.5714	6	0	37
[e]MNXM20	2-oxoglutarate	2.91185	4.7e-07	0.343424	0.5	7	5	2	389.667	3	1	29
[c]MNXM1659	D-arabino-hex-3-ulose 6-phosphate(2-)	3.6737	4.7e-07	0.272205	0	7	4	2	22.75	2	0	104
[c]MNXM18306	a haloacetate	3.74889	4.6e-07	0.266746	0	7	4	2	8.33333	2	1	90
[m]MNXM625	2'-deoxyadenosine	4.9037	4.5e-07	0.203927	0	9	4	2	8.66667	2	1	30
[c]MNXM2710	phosphatidyl-N-methylethanolamine zwitterion	3.88963	4.3e-07	0.257094	0.35	8	5	3	253	2	0	12
[c]MNXM1065	4beta-(hydroxymethyl)-4alpha-methyl-5alpha-cholest-7-en-3beta-ol	3.15222	4.2e-07	0.317237	0.652778	7	14	8	337.889	6	5	113
[c]MNXM1748	L-fuculose	4.18444	4.2e-07	0.23898	0.333333	8	4	3	341	1	0	197
[c]MNXM96052	beta-D-GalNAc-(1->4)-[alpha-Neu5Ac-(2->3)]-beta-D-Gal-(1->4)-beta-D-Glc-(1<->1')-Cer	4.18519	4.2e-07	0.238938	0.25	8	4	2	188	2	0	12
[c]MNXM1509	(3S)-citryl-CoA(6-)	3.50778	4.1e-07	0.285081	0.65	7	7	5	107.4	2	2	92
[c]MNXM2846	nebularine	3.96222	4.1e-07	0.252384	0	7	4	2	8.66667	2	1	23
[c]MNXM1816	chloroacetaldehyde	3.75519	4e-07	0.266298	0.3	7	5	3	277	2	0	25
[n]MNXM435	D-glyceraldehyde	1.33333	3.9e-07	0.75	0	2	6	4	3.66667	2	3	6
[m]MNXM232	ubiquinone-8	4.57481	3.8e-07	0.218588	0	9	8	6	7.33333	2	2	23
[n]MNXM13900	1-haloalkanes	4.79741	3.8e-07	0.208446	0	8	4	2	6	2	1	34
[x]MNXM232	ubiquinone-8	4.84	3.6e-07	0.206612	0.166667	9	8	4	8	4	2	13
[c]MNXM2561	salicin	4.42651	3.5e-07	0.225912	0.166667	8	3	1	10	2	0	10
[c]MNXM1647	8-phosphonato-3-deoxy-D-manno-oct-2-ulosonate(3-)	3.29407	3.3e-07	0.303575	0.35	7	5	3	209.6	2	0	17
[c]MNXM6734	2-methyl-1-hydroxypropylthiamine diphosphate	4.0837	3.1e-07	0.244876	0.416667	8	5	3	283.5	2	1	25
[c]MNXM2611	3-fumarylpyruvate	2.90374	3.1e-07	0.344384	0.416667	7	4	1	309	3	0	14
[c]MNXM955	UDP-N-acetylmuramoyl-L-alanyl-D-glutamate(4-)	3.6	2.9e-07	0.277778	0.52381	7	7	4	276.429	3	0	26
[m]MNXM114214	L-2-Lysophosphatidylethanolamine	4.35704	2.8e-07	0.229514	0.4	8	6	4	71.4	2	1	21
[c]MNXM2329	3-O-methylgallate	4.10963	2.8e-07	0.243331	0.333333	8	5	3	279.5	2	1	17
[c]MNXM114372	N-acetylmuramoyl-L-alanyl-D-glutamyl-L-lysyl-D-alanyl-D-alanine-diphosphoundecaprenyl-N-acetylglucosamine	3.75111	2.8e-07	0.266588	0	7	3	1	12.6667	2	0	40
[c]MNXM1812	benzylpenicillin(1-)	1	2.8e-07	1	0	1	3	2	5.66667	1	0	74
[c]MNXM1593	salicylaldehyde	3.9137	2.6e-07	0.255512	0.5	8	4	3	344	1	0	13
[c]MNXM901	L-ribulose 5-phosphate(2-)	3.60889	2.5e-07	0.277094	0.166667	7	4	2	81	2	0	9
[c]MNXM1242	N-acetylmuramoyl-L-alanyl-D-glutamyl-meso-2,6-diaminopimelyl-D-alanyl-D-alanine-diphosphoundecaprenyl-N-acetylglucosamine	3.75259	2.5e-07	0.266482	0	7	3	1	12.3333	2	0	36
[x]MNXM445	lycopene	6.82593	2.4e-07	0.1465	0	11	4	2	6.66667	2	1	16
[x]MNXM2500	all-trans-3,4-didehydrolycopene	6.82593	2.4e-07	0.1465	0	11	4	2	6.66667	2	1	16
[e]MNXM125	IMP(2-)	3.85672	2.4e-07	0.259288	0	8	3	2	14.6667	1	0	18
[n]MNXM3363	taurocyamine zwitterion	5.75111	2.3e-07	0.173879	0	9	4	2	4.5	2	2	13
[c]MNXM114069	Guanosine 5'-Diphosphate	3.16778	2.2e-07	0.315679	0.3	6	6	2	168	4	1	40
[n]MNXM19170	Man9-5GlcNAc	5.48481	2.2e-07	0.182322	0.166667	9	4	2	6.66667	2	1	13
[c]MNXM1142	beta-cellobiose	3.74963	2.2e-07	0.266693	0	7	2	1	30.5	1	0	28
[c]MNXM5968	Tryparedoxin disulfide	3.96148	2e-07	0.252431	0	7	4	2	7	2	1	10
[e]MNXM943	cadaverine	3.89	1.9e-07	0.257069	0.166667	8	4	3	52.6667	1	1	14
[c]MNXM90317	2D-2,3,5/4,6-pentahydroxycyclohexanone	3.64704	1.9e-07	0.274195	0.333333	7	3	1	93.6667	2	0	4
[c]MNXM1446	UDP-N-acetylmuramoyl-L-alanyl-D-gamma-glutamyl-meso-2,6-diaminoheptanedioate(4-)	3.5963	1.8e-07	0.278064	0.452381	7	7	4	276.143	3	0	26
[c]MNXM7312	disulfide	4.18519	1.7e-07	0.238938	0	8	4	2	6	2	2	8
[c]MNXM6138	7alpha-hydroxyandrost-4-ene-3,17-dione	4.14148	1.7e-07	0.241459	0.166667	8	4	3	90.3333	1	1	4
[c]MNXM1211	2-oxo-2H-pyran-4,6-dicarboxylate	3.54111	1.6e-07	0.282397	0.333333	7	8	4	226.667	4	2	4
[c]MNXM2110	coenzyme F420-1(3-)	3.38296	1.6e-07	0.295599	0.47619	7	7	4	219.714	3	0	3
[m]MNXM226	1-acyl-sn-glycerol 3-phosphate	4.3	1.6e-07	0.232558	0.333333	8	4	2	20	2	0	11
[c]MNXM1784	UDP-2-acetamido-2,6-dideoxy-beta-L-arabino-hex-4-ulose	4.28074	1.6e-07	0.233604	0	8	3	1	19.5	2	1	25
[e]MNXM216	nicotinamide	3.88597	1.6e-07	0.257336	0	7	3	2	14.6667	1	0	23
[e]MNXM93	fumarate(2-)	2.9163	1.5e-07	0.342901	0.583333	7	11	2	316.75	9	2	17
[m]MNXM492	2'-deoxyuridine	3.36741	1.5e-07	0.296964	0.6	7	8	5	160.8	3	3	14
[e]MNXM114092	ADP-ribose	3.91337	1.4e-07	0.255535	0	8	3	2	12.3333	1	0	3
[c]MNXM8242	A phenol sulfate	4.03481	1.3e-07	0.247843	0	7	4	2	14	2	1	12
[c]MNXM1287	N-formyl-L-glutamate(2-)	3.19111	1.3e-07	0.31337	0.5	7	4	2	219.25	2	0	8
[n]MNXM215	alpha-D-glucose 6-phosphate(2-)	4.87111	1.2e-07	0.205292	0.166667	9	3	1	34.6667	2	0	5
[c]MNXM90601	4-carboxylato-2-hydroxyhexa-2,4-dienedioate(3-)	3.11769	1.1e-07	0.32075	0.238095	7	7	1	144.286	6	0	3
[m]MNXM53766	formamidopyrimidine nucleoside triphosphate	4.32296	1.1e-07	0.231323	0.5	8	4	2	88.75	2	0	6
[c]MNXM92189	cob(I)yrinate a,c-diamide	3.74852	1.1e-07	0.266772	0	7	4	2	12	2	0	7
[e]MNXM386	thymine	3.88037	1.1e-07	0.257707	0	8	3	2	77	1	1	12
[c]MNXM13171	tRNA with a 3' cytidine	3.65778	1e-07	0.27339	0.5	7	4	2	53.75	2	0	2
[e]MNXM107	nitrite	2.92074	9e-08	0.342379	0.5	7	6	3	373.667	3	1	8
[n]MNXM1004	sucrose 6(F)-phosphate(2-)	5.47444	9e-08	0.182667	0	9	4	2	10	2	1	7
[m]MNXM813	cis-aconitate(3-)	5.54741	9e-08	0.180264	0.5	9	2	1	11.5	1	0	6
[c]MNXM2261	N,N-dimethylethanolamine phosphate(1-)	3.89407	8e-08	0.2568	0.4	8	5	3	252	2	0	2
[m]MNXM2261	N,N-dimethylethanolamine phosphate(1-)	4.56556	8e-08	0.219031	0.4	9	5	3	85.8	2	0	2
[m]MNXM5436	2,3-dihydroxybutanedioate	4.29222	8e-08	0.23298	0.416667	8	4	2	107	2	0	12
[c]MNXM1865	(3S)-3,6-diammoniohexanoate	1	8e-08	1	0	1	2	1	13.5	1	0	3
[c]MNXM2606	3,4-dihydroxy-9,10-secoandrosta-1,3,5(10)-triene-9,17-dione	3.54037	7e-08	0.282456	0.35	7	5	2	273	3	0	3
[m]MNXM34809	2-acyl-sn-glycero-3-phosphoethanolamine (n-C14:0)	3.57852	7e-08	0.279445	0.45	8	5	2	139	3	0	5
[m]MNXM32693	1-acyl-sn-glycero-3-phosphoethanolamine (n-C14:0)	3.57852	7e-08	0.279445	0.45	8	5	2	139	3	0	5
[c]MNXM432	dAMP	3.33259	6e-08	0.300067	0.583333	7	5	1	146.25	4	1	3
[m]MNXM478	(-)-3-dehydroquinate	1	6e-08	1	0.166667	1	5	2	106.333	3	1	1
[c]MNXM5066	beta-2,3,4,5,6-Pentachlorocyclohexanol	2.92148	6e-08	0.342292	0.4	7	5	2	371.4	3	0	1
[c]MNXM1006	(2S,5R)-menthone	3.68	6e-08	0.271739	0.45	7	5	3	302.8	2	0	1
[c]MNXM41231	alpha-D-mannosyl-beta-D-mannosyldiacetylchitobiosyldiphosphodolichol	3.91185	6e-08	0.255633	0.333333	7	4	2	14.75	2	0	1
[x]MNXM9295	---------------	1	6e-08	1	0.25	1	4	2	8.25	2	0	1
[c]MNXM6275	gentiodelphin	1	6e-08	1	0	1	3	1	4	2	1	1
[m]MNXM2773	2,5-diamino-6-ribosylamino-4(3H)pyrimidinone 5'-triphosphate	1	6e-08	1	0.333333	1	3	2	105.333	1	0	1
[n]MNXM2773	2,5-diamino-6-ribosylamino-4(3H)pyrimidinone 5'-triphosphate	1	6e-08	1	0.333333	1	3	2	72.6667	1	0	1
[c]MNXM130	(S)-2,3-epoxysqualene	1	6e-08	1	0.166667	1	3	1	2	2	0	1
[c]MNXM1706	2-isopropylmaleate(2-)	4.76185	6e-08	0.210002	0.5	8	2	1	7	1	0	3
[c]MNXM685	L-ribulose	4.64593	5e-08	0.215242	0.333333	8	4	3	340.75	1	0	2
[c]MNXM700	trans-urocanate	4.14069	5e-08	0.241506	0	8	2	1	10	1	0	2
[n]MNXM1784	UDP-2-acetamido-2,6-dideoxy-beta-L-arabino-hex-4-ulose	4.99111	5e-08	0.200356	0	9	2	1	7.5	1	0	3
[m]MNXM32694	1-acyl-sn-glycero-3-phosphoethanolamine (n-C18:0)	3.57778	4e-08	0.279503	0.6	8	5	2	140.4	3	0	4
[c]MNXM1541	beta-cryptoxanthin	3.16593	3e-08	0.315863	0.738095	7	7	4	375.143	3	0	2
[n]MNXM1553	D-fructose 1-phosphate	1.33333	3e-08	0.75	0	2	3	1	4	2	1	1
[n]MNXM743	D-fructofuranose 1-phosphate(2-)	1.33333	3e-08	0.75	0	2	3	1	4	2	1	1
[x]MNXM863	sirohydrochlorin(8-)	8.82296	3e-08	0.113341	0.166667	13	3	2	19	1	0	1
[x]MNXM711	Co(2+)	8.82296	3e-08	0.113341	0.166667	13	3	2	19	1	0	1
[m]MNXM1706	2-isopropylmaleate(2-)	5.76259	3e-08	0.173533	0.5	10	2	1	4.5	1	0	1
[m]MNXM92942	3-Lysolecithin	3.57593	2e-08	0.279648	0.6	8	7	4	143.6	3	2	1
[m]MNXM92878	2-acyl-sn-glycero-3-phosphocholine betaine	3.57593	2e-08	0.279648	0.6	8	5	2	143.6	3	0	1
[m]MNXM114062	Adenosine 5'-triphosphate	0	0	0	0.102217	0	73	73	35.2069	0	9	0
[n]MNXM114062	Adenosine 5'-triphosphate	0	0	0	0.110769	0	62	62	28.7308	0	8	0
[e]MNXM2	H2O	3.14969	0	0.317492	0.0353846	7	52	0	40.3462	52	6	0
[c]MNXM114088	Phosphate_(protonated)	2.93151	0	0.341122	0.143275	6	28	0	84	28	4	0
[c]MNXM287	adenosine 5'-phosphosulfate	0	0	0	0.291209	0	27	27	210.857	0	6	0
[m]MNXM114088	Phosphate_(protonated)	3.6716	0	0.272361	0.104762	7	27	0	36.4286	27	3	0
[n]MNXM114088	Phosphate_(protonated)	3.76601	0	0.265533	0.116959	7	25	0	30.1053	25	3	0
[x]MNXM1020	dethiobiotin(1-)	0	0	0	0.35	0	21	21	15.8	0	5	0
[m]MNXM108	palmitate	0	0	0	0.119048	0	20	20	63	0	7	0
[n]MNXM7231	cystathionine	4.55831	0	0.219379	0.125	8	19	0	20.6667	19	6	0
[m]MNXM114070	L-homocysteine zwitterion	0	0	0	0.166667	0	17	17	77.8	0	5	0
[x]MNXM304	biotin	4.83636	0	0.206767	0.15	9	17	0	8.2	17	4	0
[c]MNXM583	all-trans-violaxanthin	2.87708	0	0.347574	0.666667	7	16	0	305.333	16	6	0
[c]MNXM1182	anthraniloyl-CoA(4-)	2.69567	0	0.370966	0.4	6	16	0	268.636	16	4	0
[n]MNXM1542	beta-D-fructofuranose	0	0	0	0.305556	0	16	16	73.4444	0	4	0
[n]MNXM114171	beta-D-Fructose_6-phosphate	3.73973	0	0.267399	0.189394	7	16	0	57	16	4	0
[n]MNXM114106	S	0	0	0	0.263889	0	15	15	35.5556	0	4	0
[m]MNXM192	4-aminobutanoate	0	0	0	0.244444	0	15	15	87.6	0	3	0
[c]MNXM791	5-amino-6-(D-ribitylamino)uracil	0	0	0	0.266667	0	15	15	232.8	0	2	0
[m]MNXM977	ethene	3.34358	0	0.299081	0.214286	7	14	0	110.5	14	6	0
[c]MNXM47414	cob(I)alamin	3.23029	0	0.30957	0.25	7	14	0	93.8	14	5	0
[e]MNXM131	citrate	2.88967	0	0.34606	0.4	7	14	0	274	14	4	0
[c]MNXM1122	urea-1-carboxylate	3.0833	0	0.324328	0.428571	6	14	0	201.429	14	4	0
[c]MNXM146	5,6,7,8-tetrahydrobiopterin	3.11996	0	0.320517	0.160714	7	14	0	102.125	14	3	0
[c]MNXM108	palmitate	0	0	0	0.190476	0	13	13	171.429	0	6	0
[c]MNXM602	shikimate	0	0	0	0.142857	0	13	13	215.125	0	5	0
[m]MNXM724	dinitrogen	3.85228	0	0.259587	0.4	8	13	0	73.8	13	4	0
[c]MNXM1366	7(1)-hydroxychlorophyllide a	0	0	0	0.589286	0	13	13	347	0	3	0
[c]MNXM489	adenosylcobalamin	0	0	0	0.0714286	0	13	13	152.143	0	3	0
[m]MNXM114171	beta-D-Fructose_6-phosphate	3.3495	0	0.298552	0.244444	7	13	0	89.9	13	3	0
[m]MNXM62437	Monodehydroascorbate	0	0	0	0.133333	0	13	13	70	0	3	0
[c]MNXM56352	hexadecenoic acid	0	0	0	0.380952	0	12	12	306	0	5	0
[x]MNXM76	L-tyrosine zwitterion	0	0	0	0.0238095	0	12	12	12.4286	0	5	0
[c]MNXM90798	chlorophyllide b	2.82488	0	0.353997	0.547619	7	12	0	291.143	12	4	0
[m]MNXM384	L-saccharopine	0	0	0	0.380952	0	12	12	83.4286	0	4	0
[n]MNXM114070	L-homocysteine zwitterion	0	0	0	0.25	0	12	12	61.875	0	4	0
[c]MNXM322	thiamine(1+)	2.75194	0	0.36338	0.267857	6	12	0	258.25	12	3	0
[c]MNXM454	pyridoxine 5'-phosphate(2-)	3.43762	0	0.290899	0.0357143	7	12	0	58.375	12	3	0
[m]MNXM7231	cystathionine	4.24658	0	0.235484	0.125	8	12	0	27.875	12	3	0
[m]MNXM114	L-proline	0	0	0	0.222222	0	12	12	93.8889	0	2	0
[n]MNXM299	carbon monoxide(1+)	4.16512	0	0.240089	0.233333	8	12	0	50.1667	12	2	0
[c]MNXM1508	(1R,6S)-1,6-dihydroxycyclohexa-2,4-diene-1-carboxylate	0	0	0	0.47619	0	11	11	289.714	0	4	0
[x]MNXM114106	S	0	0	0	0.266667	0	11	11	13.8333	0	4	0
[c]MNXM196	Fe(3+)	0	0	0	0.357143	0	11	11	341.857	0	3	0
[c]MNXM1497	precorrin-6B	0	0	0	0.214286	0	11	11	224	0	3	0
[c]MNXM6224	a dolichyl Î²-D-glucosyl phosphate	2.91448	0	0.343115	0.2	7	11	0	193.833	11	3	0
[c]MNXM1824	a dolichyl phosphate	0	0	0	0.0666667	0	11	11	138	0	3	0
[m]MNXM373	D-pantetheine 4'-phosphate	0	0	0	0.380952	0	11	11	103.714	0	3	0
[n]MNXM373	D-pantetheine 4'-phosphate	0	0	0	0.357143	0	11	11	70.5714	0	3	0
[m]MNXM319	L-cystathionine dizwitterion	4.24065	0	0.235813	0.107143	8	11	0	26.75	11	3	0
[n]MNXM167	sucrose	4.9789	0	0.200848	0.133333	9	11	0	8.66667	11	3	0
[e]MNXM32	L-alanine zwitterion	2.89078	0	0.345927	0.466667	7	11	0	278.833	11	2	0
[e]MNXM53	L-serine	2.89004	0	0.346016	0.433333	7	11	0	277.833	11	2	0
[e]MNXM142	L-threonine zwitterion	2.89152	0	0.345839	0.4	7	11	0	275.667	11	2	0
[e]MNXM58	sulfate	2.88967	0	0.34606	0.2	7	11	0	273.667	11	2	0
[c]MNXM670	gallate	0	0	0	0.261905	0	11	11	265.571	0	2	0
[e]MNXM362	lactose	2.88198	0	0.346983	0.357143	7	11	0	220.5	11	2	0
[c]MNXM282	taurine	0	0	0	0.211111	0	11	11	240.9	0	1	0
[c]MNXM1663	dihydrolipoylprotein	2.89448	0	0.345485	0.180556	7	11	0	177.667	11	1	0
[c]MNXM694	D-serine zwitterion	0	0	0	0.303571	0	11	11	156.5	0	1	0
[c]MNXM224	myristoyl-CoA(4-)	2.86449	0	0.349102	0.144444	7	11	0	151.7	11	1	0
[c]MNXM89661	isocitrate(3-)	0	0	0	0.244444	0	11	11	130.6	0	1	0
[m]MNXM1663	dihydrolipoylprotein	3.56646	0	0.28039	0.111111	8	11	0	63.6667	11	1	0
[c]MNXM114171	beta-D-Fructose_6-phosphate	2.98149	0	0.335403	0.245455	6	11	0	115.273	11	0	0
[n]MNXM108	palmitate	0	0	0	0.25	0	10	10	67	0	5	0
[e]MNXM196	Fe(3+)	2.89004	0	0.346016	0.4	7	10	0	327.2	10	4	0
[c]MNXM744	D-glucarate	0	0	0	0.15	0	10	10	179.2	0	4	0
[c]MNXM1254	(S)-nicotine	0	0	0	0	0	10	10	21	0	4	0
[c]MNXM1485	methanesulfonate	0	0	0	0.357143	0	10	10	312.429	0	3	0
[c]MNXM14333	2-Oxo-5-guanidinopentanoate	3.00518	0	0.332758	0.333333	7	10	0	189	10	3	0
[c]MNXM552	1,4-dihydroxy-2-naphthoate	3.48056	0	0.28731	0	7	10	0	74.4	10	3	0
[m]MNXM114068	CERA	0	0	0	0.2	0	10	10	62.5	0	3	0
[c]MNXM319	L-cystathionine dizwitterion	3.34358	0	0.299081	0.142857	7	10	0	50.5714	10	3	0
[m]MNXM167	sucrose	4.5609	0	0.219255	0.1	9	10	0	6.66667	10	3	0
[e]MNXM198	alpha,alpha-trehalose	2.88305	0	0.346855	0.404762	7	10	0	251.857	10	2	0
[e]MNXM165	maltose	2.88305	0	0.346855	0.428571	7	10	0	251.143	10	2	0
[c]MNXM227	N-acetylneuraminate	0	0	0	0.214286	0	10	10	153.875	0	2	0
[m]MNXM704	2'-deoxycytidine	0	0	0	0.357143	0	10	10	116	0	2	0
[m]MNXM49	3'-phosphoadenosine-5'-phosphosulfate	3.55757	0	0.281091	0.533333	7	10	0	103.667	10	2	0
[n]MNXM182	D-mannopyranose	0	0	0	0.366667	0	10	10	88.5	0	2	0
[m]MNXM761	cytosine	0	0	0	0.52381	0	10	10	84.4286	0	2	0
[n]MNXM704	2'-deoxycytidine	0	0	0	0.285714	0	10	10	75.4286	0	2	0
[c]MNXM96694	1-phosphatidyl-myo-inositol	3.40911	0	0.293332	0.0535714	7	10	0	42	10	2	0
[m]MNXM4100	a quinol	0	0	0	0.2	0	10	10	69.3333	0	1	0
[n]MNXM118	putrescine	0	0	0	0.125	0	10	10	42.625	0	1	0
[c]MNXM1974	1-deoxy-D-threo-hexo-2,5-diulose 6-phosphate	0	0	0	0.0238095	0	10	10	7.14286	0	1	0
[n]MNXM977	ethene	3.74898	0	0.266739	0.3	7	9	0	103.2	9	4	0
[m]MNXM1128	1-aminocyclopropanecarboxylic acid zwitterion	0	0	0	0.15	0	9	9	83.2	0	4	0
[c]MNXM1161	(2E,6E)-farnesol	0	0	0	0.333333	0	9	9	383.833	0	3	0
[c]MNXM5545	a (4S)-1,2-epoxymenth-8-ene	2.87708	0	0.347574	0.3	7	9	0	303.5	9	3	0
[c]MNXM1381	limonene 1,2-epoxide	0	0	0	0.3	0	9	9	303.167	0	3	0
[c]MNXM4271	2,6-dichloroindophenol	0	0	0	0	0	9	9	275.25	0	3	0
[c]MNXM1791	(S)-6-hydroxynicotinium(1+)	3.18734	0	0.313741	0.166667	7	9	0	205.75	9	3	0
[m]MNXM6601	1-Acyl-sn-glycero-3-phosphoethanolamine hexadec-9-enoyl	3.36579	0	0.297107	0.5	7	9	0	117.333	9	3	0
[c]MNXM1419	carnosine zwitterion	3.5224	0	0.283897	0.166667	7	9	0	111.333	9	3	0
[m]MNXM533	2-ammonio-2-deoxy-D-glucopyranose	0	0	0	0.25	0	9	9	102.2	0	3	0
[m]MNXM1572	methylmalonate(2-)	0	0	0	0.3	0	9	9	91.8	0	3	0
[e]MNXM98	(S)-malate	2.9204	0	0.342419	0.333333	7	9	0	372.333	9	2	0
[c]MNXM1057	(5-hydroxyindol-3-yl)acetaldehyde	0	0	0	0.5	0	9	9	348.143	0	2	0
[c]MNXM3707	a reduced flavodoxin	2.76046	0	0.362259	0.266667	6	9	0	345.667	9	2	0
[e]MNXM70	L-argininium(1+)	2.89115	0	0.345883	0.6	7	9	0	331	9	2	0
[e]MNXM61	L-methionine zwitterion	2.89078	0	0.345927	0.5	7	9	0	330.6	9	2	0
[c]MNXM114180	GLUM	0	0	0	0.25	0	9	9	278.2	0	2	0
[c]MNXM1274	D-hexose	0	0	0	0.25	0	9	9	278.2	0	2	0
[e]MNXM147	L-asparagine zwitterion	2.89193	0	0.34579	0.3	7	9	0	273	9	2	0
[c]MNXM23683	Hexanoyl-[acp]	2.89411	0	0.345529	0.333333	7	9	0	256.429	9	2	0
[c]MNXM25221	decanoyl-[acyl-carrier protein]	2.89411	0	0.345529	0.333333	7	9	0	256.429	9	2	0
[c]MNXM1021	glutarate(2-)	2.90448	0	0.344296	0.261905	6	9	0	249.429	9	2	0
[c]MNXM17197	Demethylmenaquinol	0	0	0	0.0333333	0	9	9	198.5	0	2	0
[c]MNXM490	(-)-ureidoglycolate	3.11366	0	0.321165	0.404762	7	9	0	160.714	9	2	0
[m]MNXM1380	keto-D-fructose	0	0	0	0.333333	0	9	9	141.167	0	2	0
[m]MNXM270	riboflavin	0	0	0	0.2	0	9	9	134.667	0	2	0
[m]MNXM89905	L-allysine	3.35987	0	0.297631	0.428571	7	9	0	119.714	9	2	0
[m]MNXM791	5-amino-6-(D-ribitylamino)uracil	0	0	0	0.25	0	9	9	112.75	0	2	0
[m]MNXM89	sulfur	0	0	0	0.5	0	9	9	85.6	0	2	0
[c]MNXM856	adenosylcobinamide phosphate(1-)	3.44132	0	0.290586	0.238095	7	9	0	77.7143	9	2	0
[m]MNXM497	phenylacetate	0	0	0	0.142857	0	9	9	65.5714	0	2	0
[n]MNXM89	sulfur	0	0	0	0.5	0	9	9	55.2	0	2	0
[x]MNXM89	sulfur	0	0	0	0.35	0	9	9	15.8	0	2	0
[c]MNXM742	carbamate	0	0	0	0.410714	0	9	9	275	0	1	0
[c]MNXM1471	an oxidized c-type cytochrome	0	0	0	0.266667	0	9	9	234.167	0	1	0
[c]MNXM2304	(Z)-3-ureidoacrylate peracid	2.84598	0	0.351372	0.321429	7	9	0	214	9	1	0
[c]MNXM2585	(Z)-2-methyl-ureidoperacrylic acid	2.84635	0	0.351327	0.321429	7	9	0	213.375	9	1	0
[c]MNXM2080	4,21-dehydrogeissoschizine	2.88725	0	0.346351	0.0535714	7	9	0	163.75	9	1	0
[m]MNXM1219	7-phospho-2-dehydro-3-deoxy-D-arabino-heptonate	0	0	0	0.190476	0	9	9	70.5714	0	1	0
[m]MNXM392	3-hydroxypyruvate	0	0	0	0.285714	0	9	9	67.75	0	1	0
[m]MNXM114236	(3-Phosphatidyl)-ethanolamine	3.56868	0	0.280216	0.238095	8	9	0	65.1429	9	1	0
[n]MNXM1471	an oxidized c-type cytochrome	0	0	0	0.2	0	9	9	57	0	1	0
[m]MNXM3206	acetylene	0	0	0	0.166667	0	8	8	71	0	4	0
[n]MNXM724	dinitrogen	4.04258	0	0.247367	0.5	8	8	0	59.75	8	4	0
[n]MNXM3206	acetylene	0	0	0	0.166667	0	8	8	52.5	0	4	0
[n]MNXM151	glutathione disulfide(2-)	0	0	0	0	0	8	8	5.25	0	4	0
[c]MNXM1980	2-amino-5-oxocyclohex-1-enecarbonyl-CoA(4-)	0	0	0	0.5	0	8	8	364.8	0	3	0
[c]MNXM419	pyridoxine	0	0	0	0.35	0	8	8	315.2	0	3	0
[c]MNXM1908	albaflavenone	0	0	0	0.5	0	8	8	311.8	0	3	0
[c]MNXM2303	(R)-6-hydroxynicotinium	3.15106	0	0.317354	0.25	7	8	0	179.6	8	3	0
[m]MNXM489	adenosylcobalamin	0	0	0	0.166667	0	8	8	142.667	0	3	0
[n]MNXM222	glycolate	3.79378	0	0.263589	0.3	7	8	0	50.4	8	3	0
[c]MNXM739	4-hydroxybenzoyl-CoA(4-)	2.73825	0	0.365197	0.466667	6	8	0	376.333	8	2	0
[c]MNXM1263	3-hydroxypropanoyl-CoA(4-)	0	0	0	0.6	0	8	8	375.667	0	2	0
[c]MNXM1051	S-(hydroxymethyl)glutathione(1-)	0	0	0	0.5	0	8	8	272.333	0	2	0
[c]MNXM3716	thioredoxin-dithiol	3.13773	0	0.318702	0.25	6	8	0	204.4	8	2	0
[c]MNXM982	vanillate	0	0	0	0.133333	0	8	8	175.167	0	2	0
[n]MNXM1380	keto-D-fructose	0	0	0	0.4	0	8	8	111.6	0	2	0
[n]MNXM134	L-histidine zwitterion	0	0	0	0.466667	0	8	8	84	0	2	0
[m]MNXM314	myristate	0	0	0	0.333333	0	8	8	80.75	0	2	0
[m]MNXM268	L-2-aminoadipate	0	0	0	0.333333	0	8	8	80.3333	0	2	0
[m]MNXM83847	tetradecenoic acid	0	0	0	0.333333	0	8	8	80	0	2	0
[n]MNXM418	O-acetyl-L-serine zwitterion	0	0	0	0.3	0	8	8	52.8	0	2	0
[m]MNXM454	pyridoxine 5'-phosphate(2-)	4.0833	0	0.2449	0.0333333	8	8	0	33	8	2	0
[c]MNXM1313	6,7-dimethyl-8-(1-D-ribityl)lumazine	5.48871	0	0.182192	0	9	8	0	8	8	2	0
[m]MNXM1313	6,7-dimethyl-8-(1-D-ribityl)lumazine	1.25	0	0.8	0	2	8	0	5	8	2	0
[c]MNXM1630	2-hydroxyethane-1-sulfonate	0	0	0	0.285714	0	8	8	301.857	0	1	0
[c]MNXM784	trans-oct-2-enoyl-CoA	0	0	0	0.4	0	8	8	266.167	0	1	0
[c]MNXM481	3'-dephospho-CoA(2-)	0	0	0	0.380952	0	8	8	255.143	0	1	0
[c]MNXM704	2'-deoxycytidine	0	0	0	0.309524	0	8	8	238.429	0	1	0
[c]MNXM1206	(KDO)-lipid IVA	0	0	0	0.285714	0	8	8	199.143	0	1	0
[c]MNXM1141	8-amino-7-oxononanoic acid zwitterion	0	0	0	0.190476	0	8	8	184.429	0	1	0
[c]MNXM1522	2-hydroxy-4-oxobutane-1,2,4-tricarboxylate	3.08762	0	0.323875	0.3	7	8	0	150.333	8	1	0
[c]MNXM496	N-formimidoyl-L-glutamate(1-)	0	0	0	0.309524	0	8	8	143.857	0	1	0
[m]MNXM1392	(6S)-5-formyltetrahydrofolate(2-)	0	0	0	0.5	0	8	8	135.429	0	1	0
[c]MNXM621	raffinose	3.18512	0	0.31396	0.261905	7	8	0	117.286	8	1	0
[n]MNXM317	5,6,7,8-tetrahydrofolyl-L-glutamic acid	0	0	0	0.428571	0	8	8	91.7143	0	1	0
[n]MNXM761	cytosine	0	0	0	0.5	0	8	8	69.1667	0	1	0
[m]MNXM790	4-amino-2-methyl-5-phosphonatomethylpyrimidine(2-)	4.0833	0	0.2449	0.25	8	8	0	41	8	1	0
[m]MNXM1294	sedoheptulose 1,7-bisphosphate(4-)	4.08849	0	0.244589	0.25	8	8	0	39	8	1	0
[n]MNXM254	hydrogen cyanide	4.67456	0	0.213924	0.2	8	8	0	25.2	8	1	0
[c]MNXM36578	3'-ketolactose	3.60459	0	0.277424	0	7	8	0	24.8333	8	1	0
[n]MNXM276	4-methylthio-2-oxobutanoate	4.62903	0	0.216028	0.15	8	8	0	11.4	8	1	0
[n]MNXM1974	1-deoxy-D-threo-hexo-2,5-diulose 6-phosphate	0	0	0	0	0	8	8	5.2	0	1	0
[c]MNXM837	gamma-linolenoyl-CoA(4-)	2.84635	0	0.351327	0.375	6	8	0	230.625	8	0	0
[m]MNXM153	3-(4-hydroxyphenyl)pyruvate	0	0	0	0.178571	0	8	8	165.75	0	0	0
[c]MNXM584	allantoate	0	0	0	0.267857	0	8	8	138.375	0	0	0
[c]MNXM926	hydrogen selenide	0	0	0	0.583333	0	7	7	369.5	0	3	0
[n]MNXM1122	urea-1-carboxylate	3.76268	0	0.265768	0.416667	7	7	0	83.75	7	3	0
[c]MNXM1126	(S)-carvone	3.64532	0	0.274325	0	7	7	0	69.75	7	3	0
[e]MNXM118	putrescine	2.89226	0	0.34575	0.583333	7	7	0	408.5	7	2	0
[e]MNXM114	L-proline	2.89152	0	0.345839	0.583333	7	7	0	407.75	7	2	0
[e]MNXM124	spermidine(3+)	2.893	0	0.345662	0.5	7	7	0	407.5	7	2	0
[e]MNXM134	L-histidine zwitterion	2.89337	0	0.345617	0.666667	7	7	0	407.25	7	2	0
[e]MNXM90	choline	2.89152	0	0.345839	0.583333	7	7	0	407	7	2	0
[e]MNXM242	D-ribose	2.893	0	0.345662	0.583333	7	7	0	406.5	7	2	0
[e]MNXM199	L-valine zwitterion	2.89337	0	0.345617	0.5	7	7	0	406.5	7	2	0
[e]MNXM461	L-arabinopyranose	2.89337	0	0.345617	0.583333	7	7	0	405.5	7	2	0
[e]MNXM231	L-isoleucine zwitterion	2.893	0	0.345662	0.5	7	7	0	405.5	7	2	0
[e]MNXM289	betaine	2.89263	0	0.345706	0.416667	7	7	0	405.25	7	2	0
[e]MNXM90941	aldehydo-D-xylose	2.893	0	0.345662	0.416667	7	7	0	404.75	7	2	0
[c]MNXM1138	5beta-cholestane-3alpha,7alpha,26-triol	0	0	0	0.666667	0	7	7	393.75	0	2	0
[c]MNXM4088	Protein glutamate	2.76379	0	0.361822	0.15	6	7	0	381.6	7	2	0
[c]MNXM1222	[protein]-dithiol	0	0	0	0.25	0	7	7	368.8	0	2	0
[c]MNXM1156	purine-6-thiol	0	0	0	0.2	0	7	7	324.6	0	2	0
[c]MNXM1731	cis-1,2-dihydrobenzene-1,2-diol	0	0	0	0.4	0	7	7	324.4	0	2	0
[c]MNXM1636	3-(cis-5,6-dihydroxycyclohexa-1,3-dienyl)propanoate	0	0	0	0.55	0	7	7	323.2	0	2	0
[c]MNXM1690	(1R,2S)-1,2-dihydronaphthalene-1,2-diol	0	0	0	0.25	0	7	7	321.4	0	2	0
[c]MNXM91181	2,4-divinyl protochlorophyllide a	2.8793	0	0.347306	0.35	7	7	0	311.6	7	2	0
[c]MNXM1370	CDP-4-dehydro-6-deoxy-D-glucose(2-)	3.1518	0	0.317279	0.25	7	7	0	244.6	7	2	0
[c]MNXM5590	[Dihydrolipoyllysine-residue succinyltransferase] S-succinyldihydrolipoyllysine	0	0	0	0.2	0	7	7	237	0	2	0
[m]MNXM114220	2-aceto-2-hydroxy-butanoate	0	0	0	0.333333	0	7	7	109.5	0	2	0
[n]MNXM490	(-)-ureidoglycolate	0	0	0	0.5	0	7	7	108.25	0	2	0
[n]MNXM401	guanosine	0	0	0	0.7	0	7	7	106.2	0	2	0
[n]MNXM114220	2-aceto-2-hydroxy-butanoate	0	0	0	0.333333	0	7	7	71.5	0	2	0
[m]MNXM89621	beta-D-fructofuranose 6-phosphate(2-)	0	0	0	0.2	0	7	7	68.8	0	2	0
[c]MNXM90604	7,8-dihydrobiopterin	0	0	0	0.2	0	7	7	56.6	0	2	0
[m]MNXM47414	cob(I)alamin	3.9341	0	0.254188	0.333333	8	7	0	52.75	7	2	0
[c]MNXM5026	7-carboxy-7-deazaguanine	0	0	0	0.4	0	7	7	393.333	0	1	0
[c]MNXM2221	cis-3,4-leucopelargonidin	0	0	0	0.5	0	7	7	378.167	0	1	0
[e]MNXM66	sn-glycerol 3-phosphate(2-)	2.8893	0	0.346105	0.6	7	7	0	331.8	7	1	0
[c]MNXM2673	estriol	2.87671	0	0.347619	0.566667	7	7	0	306	7	1	0
[e]MNXM156	D-alanine zwitterion	2.92188	0	0.342245	0.25	7	7	0	283	7	1	0
[e]MNXM694	D-serine zwitterion	2.92151	0	0.342289	0.166667	7	7	0	280.75	7	1	0
[c]MNXM952	S-formylglutathionate(1-)	2.85783	0	0.349916	0.4	7	7	0	272.5	7	1	0
[e]MNXM167	sucrose	2.9064	0	0.344068	0.266667	7	7	0	209.5	7	1	0
[c]MNXM1786	UDP-4-amino-4-deoxy-beta-L-arabinose	2.90707	0	0.343989	0.166667	7	7	0	205.833	7	1	0
[c]MNXM21518	reduced methylviologen	0	0	0	0.2	0	7	7	155.2	0	1	0
[m]MNXM5026	7-carboxy-7-deazaguanine	0	0	0	0.4	0	7	7	153	0	1	0
[c]MNXM15900	alpha-D-ribose 5-phosphate	3.18401	0	0.31407	0.133333	7	7	0	137.667	7	1	0
[m]MNXM389	3-methylbut-2-enoyl-CoA	0	0	0	0.2	0	7	7	103.667	0	1	0
[c]MNXM4076	an oxidized flavodoxin	0	0	0	0.1	0	7	7	99	0	1	0
[m]MNXM2112	D-cysteine zwitterion	3.55905	0	0.280974	0.233333	8	7	0	92.8333	7	1	0
[m]MNXM1010	(S)-2-hydroxy-2-ethyl-3-oxobutanoate	0	0	0	0.3	0	7	7	88.4	0	1	0
[n]MNXM919	alpha-D-mannose	0	0	0	0.3	0	7	7	85	0	1	0
[e]MNXM8	NAD(+)	3.4575	0	0.289226	0.0333333	7	7	0	71.6667	7	1	0
[n]MNXM15900	alpha-D-ribose 5-phosphate	3.78489	0	0.264208	0.266667	7	7	0	60.3333	7	1	0
[n]MNXM1010	(S)-2-hydroxy-2-ethyl-3-oxobutanoate	0	0	0	0.3	0	7	7	58	0	1	0
[truncated: 1,940 more rows]
