# Supplementary material for: Compartmentalized metabolic network reconstruction of microbial communities to determine the effect of agricultural intervention on soils
Source: PLoS One. 2017 Aug 2;12(8):e0181826. doi: 10.1371/journal.pone.0181826 (PMC5540551; doi:10.1371/journal.pone.0181826)
Supplement: S18 Table — (XLSX) [file pone.0181826.s018.xlsx]

## Sheet: S18 Table
S2_C
ID	Name	Average Shortest PathLength	Betweenness Centrality	Closeness Centrality	Clustering Coefficient	Eccentricity	EdgeCount	Indegree	Neighborhood Connectivity	Outdegree	Partner Of MultiEdged Node Pairs	Stress
[c]MNXM1	H(+)	1.83596	0.19076	0.544674	0.00363101	5	3284	1379	12.411	1905	360	8541211
[c]MNXM2	H2O	2.04056	0.139857	0.490062	0.00503867	5	2806	884	14.3383	1922	300	8338653
[c]MNXM3	ATP	2.49572	0.0288815	0.400686	0.0147419	6	986	545	22.633	441	43	2681043
[c]MNXM8	NAD(+)	2.53357	0.0242524	0.394699	0.0148883	5	863	502	25.25	361	44	1821010
[c]MNXM9	phosphate	2.24065	0.0304104	0.446299	0.0180048	5	763	427	26.4907	336	76	2091567
[c]MNXM4	O2	2.42001	0.0204035	0.413222	0.0102182	5	752	408	20.72	344	78	1211236
[c]MNXM7	ADP	2.32537	0.0145272	0.430039	0.0209058	5	666	309	27.25	357	56	1101149
[c]MNXM10	NADH(2-)	2.43082	0.00807561	0.411383	0.0121458	5	637	289	21.4556	348	34	499920
[c]MNXM5	NADP(+)	2.56918	0.0150392	0.38923	0.0143646	6	621	332	25.0331	289	27	1233729
[m]MNXM1	H(+)	2.56827	0.0499096	0.389367	0.0136927	6	554	233	20.1581	321	60	4092546
[c]MNXM13	CO(2)	2.43533	0.0204598	0.410622	0.0238054	5	549	390	34.0856	159	68	1461375
[c]MNXM11	diphosphate(3-)	2.45561	0.0145941	0.407231	0.023425	5	479	220	29.5235	259	54	994808
[c]MNXM6	NADPH	2.45516	0.00505625	0.407305	0.0177966	5	469	224	27.5936	245	29	341223
[c]MNXM15	NH4(+)	2.51059	0.0150335	0.398313	0.0265662	5	454	337	37.038	117	42	1028115
[m]MNXM2	H2O	2.71203	0.0409601	0.368727	0.0127077	6	416	161	19.6684	255	51	2007575
[c]MNXM12	CoA	2.48355	0.00869086	0.402649	0.0407132	5	357	225	48.798	132	48	658979
[e]MNXM1	H(+)	2.44209	0.00498827	0.409485	0.0332854	5	313	34	36.3379	279	14	337360
[c]MNXM89557	L-glutamate	2.32132	0.0109489	0.43079	0.0559524	5	289	177	55.5238	112	38	866539
[n]MNXM1	H(+)	3.65255	0.0204191	0.273782	0.0245283	6	265	98	25.2075	167	40	1683935
[n]MNXM2	H2O	2.81343	0.0283688	0.355438	0.0247525	5	261	74	17.3922	187	35	2351450
[m]MNXM3	ATP	3.18477	0.0097312	0.313995	0.0373418	7	255	156	32.4625	99	20	876556
[c]MNXM23	pyruvate	2.33889	0.0107037	0.427553	0.0362674	5	251	117	45.8761	134	42	766714
[c]MNXM14	AMP	2.6228	0.00391518	0.381271	0.0509692	5	248	68	46.6944	180	29	331761
[c]MNXM22	hydrogen peroxide	2.56151	0.00531042	0.390394	0.0195416	5	231	149	34.0602	82	12	350512
[c]MNXM35	A	2.6201	0.00348894	0.381665	0.0607639	6	224	85	62.75	139	31	234370
[c]MNXM16	S-adenosyl-L-methionine	2.80937	0.0095569	0.355951	0.0205058	6	202	183	40.7792	19	11	417156
[c]MNXM20	2-oxoglutarate	2.46147	0.00774275	0.406261	0.0415124	5	186	83	46.8272	103	26	576145
[c]MNXM21	acetyl-CoA(4-)	2.62551	0.00819658	0.380879	0.0401754	6	186	87	52.6447	99	22	481189
[m]MNXM8	NAD(+)	3.49527	0.00509821	0.286101	0.0432692	7	182	108	34.7846	74	8	302591
[c]MNXM96038	a reduced electron acceptor	2.62641	0.00212876	0.380748	0.0486275	6	167	119	55.5098	48	19	161907
[c]MNXM24	AH2	2.91933	0.00132964	0.342544	0.0480442	6	166	99	52.5714	67	19	100109
[m]MNXM7	ADP	3.0694	0.00484037	0.325797	0.0526778	6	166	51	36.8382	115	16	402536
[c]MNXM37	L-glutamine zwitterion	2.42947	0.00245391	0.411612	0.151642	5	149	58	89.8889	91	18	293042
[m]MNXM9	phosphate	2.98468	0.00582585	0.335045	0.0489511	6	146	51	38.2424	95	21	469426
[n]MNXM4	O2	3.70302	0.00633776	0.27005	0.0309804	6	134	53	14.7451	81	26	412945
[m]MNXM10	NADH(2-)	3.30554	0.0004191	0.302522	0.0392857	7	131	60	16	71	5	35671
[c]MNXM114062	Adenosine 5'-triphosphate	3.26048	0.00060544	0.306704	0.062449	6	129	125	47.94	4	11	58900
[c]MNXM19	S-adenosyl-L-homocysteine	2.93105	0.00179657	0.341175	0.013388	6	125	12	19.2787	113	8	130695
[c]MNXM25	succinate(2-)	2.50473	0.00326005	0.399244	0.0749306	5	121	40	83.3191	81	21	260753
[c]MNXM26	acetate	2.62551	0.00381009	0.380879	0.053872	6	111	76	71.7091	35	16	318526
[m]MNXM15	NH4(+)	3.32312	0.00382883	0.300922	0.0569728	7	106	84	25.4286	22	12	255727
[m]MNXM5	NADP(+)	3.45606	0.00292248	0.289347	0.0480769	7	105	51	19.85	54	4	319377
[m]MNXM13	CO(2)	3.25507	0.00692141	0.307213	0.0377104	6	102	46	22.4364	56	13	478880
[m]MNXM89557	L-glutamate	3.25146	0.00266326	0.307554	0.0890244	6	101	66	55.0732	35	14	212923
[m]MNXM12	CoA	3.28436	0.00377552	0.304473	0.0487265	6	101	69	25.4419	32	15	279774
[c]MNXM17	UDP	2.84227	0.0023031	0.351831	0.0763285	6	100	38	68.2391	62	17	154929
[c]MNXM29	glycine	2.46958	0.00316656	0.404927	0.100784	5	98	47	88.7451	51	17	313338
[c]MNXM42	L-aspartate(1-)	2.40514	0.00420972	0.415777	0.151923	5	96	59	116.625	37	18	409724
[n]MNXM22	hydrogen peroxide	3.79721	0.00297588	0.263352	0.0482954	6	89	70	17.2121	19	10	234406
[c]MNXM714	methane	2.7909	0.00140684	0.358308	0.0820513	5	87	42	77.35	45	11	106497
[n]MNXM9	phosphate	3.09824	0.0141031	0.322764	0.054902	6	86	39	40.1765	47	10	982934
[c]MNXM73	phosphoenolpyruvate	3.04236	0.00249767	0.328692	0.0724359	6	80	29	71.9	51	7	154762
[c]MNXM537	ferrocytochrome c	2.97341	4.34e-05	0.336314	0.171429	6	77	9	104.238	68	14	2229
[c]MNXM32	L-alanine zwitterion	3.07706	0.00104459	0.324985	0.196341	6	77	59	113.293	18	11	94785
[m]MNXM4	O2	3.32267	0.00311798	0.300963	0.0423077	7	77	47	25.15	30	9	163780
[n]MNXM3	ATP	3.92744	0.0027659	0.254618	0.100379	7	77	40	26.6061	37	10	291524
[m]MNXM11	diphosphate(3-)	3.28481	0.00202991	0.304431	0.0543672	6	76	32	23.1176	44	10	195476
[m]MNXM6	NADPH	3.54574	0.00099388	0.282028	0.0428571	7	75	39	45.6944	36	5	91629
[c]MNXM61	L-methionine zwitterion	2.78279	0.00396132	0.359352	0.0880399	6	74	43	86.4419	31	13	270109
[c]MNXM41	D-glucopyranose	2.62235	0.00328828	0.381337	0.068254	5	72	56	82.5556	16	12	180412
[c]MNXM39	formate	2.52096	0.00107831	0.396675	0.112686	5	71	27	105.667	44	10	89974
[c]MNXM105630	sulfite	2.726	0.00040645	0.366837	0.106349	5	70	34	96.8056	36	15	35247
[c]MNXM38	FADH2	2.81523	0.00121554	0.35521	0.0471264	6	70	53	76.6667	17	3	71836
[c]MNXM55	L-cysteine zwitterion	2.57954	0.00168775	0.387666	0.156863	5	69	39	108.912	30	14	110608
[c]MNXM169	reduced ferredoxin	2.5525	0.00066389	0.391773	0.176923	5	67	26	134.385	41	9	54804
[c]MNXM107	nitrite	2.56557	0.00058631	0.389777	0.152874	6	67	20	112.1	47	11	33437
[c]MNXM46	oxaloacetate	2.46688	0.00198221	0.405371	0.176411	5	65	34	125.938	31	13	294803
[c]MNXM60	bicarbonate	2.57278	0.00060554	0.388685	0.22807	5	62	42	152.053	20	8	42116
[c]MNXM89602	D-galactopyranose	2.60973	0.00306156	0.383181	0.0635081	6	62	49	97.5938	13	7	133900
[n]MNXM7	ADP	3.78819	0.00076311	0.263978	0.0870968	6	62	31	15.0645	31	10	78438
[x]MNXM1	H(+)	2.76701	0.00815529	0.361401	0.0344086	6	61	23	63.6129	38	10	423147
[c]MNXM96415	FAD	3.15142	0.00090971	0.317317	0.0482954	6	61	17	65.0303	44	4	109846
[c]MNXM53	L-serine	2.49752	0.00159744	0.400397	0.137311	5	60	37	109.879	23	11	191845
[c]MNXM51	GTP	2.53943	0.00118226	0.393789	0.10468	5	59	24	105.586	35	7	99026
[c]MNXM74	D-glyceraldehyde 3-phosphate	2.76025	0.00093479	0.362286	0.122989	6	59	42	103.633	17	14	79934
[c]MNXM3704	a [protein]-L-histidine	3.31771	0.00233437	0.301413	0.045	6	58	48	57.4	10	8	144468
[c]MNXM79	(6S)-5,6,7,8-tetrahydrofolate	2.78684	0.00109162	0.358829	0.117241	6	57	31	102.2	26	12	71760
[c]MNXM114072	ferricytochrome c	2.80306	0.00080901	0.356752	0.160131	6	57	47	97.8333	10	5	45588
[c]MNXM114063	fatty acid	2.9662	0.00092902	0.337132	0.0640394	6	57	33	66.7931	24	6	98762
[n]MNXM16	S-adenosyl-L-methionine	5.0721	0.00166783	0.197157	0.0380952	8	57	51	20.5714	6	8	116253
[n]MNXM15	NH4(+)	3.77017	0.00273111	0.26524	0.0846561	6	56	42	24.3929	14	7	214256
[n]MNXM11	diphosphate(3-)	3.7909	0.00186822	0.26379	0.125	6	56	38	20.88	18	10	148097
[m]MNXM21	acetyl-CoA(4-)	3.53267	0.00258692	0.283072	0.0505747	7	55	23	25.1667	32	3	177521
[c]MNXM36	alkane	2.5881	0.00091849	0.386383	0.0861539	6	54	25	94	29	7	67263
[c]MNXM93	fumarate(2-)	2.59081	0.00166081	0.38598	0.0978836	5	54	32	95.75	22	7	113393
[c]MNXM57	glutathione	2.86976	0.00231159	0.348461	0.0554187	6	54	31	87.7586	23	10	120142
[c]MNXM256	thiamine diphosphate	2.89635	0.00171887	0.345262	0.124506	6	54	30	122.522	24	15	121038
[c]MNXM92	succinyl-CoA(5-)	3.09013	0.00081136	0.323611	0.0968661	6	53	23	81.1852	30	5	95780
[e]MNXM2	H2O	2.98838	0	0.334629	0.0353846	6	52	0	40.4615	52	6	0
[c]MNXM63	CTP	2.55746	0.00115532	0.391013	0.109231	5	51	25	101.115	26	7	91561
[m]MNXM37	L-glutamine zwitterion	3.4502	0.00069634	0.289838	0.17619	7	51	15	38.9048	36	8	64677
[c]MNXM119	FMN	2.89815	0.00027166	0.345047	0.0683333	6	50	5	63.96	45	6	28154
[c]MNXM31	CMP	2.78188	0.00093494	0.359469	0.0781609	6	49	18	59.3333	31	11	74753
[c]MNXM30	GDP	2.84948	0.00217338	0.350941	0.102151	6	49	24	65.9032	25	4	206036
[c]MNXM925	holo-[acyl-carrier protein]	2.93195	0.00153019	0.34107	0.0333333	6	49	19	50.8	30	10	152300
[m]MNXM20	2-oxoglutarate	3.14466	0.00221364	0.317999	0.1	6	49	19	33.5385	30	6	176460
[c]MNXM83	isopentenyl diphosphate	3.28256	0.00207958	0.30464	0.130952	6	49	26	99.0476	23	9	144077
[c]MNXM208	FMNH2	0	0	0	0.1	0	49	49	110.65	0	4	0
[c]MNXM66	sn-glycerol 3-phosphate(2-)	2.57639	0.00152422	0.388141	0.125356	5	48	24	120.741	24	10	113386
[c]MNXM68	D-fructose 6-phosphate(2-)	2.58675	0.00117737	0.386585	0.166256	5	48	24	113.69	24	12	93322
[c]MNXM98	(S)-malate	2.70572	0.0003503	0.369587	0.23913	6	48	19	153.292	29	14	37962
[c]MNXM90227	an oxidized electron acceptor	2.70798	0.00037648	0.369279	0.0887681	6	48	19	84.9167	29	5	34328
[c]MNXM1380	keto-D-fructose	2.78819	0.00108575	0.358655	0.142292	6	48	41	126.739	7	10	68351
[c]MNXM105	beta-D-glucose	3.01217	0.00253448	0.331987	0.0598291	6	48	34	96.2593	14	4	122502
[m]MNXM14	AMP	3.51825	0.00031636	0.284232	0.0952381	7	48	17	28.3182	31	8	37858
[c]MNXM673	Protein N(pi)-phospho-L-histidine	3.53898	0.00077566	0.282567	0.0398551	6	47	8	9.875	39	1	47931
[c]MNXM86	propionyl-CoA(4-)	2.69716	0.0010682	0.37076	0.118333	6	45	25	101.96	20	8	73754
[c]MNXM52	UDP-alpha-D-glucose(2-)	2.81298	0.00101145	0.355495	0.0692641	6	45	28	102.364	17	8	71868
[c]MNXM76	L-tyrosine zwitterion	2.91978	0.0012355	0.342491	0.158621	6	45	27	124.9	18	9	164010
[c]MNXM411	dCDP(3-)	3.11717	0.00047767	0.320804	0.210526	6	45	24	40.1579	21	10	49611
[c]MNXM207	nitrate	2.63677	0.00056405	0.379251	0.263158	6	44	33	170	11	6	56145
[c]MNXM69	glyoxylate	2.7224	0.00081692	0.367323	0.148148	6	43	27	112.393	16	7	64207
[c]MNXM2154	a reduced flavoprotein	3.02208	0.00054239	0.330898	0.0467836	6	43	27	110.105	16	3	34033
[c]MNXM91	5-phospho-alpha-D-ribose 1-diphosphate	3.1014	0.00045281	0.322435	0.0930736	6	43	11	47.8636	32	5	44439
[c]MNXM769	1,4-benzoquinone	3.11086	0.00110517	0.321454	0.114286	6	43	10	57	33	8	89972
[m]MNXM23	pyruvate	3.27355	0.0014825	0.305479	0.10582	6	43	18	72	25	5	127347
[c]MNXM121	UTP	3.33303	0.00049087	0.300027	0.17381	6	43	28	111.476	15	8	61915
[c]MNXM167	sucrose	3.53087	6.285e-05	0.283216	0.118421	6	42	21	60.15	21	10	6976
[c]MNXM70	L-argininium(1+)	2.69085	0.0009875	0.37163	0.155271	6	41	24	129.111	17	9	133967
[c]MNXM152	dTDP(3-)	3.19063	0.00046499	0.313418	0.202614	6	41	26	44.1667	15	9	46146
[c]MNXM184	carboxyacetyl-[acyl-carrier protein]	3.40559	0.00090372	0.293635	0.0321637	6	41	29	73.1579	12	3	46035
[c]MNXM94	L-tryptophan zwitterion	2.80847	0.00092468	0.356065	0.133333	6	40	19	121.92	21	7	112302
[c]MNXM77	glycerone phosphate	3.19288	0.00162038	0.313197	0.08	6	40	18	77.3462	22	7	122538
[n]MNXM63	CTP	3.6575	0.00096389	0.273411	0.169591	6	40	16	25.5789	24	8	106041
[n]MNXM121	UTP	3.79856	0.00055882	0.263258	0.164286	6	40	29	23.7143	11	6	88672
[c]MNXM228	nitric oxide	2.58179	0.00030462	0.387328	0.219298	6	39	18	147.421	21	10	16447
[c]MNXM161	pyridoxal 5'-phosphate	2.58315	0.00047489	0.387125	0.183007	5	39	15	158.5	24	11	35771
[c]MNXM832	a primary alcohol	2.61334	0.00139701	0.382652	0.104575	6	39	21	131.556	18	8	68346
[c]MNXM423	ITP	2.74763	0.000731	0.363949	0.154412	6	39	26	128.588	13	4	61479
[c]MNXM58	sulfate	2.91933	0.00080013	0.342544	0.0789474	6	39	21	87	18	7	77396
[m]MNXM42	L-aspartate(1-)	3.18342	0.00164869	0.314128	0.138095	6	39	27	88.0476	12	8	124741
[n]MNXM30	GDP	3.7963	0.00222809	0.263414	0.0497836	6	39	28	15.7727	11	6	277447
[c]MNXM78	L-lysinium(1+)	2.4457	0.00143102	0.408882	0.177866	5	38	11	152.826	27	8	149335
[c]MNXM56	formaldehyde	2.74132	0.00127507	0.364787	0.120553	6	38	14	118.739	24	7	64224
[c]MNXM131	citrate	2.79585	0.00052301	0.357672	0.218954	6	38	20	109.556	18	10	50299
[c]MNXM43	Cl(-)	3.01667	0.00132713	0.331491	0.0256917	6	38	26	39.1739	12	3	70167
[n]MNXM13	CO(2)	3.26003	0.00299005	0.306746	0.115789	6	38	23	33.15	15	6	229366
[c]MNXM2146	an oxidized flavoprotein	3.32222	4.767e-05	0.301004	0.0641026	6	38	15	40.7692	23	4	3529
[n]MNXM286	dATP	4.02524	0.00107497	0.248433	0.105263	7	38	23	20.2105	15	4	98123
[c]MNXM80	UMP(2-)	2.5836	0.00132738	0.387057	0.13587	5	37	20	117.708	17	5	95398
[e]MNXM9	phosphate	2.79135	0.00084944	0.35825	0.0584795	6	37	31	86.2105	6	3	60929
[c]MNXM99	alpha-D-glucose	3.02974	0.00046222	0.330061	0.154971	6	37	30	131.158	7	8	33822
[c]MNXM374	dADP(3-)	3.12799	0.00070212	0.319695	0.291667	6	37	22	88.8125	15	7	57589
[c]MNXM436	dGDP(2-)	3.39522	0.00053098	0.294531	0.272059	7	37	22	42.4118	15	6	56661
[n]MNXM23	pyruvate	4.15187	0.00071191	0.240855	0.111111	7	37	10	24	27	7	68143
[c]MNXM75	acetaldehyde	2.60478	0.00134026	0.38391	0.13587	6	36	17	130.917	19	7	95628
[c]MNXM47	UDP-N-acetyl-alpha-D-glucosamine(2-)	2.82154	0.00154974	0.354416	0.0595238	6	36	20	82.7619	16	2	78656
[x]MNXM2	H2O	3.75755	0.00261808	0.266131	0.0355731	7	36	17	38.2609	19	5	162996
[m]MNXM411	dCDP(3-)	4.01983	6.768e-05	0.248767	0.314286	7	36	18	18.7333	18	8	9005
[c]MNXM50	UDP-D-glucose(2-)	2.82244	0.000377	0.354303	0.115385	6	35	26	149.538	9	8	32283
[c]MNXM89588	alpha-D-glucose 1-phosphate(2-)	3.15593	0.00029964	0.316864	0.140523	6	35	22	77.5	13	9	25657
[c]MNXM572	dUDP	3.1744	0.00037208	0.31502	0.314286	6	35	22	47.4	13	7	32377
[n]MNXM61	L-methionine zwitterion	4.07526	0.00303592	0.245383	0.0477941	7	35	8	16.4706	27	8	225630
[m]MNXM184	carboxyacetyl-[acyl-carrier protein]	4.24831	0.00176999	0.235388	0.0208333	7	35	26	21.4375	9	2	102403
[c]MNXM155	thioredoxin	2.60703	0.00046612	0.383578	0.171429	5	34	6	154.933	28	4	30206
[c]MNXM138	carbamoyl phosphate(2-)	2.91663	0.00030504	0.342862	0.307692	6	34	19	203.071	15	9	41090
[c]MNXM1039	all-trans-zeta-carotene	3.60342	3.649e-05	0.277514	0.371212	7	34	30	87.4167	4	9	3108
[m]MNXM374	dADP(3-)	3.87742	0.0001175	0.257903	0.397436	7	34	14	20.6154	20	7	14443
[n]MNXM51	GTP	4.02073	0.00055469	0.248711	0.0877193	7	34	9	20.7368	25	4	87047
[n]MNXM374	dADP(3-)	4.02749	0.00048813	0.248294	0.128947	7	34	11	23.7	23	2	41747
[m]MNXM572	dUDP	4.07526	4.988e-05	0.245383	0.357143	7	34	16	19.7143	18	7	4375
[c]MNXM90	choline	2.63137	0.0006791	0.380031	0.163399	6	33	18	159	15	6	62756
[m]MNXM29	glycine	3.68319	0.00137717	0.271504	0.126667	7	33	21	77.68	12	6	99753
[x]MNXM3	ATP	3.75935	0.00101625	0.266003	0	7	33	17	29.1667	16	7	64743
[c]MNXM1471	an oxidized c-type cytochrome	0	0	0	0.128788	0	33	33	108.5	0	4	0
[c]MNXM114	L-proline	1	9.639e-05	1	0.171429	1	32	31	158.048	1	6	4437
[c]MNXM118	putrescine	2.63227	0.00094843	0.379901	0.186275	5	32	22	147.389	10	8	66695
[c]MNXM222	glycolate	2.63407	0.00015632	0.379641	0.2	6	32	14	178.625	18	7	21886
[c]MNXM89612	glycerol	2.63497	0.00109738	0.379511	0.116667	6	32	19	157.688	13	9	49727
[c]MNXM211	L-citrulline zwitterion	2.68409	0.00062677	0.372565	0.1875	6	32	21	175.312	11	12	91579
[c]MNXM117	urea	2.94908	0.00040046	0.339089	0.181579	6	32	21	145.25	11	4	21085
[c]MNXM127	myo-inositol	3.01848	0.0007734	0.331293	0.105263	6	32	18	124.474	14	7	43003
[c]MNXM970	arsenate(2-)	3.02434	0.00053778	0.330651	0.0181818	6	32	19	83.1818	13	5	28560
[c]MNXM160	D-glucopyranose 6-phosphate	3.38621	0.00071266	0.295315	0.121053	6	32	30	125.15	2	6	61460
[c]MNXM557	15-cis-phytoene	3.55566	1.367e-05	0.281242	0.236111	7	32	10	18.4444	22	6	984
[m]MNXM22	hydrogen peroxide	3.65435	0.0008002	0.273647	0.043956	7	32	24	28.2857	8	2	50051
[m]MNXM152	dTDP(3-)	3.94096	7.06e-05	0.253745	0.416667	7	32	14	21.8333	18	8	7026
[m]MNXM436	dGDP(2-)	4.21226	7.487e-05	0.237402	0.357143	8	32	14	20.0714	18	6	6373
[n]MNXM17	UDP	4.64173	3.183e-05	0.215437	0.0588235	7	32	16	15.2222	16	4	2388
[c]MNXM189	D-glycerate	2.82785	0.00037932	0.353625	0.241758	6	31	24	201.286	7	8	23462
[c]MNXM495	IDP	3.2447	0.00011996	0.308194	0.224265	6	31	12	148.824	19	2	13044
[c]MNXM124	spermidine(3+)	3.56827	0.00036346	0.280248	0.2125	6	31	27	168.938	4	5	20681
[x]MNXM8	NAD(+)	3.7607	0.00203859	0.265908	0	7	31	25	5.61538	6	2	90856
[n]MNXM220	CDP(3-)	3.79901	0.00037859	0.263227	0.133987	6	31	15	19.8889	16	4	48179
[c]MNXM97	L-phenylalanine	2.86931	0.00088005	0.348516	0.164502	6	30	15	137.045	15	6	76739
[c]MNXM157	methanol	2.96575	0.00063264	0.337183	0.171429	6	30	22	177.733	8	7	38957
[c]MNXM445	lycopene	3.35241	2.755e-05	0.298293	0.325758	6	30	6	42.75	24	7	3084
[c]MNXM4100	a quinol	3.69401	0.00031891	0.270709	0.0952381	7	30	28	68.8	2	3	34841
[c]MNXM90307	Ubiquinol	2.62055	0.0004685	0.381599	0.287879	5	29	15	206.167	14	8	33659
[c]MNXM181	catechol	3.53087	0.00020578	0.283216	0.153846	6	29	25	143.643	4	6	15371
[m]MNXM16	S-adenosyl-L-methionine	3.81118	0.00166349	0.262386	0.0294118	7	29	26	24.4118	3	3	57212
[c]MNXM156	D-alanine zwitterion	4.07616	3.87e-06	0.245329	0.269048	7	29	28	156.381	1	5	559
[c]MNXM271	sedoheptulose 7-phosphate(2-)	4.33078	0.00024951	0.230905	0.1375	7	29	22	123.5	7	7	9788
[c]MNXM192	4-aminobutanoate	2.61334	0.00031148	0.382652	0.308333	5	28	19	186	9	5	39270
[c]MNXM147	L-asparagine zwitterion	2.76115	0.00062479	0.362167	0.3125	6	28	18	189.312	10	6	123627
[c]MNXM265	a 2-oxocarboxylate	2.94051	0.00015252	0.340077	0.136364	6	28	12	120	16	8	14112
[c]MNXM183	(6R)-5,10-methylenetetrahydrofolate	3.11492	0.00049197	0.321036	0.1625	6	28	8	129.812	20	6	25403
[c]MNXM116	D-ribose 5-phosphate	3.35782	0.00012897	0.297812	0.279167	6	28	24	169.625	4	7	16790
[c]MNXM362	lactose	3.49482	0.00017633	0.286138	0.116667	6	28	8	90.5625	20	7	13324
[n]MNXM89557	L-glutamate	3.77377	0.00142868	0.264987	0.225	6	28	20	99	8	5	190277
[n]MNXM316	5'-deoxyadenosine	4.73141	0.00035233	0.211353	0.0757576	7	28	8	16	20	7	41733
[c]MNXM238	3-methyl-2-oxobutanoate	2.66156	0.00015226	0.37572	0.147059	6	27	3	122.588	24	6	9410
[c]MNXM344	dGTP	2.74313	0.00038432	0.364547	0.261905	6	27	7	123.6	20	5	24623
[c]MNXM195	dihydrogen	2.81929	0.00167133	0.354699	0.105263	6	27	15	132.105	12	4	64700
[c]MNXM658	arsenite(1-)	2.82334	0.00034853	0.35419	0.0666667	6	27	11	122.5	16	5	19420
[c]MNXM142	L-threonine zwitterion	2.85714	0.00062291	0.35	0.21345	6	27	21	172.526	6	4	121829
[c]MNXM182	D-mannopyranose	2.93736	0.00082113	0.340442	0.101307	6	27	18	152	9	4	59395
[c]MNXM288	uridine	2.99279	0.00039704	0.334136	0.183333	6	27	15	145.188	12	5	30005
[c]MNXM101	L-ornithinium(1+)	3.18432	0.00023425	0.314039	0.231618	6	27	12	160.647	15	6	17341
[m]MNXM35	A	4.29383	8.198e-05	0.232893	0.0882353	8	27	19	28.3529	8	4	7970
[c]MNXM146	5,6,7,8-tetrahydrobiopterin	2.63559	0	0.379422	0.181818	6	26	0	179.333	26	7	0
[c]MNXM570	5-hydroxy-L-tryptophan zwitterion	2.71879	0.00033689	0.36781	0.172727	6	26	14	183.182	12	5	22883
[c]MNXM88	palmitoyl-CoA	2.72916	0.00016332	0.366413	0.116667	6	26	2	122.25	24	5	11140
[c]MNXM360	dCTP	2.74223	0.0004632	0.364667	0.290476	6	26	8	135.867	18	4	36663
[c]MNXM350	propane-1,3-diamine	2.91978	0.00037652	0.342491	0.22381	6	26	4	163.4	22	3	20199
[c]MNXM282	taurine	3.21857	0.00033023	0.310697	0.202614	6	26	13	154.389	13	4	29588
[c]MNXM89621	beta-D-fructofuranose 6-phosphate(2-)	3.24606	0.00022353	0.308066	0.210526	6	26	14	151.5	12	4	21951
[c]MNXM139	geranylgeranyl diphosphate	3.42992	0.00071643	0.291552	0.173077	6	26	19	100.846	7	3	58036
[c]MNXM186	D-xylulose 5-phosphate(2-)	3.43713	0.00044107	0.29094	0.106061	7	26	14	96.0833	12	6	37193
[n]MNXM37	L-glutamine zwitterion	3.6575	0.00136351	0.273411	0.277778	6	26	7	87.6667	19	4	195024
[n]MNXM411	dCDP(3-)	4.03425	0.00019354	0.247878	0.195833	7	26	19	24.4375	7	2	20425
[n]MNXM423	ITP	4.03695	0.00110076	0.247712	0.0576923	7	26	15	23.6923	11	3	107183
[n]MNXM31	CMP	4.62506	1.54e-05	0.216214	0.129167	7	26	9	20.625	17	3	1041
[c]MNXM277	aldehyde	2.60162	0.00019049	0.384376	0.252381	6	25	7	193.267	18	5	28534
[c]MNXM422	4-ammoniobutanal	2.60703	0.00037214	0.383578	0.21978	6	25	4	181.857	21	4	19370
[c]MNXM154	acetoacetate	2.77828	0.00062394	0.359935	0.169935	6	25	14	124.333	11	5	113045
[c]MNXM144	beta-alanine zwitterion	2.78774	0.00017423	0.358713	0.275	6	25	19	192.188	6	5	19510
[c]MNXM113	GMP(3-)	2.7936	0.0004123	0.357961	0.163743	6	25	13	100.105	12	5	47559
[c]MNXM88436	UDP-GlcNAc	2.79495	0.000881	0.357788	0.0879121	6	25	13	102.929	12	3	57973
[c]MNXM341	D-gluconate	2.82695	0.00037679	0.353738	0.214286	6	25	20	185.067	5	6	19657
[c]MNXM579	dinitrogen oxide	3.03425	0.0003047	0.329571	0.204545	6	25	16	181.417	9	5	32840
[c]MNXM242	D-ribose	3.03515	0.00033873	0.329473	0.219048	6	25	19	168.933	6	2	26532
[c]MNXM89689	ornithinium(1+)	3.18432	0.00025869	0.314039	0.208333	6	25	12	164.25	13	8	18819
[c]MNXM34	(2E,6E)-farnesyl diphosphate	3.31726	0.00061514	0.301454	0.133333	6	25	4	28.25	21	2	51451
[c]MNXM949	neurosporene	3.35151	0.00010105	0.298373	0.356061	6	25	9	104.583	16	6	9084
[c]MNXM338	cytidine	3.39748	0.00040673	0.294336	0.147059	6	25	11	127.111	14	4	28430
[m]MNXM60	bicarbonate	3.50338	0.00017264	0.285439	0.144444	7	25	16	42.8	9	3	23137
[c]MNXM2229	a reduced electron-transfer flavoprotein	3.62956	0.00019603	0.275515	0.0444444	7	25	13	114.6	12	6	23597
[c]MNXM44	acyl-CoA	2.78053	0.00093099	0.359643	0.142857	6	24	15	123.467	9	3	53381
[e]MNXM29	glycine	2.78369	6.281e-05	0.359236	0.241758	6	24	15	190.643	9	2	5107
[c]MNXM168	adenine	2.95358	0.00035847	0.338572	0.230769	6	24	17	139.929	7	6	39592
[c]MNXM218	ethanolamine	3.0356	0.00047618	0.329424	0.171429	6	24	20	161.4	4	5	24967
[c]MNXM148	thioredoxin disulfide	3.3087	7.715e-05	0.302234	0.160256	6	24	20	147.538	4	2	6869
[c]MNXM96063	Enzyme N6-(lipoyl)lysine	3.42226	8.4e-05	0.292204	0.111111	6	24	10	51.2	14	7	6588
[c]MNXM214	crotonoyl-CoA(4-)	3.54033	0.00038085	0.282459	0.0494506	7	24	13	94.8571	11	6	21794
[m]MNXM92	succinyl-CoA(5-)	3.87697	0.00032634	0.257933	0.114286	7	24	14	33.0667	10	2	25280
[n]MNXM436	dGDP(2-)	4.02794	0.00028808	0.248266	0.0958333	7	24	9	21.25	15	3	30166
[n]MNXM39	formate	4.07526	0.00070337	0.245383	0.119048	7	24	19	30.0667	5	5	49966
[m]MNXM925	holo-[acyl-carrier protein]	4.24786	2.594e-05	0.235413	0.00549451	7	24	6	7.07143	18	1	1553
[n]MNXM1020	dethiobiotin(1-)	5.07301	6.61e-05	0.197122	0.45	8	24	21	31.2	3	5	11559
[c]MNXM332	triphosphate(4-)	2.56963	0.00066165	0.389162	0.272727	5	23	12	231.083	11	6	62962
[c]MNXM158	uracil	2.60297	0.00014322	0.384176	0.204167	5	23	16	171.25	7	5	12752
[c]MNXM298	5'-xanthylate(2-)	2.6174	0.0003438	0.382059	0.338095	5	23	16	188.067	7	5	35145
[c]MNXM280	acetyl phosphate(2-)	2.74178	5.358e-05	0.364727	0.234848	6	23	6	156.083	17	5	6887
[c]MNXM258	D-erythrose 4-phosphate(2-)	2.74313	0.00022542	0.364547	0.17033	6	23	2	139.214	21	4	16283
[c]MNXM188	anthranilate	2.87021	0.0002246	0.348406	0.254167	6	23	11	186	12	6	27022
[m]MNXM25	succinate(2-)	3.24425	0.00042933	0.308237	0.0714286	6	23	9	31.5333	14	4	32868
[c]MNXM62437	Monodehydroascorbate	3.30554	0.00064757	0.302522	0.129167	6	23	9	103.938	14	4	63535
[c]MNXM114065	L-Gln	3.37584	2.14e-05	0.296222	0.397436	6	23	20	93.3846	3	6	2541
[x]MNXM10	NADH(2-)	3.40018	0.00055628	0.294102	0.0576923	6	23	5	26.3077	18	2	32831
[m]MNXM79	(6S)-5,6,7,8-tetrahydrofolate	3.53718	0.00086611	0.282711	0.149123	7	23	13	40.8421	10	3	82288
[n]MNXM55	L-cysteine zwitterion	4.04101	0.0007812	0.247463	0.0666667	7	23	19	24.2	4	8	56107
[n]MNXM304	biotin	6.05904	1.611e-05	0.165043	0.111111	9	23	6	19.4444	17	4	1095
[c]MNXM452	dUTP	2.58694	0	0.386558	0.423077	5	22	0	198.154	22	4	0
[c]MNXM561	ADP-D-glucose	2.79495	0.00043306	0.357788	0.218182	6	22	16	157.909	6	3	30463
[c]MNXM490	(-)-ureidoglycolate	2.94637	0.00016162	0.3394	0.363636	6	22	13	220.083	9	5	8954
[c]MNXM217	benzoate	3	0.00040077	0.333333	0.0604396	6	22	16	105.571	6	4	32362
[c]MNXM153	3-(4-hydroxyphenyl)pyruvate	3.09824	0.0005629	0.322764	0.166667	6	22	14	125.889	8	4	77179
[c]MNXM2378	glyceraldehyde 3-phosphate(2-)	3.13159	0.00013038	0.319327	0.0772059	6	22	11	39.6471	11	3	14848
[c]MNXM164	4-hydroxybenzoate	3.27084	0.00060416	0.305732	0.0857143	6	22	14	114.467	8	4	42855
[c]MNXM270	riboflavin	3.49662	0.00031528	0.28599	0.237179	6	22	17	224.538	5	6	42596
[c]MNXM376	hydroquinone	3.49752	0.00065671	0.285917	0.209091	6	22	14	195.455	8	5	37361
[n]MNXM80	UMP(2-)	3.79405	0.0002571	0.26357	0.141026	6	22	7	23.3077	15	3	32384
[c]MNXM389	3-methylbut-2-enoyl-CoA	4.2767	0.00014386	0.233825	0.19697	7	22	20	209.333	2	5	14940
[n]MNXM24	AH2	0	0	0	0.0545455	0	22	22	24.7273	0	8	0
[c]MNXM724	dinitrogen	2.74763	0.00025907	0.363949	0.198718	6	21	9	164.231	12	3	16845
[e]MNXM25	succinate(2-)	2.78594	0.00011901	0.358945	0.339286	6	21	10	219	11	2	9439
[c]MNXM82	GDP-alpha-D-mannose	2.81568	0.00139646	0.355154	0.104396	6	21	9	152	12	3	58203
[c]MNXM237	10-formyltetrahydrofolate	2.82199	0.00085992	0.35436	0.143939	6	21	11	180.583	10	4	37080
[c]MNXM89582	hydrogen sulfide	2.831	0.00044878	0.353231	0.218182	6	21	15	196.455	6	6	19963
[c]MNXM220	CDP(3-)	2.86165	0.00036871	0.349449	0.190476	6	21	9	163.933	12	3	47553
[c]MNXM159	2-oxobutanoate	2.9315	0.00015904	0.341122	0.102564	6	21	9	86.3846	12	4	10629
[c]MNXM134	L-histidine zwitterion	2.9626	0.00036539	0.337542	0.257143	6	21	16	206.4	5	5	39668
[c]MNXM114070	L-homocysteine zwitterion	2.99549	0.00059384	0.333835	0.138889	6	21	17	215.778	4	6	44445
[c]MNXM59	1,2-diacyl-sn-glycerol	3.03695	0.0002894	0.329277	0.204545	6	21	19	184.75	2	5	13260
[c]MNXM404	4-methyl-2-oxopentanoate	3.05678	0.00059113	0.327141	0.230769	6	21	11	185.643	10	5	99633
[c]MNXM133	acetoacetyl-CoA(4-)	3.11672	3.257e-05	0.32085	0.320513	6	21	6	158.231	15	5	3786
[c]MNXM40	malonyl-CoA(5-)	3.14421	0.00014981	0.318045	0.227273	6	21	7	69.1818	14	5	13125
[c]MNXM394	dTTP	3.14421	0.00028908	0.318045	0.295455	6	21	3	64.25	18	3	20304
[c]MNXM1004	sucrose 6(F)-phosphate(2-)	3.21316	0.00011833	0.31122	0.0714286	6	21	15	33.9333	6	4	16563
[m]MNXM93	fumarate(2-)	3.43578	0.00083992	0.291055	0.0761905	6	21	15	34.0667	6	3	68860
[m]MNXM46	oxaloacetate	3.52636	0.00049934	0.283578	0.233333	7	21	13	114	8	6	55564
[m]MNXM53	L-serine	3.69851	0.00079783	0.270379	0.128571	7	21	13	98.1333	8	4	42775
[c]MNXM686	oleoyl-CoA	3.71834	0.00024218	0.268937	0.121212	7	21	15	117.667	6	5	13278
[m]MNXM19	S-adenosyl-L-homocysteine	3.81073	0.00020669	0.262417	0.00641026	7	21	3	10.4615	18	2	23333
[m]MNXM32	L-alanine zwitterion	4.19243	0.00058662	0.238525	0.142857	7	21	10	37.3333	11	1	79932
[c]MNXM204	3,4-dihydroxybenzoate	2.77918	0.00040445	0.359818	0.0984848	6	20	9	148.667	11	4	23529
[c]MNXM194	nicotinate beta-D-ribonucleotide	2.80171	0.00045857	0.356925	0.197802	6	20	14	165.357	6	3	26543
[c]MNXM577	4-hydroxybenzaldehyde	2.8292	0.00023519	0.353457	0.180556	6	20	17	241.889	3	3	14732
[c]MNXM1050	methanofuranate(4-)	2.83146	0.00020465	0.353175	0.238095	6	20	17	276.143	3	4	13062
[c]MNXM316	5'-deoxyadenosine	2.95178	0.00073583	0.338779	0.0952381	6	20	9	135.333	11	1	50190
[c]MNXM172	4-oxobutanoate	3.25372	6.028e-05	0.307341	0.295455	6	20	13	170.917	7	5	4739
[c]MNXM233	butanoyl-CoA	3.30374	6.665e-05	0.302687	0.113636	6	20	8	57.1667	12	5	5192
[c]MNXM382	glutaryl-CoA(5-)	3.3452	0.00023591	0.298936	0.0666667	6	20	9	63.1	11	5	27790
[c]MNXM145	D-ribulose 5-phosphate(2-)	3.36413	0.00031703	0.297254	0.205882	7	20	15	164.944	5	1	41559
[m]MNXM51	GTP	3.4457	8.634e-05	0.290217	0.148352	6	20	4	37.8571	16	4	8613
[c]MNXM126	3-phospho-D-glycerate	3.48806	4.09e-05	0.286693	0.28022	7	20	17	212.143	3	3	4908
[n]MNXM155	thioredoxin	3.80622	0.00032975	0.262728	0.138889	6	20	12	22.5556	8	2	23910
[n]MNXM76	L-tyrosine zwitterion	3.81118	0.00112796	0.262386	0.0636364	6	20	17	24.6364	3	7	85595
[m]MNXM55	L-cysteine zwitterion	5.17575	0.00030284	0.193209	0.131868	8	20	16	45.6429	4	4	22465
[c]MNXM272	stearoyl-CoA	2.6237	0.00010188	0.38114	0.147436	6	19	2	166.923	17	4	6730
[c]MNXM355	beta-nicotinamide D-ribonucleotide	2.72375	0.00020711	0.367141	0.279167	6	19	8	208.438	11	3	15710
[e]MNXM41	D-glucopyranose	2.77387	7.17e-06	0.360507	0.3	6	19	8	161	11	3	2220
[e]MNXM37	L-glutamine zwitterion	2.78639	4.04e-06	0.358887	0.277778	6	19	12	163.6	7	2	335
[x]MNXM7	ADP	2.80081	0.00139988	0.357039	0.0777778	6	19	13	138.2	6	3	95450
[c]MNXM140	L-leucine zwitterion	2.80847	0.00038746	0.356065	0.335165	6	19	12	218.5	7	3	19556
[c]MNXM380	4a-hydroxytetrahydrobiopterin	2.91933	2.639e-05	0.342544	0.277778	6	19	9	118.667	10	6	2640
[c]MNXM212	adenosine	2.95764	0.00049243	0.338108	0.230769	6	19	8	182.857	11	4	48219
[c]MNXM508	beta-D-glucose 6-phosphate(2-)	2.99099	0.00066427	0.334338	0.115385	6	19	15	179.538	4	3	61880
[m]MNXM98	(S)-malate	3.44344	0.00013953	0.290407	0.17033	7	19	14	56.4286	5	2	14320
[c]MNXM42008	an alpha-amino acid	3.4493	0.00028502	0.289914	0	6	19	10	38.2	9	5	29836
[c]MNXM1085	L-galactono-1,4-lactone	3.53177	4.981e-05	0.283144	0.194444	6	19	17	165.222	2	3	7065
[m]MNXM63	CTP	3.64804	6.108e-05	0.27412	0.325758	7	19	12	57.75	7	5	7207
[c]MNXM287	adenosine 5'-phosphosulfate	3.81208	1.09e-05	0.262324	0.309091	6	19	17	173.182	2	6	1560
[m]MNXM91	5-phospho-alpha-D-ribose 1-diphosphate	3.99369	0.00022683	0.250395	0.0530303	7	19	10	23.1667	9	2	22682
[n]MNXM12	CoA	4.06174	0.00102379	0.2462	0.0769231	7	19	7	25.5714	12	2	71938
[n]MNXM42	L-aspartate(1-)	4.63317	0.0005672	0.215835	0.153846	7	19	11	100.929	8	4	54351
[n]MNXM820	O-succinyl-L-homoserinate(1-)	4.64443	0.00039677	0.215311	0.0727273	7	19	9	16.0909	10	2	55327
[n]MNXM89582	hydrogen sulfide	5.06219	0.00019296	0.197543	0.151515	8	19	4	15.9167	15	7	37338
[c]MNXM108	palmitate	0	0	0	0.160714	0	19	19	148.75	0	6	0
[n]MNXM338	cytidine	0	0	0	0.0694444	0	19	19	24.1111	0	2	0
[c]MNXM234	dUMP	2.59351	0.00094846	0.385578	0.153846	5	18	7	182.231	11	4	57065
[c]MNXM662	thiamine(1+) monophosphate(2-)	2.61289	0.0004419	0.382718	0.136364	5	18	7	195.083	11	4	26974
[c]MNXM3705	reduced cytochrome c	2.64083	0.00013641	0.378669	0.233333	6	18	5	209.2	13	2	12968
[c]MNXM299	carbon monoxide(1+)	2.74673	0.00028628	0.364069	0.147436	6	18	5	143.308	13	3	15575
[c]MNXM174	9H-xanthine	2.7562	0.00018176	0.362819	0.340909	6	18	11	229	7	5	15440
[c]MNXM457	betaine aldehyde	2.79405	8.058e-05	0.357903	0.263636	6	18	8	171.273	10	3	9837
[m]MNXM61	L-methionine zwitterion	2.81478	0.00340951	0.355267	0.0375	6	18	9	88.625	9	2	135645
[c]MNXM191	ubiquinol-8	2.82695	9.944e-05	0.353738	0.404762	6	18	11	284.143	7	5	6995
[c]MNXM109	a 1,2-diacylglycerol-3-phosphate	2.94908	0.00013278	0.339089	0.106061	6	18	6	105	12	3	13041
[c]MNXM310	methylglyoxal	2.95448	0.00058881	0.338469	0.0757576	6	18	4	104.583	14	4	60150
[c]MNXM114088	Phosphate_(protonated)	2.95856	0	0.338002	0.0625	6	18	0	59.1765	18	1	0
[c]MNXM198	alpha,alpha-trehalose	3.02884	0.00011186	0.330159	0.212121	6	18	8	107.583	10	4	22749
[c]MNXM395	N-acetyl-D-galactosamine	3.0329	0.0013251	0.329718	0.0454546	6	18	12	72.1818	6	1	66738
[c]MNXM500	D-fructose 1,6-bisphosphate	3.06399	9.381e-05	0.326372	0.227273	6	18	4	82.2727	14	4	11419
[c]MNXM89569	2OG	3.19874	9.2e-05	0.312623	0.0530303	6	18	9	36.8333	9	3	11628
[c]MNXM295	alpha-D-ribose 1-phosphate(2-)	3.23434	0.00016143	0.309182	0.0272727	6	18	11	34.3636	7	1	9707
[c]MNXM232	ubiquinone-8	3.28977	1.619e-05	0.303973	0.0535714	6	18	6	49	12	4	1409
[c]MNXM584	allantoate	3.36142	0.00021972	0.297493	0.255556	6	18	8	116.4	10	3	20633
[c]MNXM1024	lipoamide	3.42226	8.74e-05	0.292204	0.0357143	6	18	2	31.25	16	5	9014
[c]MNXM795	D-tagatofuranose 6-phosphate(2-)	3.74944	5.69e-06	0.266707	0.214286	6	18	12	195.571	6	6	570
[c]MNXM143	N-acetyl-D-glucosamine	4.16269	0.00062613	0.24023	0.1	7	18	16	188.909	2	3	41230
[m]MNXM344	dGTP	4.17756	2.06e-05	0.239374	0.388889	8	18	16	24	2	3	2044
[x]MNXM9	phosphate	4.2785	0.00024318	0.233727	0.0777778	7	18	15	142.3	3	3	24703
[n]MNXM82	GDP-alpha-D-mannose	4.63677	0.00103008	0.215667	0	7	18	2	14.8	16	2	140148
[c]MNXM434	sulfoacetaldehyde	0	0	0	0.290909	0	18	18	197.364	0	3	0
[n]MNXM79	(6S)-5,6,7,8-tetrahydrofolate	1	0.00024536	1	0.0833333	1	17	13	17.5385	4	2	24720
[c]MNXM301	(S)-1-pyrroline-5-carboxylate	2.59414	0	0.385484	0.577778	5	17	0	288.4	17	4	0
[c]MNXM917	acyl-[acyl-carrier protein]	2.75845	0.00031711	0.362522	0.127273	6	17	5	181	12	4	25135
[c]MNXM933	(S)-methylmalonate semialdehyde	2.76881	0.00016694	0.361165	0.257576	6	17	6	171.167	11	5	10874
[c]MNXM216	nicotinamide	2.77738	0.00031109	0.360052	0.288462	6	17	3	134.231	14	3	34519
[c]MNXM132	prenyl diphosphate(3-)	2.79856	0.00047591	0.357327	0.3	6	17	9	157.455	8	3	37739
[c]MNXM201	a CDP-diacylglycerol	2.8265	0.00015409	0.353795	0.107143	6	17	9	144.375	8	3	12707
[c]MNXM388	5-amino-1-(5-phosphonato-D-ribosyl)imidazol-3-ium	2.83055	0.00033038	0.353288	0.230769	6	17	13	143.714	4	2	21316
[c]MNXM91520	cob(II)yrinate a,c-diamide	2.94502	0.00020156	0.339556	0.3	6	17	3	199.364	14	4	15367
[c]MNXM606	(2E)-4-hydroxy-3-methylbut-2-enyl diphosphate	2.97386	0.00042897	0.336263	0.236111	6	17	9	254.111	8	6	48735
[c]MNXM1542	beta-D-fructofuranose	3.03876	6.856e-05	0.329082	0.255556	6	17	12	214.8	5	4	7116
[c]MNXM266	dCMP(2-)	3.09734	0.00028147	0.322858	0.263736	6	17	11	128.429	6	2	23624
[c]MNXM286	dATP	3.12928	0	0.319562	0.513889	6	17	0	67.4444	17	3	0
[c]MNXM176	a ubiquinone	3.21857	0.00011931	0.310697	0.0727273	6	17	8	60.7273	9	1	13030
[c]MNXM235	orotate	3.2731	4.232e-05	0.305521	0.0555556	6	17	5	66.7	12	3	3383
[c]MNXM1087	N-formylmethanofuran(5-)	3.37494	4.33e-06	0.296301	0	6	17	2	54.1667	15	4	193
[n]MNXM8	NAD(+)	3.3817	0.00194704	0.295709	0.0545455	6	17	6	41.9091	11	2	148950
[c]MNXM4118	trans-2,3-didehydroacyl-CoA	3.38756	0.00010826	0.295198	0.185897	6	17	12	138.538	5	2	9843
[c]MNXM97018	D-glucuronate	3.411	0.0004428	0.29317	0.0833333	6	17	15	120	2	2	23013
[c]MNXM366	pyridoxamine 5'-phosphate(1-)	3.44344	3.904e-05	0.290407	0.166667	6	17	8	72.7	9	3	3623
[c]MNXM96526	Cytochrome c	3.49121	2.557e-05	0.286433	0.0181818	6	17	12	42.0909	5	1	1859
[c]MNXM199	L-valine zwitterion	3.56647	0.00028614	0.280389	0.301282	7	17	14	220.692	3	3	78561
[m]MNXM30	GDP	3.63722	7.85e-05	0.274935	0.166667	7	17	9	37.4615	8	2	13930
[n]MNXM332	triphosphate(4-)	3.66201	0.00063798	0.273074	0.219697	6	17	8	33.0833	9	3	61503
[n]MNXM266	dCMP(2-)	4.62461	3.77e-06	0.216235	0.2	7	17	2	26.9	15	1	330
[n]MNXM234	dUMP	4.75845	0.00017321	0.210152	0.0666667	7	17	3	20.3	14	3	10625
[n]MNXM19	S-adenosyl-L-homocysteine	4.7927	0.00025227	0.208651	0	7	17	3	9.81818	14	2	18114
[n]MNXM257	dTMP	0	0	0	0.222222	0	17	17	32.1	0	2	0
[c]MNXM89661	isocitrate(3-)	0	0	0	0.25	0	17	17	200.538	0	4	0
[x]MNXM23	pyruvate	1.25	0.00095417	0.8	0.0227273	2	16	8	99.75	8	2	44486
[c]MNXM215	alpha-D-glucose 6-phosphate(2-)	2.6201	0.00035883	0.381665	0.181319	5	16	5	165	11	1	22192
[c]MNXM285	(R)-lactate	2.63362	0.00028859	0.379706	0.263889	6	16	11	258.556	5	5	14842
[c]MNXM339	D-glucono-1,5-lactone	2.76341	0.00012655	0.361872	0.177778	6	16	2	160.7	14	3	10608
[c]MNXM583	all-trans-violaxanthin	2.78198	0	0.359456	0.433333	6	16	0	287.5	16	6	0
[c]MNXM453	N(2)-formyl-N(1)-(5-phospho-D-ribosyl)glycinamide(2-)	2.78233	0.00029801	0.35941	0.409091	6	16	9	226.364	7	4	16855
[c]MNXM435	D-glyceraldehyde	2.78414	0.00046079	0.359178	0.218182	6	16	7	164.636	9	5	21746
[c]MNXM125	IMP(2-)	2.7936	0.00031311	0.357961	0.24359	6	16	9	193.538	7	2	22413
[c]MNXM245	L-glutamic 5-semialdehyde zwitterion	2.81388	5.177e-05	0.355381	0.244444	6	16	10	173.3	6	5	5714
[c]MNXM252	(S)-dihydroorotate	2.82289	0.00140263	0.354246	0.0777778	6	16	11	145.1	5	2	83330
[c]MNXM682	glycerol 1-phosphate	2.82334	0.00019516	0.35419	0.263636	6	16	11	223.909	5	3	17089
[c]MNXM535	CMP-3-deoxy-D-manno-octulosonate	2.82605	0.00061059	0.353851	0.208333	6	16	8	126	8	2	22172
[c]MNXM213	hypoxanthine	2.87337	0.00038355	0.348024	0.377778	6	16	12	241.8	4	5	15592
[c]MNXM96694	1-phosphatidyl-myo-inositol	2.91978	0.00017266	0.342491	0.128788	6	16	4	90.25	12	4	6019
[c]MNXM383	(indol-3-yl)acetate	3.01442	0.0005483	0.331739	0.318182	6	16	12	238.636	4	3	42213
[c]MNXM621	raffinose	3.03019	0.00015011	0.330012	0.236111	6	16	2	93.8889	14	5	6464
[c]MNXM497	phenylacetate	3.03831	0.00023465	0.329131	0.118182	6	16	12	130.727	4	3	23878
[c]MNXM417	D-fructofuranose 1,6-bisphosphate(4-)	3.08562	8.746e-05	0.324084	0.277778	6	16	4	92	12	6	10249
[c]MNXM259	guanine	3.10275	0.00011009	0.322295	0.254545	6	16	7	140	9	4	6649
[c]MNXM304	biotin	3.15052	0.00048795	0.317408	0.102564	6	16	10	139.308	6	2	29221
[x]MNXM89557	L-glutamate	3.30419	0.00086307	0.302646	0.0227273	6	16	8	16.3333	8	4	53621
[c]MNXM370	2-ammonio-2-deoxy-D-glucopyranose 6-phosphate(1-)	3.37539	0.00061558	0.296262	0.173077	6	16	12	103.769	4	2	50042
[c]MNXM582	2-dehydro-D-gluconate	3.47814	0.00020911	0.28751	0.190909	6	16	12	164.273	4	2	11513
[c]MNXM461	L-arabinopyranose	3.53177	0.00041437	0.283144	0.263636	6	16	14	244.818	2	3	31041
[c]MNXM297	phosphatidylcholine	3.57594	0.00016198	0.279647	0.121795	7	16	10	95.6923	6	3	9181
[n]MNXM208	FMNH2	3.80216	0.00022801	0.263008	0.0818182	6	16	5	18.0909	11	2	22324
[c]MNXM5034	[Dihydrolipoyllysine-residue (2-methylpropanoyl)transferase] S-(2-methylpropanoyl)dihydrolipoyllysine	3.80352	4.169e-05	0.262915	0.0972222	7	16	14	124.444	2	6	3981
[m]MNXM286	dATP	4.1753	1.382e-05	0.239504	0.607143	8	16	14	28.125	2	3	1477
[m]MNXM452	dUTP	4.18071	1.199e-05	0.239194	0.607143	8	16	14	28.625	2	3	1431
[n]MNXM14	AMP	4.58945	0.00030714	0.217891	0.263636	7	16	7	26.2727	9	3	36278
[n]MNXM495	IDP	4.653	0.00013389	0.214915	0.0555556	7	16	6	19.7778	10	1	37650
[c]MNXM384	L-saccharopine	0	0	0	0.547619	0	16	16	243.571	0	7	0
[m]MNXM394	dTTP	0	0	0	0.607143	0	16	16	28.5	0	3	0
[c]MNXM568	2-formamido-N(1)-(5-O-phosphonato-D-ribosyl)acetamidine	2.6174	6.964e-05	0.382059	0.555556	5	15	7	269.6	8	5	18111
[c]MNXM368	sn-glycero-3-phosphoethanolamine zwitterion	2.64489	0.00051328	0.378088	0.232143	6	15	10	231.625	5	5	19654
[c]MNXM261	3-phosphonato-D-glyceroyl phosphate(4-)	2.71293	3.687e-05	0.368605	0.361111	6	15	2	234.778	13	4	2028
[c]MNXM96068	Enzyme N6-(dihydrolipoyl)lysine	2.80532	0.00050043	0.356466	0.222222	6	15	8	145.2	7	1	23543
[c]MNXM601	pyrroloquinoline quinone	2.82875	0.00014577	0.353513	0.111111	6	15	10	125.889	5	1	14285
[c]MNXM279	L-dopa zwitterion	2.83596	0.00022058	0.352614	0.163636	5	15	6	119.545	9	2	10334
[c]MNXM647	2'-deoxyguanosine	3.02208	0.00023797	0.330898	0.154545	6	15	10	201.273	5	4	15880
[c]MNXM471	isovaleryl-CoA	3.28166	0.00023414	0.304724	0.107143	6	15	4	35.75	11	4	16483
[m]MNXM155	thioredoxin	3.31951	0.00015433	0.301249	0.285714	6	15	3	62.5	12	2	12650
[c]MNXM59041	keto-L-sorbose	3.3799	0.00035986	0.295867	0.0636364	6	15	7	40.2727	8	3	28294
[c]MNXM325	6-phosphonatooxy-D-gluconate	3.48851	6.98e-06	0.286655	0.3	7	15	13	248	2	4	2699
[m]MNXM131	citrate	3.54529	0.00066349	0.282064	0.177778	7	15	9	41.9	6	4	40800
[c]MNXM765	pyrroloquinoline quinol(3-)	3.59396	0.00052825	0.278245	0.0972222	6	15	5	93	10	1	43918
[m]MNXM66	sn-glycerol 3-phosphate(2-)	3.64534	0.00031129	0.274323	0.174242	7	15	7	55.3333	8	3	26026
[m]MNXM78	L-lysinium(1+)	3.68725	0.00043546	0.271205	0.204545	7	15	9	137.917	6	3	33869
[c]MNXM639	a peptide	3.7616	0.00062813	0.265844	0.0555556	6	15	5	107	10	3	39935
[c]MNXM289	betaine	3.78098	0.00012068	0.264482	0.155556	7	15	13	147.6	2	3	5845
[m]MNXM96415	FAD	3.98107	0.00019412	0.251189	0.0888889	7	15	9	42.2	6	2	13147
[m]MNXM183	(6R)-5,10-methylenetetrahydrofolate	4.12889	0.00031876	0.242196	0.0757576	7	15	5	19.4167	10	2	17751
[c]MNXM2671	Electron-transferring flavoprotein	4.37494	0.00020736	0.228574	0.0357143	7	15	11	31.25	4	2	29252
[c]MNXM602	shikimate	4.53853	2.784e-05	0.220336	0.111111	8	15	13	183.333	2	5	2835
[n]MNXM344	dGTP	4.54304	4.383e-05	0.220117	0.0666667	7	15	10	21.6	5	2	5152
[n]MNXM252	(S)-dihydroorotate	4.59306	0.00137152	0.21772	0.0277778	7	15	9	20	6	2	82679
[n]MNXM699	O-acetyl-L-homoserine zwitterion	5.5863	5.859e-05	0.179009	0.0277778	8	15	9	16.8889	6	2	16682
[c]MNXM323	trioxidosulfanidosulfate(1-)	0	0	0	0.204545	0	15	15	194.917	0	3	0
[c]MNXM89905	L-allysine	2.60748	1.23e-06	0.383512	0.555556	6	14	2	277.3	12	4	226
[c]MNXM361	L-aspartate 4-semialdehyde	2.60928	0.00042972	0.383247	0.219697	6	14	4	209.667	10	2	16703
[c]MNXM260	L-kynurenine zwitterion	2.63407	7.314e-05	0.379641	0.263889	5	14	3	238.444	11	4	13987
[c]MNXM463	N(1)-(5-phospho-D-ribosyl)glycinamide(1-)	2.78188	0.00039008	0.359469	0.166667	6	14	2	164.778	12	4	14170
[c]MNXM586	antheraxanthin	2.78279	0	0.359352	0.597222	6	14	6	321.111	8	5	0
[c]MNXM511	(6R)-5,10-methenyltetrahydrofolate	2.78594	0.00012669	0.358945	0.277778	6	14	7	182.5	7	3	10036
[e]MNXM78	L-lysinium(1+)	2.78684	9.6e-07	0.358829	0.357143	6	14	4	246.286	10	2	82
[e]MNXM131	citrate	2.78739	0	0.358759	0.466667	6	14	0	263.5	14	4	0
[c]MNXM179	(S)-lactate	2.81568	0.00010478	0.355154	0.416667	6	14	9	286.222	5	3	6567
[c]MNXM3565	Citalopram aldehyde	2.81703	0.00013152	0.354983	0.321429	6	14	11	264.25	3	4	7893
[c]MNXM303	ethanol	2.8265	9.019e-05	0.353795	0.285714	6	14	8	210.875	6	3	11879
[c]MNXM503	prephenate	2.88508	4.882e-05	0.34661	0.333333	6	14	8	152	6	3	2999
[c]MNXM197	(3S)-3-hydroxy-3-methylglutaryl-CoA(5-)	2.93195	0.00064993	0.34107	0.233333	6	14	2	138.8	12	4	29694
[c]MNXM866	(1S,2R)-1-C-(indol-3-yl)glycerol 3-phosphate(2-)	2.98062	2.13e-05	0.3355	0.309524	6	14	7	267.286	7	5	1973
[c]MNXM3863	4-hydroxyphenyl acetate	3.0009	0.0002905	0.333233	0.267857	6	14	10	278.875	4	4	25186
[c]MNXM659	L-fucose	3.02749	0.00040209	0.330307	0.145455	6	14	10	222.545	4	3	18978
[c]MNXM257	dTMP	3.17846	0.0002213	0.314618	0.211111	6	14	7	181.9	7	2	17005
[c]MNXM413	ribonucleoside diphosphate	3.23749	0.00017722	0.308881	0.236111	6	14	11	155.111	3	4	12049
[c]MNXM427	D-mannopyranose 6-phosphate(2-)	3.28436	0.00010665	0.304473	0.136364	6	14	10	72.25	4	2	9955
[c]MNXM210	keto-phenylpyruvate	3.43082	7.84e-06	0.291475	0.322222	6	14	12	217.3	2	4	459
[c]MNXM480	(S)-2,3,4,5-tetrahydrodipicolinate(2-)	3.45786	6.72e-06	0.289196	0.285714	6	14	12	210.125	2	4	1250
[c]MNXM622	1-deoxy-D-xylulose 5-phosphate	3.54619	5.381e-05	0.281993	0.255556	7	14	12	241.6	2	3	11077
[m]MNXM298	5'-xanthylate(2-)	3.55205	4.212e-05	0.281528	0.344444	7	14	9	65.4	5	4	4265
[c]MNXM225	UDP-N-acetyl-D-galactosamine	3.56332	0.00021779	0.280637	0.2	6	14	11	109.455	3	2	14913
[c]MNXM448	alpha,alpha-trehalose 6-phosphate(2-)	3.59306	7.45e-06	0.278314	0.155556	6	14	8	45.7	6	3	707
[m]MNXM119	FMN	3.60135	0	0.277674	0.111111	7	14	0	28.5	14	3	0
[m]MNXM360	dCTP	4.17305	1.237e-05	0.239633	0.547619	8	14	12	31.2857	2	3	1507
[c]MNXM318	5-methyltetrahydrofolate(2-)	4.56106	0.00026571	0.219247	0.145455	8	14	13	165.636	1	3	14272
[n]MNXM5	NADP(+)	4.65029	0.00023302	0.21504	0.0178571	7	14	11	19.25	3	2	21351
[n]MNXM35	A	4.69085	0.00013425	0.213181	0.136364	7	14	4	25.3636	10	2	23019
[n]MNXM26	acetate	5.0347	5.093e-05	0.198622	0.160714	8	14	8	32.25	6	3	3222
[n]MNXM73	phosphoenolpyruvate	5.0356	0.00019945	0.198586	0.0416667	8	14	12	16.4444	2	2	10291
[n]MNXM138	carbamoyl phosphate(2-)	0	0	0	0.254545	0	14	14	34.9091	0	3	0
[c]MNXM496	N-formimidoyl-L-glutamate(1-)	0	0	0	0.188889	0	14	14	108	0	3	0
[c]MNXM353	L-homoserine zwitterion	0	0	0	0.211111	0	14	14	184	0	3	0
[c]MNXM240	benzoyl-CoA	2.59414	0	0.385484	0.263889	5	13	0	262.778	13	3	0
[c]MNXM415	(R)-4'-phosphopantothenate	2.60703	4.165e-05	0.383578	0.347222	5	13	3	269.889	10	3	4667
[c]MNXM367	L-alpha-glycerophosphocholine	2.64353	0.00022117	0.378282	0.303571	6	13	8	233	5	4	7805
[e]MNXM55	L-cysteine zwitterion	2.78504	8.45e-06	0.359061	0.321429	6	13	4	204.5	9	2	2126
[e]MNXM42	L-aspartate(1-)	2.78874	5.05e-06	0.358585	0.4	6	13	2	270	11	2	2103
[c]MNXM224	myristoyl-CoA(4-)	2.81253	0.00012341	0.355552	0.118182	6	13	6	137.636	7	1	11032
[c]MNXM5723	a dodecanoyl-[acp]	2.81884	0.00059651	0.354756	0.138889	6	13	4	190.333	9	3	31830
[c]MNXM829	5-oxo-4,5-dihydro-2-furylacetate	2.83281	0.00073938	0.353007	0.138889	6	13	11	120.778	2	1	23035
[c]MNXM696	L-arogenate(1-)	2.87156	1.177e-05	0.348242	0.5	6	13	6	174.222	7	3	1669
[c]MNXM315	3-(indol-3-yl)pyruvate	2.88824	1.771e-05	0.346232	0.263636	6	13	2	149.091	11	2	1643
[c]MNXM239	androstenedione	2.97027	0	0.33667	0.166667	6	13	0	144.444	13	3	0
[c]MNXM90003	5-phospho-beta-D-ribosylaminium(1-)	2.97702	6.592e-05	0.335907	0.47619	6	13	10	338.857	3	6	7667
[c]MNXM727	L-selenocysteine zwitterion	3.01441	0	0.331739	0.0952381	6	13	0	128.857	13	3	0
[c]MNXM305	2-methyl-3-oxopropanoate	3.12663	4.777e-05	0.319833	0.263889	6	13	6	102	7	4	3919
[c]MNXM372	coenzyme gamma-F420-2(4-)	3.16269	0.00042036	0.316187	0.177778	6	13	6	46.7	7	2	26906
[c]MNXM244	3-oxopropanoate	3.19648	6.435e-05	0.312844	0.366667	6	13	5	126.4	8	3	4896
[c]MNXM2403	N-acetyl-D-mannosamine	3.23795	0.0002325	0.308838	0.2	6	13	8	232.7	5	3	10224
[c]MNXM817	N(2)-acetyl-L-ornithine zwitterion	3.28301	1.48e-05	0.304598	0.236111	6	13	7	169.667	6	4	1301
[c]MNXM100	geranyl diphosphate	3.30509	0.00012745	0.302563	0.25	6	13	10	47.8889	3	1	14421
[m]MNXM90	choline	3.33529	0.00029414	0.299824	0.177778	7	13	4	54.1	9	2	20821
[c]MNXM828	4-methylphenol	3.34054	0	0.299353	0	6	13	0	35.1429	13	3	0
[c]MNXM483	N-[(R)-4-phosphonatopantothenoyl]-L-cysteinate	3.35872	4.62e-06	0.297732	0.0666667	6	13	5	52.1667	8	4	581
[c]MNXM414	uroporphyrinogen III(8-)	3.43263	6.56e-05	0.291322	0.196429	6	13	9	165.875	4	3	4126
[c]MNXM472	maleylacetate	3.49617	3.653e-05	0.286027	0.0714286	6	13	9	149	4	3	7261
[m]MNXM174	9H-xanthine	3.52681	0.00023245	0.283542	0.285714	7	13	8	69.125	5	4	17970
[c]MNXM469	D-glucitol	3.53493	6.435e-05	0.282891	0.136364	6	13	5	88.7273	8	1	6050
[m]MNXM238	3-methyl-2-oxobutanoate	3.55566	0.00022236	0.281242	0.172727	7	13	7	129.909	6	2	18261
[c]MNXM5589	S-(3-Methylbutanoyl)-dihydrolipoamide-E	3.62235	6.66e-05	0.276064	0.107143	7	13	7	139	6	5	6932
[m]MNXM96038	a reduced electron acceptor	3.70662	0.00014897	0.269787	0.0476191	7	13	8	34.2857	5	2	10404
[c]MNXM874	4-amino-5-hydroxymethyl-2-methylpyrimidine	3.82965	8.4e-07	0.26112	0.285714	7	13	12	199.143	1	2	30
[c]MNXM334	inosine	3.86525	7.173e-05	0.258715	0.288889	7	13	10	201.1	3	3	6469
[n]MNXM280	acetyl phosphate(2-)	4.09419	5.229e-05	0.244249	0.533333	7	13	11	56.1667	2	4	10564
[m]MNXM168	adenine	4.32041	1.54e-05	0.231459	0.236111	8	13	11	41.2222	2	3	1076
[n]MNXM432	dAMP	4.63542	6.05e-06	0.21573	0.190476	7	13	7	28.4286	6	4	368
[n]MNXM21	acetyl-CoA(4-)	4.92114	0.00033306	0.203205	0.125	8	13	8	30.375	5	2	26041
[c]MNXM761	cytosine	0	0	0	0.319444	0	13	13	154.889	0	3	0
[c]MNXM926	hydrogen selenide	0	0	0	0.285714	0	13	13	199.5	0	3	0
[c]MNXM90126	D-mannitol 1-phosphate	0	0	0	0.211111	0	13	13	162.1	0	2	0
[n]MNXM288	uridine	0	0	0	0.0952381	0	13	13	26.7143	0	2	0
[c]MNXM791	5-amino-6-(D-ribitylamino)uracil	0	0	0	0.277778	0	13	13	231.4	0	2	0
[n]MNXM114106	S	0	0	0	0.238095	0	13	13	23.4286	0	4	0
[c]MNXM309	deamido-NAD(2-)	2.75845	3.213e-05	0.362522	0.619048	6	12	7	280.429	5	4	6879
[c]MNXM529	meso-2,6-diaminopimelic acid dizwitterion	2.78143	0.00029204	0.359527	0.254545	6	12	6	192.818	6	1	16691
[c]MNXM645	(3,4-dihydroxyphenyl)acetate	2.78188	5.364e-05	0.359469	0.238095	6	12	2	224.286	10	4	3048
[e]MNXM89557	L-glutamate	2.78369	8e-07	0.359236	0.714286	6	12	3	380.571	9	2	53
[c]MNXM877	adenosylcobyrate	2.79045	2.842e-05	0.358366	0.513889	6	12	8	292.222	4	3	3731
[c]MNXM518	indole-3-acetaldehyde	2.7927	0.00045891	0.358076	0.322222	6	12	6	254.2	6	2	17588
[c]MNXM386	thymine	2.79676	0.00047707	0.357557	0.111111	6	12	8	181.222	4	3	17466
[c]MNXM1182	anthraniloyl-CoA(4-)	2.92294	6.89e-06	0.342121	0.446429	6	12	3	325.75	9	4	1215
[c]MNXM1022	hydrogenobyrinic acid a,c-diamide(4-)	2.94953	5.289e-05	0.339037	0.642857	6	12	8	328.125	4	4	18805
[c]MNXM15900	alpha-D-ribose 5-phosphate	2.9982	5.09e-05	0.333534	0.0972222	6	12	2	105.333	10	2	4071
[c]MNXM1791	(S)-6-hydroxynicotinium(1+)	3.01757	0	0.331393	0.1	6	12	0	174.2	12	3	0
[c]MNXM312	2-oxopent-4-enoate	3.0347	3.407e-05	0.329522	0.160714	6	12	2	227.125	10	2	1948
[c]MNXM982	vanillate	3.0356	0.00030631	0.329424	0.0714286	6	12	8	130.75	4	3	32610
[c]MNXM2447	(1R,4R)-camphor	3.0365	7.728e-05	0.329326	0.166667	6	12	3	193.5	9	4	4409
[c]MNXM327	estrone	3.03921	9.604e-05	0.329033	0.1	6	12	9	196.833	3	4	26381
[c]MNXM340	N-acetyl-alpha-D-glucosamine 1-phosphate(2-)	3.10455	0.00022718	0.322108	0.1	6	12	2	58.7	10	1	14284
[c]MNXM1553	D-fructose 1-phosphate	3.15007	5.476e-05	0.317454	0.122222	6	12	4	64.4	8	2	7088
[c]MNXM790	4-amino-2-methyl-5-phosphonatomethylpyrimidine(2-)	3.15901	0	0.316555	0.194444	6	12	0	74.8889	12	1	0
[c]MNXM550	(N(omega)-L-arginino)succinate(1-)	3.20865	1.66e-06	0.311657	0.166667	6	12	1	71.3333	11	4	238
[c]MNXM114079	(S)-2-acetolactate	3.21451	4.262e-05	0.311089	0.277778	6	12	6	188.333	6	2	4587
[c]MNXM319	L-cystathionine dizwitterion	3.2447	3.927e-05	0.308194	0.107143	6	12	2	46.25	10	3	3875
[c]MNXM87	UDP-alpha-D-glucuronate(3-)	3.27535	0.0004678	0.305311	0.154545	6	12	5	134.727	7	1	32352
[c]MNXM268	L-2-aminoadipate	3.28211	0.00017872	0.304682	0.410714	6	12	8	171.75	4	4	11667
[c]MNXM337	chorismate(2-)	3.30509	0.00033863	0.302563	0.111111	6	12	7	147.222	5	3	17299
[c]MNXM231	L-isoleucine zwitterion	3.31771	1.742e-05	0.301413	0.388889	6	12	10	260	2	1	1995
[c]MNXM401	guanosine	3.32582	0.00016838	0.300678	0.138889	6	12	7	129.556	5	3	47325
[m]MNXM361	L-aspartate 4-semialdehyde	3.32613	0.0003906	0.30065	0.177778	7	12	2	56.2	10	2	11382
[m]MNXM422	4-ammoniobutanal	3.33574	3.697e-05	0.299784	0.222222	7	12	3	57.7	9	2	3003
[m]MNXM118	putrescine	3.33619	0.00033642	0.299743	0.233333	7	12	7	60.3	5	1	20041
[c]MNXM263	2-oxoadipate(2-)	3.347	0.00013726	0.298775	0.196429	6	12	4	69.25	8	3	14998
[c]MNXM505	trans-4-coumarate	3.38576	0.00024738	0.295355	0.166667	6	12	8	112.2	4	2	13168
[c]MNXM837	gamma-linolenoyl-CoA(4-)	3.3964	0	0.29443	0	6	12	0	82.5	12	4	0
[c]MNXM5345	(+)-exo-5-hydroxycamphor	3.40198	1.271e-05	0.293946	0	6	12	9	57	3	3	1085
[c]MNXM6368	an oxidized rubredoxin	3.40874	6.714e-05	0.293363	0.285714	6	12	6	226.857	6	2	4967
[c]MNXM151	glutathione disulfide(2-)	3.45201	0.00022163	0.289687	0.0952381	6	12	10	194.286	2	2	11260
[c]MNXM255	methylammonium	3.47228	1.016e-05	0.287995	0.263889	6	12	9	154.333	3	3	939
[c]MNXM1277	(R)-dihydrolipoamide	3.47477	0	0.287788	0	6	12	0	19.8571	12	1	0
[c]MNXM669	D-alanyl-D-alanine	3.49392	0.00019548	0.286212	0.285714	7	12	9	230.75	3	4	20785
[m]MNXM125	IMP(2-)	3.52591	5.575e-05	0.283615	0.122222	7	12	5	39.4	7	2	5447
[m]MNXM194	nicotinate beta-D-ribonucleotide	3.55881	0.0001981	0.280993	0.222222	7	12	7	53.7	5	2	25968
[c]MNXM392	3-hydroxypyruvate	3.56467	1.262e-05	0.280531	0.333333	7	12	9	89.2857	3	4	1027
[c]MNXM1434	melibiose	3.5836	2.73e-06	0.279049	0.267857	6	12	10	123.25	2	3	139
[c]MNXM165	maltose	3.59847	9.168e-05	0.277896	0.233333	6	12	7	125.8	5	1	6971
[m]MNXM220	CDP(3-)	3.62956	2.575e-05	0.275515	0.233333	7	12	2	40.6	10	1	7046
[c]MNXM90033	Maltodextrin	3.69626	0.00045846	0.270544	0.288889	7	12	6	133.2	6	2	34171
[m]MNXM73	phosphoenolpyruvate	3.76115	0.00030908	0.265876	0.180556	7	12	4	29.2222	8	3	24435
[c]MNXM440	2-dehydro-3-deoxy-D-gluconate	3.82425	3.13e-06	0.26149	0.177778	7	12	9	170.8	3	2	149
[m]MNXM147	L-asparagine zwitterion	3.96665	4.152e-05	0.252102	0.261905	7	12	9	203.571	3	4	7062
[c]MNXM689	(R)-5-diphosphonatomevalonate(4-)	4.25868	2.554e-05	0.234815	0.404762	7	12	10	146.286	2	5	1593
[n]MNXM360	dCTP	4.54349	4.081e-05	0.220095	0.166667	7	12	6	26.1111	6	1	4795
[n]MNXM148	thioredoxin disulfide	4.60117	3.17e-06	0.217336	0.190476	7	12	4	21.4286	8	1	345
[n]MNXM235	orotate	4.69581	0.00052484	0.212956	0.0476191	7	12	4	11.1429	8	1	29547
[n]MNXM183	(6R)-5,10-methylenetetrahydrofolate	4.75766	0	0.210187	0.0714286	7	12	0	11.5714	12	2	0
[n]MNXM25	succinate(2-)	5.0311	1.111e-05	0.198764	0	8	12	6	27.8	6	3	1229
[n]MNXM673	Protein N(pi)-phospho-L-histidine	5.99505	0	0.166804	0.0238095	9	12	0	4.42857	12	1	0
[c]MNXM403	zeaxanthin	0	0	0	0.35	0	12	12	236.6	0	5	0
[c]MNXM1254	(S)-nicotine	0	0	0	0	0	12	12	27.5	0	4	0
[c]MNXM4393	5-hydroxy-2-furoyl-CoA(5-)	0	0	0	0.1	0	12	12	174.2	0	3	0
[c]MNXM638	linoleoyl-CoA(4-)	0	0	0	0.15	0	12	12	171.4	0	3	0
[n]MNXM119	FMN	0	0	0	0.125	0	12	12	17.3333	0	1	0
[c]MNXM135	arachidonate	0	0	0	0.0714286	0	12	12	123	0	2	0
[x]MNXM16	S-adenosyl-L-methionine	0	0	0	0	0	12	12	7	0	5	0
[x]MNXM24	AH2	0	0	0	0	0	12	12	7	0	5	0
[x]MNXM76	L-tyrosine zwitterion	0	0	0	0	0	12	12	7	0	5	0
[n]MNXM3704	a [protein]-L-histidine	0	0	0	0	0	12	12	3.14286	0	1	0
[c]MNXM89795	UDP-alpha-D-galactose	1	0.00020779	1	0.160714	1	11	10	143.375	1	3	7740
[c]MNXM492	2'-deoxyuridine	2.6192	0.00026995	0.381796	0.263889	5	11	5	220.778	6	2	20594
[c]MNXM91795	(S)-(+)-allantoin	2.61965	0.00021252	0.381731	0.222222	6	11	4	242.778	7	2	6952
[c]MNXM713	L-cysteate(1-)	2.76025	5.781e-05	0.362286	0.277778	6	11	3	186.667	8	2	4669
[e]MNXM362	lactose	2.77273	0	0.360656	0.375	6	11	0	212.5	11	2	0
[c]MNXM5691	corrinoid	2.78279	0.00025126	0.359352	0.357143	6	11	6	299.857	5	2	9655
[c]MNXM349	glycolaldehyde	2.78288	0.00039021	0.35934	0.111111	6	11	2	174.556	9	2	13972
[e]MNXM58	sulfate	2.78288	0	0.35934	0.2	5	11	0	262.667	11	2	0
[e]MNXM53	L-serine	2.78514	0	0.359049	0.433333	6	11	0	267.5	11	2	0
[e]MNXM89602	D-galactopyranose	2.78649	4.82e-06	0.358875	0.366667	6	11	2	269	9	2	1856
[e]MNXM32	L-alanine zwitterion	2.78739	0	0.358759	0.466667	6	11	0	268.833	11	2	0
[e]MNXM142	L-threonine zwitterion	2.78829	0	0.358643	0.4	6	11	0	265.167	11	2	0
[c]MNXM49	3'-phosphoadenosine-5'-phosphosulfate	2.79045	0.00024299	0.358366	0.142857	6	11	3	179.5	8	3	14751
[c]MNXM397	7,8-dihydroneopterin 3'-triphosphate(4-)	2.7945	1.14e-06	0.357846	0.375	6	11	2	266.25	9	3	84
[c]MNXM342	octanoyl-CoA(4-)	2.79811	0.00069052	0.357384	0.125	6	11	2	162.889	9	1	28697
[c]MNXM1663	dihydrolipoylprotein	2.80081	3.84e-05	0.357039	0.152778	6	11	2	172	9	1	3301
[c]MNXM1705	2-(1-hydroxyethyl)thiamine diphosphate	2.81658	0.00012725	0.35504	0.357143	6	11	6	172.857	5	1	12037
[c]MNXM311	pyridoxal	2.81749	7.285e-05	0.354926	0.142857	6	11	8	233.286	3	3	7201
[c]MNXM23586	octanoyl-[acyl-carrier protein]	2.81839	0.0003228	0.354813	0.178571	6	11	3	213.875	8	3	20815
[c]MNXM405	5-aminolevulinate	2.82109	0.00046886	0.354473	0.194444	6	11	6	225.222	5	2	15630
[e]MNXM93	fumarate(2-)	2.8265	2.3e-07	0.353795	0.666667	6	11	2	308	9	2	18
[c]MNXM1955	undecaprenyldiphosphonato-N-acetylmuramoyl-L-alanyl-D-gamma-glutamyl-L-lysyl-D-alanyl-D-alanine	2.8283	0.00042805	0.353569	0.0666667	6	11	6	186.5	5	3	28162
[c]MNXM291	oxalate(2-)	2.91167	0.00019525	0.343445	0.236111	6	11	1	124	10	1	9859
[c]MNXM331	D-glutamate	2.9635	9.643e-05	0.337439	0.388889	6	11	5	251.5	6	1	6724
[c]MNXM6421	a reduced rubredoxin	2.97251	4.861e-05	0.336416	0.2	6	11	6	170.333	5	2	3915
[c]MNXM1115	beta-nicotinamide D-riboside	2.97927	1.782e-05	0.335653	0.333333	6	11	9	296.143	2	3	1218
[c]MNXM1597	urate	3.0009	0.00041787	0.333233	0.339286	6	11	7	188	4	3	27835
[c]MNXM294	testosterone	3.01803	0.0001063	0.331342	0.236111	6	11	6	257.444	5	2	8255
[c]MNXM90639	Menaquinol	3.02163	9.8e-05	0.330947	0.303571	6	11	7	272.875	4	1	5253
[c]MNXM494	1,2-dihydroxy-3-oxo-5-methylthiopentene	3.03831	0.00014988	0.329131	0.196429	6	11	9	232.375	2	3	9201
[c]MNXM742	carbamate	3.03921	0.00012324	0.329033	0.428571	6	11	9	271.875	2	2	7042
[c]MNXM2495	6-aminopenicillanic acid zwitterion	3.03921	0.00038552	0.329033	0.15	6	11	9	360.4	2	3	22006
[c]MNXM336	alpha-D-galactose 1-phosphate(2-)	3.13243	0.0001953	0.319241	0.0972222	6	11	1	72.5556	10	2	9680
[c]MNXM89948	carnitine	3.23885	0.00030171	0.308752	0.152778	6	11	6	191	5	2	22220
[c]MNXM599	iminosuccinate	3.2438	0.00011579	0.30828	0.267857	6	11	7	168.875	4	1	14392
[c]MNXM861	e(-)	3.26543	4.171e-05	0.306238	0.144444	6	11	5	127	6	1	3509
[c]MNXM313	N-acetyl-D-glucosamine 6-phosphate	3.2776	0.00066072	0.305101	0.155556	6	11	6	116.6	5	1	43891
[c]MNXM254	hydrogen cyanide	3.38125	0.00042593	0.295748	0.111111	6	11	6	146	5	2	20728
[c]MNXM187	phosphoethanolamine	3.3817	0.00062359	0.295709	0.0892857	6	11	5	181.875	6	3	28900
[c]MNXM346	protoporphyrin(2-)	3.38621	0.00012738	0.295315	0.194444	6	11	6	202.667	5	1	10694
[c]MNXM262	prostaglandin H2(1-)	3.3955	0	0.294508	0	6	11	0	67	11	3	0
[m]MNXM38	FADH2	3.40333	0.00027971	0.293829	0.142857	6	11	7	49.8571	4	1	14445
[c]MNXM683	L-cysteinylglycine	3.40604	1.707e-05	0.293596	0.232143	6	11	5	127.375	6	2	1394
[c]MNXM676	2,4,6/3,5-pentahydroxycyclohexanone	3.42542	0.00021122	0.291935	0.194444	6	11	9	250.111	2	2	10207
[c]MNXM646	1D-myo-inositol 1-phosphate(2-)	3.45065	3.976e-05	0.2898	0.281818	6	11	8	213.545	3	0	2410
[c]MNXM373	D-pantetheine 4'-phosphate	3.45426	6.685e-05	0.289498	0.309524	6	11	9	289.571	2	3	5428
[c]MNXM516	GDP-4-dehydro-6-deoxy-alpha-D-mannose(2-)	3.48468	0	0.28697	0.0666667	6	11	0	75.6667	11	4	0
[c]MNXM364	(R)-pantothenate	3.48761	3.22e-06	0.28673	0.339286	7	11	8	215.5	3	3	226
[c]MNXM629	adenosylcobinamide	3.49482	1.493e-05	0.286138	0.321429	7	11	9	200.25	2	3	1096
[c]MNXM597	D-xylulose	3.49572	0.00042731	0.286064	0.152778	6	11	4	193.222	7	2	54420
[c]MNXM716	3-oxoadipate	3.50248	0.00026603	0.285512	0.25	6	11	9	255	2	2	15232
[m]MNXM237	10-formyltetrahydrofolate	3.56016	0.00043968	0.280886	0.178571	7	11	6	56.5	5	2	30481
[m]MNXM318	5-methyltetrahydrofolate(2-)	3.56242	0.00058468	0.280708	0.178571	7	11	8	46.5	3	2	25728
[c]MNXM351	protoporphyrinogen(2-)	3.56647	1.852e-05	0.280389	0.285714	7	11	7	188.375	4	2	1599
[c]MNXM398	acetone	3.56737	4.791e-05	0.280318	0.25	7	11	9	265	2	2	10969
[m]MNXM17	UDP	3.63497	3.342e-05	0.275105	0.144444	7	11	2	38.3	9	1	7509
[m]MNXM212	adenosine	3.66381	0.00012816	0.27294	0.194444	7	11	3	34.8889	8	2	17028
[m]MNXM142	L-threonine zwitterion	3.70978	0.00037473	0.269558	0.218182	7	11	9	147.364	2	0	15885
[c]MNXM115	phosphatidylethanolamine zwitterion	3.75124	0.00017556	0.266579	0.0555556	7	11	8	130.222	3	1	13026
[c]MNXM317	5,6,7,8-tetrahydrofolyl-L-glutamic acid	3.77828	0.0003625	0.264671	0.160714	7	11	7	59	4	3	17659
[c]MNXM53428	flavoprotein	3.77828	0.00010756	0.264671	0	7	11	3	38.6667	8	2	14524
[c]MNXM123	homocysteine zwitterion	3.78143	0.00019327	0.26445	0.233333	7	11	9	317	2	4	6502
[c]MNXM420	thymidine	3.79315	5.41e-05	0.263633	0.160714	7	11	6	182	5	3	5878
[n]MNXM6	NADPH	3.80667	0.00020049	0.262697	0.0714286	6	11	3	24.25	8	1	18358
[n]MNXM161	pyridoxal 5'-phosphate	3.81118	0.00015964	0.262386	0.15	6	11	8	33.6	3	4	16724
[m]MNXM113	GMP(3-)	3.81478	1.237e-05	0.262138	0.347222	7	11	4	55.6667	7	2	1340
[n]MNXM113	GMP(3-)	4.05723	3.899e-05	0.246473	0.319444	7	11	3	33.5556	8	2	5731
[c]MNXM478	(-)-3-dehydroquinate	4.10275	0.00013413	0.243739	0.133333	7	11	6	130.333	5	3	11446
[m]MNXM76	L-tyrosine zwitterion	4.19378	0.0004689	0.238448	0.166667	7	11	2	130.5	9	1	51190
[c]MNXM11193	an [eIF5A-precursor]-deoxyhypusine	4.56602	1.715e-05	0.219009	0.25	7	11	9	266.25	2	3	696
[n]MNXM394	dTTP	4.64579	0.00021685	0.215249	0.0952381	7	11	6	29.4286	5	2	30560
[n]MNXM351	protoporphyrinogen(2-)	5.20595	4.967e-05	0.192088	0.404762	8	11	9	43.8571	2	3	9778
[m]MNXM121	UTP	0	0	0	0.547619	0	11	11	70.2857	0	4	0
[c]MNXM670	gallate	0	0	0	0.238095	0	11	11	259.286	0	2	0
[c]MNXM196	Fe(3+)	0	0	0	0.333333	0	11	11	328.571	0	3	0
[m]MNXM373	D-pantetheine 4'-phosphate	0	0	0	0.214286	0	11	11	58.1429	0	3	0
[c]MNXM1057	(5-hydroxyindol-3-yl)acetaldehyde	0	0	0	0.452381	0	11	11	336.571	0	2	0
[m]MNXM353	L-homoserine zwitterion	0	0	0	0.196429	0	11	11	54.25	0	2	0
[c]MNXM1497	precorrin-6B	0	0	0	0.190476	0	11	11	214.286	0	3	0
[c]MNXM694	D-serine zwitterion	0	0	0	0.285714	0	11	11	158.25	0	1	0
[c]MNXM1063	2-deoxy-D-ribose 1-phosphate	0	0	0	0	0	11	11	46.2857	0	2	0
[c]MNXM399	coenzyme M	1	0.00013407	1	0.0357143	1	10	8	6.75	2	2	10818
[c]MNXM7733	an (3R)-3-hydroxymyristoyl-[acp]	2.63497	7.184e-05	0.379511	0.178571	6	10	2	252.625	8	2	8677
[c]MNXM484	ribonucleoside triphosphate	2.73682	6.53e-06	0.365388	0.6	6	10	1	301	9	3	720
[c]MNXM103	cholesterol	2.76656	0.00019717	0.36146	0.178571	6	10	1	228.75	9	2	9208
[e]MNXM165	maltose	2.77488	0	0.360376	0.380952	6	10	0	240.857	10	2	0
[e]MNXM198	alpha,alpha-trehalose	2.77488	0	0.360376	0.404762	6	10	0	242	10	2	0
[e]MNXM196	Fe(3+)	2.78784	0	0.358701	0.5	6	10	0	314.6	10	4	0
[c]MNXM363	lauroyl-CoA(4-)	2.8018	0	0.356913	0.190476	6	10	0	197.143	10	3	0
[c]MNXM2463	2,3-dihydroxy-2,3-dihydrobenzoyl-CoA(4-)	2.80306	4.92e-05	0.356752	0.303571	5	10	4	202.25	6	1	4265
[c]MNXM770	2,5-dioxopentanoate	2.81568	7.601e-05	0.355154	0.232143	6	10	5	259.375	5	1	5558
[x]MNXM14	AMP	2.81568	8.926e-05	0.355154	0.0333333	6	10	1	197.333	9	3	7816
[c]MNXM248	a triacylglycerol	2.82432	0	0.354067	0.233333	6	10	0	187	10	3	0
[c]MNXM2321	2-furoyl-CoA(4-)	2.82613	0	0.353841	0.25	6	10	0	289	10	4	0
[c]MNXM564	myristoyl-[acyl-carrier protein]	2.8274	0.00057566	0.353682	0.178571	6	10	4	213.75	6	2	28644
[c]MNXM274	nicotinate	2.8301	0.00022773	0.353344	0.236111	6	10	5	222.778	5	1	7957
[c]MNXM21656	S-Adenosylmethionine	2.98107	7.082e-05	0.33545	0.222222	6	10	5	239.333	5	1	4603
[c]MNXM702	(4S)-limonene	3.00361	0.00029472	0.332933	0.1	6	10	7	196.333	3	3	43427
[c]MNXM934	(S)-N-methylcoclaurinium(1+)	3.01216	0	0.331987	0.1	6	10	0	177.6	10	3	0
[c]MNXM111	Fe(2+)	3.03876	0.00029859	0.329082	0.190476	6	10	7	296	3	3	27567
[c]MNXM92210	cobyrinate	3.13339	0.00021399	0.319143	0.404762	6	10	5	239.143	5	3	10411
[c]MNXM276	4-methylthio-2-oxobutanoate	3.21126	0	0.311404	0.0952381	6	10	0	56.5714	10	1	0
[c]MNXM840	L-2,4-diazaniumylbutyrate	3.22127	0.00010865	0.310436	0.214286	6	10	6	184.625	4	2	11257
[c]MNXM7231	cystathionine	3.25495	0	0.307224	0.1	6	10	0	63.8	10	5	0
[c]MNXM97020	coenzyme Q	3.27445	3.13e-06	0.305395	0	6	10	2	50.5	8	2	242
[c]MNXM2110	coenzyme F420-1(3-)	3.29923	2.3e-06	0.303101	0.52381	6	10	7	214.429	3	3	196
[c]MNXM1135	4-amino-2-methyl-5-diphosphonatomethylpyrimidine(3-)	3.30239	2.377e-05	0.302811	0.2	6	10	4	129	6	3	4708
[c]MNXM552	1,4-dihydroxy-2-naphthoate	3.3027	0	0.302782	0	6	10	0	74.4	10	3	0
[c]MNXM2053	(S)-3-aminoisobutyric acid zwitterion	3.30554	0.00040607	0.302522	0.05	6	10	5	33.6	5	5	17098
[c]MNXM3350	R-S-glutathione	3.3078	7.351e-05	0.302316	0.05	6	10	2	29.2	8	3	3316
[c]MNXM1324	D-tagatose 1,6-bisphosphate	3.35466	4.43e-06	0.298092	0.166667	6	10	2	56.2857	8	1	604
[c]MNXM300	sarcosine	3.35647	0.00040738	0.297932	0.180556	6	10	3	105.222	7	1	26480
[c]MNXM504	trans-3-methylglutaconyl-CoA(5-)	3.36999	6.3e-07	0.296737	0	6	10	1	71.6	9	3	80
[c]MNXM166	a menaquinone	3.3826	1.784e-05	0.29563	0.119048	6	10	2	85.7143	8	1	1692
[c]MNXM439	(S)-3-methyl-2-oxovalerate	3.43218	1.482e-05	0.29136	0.232143	6	10	6	171.125	4	1	970
[c]MNXM668	5,6,7,8-tetrahydromethanopterin	3.44074	8.158e-05	0.290635	0.125	6	10	5	103.556	5	1	6329
[c]MNXM1552	D-argininium(1+)	3.47477	0	0.287788	0.15	6	10	0	50.8	10	5	0
[c]MNXM774	a D-amino acid	3.48806	1.022e-05	0.286693	0.1	6	10	7	61.6	3	3	1214
[e]MNXM15	NH4(+)	3.49932	2.173e-05	0.285769	0.0666667	6	10	7	60.6667	3	3	2038
[c]MNXM1130	2,3-dihydroxy-trans-cinnamate	3.53177	9e-08	0.283144	0.380952	6	10	8	255.143	2	3	1
[m]MNXM31	CMP	3.54574	3.714e-05	0.282028	0.188889	7	10	1	40.2	9	0	3700
[c]MNXM1684	sn-3-O-(geranylgeranyl)glycerol 1-phosphate(2-)	3.56332	6.935e-05	0.280637	0.190476	6	10	2	32.5714	8	1	6762
[c]MNXM2004	beta-D-glucosyl-(1<->1)-ceramide	3.59712	5.9e-06	0.278	0.214286	6	10	4	119.429	6	3	375
[m]MNXM211	L-citrulline zwitterion	3.67778	6.605e-05	0.271903	0.138889	7	10	7	151.222	3	1	6638
[c]MNXM460	glycerone	3.69311	0.0002511	0.270775	0.236111	6	10	8	198.444	2	1	12879
[m]MNXM288	uridine	3.70753	0.00010214	0.269722	0.142857	7	10	4	56.125	6	2	7665
[m]MNXM59	1,2-diacyl-sn-glycerol	3.71068	0.0005976	0.269492	0.142857	7	10	8	60.5714	2	3	23950
[m]MNXM242	D-ribose	3.71068	0.00011924	0.269492	0.266667	7	10	8	37.3333	2	1	4511
[c]MNXM2299	(5-L-glutamyl)-L-amino acid	3.72523	0	0.26844	0	6	10	0	16	10	4	0
[c]MNXM796	dimethylaminium	3.77693	0.00012301	0.264766	0.107143	7	10	6	141.875	4	2	8275
[c]MNXM672	precorrin-2(7-)	3.77828	4.21e-06	0.264671	0.267857	7	10	8	182.5	2	2	245
[c]MNXM2099	all-trans-phytofluene	3.80261	4.17e-06	0.262977	0.482143	7	10	8	32	2	2	258
[n]MNXM20	2-oxoglutarate	3.80802	0.00108315	0.262604	0.0892857	6	10	5	159.875	5	2	140478
[m]MNXM289	betaine	3.81027	0.00038923	0.262448	0.0892857	7	10	5	37.5	5	2	17874
[c]MNXM89653	ditrans,octacis-undecaprenyl phosphate	3.84002	0.00023527	0.260415	0.125	7	10	8	104	2	2	12216
[c]MNXM2806	arbutin 6-phosphate	3.96485	7.45e-06	0.252216	0.0333333	7	10	2	14.3333	8	4	409
[m]MNXM295	alpha-D-ribose 1-phosphate(2-)	3.98107	0.00011036	0.251189	0.0333333	7	10	6	17.1667	4	1	6582
[c]MNXM36578	3'-ketolactose	4.00991	9.46e-06	0.249382	0.0333333	7	10	8	27.6667	2	2	690
[c]MNXM31974	1'-phospho-L-histidine	4.01712	4.835e-05	0.248934	0.0666667	7	10	2	15.5	8	1	6595
[m]MNXM148	thioredoxin disulfide	4.0667	5.04e-06	0.2459	0.1	7	10	8	24.8333	2	1	418
[m]MNXM480	(S)-2,3,4,5-tetrahydrodipicolinate(2-)	4.14241	1.621e-05	0.241406	0.196429	7	10	8	48.625	2	2	2585
[c]MNXM626	4-(trimethylammonio)butanoate	4.2384	1.4e-05	0.235938	0.190476	7	10	9	177	1	3	996
[m]MNXM133	acetoacetyl-CoA(4-)	4.2429	0.00021558	0.235688	0.208333	7	10	4	43.2222	6	1	21557
[m]MNXM319	L-cystathionine dizwitterion	4.24505	0	0.235569	0.0476191	7	10	0	16.8571	10	3	0
[m]MNXM70	L-argininium(1+)	4.25327	0.000117	0.235113	0.214286	7	10	8	175.375	2	2	17036
[c]MNXM2962	[Dihydrolipoyllysine-residue succinyltransferase] S-glutaryldihydrolipoyllysine	4.33574	4.291e-05	0.230641	0.0476191	7	10	8	157.714	2	3	2750
[c]MNXM507	5-amino-1-(5-phosphonato-D-ribosyl)imidazole-4-carboxylate	4.37179	0.00020755	0.228739	0.357143	7	10	9	251.286	1	3	8160
[n]MNXM10	NADH(2-)	4.38035	4.262e-05	0.228292	0.0666667	7	10	8	24.1667	2	2	5212
[m]MNXM89661	isocitrate(3-)	4.54304	0.00022193	0.220117	0.255556	8	10	8	60.4	2	0	12455
[m]MNXM334	inosine	4.5854	2.196e-05	0.218084	0.25	8	10	8	56.25	2	2	2074
[n]MNXM546	dGMP(2-)	4.63903	3.34e-06	0.215562	0.233333	7	10	6	32.5	4	2	262
[n]MNXM452	dUTP	4.64398	3.287e-05	0.215332	0.142857	7	10	5	27.7143	5	3	3111
[c]MNXM704	2'-deoxycytidine	0	0	0	0.428571	0	10	10	293.25	0	2	0
[c]MNXM1083	ferricytochrome b5	0	0	0	0.266667	0	10	10	246.667	0	3	0
[c]MNXM744	D-glucarate	0	0	0	0.15	0	10	10	179.2	0	4	0
[c]MNXM1974	1-deoxy-D-threo-hexo-2,5-diulose 6-phosphate	0	0	0	0.0238095	0	10	10	7.14286	0	1	0
[m]MNXM138	carbamoyl phosphate(2-)	0	0	0	0.392857	0	10	10	74	0	2	0
[c]MNXM90604	7,8-dihydrobiopterin	0	0	0	0.233333	0	10	10	49.6667	0	2	0
[c]MNXM5590	[Dihydrolipoyllysine-residue succinyltransferase] S-succinyldihydrolipoyllysine	0	0	0	0.190476	0	10	10	170.286	0	3	0
[m]MNXM270	riboflavin	0	0	0	0.166667	0	10	10	72.1429	0	2	0
[n]MNXM114070	L-homocysteine zwitterion	0	0	0	0.0714286	0	10	10	21.5	0	2	0
[c]MNXM1485	methanesulfonate	0	0	0	0.261905	0	10	10	303.286	0	3	0
[c]MNXM114108	ferricytochrome b1	0	0	0	0.285714	0	10	10	223.714	0	2	0
[c]MNXM14895	a 5-L-glutamyl-[peptide]	0	0	0	0	0	10	10	4.4	0	2	0
[c]MNXM1219	7-phospho-2-dehydro-3-deoxy-D-arabino-heptonate	1	4.474e-05	1	0.214286	1	9	8	155.857	1	1	2791
[c]MNXM421	4-aminobenzoate	1	0.00014196	1	0.119048	1	9	7	153.143	2	2	12731
[x]MNXM179	(S)-lactate	1.875	0.0002103	0.533333	0	3	9	7	10.2	2	2	14190
[c]MNXM2215	aquacob(III)alamin	2.61379	0.00029606	0.382586	0.3	6	9	3	370.5	6	2	24130
[c]MNXM1996	7,8-didemethyl-8-hydroxy-5-deazariboflavin	2.63153	0	0.380007	0.196429	5	9	0	241.25	9	1	0
[c]MNXM322	thiamine(1+)	2.63722	4.69e-06	0.379187	0.55	6	9	2	386.6	7	3	765
[c]MNXM891	(2R,3S)-3-isopropylmalate(2-)	2.64218	0.00063031	0.378475	0.339286	6	9	4	281.375	5	1	30895
[c]MNXM2585	(Z)-2-methyl-ureidoperacrylic acid	2.74234	0	0.364652	0.303571	6	9	0	207.625	9	1	0
[c]MNXM2304	(Z)-3-ureidoacrylate peracid	2.74279	0	0.364592	0.303571	6	9	0	208.5	9	1	0
[e]MNXM147	L-asparagine zwitterion	2.78613	0	0.35892	0.3	5	9	0	262.667	9	2	0
[c]MNXM850	2,5-dihydroxybenzoate	2.78639	4.559e-05	0.358887	0.309524	6	9	5	324.571	4	2	3370
[e]MNXM70	L-argininium(1+)	2.78784	0	0.358701	0.5	6	9	0	316.4	9	2	0
[e]MNXM61	L-methionine zwitterion	2.78874	0	0.358585	0.55	6	9	0	319.2	9	2	0
[e]MNXM140	L-leucine zwitterion	2.79	1.37e-06	0.358424	0.5	6	9	2	313.4	7	2	154
[e]MNXM270	riboflavin	2.79009	6.776e-05	0.358411	0.233333	6	9	2	265	7	2	7189
[c]MNXM25932	palmitoyl-[acyl-carrier protein]	2.79685	0	0.357546	0.238095	6	9	0	243.714	9	2	0
[c]MNXM326	ditrans,octacis-undecaprenyl diphosphate	2.79721	0.00052066	0.3575	0.0892857	6	9	2	171.75	7	1	35759
[c]MNXM943	cadaverine	2.79811	0.00026078	0.357384	0.166667	6	9	3	220.167	6	3	11888
[c]MNXM1279	hydrogenobyrinate(6-)	2.80171	0.00021849	0.356925	0.466667	6	9	5	277.5	4	3	10979
[c]MNXM486	decanoyl-CoA	2.80352	5.79e-06	0.356695	0.214286	6	9	2	198.143	7	1	823
[e]MNXM1380	keto-D-fructose	2.80811	4.94e-06	0.356112	0.238095	6	9	2	179.714	7	2	1426
[c]MNXM512	(S)-lactaldehyde	2.82289	0.0001645	0.354246	0.321429	6	9	3	220.375	6	1	8649
[c]MNXM46301	Chitin	2.82523	0	0.353954	0.0714286	6	9	0	162.286	9	2	0
[c]MNXM2645	S-Methyl butanethioate	2.8274	0.00018679	0.353682	0.238095	6	9	3	243.714	6	2	12289
[c]MNXM25221	decanoyl-[acyl-carrier protein]	2.8274	0.00018694	0.353682	0.238095	6	9	3	243.714	6	2	12291
[c]MNXM23683	Hexanoyl-[acp]	2.8274	0.00018694	0.353682	0.238095	6	9	3	243.714	6	2	12291
[e]MNXM98	(S)-malate	2.82793	0	0.353616	0.333333	6	9	0	359.333	9	2	0
[c]MNXM473	phenylacetaldehyde	2.8301	0.00030655	0.353344	0.267857	6	9	6	286.375	3	1	15300
[c]MNXM114109	ferrocytochrome b1	2.94234	0	0.339865	0.15	6	9	0	178	9	2	0
[c]MNXM1545	biuret	2.95088	1.073e-05	0.338882	0.433333	6	9	2	185.833	7	3	2474
[c]MNXM773	6-hydroxynicotinate	2.95719	0.00010418	0.338159	0.196429	6	9	3	157.5	6	1	5959
[c]MNXM377	indole	2.98423	1.227e-05	0.335095	0.45	6	9	6	183.6	3	4	440
[c]MNXM410	coproporphyrinogen III(4-)	2.98468	8.733e-05	0.335045	0.333333	6	9	6	293	3	2	5214
[c]MNXM688	(25R)-3alpha,7alpha-dihydroxy-5beta-cholestan-26-oate	3.0009	2.454e-05	0.333233	0.266667	6	9	6	212.833	3	3	2063
[c]MNXM2819	electron donor	3.02569	6.378e-05	0.330503	0.05	6	9	3	157.2	6	3	5228
[c]MNXM446	(S)-3-hydroxybutanoyl-CoA(4-)	3.02614	7.09e-06	0.330454	0.452381	6	9	7	322.571	2	2	645
[c]MNXM400	creatine	3.0329	0.00089354	0.329718	0.152778	6	9	4	228.222	5	0	34117
[c]MNXM687	xanthosine	3.03695	3.171e-05	0.329277	0.238095	6	9	5	134.143	4	2	1758
[c]MNXM644	(2S,6S)-2,6-diaminopimelic acid dizwitterion	3.0374	0.00015415	0.329228	0.238095	6	9	4	274.286	5	1	9113
[c]MNXM396	3-hydroxy-2-isobutyrate	3.03966	3.274e-05	0.328984	0.309524	6	9	7	294.714	2	1	2336
[c]MNXM281	dihydrofolate(2-)	3.12032	0.00032661	0.320479	0.166667	6	9	3	69.8889	6	0	18426
[c]MNXM190	(S)-methylmalonyl-CoA(5-)	3.26724	5.932e-05	0.306069	0.160714	6	9	3	73.375	6	1	13093
[c]MNXM856	adenosylcobinamide phosphate(1-)	3.29414	0	0.303569	0.238095	6	9	0	70.4286	9	2	0
[c]MNXM91432	3alpha,7alpha-Dihydroxy-5beta-cholestanoyl-CoA	3.30662	0	0.302424	0.119048	6	9	0	64.7143	9	2	0
[c]MNXM589	leukotriene C4	3.31816	0.00037943	0.301372	0	6	9	5	23.8	4	2	18162
[c]MNXM356	propionate	3.32267	0.00021617	0.300963	0.178571	6	9	6	73.875	3	1	9626
[c]MNXM1704	1D-myo-inositol 2-(L-cysteiniumylamino)-2-deoxy-alpha-D-glucopyranoside	3.37539	2.508e-05	0.296262	0.160714	6	9	3	189.25	6	1	2633
[c]MNXM475	2-hydroxy-3-oxopropanoate	3.39838	7.467e-05	0.294258	0.339286	6	9	3	192.375	6	1	4161
[c]MNXM221	phosphatidyl-L-serine(1-)	3.42767	0.00026747	0.291743	0.0238095	6	9	4	35.5714	5	1	13498
[e]MNXM14	AMP	3.46015	5.25e-06	0.289005	0.0952381	6	9	6	24.7143	3	1	363
[c]MNXM5822	Methylcorrinoid	3.47274	3.66e-05	0.287957	0.2	6	9	3	168.4	6	2	2678
[c]MNXM328	agmatinium(2+)	3.47679	0.00021345	0.287622	0.25	6	9	3	160.375	6	1	14806
[c]MNXM976	D-proline zwitterion	3.47724	6.57e-06	0.287584	0.0238095	6	9	3	59.1429	6	2	762
[c]MNXM88255	TTP(4-)	3.48806	0.00021926	0.286693	0.0333333	6	9	3	48.3333	6	2	15186
[e]MNXM43	Cl(-)	3.49482	0.00041799	0.286138	0.05	6	9	2	38.8	7	1	23536
[m]MNXM397	7,8-dihydroneopterin 3'-triphosphate(4-)	3.52139	0	0.283979	0.0714286	7	9	0	42.8571	9	2	0
[c]MNXM96064	an electron-transfer-related quinol	3.54214	0.00021606	0.282316	0.2	6	9	5	189.5	4	1	12493
[m]MNXM457	betaine aldehyde	3.5543	4.63e-05	0.281349	0.357143	7	9	4	58.7143	5	1	4774
[c]MNXM611	3-dehydroshikimate	3.55566	0.00019588	0.281242	0.0952381	7	9	4	138.714	5	1	24639
[m]MNXM96068	Enzyme N6-(dihydrolipoyl)lysine	3.55836	0.00027833	0.281028	0.119048	7	9	4	46.1429	5	1	14703
[m]MNXM645	(3,4-dihydroxyphenyl)acetate	3.55836	7.158e-05	0.281028	0.133333	7	9	2	53.1667	7	3	4404
[m]MNXM252	(S)-dihydroorotate	3.56332	0.00049865	0.280637	0.0333333	7	9	5	49.3333	4	2	48048
[m]MNXM189	D-glycerate	3.56512	9.572e-05	0.280496	0.404762	7	9	6	81.4286	3	2	8410
[c]MNXM6145	[Dihydrolipoyllysine-residue acetyltransferase] S-acetyldihydrolipoyllysine	3.61559	6.453e-05	0.27658	0.261905	7	9	5	182.286	4	2	6876
[m]MNXM213	hypoxanthine	3.71068	0.00018547	0.269492	0.452381	7	9	7	75.5714	2	2	7560
[c]MNXM1114	melatonin	3.7616	2.19e-05	0.265844	0.0666667	7	9	7	143.333	2	3	877
[c]MNXM711	Co(2+)	3.79	0.00020753	0.263853	0.547619	7	9	8	367	1	1	6198
[c]MNXM653	Mg(2+)	3.79	0.00020753	0.263853	0.52381	7	9	8	366.286	1	1	6193
[n]MNXM126	3-phospho-D-glycerate	3.80487	0.00014577	0.262821	0.1	6	9	4	32.5	5	3	6840
[n]MNXM279	L-dopa zwitterion	3.80487	4.99e-06	0.262821	0.35	6	9	2	35.6	7	2	416
[c]MNXM1140	7,8-diaminononanoate cation	3.80757	9.03e-06	0.262635	0.25	7	9	7	223.125	2	1	1322
[m]MNXM483	N-[(R)-4-phosphonatopantothenoyl]-L-cysteinate	4.04279	0	0.247354	0.166667	7	9	0	28.25	9	3	0
[m]MNXM169	reduced ferredoxin	4.07252	0	0.245548	0.2	7	9	0	25	9	2	0
[n]MNXM410	coproporphyrinogen III(4-)	4.23524	0.00029757	0.236114	0.05	7	9	4	17.8	5	2	20187
[c]MNXM615	D-mannitol	4.31591	1.39e-06	0.231701	0.285714	7	9	7	196.857	2	2	90
[c]MNXM965	7,8-dihydropteroate	4.46643	0.00014001	0.223893	0.0892857	8	9	4	197.125	5	1	15627
[c]MNXM1376	dTDP-alpha-D-glucose	4.4831	0.00010655	0.22306	0.0535714	7	9	7	229.25	2	1	7180
[c]MNXM90941	aldehydo-D-xylose	4.49437	0.000207	0.222501	0.133333	7	9	8	194.333	1	2	26385
[m]MNXM401	guanosine	4.57954	9.485e-05	0.218363	0.119048	8	9	7	182	2	2	4680
[n]MNXM56	formaldehyde	4.59441	1.079e-05	0.217656	0.366667	7	9	3	34.5	6	3	1061
[n]MNXM483	N-[(R)-4-phosphonatopantothenoyl]-L-cysteinate	4.65525	5.6e-07	0.214811	0	7	9	3	9.75	6	3	50
[m]MNXM69	glyoxylate	4.67057	1.441e-05	0.214107	0.214286	8	9	7	45.4286	2	1	1957
[n]MNXM572	dUDP	4.76521	3.797e-05	0.209854	0.142857	7	9	3	23.4286	6	2	4572
[c]MNXM3185	5,6,7,8-tetrahydropteridine	0	0	0	0.266667	0	9	9	344.167	0	2	0
[c]MNXM390	alpha-D-galactose	0	0	0	0.333333	0	9	9	189.75	0	2	0
[c]MNXM1593	salicylaldehyde	0	0	0	0.261905	0	9	9	324.571	0	2	0
[c]MNXM381	an L-amino acid	0	0	0	0.142857	0	9	9	114.429	0	2	0
[c]MNXM3538	androsta-1,4-diene-3,17-dione	0	0	0	0.214286	0	9	9	161.143	0	1	0
[x]MNXM12	CoA	0	0	0	0	0	9	9	20.3333	0	3	0
[n]MNXM118	putrescine	0	0	0	0.0714286	0	9	9	23.875	0	1	0
[n]MNXM89	sulfur	0	0	0	0.45	0	9	9	31.2	0	2	0
[c]MNXM17197	Demethylmenaquinol	0	0	0	0.0333333	0	9	9	189.5	0	2	0
[c]MNXM358	17beta-estradiol	0	0	0	0.15	0	9	9	235.4	0	3	0
[m]MNXM116	D-ribose 5-phosphate	0	0	0	0.2	0	9	9	73.5	0	2	0
[m]MNXM1128	1-aminocyclopropanecarboxylic acid zwitterion	0	0	0	0.1	0	9	9	50.8	0	4	0
[c]MNXM1018	D-arabinitol	0	0	0	0.4	0	9	9	300.6	0	3	0
[c]MNXM11139	cob(II)yrinate c monoamide	0	0	0	0.708333	0	9	9	303.444	0	0	0
[c]MNXM1452	(S)-3'-hydroxy-N-methylcoclaurinium(1+)	0	0	0	0.25	0	9	9	276.2	0	2	0
[c]MNXM90967	D-Tagatose 1,6-biphosphate	0	0	0	0.35	0	9	9	224.4	0	2	0
[c]MNXM2931	3,4-dihydroxyphenylethyleneglycol	1	0.00020771	1	0.0666667	1	8	7	228	1	2	7068
[c]MNXM292	squalene	1	0.00022603	1	0.1	1	8	6	210.167	2	2	7495
[c]MNXM663	(R)-3-hydroxybutanoate	2.54574	2.254e-05	0.392813	0.404762	6	8	3	345.429	5	1	2607
[c]MNXM826	3-(2,3-dihydroxyphenyl)propanoate	2.75259	5.466e-05	0.363294	0.380952	6	8	2	255.429	6	1	3234
[c]MNXM5545	a (4S)-1,2-epoxymenth-8-ene	2.78288	0	0.35934	0.4	6	8	0	343.4	8	3	0
[c]MNXM2926	2-hydroxy-17beta-estradiol	2.78288	0	0.35934	0.4	6	8	0	343.2	8	3	0
[c]MNXM3813	2-hydroxyestrone	2.78288	0	0.35934	0.4	6	8	0	343.4	8	3	0
[c]MNXM654	trans-tetradec-2-enoyl-CoA	2.78324	1.453e-05	0.359294	0.333333	6	8	2	251	6	1	760
[c]MNXM816	L-tartrate	2.80171	8.914e-05	0.356925	0.238095	6	8	3	221.714	5	1	6258
[c]MNXM90341	(S)-3-hydroxyisobutyryl-CoA	2.80937	9.768e-05	0.355951	0.366667	6	8	2	317.333	6	2	5969
[c]MNXM932	UDP-N-acetyl-alpha-D-mannosamine	2.82289	1.1e-06	0.354246	0.333333	6	8	1	199	7	1	61
[c]MNXM3232	CDP-1,2-dihexadecanoylglycerol	2.82605	6.952e-05	0.353851	0.2	6	8	3	223.6	5	3	6862
[c]MNXM2126	L-lactyl-2-diphospho-5'-guanosine	2.82605	0.00023135	0.353851	0.133333	6	8	3	186.167	5	2	8805
[c]MNXM90586	1-hexadecanoyl-sn-glycerol 3-phosphate	2.82785	8.003e-05	0.353625	0.366667	6	8	5	201	3	2	4997
[c]MNXM754	vanillin	2.8283	0.00030042	0.353569	0.238095	6	8	4	293.714	4	1	13893
[e]MNXM39	formate	2.8292	4.093e-05	0.353457	0.416667	6	8	5	310	3	1	2596
[c]MNXM580	trans-dec-2-enoyl-CoA	2.82965	0.00020404	0.3534	0.166667	6	8	5	213.833	3	1	7020
[c]MNXM1199	UDP-2,3-bis(3-hydroxytetradecanoyl)-D-glucosamine(2-)	2.83146	7e-07	0.353175	0.238095	6	8	5	163.429	3	1	34
[c]MNXM1206	(KDO)-lipid IVA	2.83191	5.274e-05	0.353119	0.285714	6	8	5	190.143	3	1	5711
[e]MNXM192	4-aminobutanoate	2.83371	2.16e-06	0.352894	0.55	6	8	5	416	3	1	376
[c]MNXM1522	2-hydroxy-4-oxobutane-1,2,4-tricarboxylate	2.93615	0	0.340582	0.233333	6	8	0	149.167	8	1	0
[c]MNXM1961	(5-hydroxyindol-3-yl)acetate	2.94505	0	0.339553	0.583333	6	8	0	304.75	8	2	0
[c]MNXM63049	N(5)-[(hydroxyamino)(imino)methyl]-L-ornithine	2.94955	0	0.339035	0.15	6	8	0	192.2	8	3	0
[c]MNXM1084	ferrocytochrome b5	2.98018	0	0.33555	0.166667	6	8	0	236	8	3	0
[c]MNXM854	5-dehydro-4-deoxy-D-glucarate(2-)	2.98468	3.538e-05	0.335045	0.214286	6	8	2	152.286	6	1	1784
[c]MNXM2303	(R)-6-hydroxynicotinium	2.9955	0	0.333835	0.25	6	8	0	178.6	8	3	0
[c]MNXM229	choline phosphate	3.02118	3.132e-05	0.330996	0.2	6	8	4	167.6	4	2	2080
[c]MNXM55844	halide	3.02704	0.0001237	0.330356	0.1	6	8	2	130.833	6	1	10282
[c]MNXM97271	Tetrahydrobiopterin-4a-carbinolamine	3.03876	2.26e-06	0.329082	0.3	6	8	6	171.5	2	2	237
[c]MNXM1734	D-galactonate	3.03921	2.558e-05	0.329033	0.233333	6	8	6	191.167	2	2	1159
[c]MNXM96497	Ceramide	3.03966	4.871e-05	0.328984	0.15	6	8	6	160.2	2	2	3188
[c]MNXM1265	3-phosphoshikimate	3.14105	4.8e-06	0.318364	0.166667	6	8	2	102.833	6	2	614
[c]MNXM2128	lactose 6-phosphate	3.22397	6.747e-05	0.310176	0.2	6	8	6	60.5	2	1	8514
[c]MNXM1365	5-O-(1-carboxylatovinyl)-3-phosphonatoshikimate	3.22397	0.00021612	0.310176	0.25	6	8	4	68.2	4	3	9999
[c]MNXM1294	sedoheptulose 1,7-bisphosphate(4-)	3.22713	7.17e-06	0.309873	0.2	6	8	2	60.5	6	1	1404
[c]MNXM607	(2S)-2-[5-amino-1-(5-O-phosphonato-beta-D-ribosyl)imidazole-4-carboxamido]succinate	3.23119	0.00019724	0.309484	0.0666667	6	8	2	66	6	2	8338
[c]MNXM2952	6,7-dihydropteridine	3.24144	0	0.308505	0.25	6	8	0	106.8	8	2	0
[c]MNXM1236	L-citramalate(2-)	3.25822	0.00027918	0.306916	0.357143	6	8	4	148.143	4	1	15534
[c]MNXM730	N-acetyl-L-glutamate(2-)	3.26408	2.26e-06	0.306365	0.2	6	8	2	84.6	6	2	132
[c]MNXM555	quinolinate(2-)	3.27015	0	0.305797	0.0714286	6	8	0	59.1429	8	1	0
[c]MNXM2662	Dihydroflavodoxin	3.28391	3.625e-05	0.304515	0.233333	6	8	5	165.667	3	1	3125
[c]MNXM12650	phosphatidyl-1D-myo-inositol-C160	3.30509	0.00012073	0.302563	0.2	6	8	4	167	4	2	11270
[c]MNXM55199	Glucosylceramide	3.30676	0	0.302411	0	6	8	0	31	8	2	0
[c]MNXM264	4-coumaroyl-CoA	3.32222	6.02e-06	0.301004	0.2	6	8	5	113.2	3	2	556
[c]MNXM55262	Gly	3.34475	7.53e-06	0.298976	0.339286	6	8	3	110.25	5	0	631
[c]MNXM90461	cyanate	3.36999	6.72e-06	0.296737	0.1	6	8	4	100	4	3	701
[c]MNXM2675	flavin	3.39612	2.352e-05	0.294453	0.3	6	8	3	89.8333	5	1	2840
[c]MNXM784	trans-oct-2-enoyl-CoA	3.39883	0.00037003	0.294219	0.333333	6	8	6	250.667	2	1	12359
[c]MNXM418	O-acetyl-L-serine zwitterion	3.40288	0.00019815	0.293868	0.214286	6	8	6	179.571	2	1	9544
[c]MNXM1693	(2E,4Z)-2-hydroxy-6-oxonona-2,4-dienedioate	3.4164	5.71e-06	0.292705	0.3	6	8	6	223.5	2	2	330
[c]MNXM1211	2-oxo-2H-pyran-4,6-dicarboxylate	3.41731	1.9e-07	0.292628	0.333333	6	8	4	216.5	4	2	3
[c]MNXM2824	an electron-transfer-related quinone	3.42226	7.651e-05	0.292204	0	6	8	4	46.6	4	1	7847
[c]MNXM226	1-acyl-sn-glycerol 3-phosphate	3.44164	3.03e-06	0.290559	0.45	6	8	4	33.2	4	3	229
[c]MNXM1156	purine-6-thiol	3.45381	2.67e-06	0.289535	0.25	6	8	6	258.4	2	3	220
[c]MNXM915	5-formimidoyltetrahydrofolate(2-)	3.46171	0	0.288874	0.15	6	8	0	42.2	8	2	0
[c]MNXM454	pyridoxine 5'-phosphate(2-)	3.48874	0	0.286637	0	6	8	0	27.2	8	2	0
[c]MNXM963	5-dehydro-D-gluconate	3.49459	0	0.286156	0.166667	6	8	0	112	8	4	0
[c]MNXM633	D-ribulose	3.49572	0.00021808	0.286064	0.25	6	8	3	216.875	5	0	9003
[c]MNXM762	isothiocyanic acid	3.49662	0.0001953	0.28599	0	6	8	1	31.1667	7	2	9437
[c]MNXM2073	2-phenylacetamide	3.50699	4.55e-06	0.285145	0.15	6	8	2	84.2	6	2	389
[m]MNXM80	UMP(2-)	3.53087	0.00018508	0.283216	0.125	7	8	4	48.375	4	0	13149
[m]MNXM309	deamido-NAD(2-)	3.54394	2.84e-06	0.282172	0.47619	7	8	3	66.7143	5	1	445
[c]MNXM3330	oxidized electron donor	3.56287	4.15e-06	0.280673	0.1	7	8	6	59.6	2	2	403
[c]MNXM1310	3-oxo-fatty acyl-CoA(4-)	3.59982	5.378e-05	0.277792	0.125	7	8	4	69.875	4	0	4486
[c]MNXM1382	Mg protoporphyrin IX 13-monomethyl ester	3.60027	0.00016539	0.277757	0.133333	6	8	6	169.167	2	2	7244
[c]MNXM55495	D-Galactosyl-N-acetyl-D-galactosaminyl-(N-acetylneuraminyl)-D-galactosyl-D-glucosylceramide	3.6036	0	0.2775	0	7	8	0	9.4	8	2	0
[c]MNXM1503	stachyose	3.60568	3.75e-06	0.27734	0.233333	7	8	2	15.3333	6	2	326
[c]MNXM112	beta-D-galactose	3.60883	2.62e-06	0.277098	0.3	7	8	7	147	1	1	171
[m]MNXM114070	L-homocysteine zwitterion	3.67237	0.00033451	0.272303	0	7	8	6	45	2	2	20901
[m]MNXM355	beta-nicotinamide D-ribonucleotide	3.69401	5.695e-05	0.270709	0.267857	7	8	4	180.75	4	0	9145
[m]MNXM350	propane-1,3-diamine	3.70527	0.00010735	0.269886	0.266667	7	8	2	77.8333	6	2	8519
[c]MNXM6224	a dolichyl Î²-D-glucosyl phosphate	3.80045	0	0.263127	0	7	8	0	10.75	8	3	0
[n]MNXM68	D-fructose 6-phosphate(2-)	3.80216	0.0002489	0.263008	0.133333	6	8	2	26	6	1	7880
[c]MNXM3356	salicin-6-phosphate	3.98513	4.84e-06	0.250933	0.119048	7	8	4	15.4286	4	1	408
[m]MNXM281	dihydrofolate(2-)	4.00811	0.00010892	0.249494	0.142857	7	8	3	26.25	5	0	13429
[c]MNXM96223	N-Acetyl-D-galactosaminyl-1,4-beta-N-acetylneuraminyl-2,3-alpha-D-galactosyl-1,4-beta-D-glucosylceramide	4.0311	3.1e-07	0.248072	0.25	7	8	6	189.5	2	2	12
[c]MNXM6133	7,9,9'-tri-cis-neurosporene	4.09419	1.474e-05	0.244249	0.5	7	8	2	10	6	3	1656
[c]MNXM2957	7,7',9,9'-tetra-cis-lycopene	4.10861	1.545e-05	0.243391	0.333333	7	8	6	7.5	2	3	1699
[c]MNXM533	2-ammonio-2-deoxy-D-glucopyranose	4.17125	0.00021331	0.239736	0.238095	7	8	6	294.714	2	1	15434
[c]MNXM481	3'-dephospho-CoA(2-)	4.20595	6.22e-06	0.237758	0.466667	7	8	6	283.667	2	2	915
[m]MNXM337	chorismate(2-)	4.242	0.00026671	0.235738	0.0952381	7	8	5	42.8571	3	1	37692
[m]MNXM117	urea	4.24425	1.415e-05	0.235613	0.160714	7	8	6	60	2	0	1736
[m]MNXM158	uracil	4.2731	0.00020403	0.234022	0.266667	7	8	6	50.8333	2	2	9696
[m]MNXM254	hydrogen cyanide	4.30419	9.65e-06	0.232332	0.0666667	8	8	1	16.8333	7	2	654
[m]MNXM124	spermidine(3+)	4.33393	3.14e-06	0.230737	0.0333333	8	8	6	8.5	2	2	158
[c]MNXM540	1D-myo-inositol 3-phosphate(2-)	4.38486	8.7e-07	0.228058	0.190476	7	8	7	204	1	1	150
[m]MNXM392	3-hydroxypyruvate	4.45381	2.706e-05	0.224527	0.2	8	8	6	27	2	2	2730
[c]MNXM2796	9,9'-di-cis-zeta-carotene	4.48671	8.89e-05	0.222881	0.15	7	8	4	8.2	4	3	8276
[n]MNXM305	2-methyl-3-oxopropanoate	4.64353	2.718e-05	0.215353	0.0333333	7	8	2	26.1667	6	2	3351
[n]MNXM1984	dehydroglycine	4.69505	0	0.21299	0.05	7	8	0	20.2	8	3	0
[x]MNXM537	ferrocytochrome c	4.7491	0	0.210566	0	8	8	0	8.5	8	3	0
[n]MNXM353	L-homoserine zwitterion	4.76881	0.00029888	0.209696	0.1	7	8	6	13.4	2	3	12465
[n]MNXM182	D-mannopyranose	6.01667	0.00041473	0.166205	0.05	9	8	6	29.4	2	2	19952
[n]MNXM29	glycine	0	0	0	0.285714	0	8	8	30.8571	0	1	0
[m]MNXM153	3-(4-hydroxyphenyl)pyruvate	0	0	0	0.196429	0	8	8	154.125	0	0	0
[m]MNXM208	FMNH2	0	0	0	0.0952381	0	8	8	65.4286	0	1	0
[c]MNXM1051	S-(hydroxymethyl)glutathione(1-)	0	0	0	0.4	0	8	8	257.333	0	2	0
[m]MNXM154	acetoacetate	0	0	0	0.0476191	0	8	8	183.714	0	1	0
[c]MNXM1080	D-galactarate	0	0	0	0.2	0	8	8	191	0	2	0
[c]MNXM227	N-acetylneuraminate	0	0	0	0.3	0	8	8	174.833	0	2	0
[c]MNXM1381	limonene 1,2-epoxide	0	0	0	0.4	0	8	8	343	0	3	0
[c]MNXM18306	a haloacetate	0	0	0	0.266667	0	8	8	132.5	0	1	0
[m]MNXM114	L-proline	0	0	0	0.133333	0	8	8	56.3333	0	2	0
[m]MNXM384	L-saccharopine	0	0	0	0.309524	0	8	8	55.5714	0	1	0
[c]MNXM489	adenosylcobalamin	0	0	0	0	0	8	8	169.667	0	2	0
[n]MNXM174	9H-xanthine	0	0	0	0.433333	0	8	8	45.5	0	2	0
[x]MNXM114072	ferricytochrome c	0	0	0	0	0	8	8	12.25	0	3	0
[c]MNXM1561	guanosine 3'-diphosphate 5'-triphosphate(6-)	0	0	0	0.7	0	8	8	298.667	0	2	0
[c]MNXM1141	8-amino-7-oxononanoic acid zwitterion	0	0	0	0.190476	0	8	8	179.286	0	1	0
[c]MNXM1980	2-amino-5-oxocyclohex-1-enecarbonyl-CoA(4-)	0	0	0	0.45	0	8	8	343.8	0	3	0
[n]MNXM114062	Adenosine 5'-triphosphate	0	0	0	0.3	0	8	8	25.8333	0	1	0
[c]MNXM114068	CERA	0	0	0	0.166667	0	8	8	198.5	0	2	0
[c]MNXM2552	parathion	0	0	0	0.1	0	8	8	360.4	0	2	0
[c]MNXM642	trans-dodec-2-enoyl-CoA(4-)	1	0.00020771	1	0.166667	1	7	6	213	1	1	5592
[c]MNXM330	superoxide	1	0.00020771	1	0.5	1	7	6	214.8	1	2	10188
[m]MNXM39043	7,8-Dihydroneopterin	1	0.00041851	1	0	1	7	3	34	4	1	13670
[c]MNXM60922	magnesium 13(1)-hydroxyprotoporphyrinate 13-monomethyl ester	2.60045	0	0.384549	0.547619	6	7	0	342.286	7	0	0
[c]MNXM4088	Protein glutamate	2.63559	0	0.379422	0.15	6	7	0	371.2	7	2	0
[c]MNXM40300	Adenosyl cobyrinic acid a,c diamide	2.75856	0	0.362508	0.642857	6	7	0	276.429	7	0	0
[c]MNXM243	3',5'-cyclic AMP(1-)	2.76296	0.00019513	0.361931	0.5	6	7	1	311.333	6	1	7797
[c]MNXM952	S-formylglutathionate(1-)	2.76757	0	0.361328	0.4	6	7	0	259	7	1	0
[c]MNXM1560	glycocholate	2.78188	0.00019513	0.359469	0.466667	6	7	1	268	6	1	8172
[c]MNXM91181	2,4-divinyl protochlorophyllide a	2.78378	0	0.359223	0.35	6	7	0	295.2	7	2	0
[e]MNXM66	sn-glycerol 3-phosphate(2-)	2.78559	0	0.358991	0.6	6	7	0	318.8	7	1	0
[c]MNXM90864	precorrin-3B	2.78639	0.00014114	0.358887	0.2	6	7	3	265.833	4	1	9390
[e]MNXM118	putrescine	2.78829	0	0.358643	0.583333	6	7	0	391.5	7	2	0
[e]MNXM90	choline	2.78919	0	0.358527	0.583333	6	7	0	391.5	7	2	0
[e]MNXM289	betaine	2.78964	0	0.358469	0.416667	6	7	0	389.5	7	2	0
[c]MNXM450	cholate	2.79	0.0001953	0.358424	0.5	6	7	3	382.667	4	1	7523
[e]MNXM90941	aldehydo-D-xylose	2.79009	0	0.358411	0.416667	6	7	0	388.5	7	2	0
[e]MNXM114	L-proline	2.79009	0	0.358411	0.5	6	7	0	392.25	7	2	0
[e]MNXM242	D-ribose	2.79009	0	0.358411	0.583333	6	7	0	390.75	7	2	0
[e]MNXM124	spermidine(3+)	2.79009	0	0.358411	0.5	6	7	0	391	7	2	0
[e]MNXM231	L-isoleucine zwitterion	2.79054	0	0.358354	0.5	6	7	0	389.5	7	2	0
[e]MNXM461	L-arabinopyranose	2.79054	0	0.358354	0.583333	6	7	0	389.75	7	2	0
[e]MNXM134	L-histidine zwitterion	2.79054	0	0.358354	0.5	6	7	0	390.75	7	2	0
[e]MNXM199	L-valine zwitterion	2.79054	0	0.358354	0.5	6	7	0	390.25	7	2	0
[c]MNXM831	6-oxohexanoate	2.7927	3.32e-06	0.358076	0.533333	6	7	2	279	5	1	183
[c]MNXM803	phosphonoacetaldehyde	2.80081	0.00012197	0.357039	0.3	6	7	4	243.833	3	1	5603
[c]MNXM1786	UDP-4-amino-4-deoxy-beta-L-arabinose	2.81396	0	0.355371	0.133333	6	7	0	199.833	7	1	0
[e]MNXM167	sucrose	2.81503	0	0.355236	0.266667	6	7	0	202.833	7	1	0
[c]MNXM928	L-gulono-1,4-lactone	2.81658	8.254e-05	0.35504	0.25	6	7	3	231.8	4	2	10425
[c]MNXM114236	(3-Phosphatidyl)-ethanolamine	2.82027	0	0.354576	0.1	6	7	0	193.167	7	1	0
[c]MNXM73074	penam	2.82117	0	0.354463	0.15	6	7	0	225.4	7	2	0
[c]MNXM114092	ADP-ribose	2.82244	0.00020757	0.354303	0.2	6	7	4	237.4	3	2	7513
[e]MNXM212	adenosine	2.82432	3.937e-05	0.354067	0.166667	6	7	2	184.833	5	1	3520
[c]MNXM321	S-adenosylmethioninaminium	2.8283	0.00016469	0.353569	0.2	6	7	5	231.6	2	1	9750
[c]MNXM593	(R)-pantoate	2.82875	5.309e-05	0.353513	0.266667	6	7	4	255	3	1	5627
[c]MNXM785	UDP-N-acetyl-alpha-D-muramate	2.8301	6.38e-05	0.353344	0.4	6	7	4	291.167	3	1	4725
[e]MNXM694	D-serine zwitterion	2.83198	0	0.35311	0.166667	6	7	0	270.75	7	1	0
[e]MNXM207	nitrate	2.83236	7.46e-06	0.353063	0.416667	6	7	2	304.5	5	1	513
[e]MNXM156	D-alanine zwitterion	2.83243	0	0.353053	0.25	6	7	0	274	7	1	0
[c]MNXM1122	urea-1-carboxylate	2.91622	0	0.34291	0.452381	6	7	0	199.429	7	0	0
[c]MNXM378	salicylate	2.96171	0	0.337643	0.35	6	7	0	239	7	2	0
[c]MNXM1370	CDP-4-dehydro-6-deoxy-D-glucose(2-)	2.98423	0	0.335094	0.2	6	7	0	235.4	7	2	0
[c]MNXM1312	4-guanidinobutanoic acid zwitterion	3.0018	4.687e-05	0.333133	0.2	6	7	4	171.333	3	1	2532
[c]MNXM9861	2-methylcitrate(3-)	3.03831	0.00062009	0.329131	0.1	6	7	4	159.8	3	2	26956
[c]MNXM1189	ppGpp	3.03876	2.9e-07	0.329082	0.366667	6	7	5	333.833	2	1	8
[c]MNXM306	oleate	3.03921	0.00012145	0.329033	0.233333	6	7	5	174.333	2	1	7372
[c]MNXM546	dGMP(2-)	3.14421	0.00020017	0.318045	0.266667	6	7	3	217	4	1	10731
[c]MNXM379	O-phospho-L-serine	3.18747	0.00022316	0.313728	0.1	6	7	3	70.1667	4	1	12610
[c]MNXM649	2-dehydro-3-deoxy-6-phosphonato-D-gluconate(3-)	3.19018	5.56e-06	0.313462	0.0333333	6	7	2	74.6667	5	1	826
[c]MNXM412	L-gamma-glutamyl-L-cysteinate(1-)	3.19513	1.67e-06	0.312976	0.666667	6	7	4	283.286	3	0	114
[c]MNXM173	(R)-carnitine	3.23739	0	0.308891	0.0333333	6	7	0	69.6667	7	1	0
[c]MNXM1152	N(2)-succinyl-L-ornithinate(1-)	3.29428	7.071e-05	0.303557	0.261905	6	7	3	278	4	0	4315
[c]MNXM89810	Gln-tRNA(Gln)	3.30149	1.579e-05	0.302894	0.2	6	7	4	213.8	3	2	3194
[c]MNXM811	all-trans-octaprenyl diphosphate	3.30509	1.986e-05	0.302563	0.233333	6	7	4	67.3333	3	1	2081
[e]MNXM8	NAD(+)	3.31146	0	0.301982	0.0333333	6	7	0	68.3333	7	1	0
[c]MNXM345	homogentisate	3.33303	4.91e-06	0.300027	0.233333	6	7	5	258.833	2	1	663
[c]MNXM955	UDP-N-acetylmuramoyl-L-alanyl-D-glutamate(4-)	3.3799	7.8e-07	0.295867	0.52381	6	7	4	262.714	3	0	248
[c]MNXM1727	beta-L-fucose 1-phosphate(2-)	3.38801	4.15e-05	0.295158	0.1	6	7	5	114.6	2	2	3085
[c]MNXM94345	[histone]	3.39748	0.00010699	0.294336	0.0714286	6	7	4	66.2857	3	0	11179
[c]MNXM1509	(3S)-citryl-CoA(6-)	3.39973	5e-07	0.294141	0.65	6	7	5	98.4	2	2	110
[c]MNXM954	trans-2-octadecenoyl-CoA	3.40198	4.836e-05	0.293946	0.25	6	7	3	87.4	4	2	3937
[c]MNXM553	hexanoyl-CoA	3.44705	4.553e-05	0.290103	0.266667	6	7	3	229.333	4	1	2378
[c]MNXM357	serotonin	3.44795	0.00022339	0.290027	0.2	6	7	3	218.5	4	1	19710
[c]MNXM1953	UDP-N-acetylmuramoyl-L-alaninate(3-)	3.45291	5.6e-07	0.289611	0.547619	7	7	4	267	3	0	80
[c]MNXM1446	UDP-N-acetylmuramoyl-L-alanyl-D-gamma-glutamyl-meso-2,6-diaminoheptanedioate(4-)	3.47228	4.2e-07	0.287995	0.47619	7	7	4	262.286	3	0	50
[c]MNXM470	isobutyryl-CoA	3.4822	2.943e-05	0.287175	0.166667	6	7	5	93.25	2	2	3518
[c]MNXM7865	UDP-N-acetyl-alpha-D-muramoyl-L-alanyl-gamma-D-glutamyl-L-lysyl-D-alanyl-D-alanine	3.49211	0.00015034	0.28636	0.0666667	7	7	4	51.8333	3	1	10313
[c]MNXM1282	L-xylulose	3.49707	1.562e-05	0.285954	0.261905	6	7	3	245.714	4	0	1817
[c]MNXM807	(S)-2,3-dihydrodipicolinate	3.4973	0	0.285935	0.333333	6	7	0	145.667	7	3	0
[m]MNXM453	N(2)-formyl-N(1)-(5-phospho-D-ribosyl)glycinamide(2-)	3.50473	3.45e-06	0.285329	0.285714	7	7	2	58.2857	5	0	288
[c]MNXM863	sirohydrochlorin(8-)	3.50744	5.858e-05	0.285109	0.3	6	7	3	232.333	4	1	4763
[c]MNXM1871	(O(3)S.S.SO(3))(2-)	3.52501	1.9e-07	0.283687	0.5	6	7	3	296.75	4	2	23
[m]MNXM75	acetaldehyde	3.53042	9.008e-05	0.283252	0.261905	7	7	5	75.7143	2	0	7221
[m]MNXM662	thiamine(1+) monophosphate(2-)	3.53042	7.506e-05	0.283252	0.142857	7	7	2	70.2857	5	0	7401
[m]MNXM933	(S)-methylmalonate semialdehyde	3.55746	2.413e-05	0.2811	0.261905	7	7	2	53.1429	5	0	3267
[m]MNXM89612	glycerol	3.56512	0.00013162	0.280496	0.133333	7	7	4	58.6667	3	1	15319
[c]MNXM973	cholest-4-en-3-one	3.56737	3.456e-05	0.280318	0.238095	7	7	5	201.143	2	0	7313
[c]MNXM1611	(S)-malyl-CoA	3.57909	6.62e-06	0.279401	0.366667	7	7	5	86.8333	2	1	904
[c]MNXM959	2-dehydropantoate	3.58224	0.00021038	0.279155	0.0666667	6	7	5	163.667	2	1	12129
[c]MNXM45	adenosine 3',5'-bisphosphate	3.58945	0.00020783	0.278594	0	6	7	5	24	2	1	12139
[c]MNXM406	feruloyl-CoA	3.59621	2.27e-06	0.27807	0.1	7	7	1	33.4	6	2	137
[c]MNXM821	propanal	3.63813	0.00027132	0.274867	0.142857	7	7	4	191	3	0	10511
[c]MNXM985	(2S)-2-isopropylmalate(2-)	3.63993	0.00025817	0.274731	0.1	7	7	5	141.167	2	1	10992
[c]MNXM114106	S	3.6584	1.141e-05	0.273343	0	7	7	4	50.7143	3	0	781
[m]MNXM503	prephenate	3.67778	4.114e-05	0.271903	0.2	7	7	1	53.3333	6	1	2086
[m]MNXM90003	5-phospho-beta-D-ribosylaminium(1-)	3.70662	1.025e-05	0.269787	0.380952	7	7	4	82.1429	3	0	1203
[c]MNXM5588	[Dihydrolipoyllysine-residue (2-methylpropanoyl)transferase] S-(2-methylbutanoyl)dihydrolipoyllysine	3.76115	5.746e-05	0.265876	0.2	7	7	3	181.167	4	1	4644
[c]MNXM652	methanethiol	3.78233	0.00019548	0.264387	0.4	7	7	6	377.8	1	1	9683
[c]MNXM1344	undecaprenyldiphosphonato-N-acetyl-(N-acetylglucosaminyl)muramoyl-L-alanyl-gamma-D-glutamyl-L-lysyl-D-alanyl-D-alanine	3.79	0.00019664	0.263853	0	7	7	5	10	2	2	11954
[n]MNXM38	FADH2	3.80225	0	0.263002	0.133333	6	7	0	27.8333	7	1	0
[c]MNXM3691	phosphatidyl-N,N-dimethylethanolamine	3.80487	5.6e-07	0.262821	0.366667	7	7	5	201.833	2	1	23
[c]MNXM4884	Î±-Kdo-(2->8)-Î±-Kdo-(2->4)-Î±-Kdo-(2->6)-lipid IVA	3.8247	9e-08	0.261459	0.3	7	7	5	183.333	2	1	2
[m]MNXM6439	a stearoyl-[acp]	3.82875	0.00036991	0.261182	0.142857	7	7	6	69.1429	1	0	24813
[c]MNXM6824	3-Methyl-1-hydroxybutyl-ThPP	3.89184	3.87e-06	0.256948	0.416667	7	7	5	274	2	2	450
[c]MNXM6734	2-methyl-1-hydroxypropylthiamine diphosphate	3.8932	6e-07	0.256858	0.333333	7	7	3	275	4	2	36
[c]MNXM92189	cob(I)yrinate a,c-diamide	3.94412	2.3e-07	0.253542	0.233333	7	7	5	187.667	2	1	6
[m]MNXM259	guanine	3.96575	7.982e-05	0.252159	0.266667	7	7	3	54.6667	4	1	4671
[c]MNXM1850	phosphatidylethanolamine (homo sapiens)	3.97927	4.204e-05	0.251302	0.1	7	7	5	227	2	2	1892
[c]MNXM520	reduced coenzyme F420	4.15773	2.396e-05	0.240516	0.1	7	7	2	9.6	5	1	989
[c]MNXM885	leukotriene D4	4.21091	0.00021983	0.237479	0.0833333	7	7	3	190.25	4	1	12485
[m]MNXM101	L-ornithinium(1+)	4.32132	6.12e-06	0.231411	0.309524	8	7	5	76.5714	2	0	288
[c]MNXM2887	(2S)-2-hydroxy-3-oxobutyl phosphate	4.36278	5.2e-06	0.229212	0.25	8	7	6	209.6	1	2	533
[c]MNXM474	(-)-quinate	4.50383	0.00019785	0.222033	0	7	7	3	8.4	4	1	22182
[n]MNXM319	L-cystathionine dizwitterion	4.5964	0	0.217562	0.1	7	7	0	14.1667	7	1	0
[n]MNXM147	L-asparagine zwitterion	4.60658	1.28e-06	0.217081	0.35	7	7	4	39	3	2	357
[n]MNXM1597	urate	4.69761	3.57e-06	0.212874	0.4	7	7	3	33.1667	4	1	241
[n]MNXM330	superoxide	4.70122	2.88e-06	0.212711	0.2	7	7	3	33.8	4	1	182
[x]MNXM11	diphosphate(3-)	4.75394	0.00011182	0.210352	0	8	7	1	39	6	2	8626
[x]MNXM88	palmitoyl-CoA	4.7571	3.432e-05	0.210212	0	8	7	4	12	3	2	2710
[n]MNXM366	pyridoxamine 5'-phosphate(1-)	4.7616	5.71e-06	0.210013	0.0833333	7	7	4	19.25	3	3	687
[c]MNXM9050	protein N6-(lipoyl)lysine	4.92204	3.901e-05	0.203168	0.0238095	8	7	5	49.4286	2	0	1709
[n]MNXM427	D-mannopyranose 6-phosphate(2-)	5.01803	0.00056838	0.199282	0	8	7	3	9.2	4	1	61294
[m]MNXM965	7,8-dihydropteroate	5.18026	0.00012317	0.19304	0.0714286	9	7	5	53.1429	2	0	22002
[m]MNXM26	acetate	5.30689	0.00032662	0.188434	0.0666667	9	7	5	217.167	2	1	11527
[n]MNXM152	dTDP(3-)	5.64353	9.46e-06	0.177194	0	8	7	3	10.4	4	1	1250
[n]MNXM159	2-oxobutanoate	5.76836	5.34e-06	0.173359	0.15	8	7	6	34.4	1	2	339
[c]MNXM2161	(2E)-3-(cis-5,6-dihydroxycyclohexa-1,3-dien-1-yl)prop-2-enoate	0	0	0	0.4	0	7	7	307	0	2	0
[c]MNXM1636	3-(cis-5,6-dihydroxycyclohexa-1,3-dienyl)propanoate	0	0	0	0.4	0	7	7	306.6	0	2	0
[c]MNXM6087	3-chloroprop-2-en-1-ol	0	0	0	0.35	0	7	7	408.6	0	2	0
[c]MNXM5676	cis-3-chloroprop-2-en-1-ol	0	0	0	0.35	0	7	7	408.6	0	2	0
[c]MNXM1643	5-methyl-5,6,7,8-tetrahydromethanopterin	0	0	0	0.1	0	7	7	191.333	0	1	0
[n]MNXM373	D-pantetheine 4'-phosphate	0	0	0	0.166667	0	7	7	36.6667	0	1	0
[n]MNXM401	guanosine	0	0	0	0.5	0	7	7	53.4	0	2	0
[m]MNXM210	keto-phenylpyruvate	0	0	0	0.190476	0	7	7	65.4286	0	0	0
[c]MNXM352	trimethylamine	0	0	0	0.05	0	7	7	32.6	0	2	0
[c]MNXM3395	(24R,25R)-3Î±,7Î±,24-trihydroxy-5Î²-cholestanoyl CoA	0	0	0	0.2	0	7	7	341	0	1	0
[m]MNXM304	biotin	0	0	0	0.119048	0	7	7	186.429	0	0	0
[c]MNXM1824	a dolichyl phosphate	0	0	0	0	0	7	7	21	0	2	0
[c]MNXM2294	(1S,2R)-3-phenylcyclohexa-3,5-diene-1,2-diol	0	0	0	0.25	0	7	7	306.2	0	2	0
[c]MNXM81337	S-succinyl-dihydrolipoamide	0	0	0	0.166667	0	7	7	196.333	0	1	0
[c]MNXM90047	6,7-dihydrobiopterin	0	0	0	0.333333	0	7	7	87.5	0	1	0
[c]MNXM393	D-glucitol 6-phosphate	0	0	0	0.190476	0	7	7	200.857	0	0	0
[c]MNXM1352	magnesium 13(1)-oxoprotoporphyrinate 13-monomethyl ester	0	0	0	0.571429	0	7	7	342.143	0	0	0
[c]MNXM21518	reduced methylviologen	0	0	0	0.2	0	7	7	156.8	0	1	0
[c]MNXM14929	a 5'-phospho-DNA	0	0	0	0.166667	0	7	7	125.167	0	1	0
[c]MNXM1731	cis-1,2-dihydrobenzene-1,2-diol	0	0	0	0.35	0	7	7	308	0	2	0
[c]MNXM114220	2-aceto-2-hydroxy-butanoate	0	0	0	0.333333	0	7	7	296	0	2	0
[n]MNXM96415	FAD	0	0	0	0	0	7	7	15.6	0	2	0
[c]MNXM102	a 1-phosphatidyl-1D-myo-inositol 3-phosphate	0	0	0	0.466667	0	7	7	305.5	0	1	0
[c]MNXM1508	(1R,6S)-1,6-dihydroxycyclohexa-2,4-diene-1-carboxylate	0	0	0	0.4	0	7	7	289.833	0	1	0
[c]MNXM581	(E)-hexadec-2-enoyl-CoA	1	2.01e-06	1	0.25	1	6	5	257.2	1	1	87
[c]MNXM984	(1R,2S)-homoisocitrate	1	3.68e-06	1	0.3	1	6	5	198.167	1	0	272
[c]MNXM921	coenzyme B(3-)	1	7.608e-05	1	0.1	1	6	4	6.8	2	1	5731
[x]MNXM1984	dehydroglycine	1	0	1	0	1	6	0	7	6	3	0
[x]MNXM316	5'-deoxyadenosine	1	0	1	0	1	6	0	7	6	3	0
[x]MNXM61	L-methionine zwitterion	1	0	1	0	1	6	0	7	6	3	0
[x]MNXM828	4-methylphenol	1	0	1	0	1	6	0	7	6	3	0
[c]MNXM528	hexadecanal	1.5	0.00022902	0.666667	0.15	2	6	5	249.4	1	1	12666
[x]MNXM32	L-alanine zwitterion	1.875	8.487e-05	0.533333	0.15	3	6	4	12.4	2	1	12369
[c]MNXM1468	chloroacetate	2.62297	0	0.381247	0.4	6	6	0	347	6	0	0
[c]MNXM739	4-hydroxybenzoyl-CoA(4-)	2.77613	0	0.360214	0.416667	6	6	0	358	6	2	0
[c]MNXM2410	octan-1-ol	2.78423	0	0.359165	0.166667	6	6	0	255.833	6	0	0
[e]MNXM653	Mg(2+)	2.79045	0.00019513	0.358366	0.666667	6	6	1	388.75	5	1	7524
[e]MNXM711	Co(2+)	2.79045	0.00019513	0.358366	0.666667	6	6	1	388.75	5	1	7524
[c]MNXM32179	1,2-dihexadecanoyl-sn-glycero-3-phospho-(1'-sn-glycerol)	2.79324	0	0.358007	0.166667	6	6	0	332.5	6	2	0
[c]MNXM90886	tRNA(Glu)	2.79955	0	0.3572	0.35	6	6	0	304.2	6	1	0
[c]MNXM429	6-O-phosphono-D-glucono-1,5-lactone	2.80135	0	0.356971	0.25	6	6	0	255.2	6	1	0
[c]MNXM1021	glutarate(2-)	2.80991	0	0.355883	0.233333	6	6	0	249.5	6	0	0
[c]MNXM650	acryloyl-CoA(4-)	2.82387	0	0.354123	0.15	6	6	0	223.8	6	1	0
[c]MNXM458	butyrate	2.82613	7.4e-07	0.353841	0.15	6	6	1	227.6	5	1	18
[c]MNXM1105	adenosylcobinamide-GDP	2.82695	3.207e-05	0.353738	0.15	6	6	3	222.4	3	1	3701
[c]MNXM858	coniferyl aldehyde	2.82748	0	0.353672	0.5	6	6	0	372.5	6	2	0
[c]MNXM12923	scyllo-inositol	2.82793	0	0.353616	0.583333	6	6	0	373.75	6	2	0
[c]MNXM922	ergosterol	2.8292	4.869e-05	0.353457	0.15	6	6	3	265	3	1	2955
[c]MNXM1255	(S)-propane-1,2-diol	2.8292	0.00047016	0.353457	0.333333	6	6	3	342.333	3	0	15898
[c]MNXM1994	6-hydroxyhexanoate	2.82965	4.263e-05	0.3534	0.666667	6	6	3	373	3	2	3211
[c]MNXM493	3-ammoniopropanal	2.82965	8.61e-06	0.3534	0.533333	6	6	3	382.333	3	0	1240
[c]MNXM1407	4-O-phosphonato-D-erythronate(3-)	2.83055	1.324e-05	0.353288	0.466667	6	6	3	384	3	0	1003
[c]MNXM4850	trans-dienelactone	2.831	0.00019513	0.353231	0	6	6	1	266	5	2	5031
[c]MNXM3379	UDP-alpha-D-6-sulfoquinovose	2.83153	0	0.353166	0.416667	6	6	0	280.5	6	2	0
[c]MNXM114370	methyl viologen	2.83153	0	0.353166	0.0833333	6	6	0	268.25	6	1	0
[e]MNXM107	nitrite	2.83236	1e-07	0.353063	0.5	6	6	3	361.667	3	1	5
[c]MNXM2084	4-carboxylatomethylenebut-2-en-4-olide	2.83333	6.596e-05	0.352941	0	6	6	2	266.25	4	2	3589
[e]MNXM334	inosine	2.83371	3.32e-06	0.352894	0.35	6	6	3	247.6	3	1	1174
[e]MNXM144	beta-alanine zwitterion	2.83371	1.44e-06	0.352894	0.583333	6	6	3	518.25	3	1	172
[c]MNXM92291	DNTP	2.8509	0	0.350766	0.1	6	6	0	174.5	6	0	0
[c]MNXM1054	(1E)-4-oxobut-1-ene-1,2,4-tricarboxylate	2.9703	1.66e-06	0.336667	0.333333	6	6	1	164.833	5	0	133
[c]MNXM90601	4-carboxylato-2-hydroxyhexa-2,4-dienedioate(3-)	2.97073	9e-08	0.336617	0.3	6	6	1	164.167	5	0	1
[c]MNXM1527	4-acetamidobutanal	2.97251	2.811e-05	0.336416	0.366667	6	6	3	378.167	3	0	1705
[c]MNXM477	malonate(2-)	2.97657	1.469e-05	0.335958	0.15	6	6	2	165.6	4	1	1346
[c]MNXM18265	Gpp	2.97703	0	0.335906	0.433333	6	6	0	160.5	6	0	0
[c]MNXM956	(4R)-limonene	2.98468	0	0.335044	0.25	6	6	0	293.25	6	2	0
[c]MNXM2254	Mg-protoporphyrin IX	2.99279	8.337e-05	0.334136	0.133333	6	6	2	181.5	4	0	2700
[c]MNXM1339	selenophosphate	2.99459	0.00019513	0.333935	0.4	6	6	3	389.333	3	0	12943
[c]MNXM1143	biphenyl-2,3-diol	3.00045	6.384e-05	0.333283	0.3	6	6	2	409	4	1	3126
[c]MNXM1799	3-coumarate	3.0009	1.406e-05	0.333233	0.25	6	6	3	228.2	3	1	520
[c]MNXM90394	4-imidazolone-5-propionate	3.0054	0	0.332734	0.2	6	6	0	167.6	6	1	0
[c]MNXM1168	2-C-methyl-D-erythritol 2,4-cyclic diphosphate(2-)	3.01532	2.351e-05	0.33164	0.15	6	6	2	164	4	1	1451
[c]MNXM89884	strcoa	3.02434	2.132e-05	0.330651	0.266667	6	6	3	316	3	0	1642
[c]MNXM1058	(R)-3-hydroxybutanoyl-CoA(4-)	3.02524	6.46e-06	0.330553	0.433333	6	6	3	335.167	3	0	615
[c]MNXM2344	Acid	3.02749	1.26e-05	0.330307	0.233333	6	6	3	184.5	3	0	1256
[c]MNXM16642	CH3OO-	3.02883	0	0.330161	0	6	6	0	188.75	6	2	0
[c]MNXM2165	(R)-prunasin	3.03198	0	0.329817	0.3	6	6	0	161.2	6	1	0
[c]MNXM456	5-formamido-1-(5-phospho-D-ribosyl)imidazole-4-carboxamide(2-)	3.03243	0	0.329768	0.1	6	6	0	154.2	6	1	0
[c]MNXM269	lactosyl-N-acylsphingosine	3.03514	0	0.329475	0.3	6	6	0	157.2	6	1	0
[c]MNXM21520	reduced putidaredoxin	3.03604	0	0.329377	0.166667	6	6	0	193.5	6	2	0
[c]MNXM935	2'-deoxyinosine	3.0365	1.595e-05	0.329326	0.15	6	6	2	153	4	1	943
[c]MNXM409	5-(methylsulfanyl)-2,3-dioxopentyl phosphate(2-)	3.03785	0.0002273	0.32918	0.35	6	6	3	204.4	3	1	12983
[c]MNXM18	glutamate(1-)	3.03876	1.029e-05	0.329082	0.2	6	6	4	172.6	2	1	642
[c]MNXM2237	HX	3.03966	0.00016594	0.328984	0.15	6	6	4	156.4	2	1	5449
[c]MNXM1482	L-histidinol phosphate(1-)	3.18882	2.299e-05	0.313595	0.166667	6	6	2	95.5	4	2	1639
[c]MNXM90136	6-phosphonato-2-dehydro-3-deoxy-D-galactate(3-)	3.19243	5.06e-06	0.313241	0	6	6	2	86.2	4	1	783
[c]MNXM1020	dethiobiotin(1-)	3.19505	0	0.312985	0.0666667	6	6	0	88.8333	6	0	0
[c]MNXM2596	1D-myo-inositol 2-acetamido-2-deoxy-alpha-D-glucopyranoside 3-phosphate(2-)	3.22477	0	0.310099	0.133333	6	6	0	54.5	6	0	0
[c]MNXM114066	PI3P	3.23749	2.97e-05	0.308881	0.4	6	6	4	111.8	2	1	3982
[c]MNXM114087	2-amino-3-oxobutanoate	3.27986	3.49e-06	0.304891	0.266667	6	6	2	97.8333	4	0	376
[c]MNXM786	(R)-3-aminoisobutyric acid zwitterion	3.29189	0	0.303777	0.0833333	6	6	0	41.75	6	2	0
[m]MNXM39	formate	3.29247	4.594e-05	0.303723	0.05	6	6	2	50.2	4	1	3610
[c]MNXM2758	(R,Z)- 2-(2-carboxy-4-methylthiazol-5(2H)-ylidene)ethyl phosphate	3.29414	0	0.303569	0	6	6	0	66	6	0	0
[c]MNXM1218	6-phospho-2-dehydro-D-gluconate(3-)	3.31847	0	0.301344	0.35	6	6	0	143.6	6	1	0
[c]MNXM502	phenylacetyl-CoA(4-)	3.32582	1.819e-05	0.300678	0.2	6	6	3	217	3	0	4221
[c]MNXM990	3-hydroxy-N(6),N(6),N(6)-trimethyl-L-lysine zwitterion	3.33604	0	0.299757	0	6	6	0	80.25	6	2	0
[c]MNXM938	2-hydroxyphytanoyl-CoA(4-)	3.33754	1.591e-05	0.299622	0	6	6	3	80.25	3	2	1687
[c]MNXM951	pimeloyl-CoA(5-)	3.35782	9.23e-06	0.297812	0.4	6	6	3	265.667	3	0	848
[c]MNXM1984	dehydroglycine	3.35917	2.66e-06	0.297693	0.233333	6	6	2	159	4	0	425
[c]MNXM931	phytanoyl-CoA(4-)	3.3799	1.552e-05	0.295867	0	6	6	3	79.3333	3	3	2074
[c]MNXM524	2-methylacetoacetyl-CoA(4-)	3.38468	0	0.295449	0.25	6	6	0	71.8	6	1	0
[e]MNXM30	GDP	3.39199	1.78e-06	0.294812	0.2	6	6	2	38.3333	4	0	131
[c]MNXM9051	Protein N6-[(R)-4-amino-2-hydroxybutyl]-L-lysine	3.39595	0	0.294469	0	6	6	0	83.25	6	2	0
[c]MNXM981	trans-glutaconyl-CoA	3.39793	0.00014096	0.294297	0.266667	6	6	2	49.5	4	0	12515
[c]MNXM5871	OPC6-CoA	3.40379	4.892e-05	0.293791	0	6	6	2	44	4	1	7494
[c]MNXM5867	OPC4-CoA	3.40379	4.892e-05	0.293791	0	6	6	2	44	4	1	7494
[e]MNXM17	UDP	3.40684	1.06e-06	0.293527	0.2	6	6	2	40.8333	4	0	70
[c]MNXM90068	(S)-2-hydroxyglutarate(2-)	3.41171	0	0.293108	0	6	6	0	44.6	6	1	0
[c]MNXM780	N-acetylserotonin	3.41235	5.017e-05	0.293053	0.15	6	6	3	272.4	3	1	2763
[c]MNXM1144	cis,cis-muconate	3.41396	0	0.292915	0.133333	6	6	0	42.8333	6	0	0
[c]MNXM1413	6-methylthiopurine	3.41441	0	0.292876	0.1	6	6	0	53	6	1	0
[c]MNXM813	cis-aconitate(3-)	3.42677	0.00019607	0.29182	0.1	6	6	2	37.6667	4	0	8164
[c]MNXM814	cob(II)alamin	3.42947	6.32e-06	0.29159	0.333333	6	6	4	147	2	2	400
[c]MNXM764	phenylglyoxylate	3.43173	1.377e-05	0.291399	0.1	6	6	4	56.8	2	1	730
[c]MNXM968	all-trans-nonaprenyl diphosphate(3-)	3.43243	0	0.291339	0.4	6	6	0	41.8	6	1	0
[c]MNXM5273	phosphatidylserine (homo sapiens)	3.43263	5.203e-05	0.291322	0.166667	6	6	4	57.25	2	2	3482
[c]MNXM594	3-sulfonatopyruvate(2-)	3.43353	2.26e-06	0.291246	0.266667	6	6	4	90.1667	2	0	170
[c]MNXM2365	D-phenylalanine zwitterion	3.45495	0	0.289439	0	6	6	0	67	6	2	0
[c]MNXM924	ethylamine	3.46598	0.00020142	0.288519	0.466667	6	6	3	343.167	3	0	20778
[c]MNXM660	phenylethylamine	3.47724	0.00020385	0.287584	0.233333	6	6	3	220.5	3	0	18953
[c]MNXM205	dopamine	3.4804	0.00021469	0.287324	0.1	6	6	3	218	3	0	16877
[c]MNXM603	tyramine	3.4804	0.00020342	0.287324	0.2	6	6	3	221.5	3	0	16190
[c]MNXM2704	N-methylputrescinium(2+)	3.48085	1.281e-05	0.287286	0	6	6	3	61.5	3	2	1152
[c]MNXM170	1-phosphatidyl-1D-myo-inositol 3,5-bisphosphate(5-)	3.49211	5.11e-06	0.28636	0.266667	7	6	2	100.167	4	0	297
[c]MNXM1325	dITP	3.49256	0.00010508	0.286323	0.2	7	6	3	249.833	3	0	5385
[m]MNXM463	N(1)-(5-phospho-D-ribosyl)glycinamide(1-)	3.50495	0	0.28531	0.233333	7	6	0	58.8333	6	0	0
[c]MNXM804	reduced adrenal ferredoxin	3.53087	6.2e-06	0.283216	0	6	6	2	51.6	4	1	608
[c]MNXM1264	3-oxoadipyl-CoA(5-)	3.53177	1.222e-05	0.283144	0.1	6	6	4	72.6	2	1	936
[c]MNXM1155	phylloquinone	3.53177	1.804e-05	0.283144	0.15	6	6	4	252.2	2	1	947
[c]MNXM1174	3alpha,7alpha-dihydroxy-5beta-cholestan-26-al	3.53177	1.1e-07	0.283144	0.45	6	6	3	311.2	3	1	3
[c]MNXM5122	Demethylcitalopram	3.54525	5.2e-07	0.282068	0.3	6	6	1	21.6	5	1	53
[c]MNXM753	trans-hex-2-enoyl-CoA	3.5516	1.001e-05	0.281563	0.25	7	6	4	255.2	2	1	642
[c]MNXM1119	S-methyl-L-methionine zwitterion	3.55611	0	0.281206	0.833333	6	6	4	390.333	2	2	0
[c]MNXM2320	2-deoxy-D-ribose 5-phosphate(2-)	3.55881	4.24e-06	0.280993	0	6	6	3	16.4	3	1	476
[m]MNXM826	3-(2,3-dihydroxyphenyl)propanoate	3.55926	6.757e-05	0.280957	0.2	7	6	2	63.2	4	1	3983
[m]MNXM511	(6R)-5,10-methenyltetrahydrofolate	3.56647	7.193e-05	0.280389	0.25	7	6	4	55.8	2	1	4610
[c]MNXM47414	cob(I)alamin	3.56667	0	0.280374	0	6	6	0	6.66667	6	2	0
[c]MNXM150	5'-S-methyl-5'-thioadenosine	3.56937	0	0.280162	0.05	6	6	0	9.4	6	1	0
[c]MNXM6847	3-Oxosteroid	3.60793	6.35e-06	0.277167	0	7	6	2	34.3333	4	2	792
[c]MNXM13900	1-haloalkanes	3.61154	6.4e-07	0.27689	0.166667	7	6	4	13.75	2	1	25
[c]MNXM97030	chlorophyllide	3.61875	5.569e-05	0.276339	0.05	7	6	4	113.2	2	1	6245
[c]MNXM2062	1D-myo-inositol 2-acetamido-2-deoxy-alpha-D-glucopyranoside	3.6228	1.12e-06	0.276029	0.2	7	6	2	162.2	4	1	38
[c]MNXM26906	2-acyl-sn-glycero-3-phosphoethanolamine	3.64353	5.42e-06	0.274459	0	7	6	4	14.8	2	1	536
[m]MNXM58	sulfate	3.65901	0	0.273298	0.05	7	6	0	17.6	6	1	0
[m]MNXM279	L-dopa zwitterion	3.6922	3.379e-05	0.270841	0.233333	7	6	2	49.8333	4	0	2791
[m]MNXM197	(3S)-3-hydroxy-3-methylglutaryl-CoA(5-)	3.69626	0.0002155	0.270544	0.05	7	6	1	47.4	5	1	8956
[m]MNXM1597	urate	3.70077	6.17e-06	0.270214	0.5	7	6	3	75	3	2	667
[m]MNXM647	2'-deoxyguanosine	3.70798	5.798e-05	0.269689	0.2	7	6	4	82.1667	2	0	2921
[c]MNXM1688	UDP-N-acetyl-3-O-(1-carboxylatovinyl)-alpha-D-glucosamine	3.70798	2.26e-05	0.269689	0	7	6	4	52.4	2	1	1753
[m]MNXM687	xanthosine	3.70978	2.307e-05	0.269558	0.2	7	6	2	43.4	4	1	1526
[m]MNXM105	beta-D-glucose	3.71068	0.00059761	0.269492	0	7	6	4	48.25	2	1	21905
[m]MNXM644	(2S,6S)-2,6-diaminopimelic acid dizwitterion	3.71068	4.394e-05	0.269492	0.4	7	6	4	91	2	1	3251
[c]MNXM90433	1,2-dihexadecanoyl-sn-glycerol 3-phosphate	3.7233	4.445e-05	0.268579	0.15	7	6	4	187.2	2	1	2543
[c]MNXM3404	(phosphate)n+1	3.73592	2.989e-05	0.267672	0	7	6	4	15	2	1	2551
[n]MNXM117	urea	3.75439	0.00059761	0.266355	0.15	6	6	2	31	4	1	46687
[n]MNXM492	2'-deoxyuridine	3.77828	4.475e-05	0.264671	0.1	6	6	1	38	5	0	8871
[c]MNXM6842	3-Oxo-delta1-steroid	3.78639	9.85e-06	0.264104	0	6	6	4	35.6667	2	2	893
[c]MNXM94054	(Phosphate)n	3.78729	9.93e-06	0.264041	0.25	7	6	2	17.5	4	1	991
[n]MNXM105630	sulfite	3.80532	6.94e-05	0.26279	0.166667	6	6	3	40.75	3	2	6239
[c]MNXM1588	precorrin-5	3.80667	1.12e-06	0.262697	0.333333	7	6	4	209	2	0	35
[n]MNXM10013	3-hydroxy-9,10-seconandrost-1,3,5(10)-triene-9,17-dione	3.80946	0	0.262504	0	6	6	0	30	6	2	0
[n]MNXM78	L-lysinium(1+)	3.80982	7.086e-05	0.262479	0.166667	6	6	3	40.8333	3	0	14838
[n]MNXM537	ferrocytochrome c	3.81036	0	0.262442	0	6	6	0	35.6667	6	2	0
[c]MNXM5611	alpha,beta-Dihydroxyethyl-TPP	3.89049	1.48e-06	0.257037	0.333333	7	6	4	17	2	2	268
[c]MNXM3480	3-carboxy-1-hydroxypropylthiamine diphosphate	3.8941	1.86e-06	0.256799	0.166667	7	6	2	29.25	4	1	134
[c]MNXM6428	RX	3.90401	3.74e-06	0.256147	0	7	6	4	10.5	2	1	255
[c]MNXM6479	---------------	3.93466	2.29e-06	0.254152	0.25	7	6	2	153	4	1	115
[m]MNXM257	dTMP	3.94322	0.00011738	0.2536	0.2	7	6	2	29.6667	4	0	14438
[c]MNXM2899	(R)-2-benzylsuccinyl-CoA(5-)	4.07477	0	0.245412	0	7	6	0	10.5	6	2	0
[m]MNXM404	4-methyl-2-oxopentanoate	4.14286	9.752e-05	0.241379	0.2	7	6	4	218.833	2	0	9919
[c]MNXM122	1-phosphatidyl-1D-myo-inositol 4-phosphate	4.24876	5.8e-06	0.235363	0.133333	7	6	4	179.833	2	0	504
[m]MNXM529	meso-2,6-diaminopimelic acid dizwitterion	4.25146	7.87e-06	0.235213	0.233333	7	6	4	69.8333	2	0	1022
[m]MNXM235	orotate	4.25597	0.00019638	0.234964	0	7	6	2	22	4	1	12104
[x]MNXM20	2-oxoglutarate	4.274	0.00026957	0.233973	0	7	6	3	26.6	3	1	18361
[m]MNXM44	acyl-CoA	4.28166	0.0001654	0.233554	0.166667	7	6	2	13.75	4	1	23865
[c]MNXM1233	galactitol	4.31546	5.2e-05	0.231725	0.233333	7	6	4	227.167	2	0	2640
[c]MNXM1528	4-ethylamino-6-isopropylamino-1,3,5-triazin-2-ol	4.46327	1e-07	0.224051	0.166667	7	6	4	187.75	2	2	5
[c]MNXM1313	6,7-dimethyl-8-(1-D-ribityl)lumazine	4.48919	0	0.222757	0	7	6	0	9.33333	6	2	0
[n]MNXM500	D-fructose 1,6-bisphosphate	4.6584	8.513e-05	0.214666	0.0833333	7	6	4	14.75	2	1	27658
[m]MNXM94	L-tryptophan zwitterion	4.69716	5.475e-05	0.212895	0.15	8	6	4	219.6	2	1	2702
[x]MNXM446	(S)-3-hydroxybutanoyl-CoA(4-)	4.7553	0.00040368	0.210292	0.1	8	6	4	11.8333	2	0	22370
[n]MNXM213	hypoxanthine	4.79324	0	0.208627	0.333333	7	6	0	15	6	2	0
[n]MNXM828	4-methylphenol	4.7991	0	0.208372	0	7	6	0	14.3333	6	3	0
[n]MNXM12770	protein 6-N-(octanoyl)lysine	5.07301	9.915e-05	0.197122	0	8	6	3	11	3	3	11568
[x]MNXM172	4-oxobutanoate	5.26306	0	0.190003	0.0833333	8	6	0	5.75	6	1	0
[n]MNXM9050	protein N6-(lipoyl)lysine	6.06985	8.98e-06	0.164749	0.0833333	9	6	3	10.75	3	2	1244
[c]MNXM1642	4-CDP-2-C-methyl-D-erythritol(2-)	0	0	0	0.25	0	6	6	262.8	0	1	0
[n]MNXM727	L-selenocysteine zwitterion	0	0	0	0	0	6	6	30.5	0	2	0
[c]MNXM1258	1D-myo-inositol 2-ammonio-2-deoxy-alpha-D-glucopyranoside	0	0	0	0.4	0	6	6	346.833	0	0	0
[c]MNXM573	ferulate	0	0	0	0.25	0	6	6	293	0	2	0
[n]MNXM1276	D-ribulose 1,5-bisphosphate(4-)	0	0	0	0	0	6	6	38.3333	0	3	0
[c]MNXM1214	3-mercaptopyruvate	0	0	0	0.25	0	6	6	58.5	0	2	0
[c]MNXM1855	salicyl alcohol	0	0	0	0.166667	0	6	6	250.333	0	2	0
[m]MNXM1219	7-phospho-2-dehydro-3-deoxy-D-arabino-heptonate	0	0	0	0.166667	0	6	6	46.1667	0	0	0
[c]MNXM801	L-arabinitol	0	0	0	0.333333	0	6	6	329.25	0	2	0
[c]MNXM333	(R)-mevalonate	0	0	0	0.5	0	6	6	374	0	2	0
[c]MNXM5750	ferrocytochrome	0	0	0	0.25	0	6	6	195.5	0	2	0
[c]MNXM1107	CDP-4-dehydro-3,6-dideoxy-D-glucose(2-)	0	0	0	0.5	0	6	6	372.75	0	2	0
[c]MNXM2232	GDP-6-deoxy-alpha-D-talose	0	0	0	0.5	0	6	6	373	0	2	0
[c]MNXM1829	GDP-6-deoxy-alpha-D-mannose	0	0	0	0.5	0	6	6	373	0	2	0
[c]MNXM1572	methylmalonate(2-)	0	0	0	0.5	0	6	6	306	0	2	0
[m]MNXM1130	2,3-dihydroxy-trans-cinnamate	0	0	0	0.2	0	6	6	63.2	0	1	0
[c]MNXM872	3-hydroxypropanoate	0	0	0	0.666667	0	6	6	374	0	2	0
[c]MNXM1634	3-(3-hydroxyphenyl)propanoate	0	0	0	0.25	0	6	6	228.2	0	1	0
[c]MNXM736	3-dehydro-L-gulonate	0	0	0	0.5	0	6	6	372.25	0	2	0
[c]MNXM824	(KDO)2-lipid IVA	0	0	0	0.366667	0	6	6	184	0	0	0
[c]MNXM1565	L-idonate	0	0	0	0.5	0	6	6	372.5	0	2	0
[m]MNXM192	4-aminobutanoate	0	0	0	0.0666667	0	6	6	49.1667	0	0	0
[x]MNXM192	4-aminobutanoate	0	0	0	0.166667	0	6	6	7	0	2	0
[c]MNXM466	4-(2-aminophenyl)-2,4-dioxobutanoate	0	0	0	0.166667	0	6	6	53.75	0	1	0
[c]MNXM888	pyridine-2,5-diol	0	0	0	0.3	0	6	6	307.4	0	1	0
[c]MNXM1056	(2R)-homocitrate	0	0	0	0.25	0	6	6	180.8	0	1	0
[c]MNXM1745	imidazole-4-acetaldehyde	0	0	0	0.4	0	6	6	378.5	0	0	0
[n]MNXM123	homocysteine zwitterion	0	0	0	0	0	6	6	29	0	1	0
[m]MNXM985	(2S)-2-isopropylmalate(2-)	0	0	0	0	0	6	6	47.2	0	1	0
[c]MNXM1106	ammonioacetone	0	0	0	0.1	0	6	6	219	0	0	0
[c]MNXM1505	UDP-beta-L-threo-pentopyranos-4-ulose(2-)	0	0	0	0.25	0	6	6	86.5	0	2	0
[c]MNXM2374	F420-0(2-)	0	0	0	0.3	0	6	6	228.667	0	0	0
[m]MNXM86	propionyl-CoA(4-)	0	0	0	0.3	0	6	6	66.5	0	0	0
[c]MNXM1697	(R)-1-ammoniopropan-2-yl phosphate(1-)	0	0	0	0.3	0	6	6	312	0	1	0
[m]MNXM287	adenosine 5'-phosphosulfate	0	0	0	0.3	0	6	6	74	0	1	0
[c]MNXM89752	L-glutamyl-tRNA(Glu)	0	0	0	0.25	0	6	6	112.4	0	1	0
[m]MNXM602	shikimate	0	0	0	0.05	0	6	6	65.2	0	1	0
[c]MNXM1230	estrone 3-sulfate	0	0	0	0	0	6	6	269.5	0	2	0
[c]MNXM1486	N(6),N(6),N(6)-trimethyl-L-lysine	0	0	0	0	0	6	6	79.3333	0	3	0
[c]MNXM479	(4-hydroxyphenyl)acetaldehyde	0	0	0	0.266667	0	6	6	340	0	0	0
[c]MNXM510	xylitol	0	0	0	0.4	0	6	6	300.4	0	1	0
[c]MNXM7862	UDP-N-2-acetamido-2-deoxy-alpha-D-glucuronate	0	0	0	0.5	0	6	6	385.167	0	0	0
[c]MNXM1017	butanal	0	0	0	0.5	0	6	6	374.5	0	2	0
[c]MNXM1067	all-trans-hexaprenyl diphosphate(3-)	0	0	0	0.65	0	6	6	44.6	0	1	0
[c]MNXM9085	a reduced azurin	0	0	0	0	0	6	6	189.75	0	2	0
[c]MNXM1027	morphine(1+)	0	0	0	0.5	0	6	6	372.25	0	2	0
[c]MNXM1213	3-ammonio-2-oxopropyl phosphate(1-)	0	0	0	0.3	0	6	6	413.6	0	1	0
[c]MNXM12543	oxidized putidaredoxin	0	0	0	0	0	6	6	59	0	2	0
[n]MNXM7735	a reduced NrdH glutaredoxin-like protein	0	0	0	0.0833333	0	6	6	32	0	2	0
[c]MNXM47455	cobinamide	0	0	0	0.3	0	6	6	206	0	1	0
[c]MNXM1246	reduced riboflavin	0	0	0	0.583333	0	6	6	374.75	0	2	0
[c]MNXM114159	(2Z,4E)-2-hydroxy-6-oxonona-2,4-dienedioate	0	0	0	0.166667	0	6	6	277.25	0	2	0
[c]MNXM89922	L-lysyl-tRNA(Lys)	0	0	0	0.166667	0	6	6	225	0	0	0
[n]MNXM317	5,6,7,8-tetrahydrofolyl-L-glutamic acid	0	0	0	0.35	0	6	6	58.6	0	1	0
[c]MNXM3341	a polyvinyl alcohol	0	0	0	0.166667	0	6	6	358.333	0	3	0
[n]MNXM9954	3,4-dihydroxy-9,10-seconandrost-1,3,5(10)-triene-9,17-dione	0	0	0	0	0	6	6	18	0	2	0
[n]MNXM46	oxaloacetate	0	0	0	0.2	0	6	6	34.1667	0	0	0
[m]MNXM696	L-arogenate(1-)	0	0	0	0.25	0	6	6	39.25	0	2	0
[c]MNXM8972	omega-hydroxy fatty acid	0	0	0	0.0833333	0	6	6	69.75	0	2	0
[n]MNXM359	3-hydroxyanthranilate	0	0	0	0.0833333	0	6	6	36.5	0	2	0
[n]MNXM1572	methylmalonate(2-)	0	0	0	0.333333	0	6	6	53	0	3	0
[m]MNXM115	phosphatidylethanolamine zwitterion	1	0.00033346	1	0	1	5	3	46.6	2	0	34096
[c]MNXM1875	(S)-3-hydroxyacyl-CoA(4-)	2.64009	0	0.378775	0.35	6	5	0	411.8	5	0	0
[c]MNXM7127	an (R)-3-hydroxydecanoyl-[acp]	2.64054	0	0.37871	0.3	6	5	0	397	5	0	0
[c]MNXM27066	(R)-3-Hydroxydodecanoyl-[acp]	2.64099	0	0.378646	0.3	6	5	0	397	5	0	0
[c]MNXM2576	(3R)-3-Hydroxypalmitoyl-[acyl-carrier protein]	2.64099	0	0.378646	0.3	6	5	0	397	5	0	0
[c]MNXM25370	(R)-3-Hydroxyhexanoyl-[acp]	2.64099	0	0.378646	0.3	6	5	0	397	5	0	0
[c]MNXM10019	a (R)-3-hydroxyoctanoyl-[acp]	2.64099	0	0.378646	0.3	6	5	0	397	5	0	0
[c]MNXM5873	OPC8-3-hydroxyacyl-CoA	2.64144	0	0.378581	0.3	6	5	0	409.2	5	0	0
[c]MNXM5869	OPC6-3-hydroxyacyl-CoA	2.64144	0	0.378581	0.3	6	5	0	409.2	5	0	0
[c]MNXM5865	OPC4-3-hydroxyacyl-CoA	2.64144	0	0.378581	0.3	6	5	0	409.2	5	0	0
[c]MNXM733	(S)-3-hydroxylauroyl-CoA	2.64189	0	0.378517	0.35	6	5	0	409.6	5	0	0
[c]MNXM1839	lipid X(2-)	2.64279	0	0.378388	0.5	6	5	0	369.6	5	0	0
[e]MNXM117	urea	2.64505	0	0.378065	0.833333	6	5	0	603.333	5	1	0
[c]MNXM97019	(S)-2-ureidoglycine	2.64579	8.04e-06	0.377959	0.75	6	5	2	394	3	0	901
[c]MNXM425	retinal	2.77973	0	0.359747	0.2	6	5	0	277.8	5	0	0
[c]MNXM2024	N-formylmaleamate	2.78198	0	0.359456	0.4	6	5	0	264.8	5	0	0
[c]MNXM91213	L-glutamyl-tRNA(Gln)	2.78333	0	0.359281	0.55	6	5	0	331.6	5	0	0
[c]MNXM2919	2-(1,2-epoxy-1,2-dihydrophenyl)acetyl-CoA	2.78468	0.00010837	0.359107	0.2	6	5	1	294.2	4	0	6613
[c]MNXM5155	ferricytochrome c2	2.78694	0	0.358817	0.5	6	5	0	327.25	5	1	0
[c]MNXM890	trans-caffeate	2.78909	7.534e-05	0.358539	0.333333	6	5	2	428.667	3	2	4406
[c]MNXM3659	metanephrine	2.78954	0.00019513	0.358481	0.416667	6	5	1	387.75	4	1	7518
[e]MNXM282	taurine	2.79009	0	0.358411	0.5	6	5	0	391.5	5	1	0
[e]MNXM1155	phylloquinone	2.79009	0	0.358411	0.416667	6	5	0	388.25	5	1	0
[e]MNXM47455	cobinamide	2.79009	0	0.358411	0.416667	6	5	0	388.25	5	1	0
[e]MNXM111	Fe(2+)	2.79009	0	0.358411	0.5	6	5	0	388.75	5	1	0
[c]MNXM1348	(2R)-2-O-phosphonato-3-sulfonatolactate(4-)	2.79054	0	0.358354	0.4	6	5	0	280.2	5	0	0
[e]MNXM323	trioxidosulfanidosulfate(1-)	2.79054	0	0.358354	0.5	6	5	0	390	5	1	0
[c]MNXM1754	lipid IVA(4-)	2.79099	0	0.358296	0.3	6	5	0	272	5	0	0
[c]MNXM1967	(S)-acetoin	2.79369	0	0.357949	0.45	6	5	0	310.4	5	0	0
[c]MNXM2112	D-cysteine zwitterion	2.7982	0.0001953	0.357373	0.3	6	5	1	266.8	4	0	6954
[c]MNXM63469	N-acetyl-D-galactosamine 1-phosphate	2.79946	8.975e-05	0.357212	0.45	6	5	2	416.2	3	0	7417
[c]MNXM67	1-phosphatidyl-1D-myo-inositol 4,5-bisphosphate	2.8	0	0.357143	0.15	6	5	0	268	5	0	0
[c]MNXM5043	all-trans-undecaprenyl diphosphate(3-)	2.80081	0.00010297	0.357039	0.25	6	5	2	273	3	0	16712
[e]MNXM304	biotin	2.8045	0	0.356569	0.666667	6	5	0	403	5	1	0
[c]MNXM31744	3-hydroxy-isobutyryl-CoA	2.81073	9.736e-05	0.35578	0.45	6	5	2	379.8	3	0	5953
[e]MNXM182	D-mannopyranose	2.81757	0	0.354916	0.416667	6	5	0	298.5	5	1	0
[e]MNXM20	2-oxoglutarate	2.82109	6e-07	0.354473	0.5	6	5	2	378.333	3	1	29
[c]MNXM114171	beta-D-Fructose_6-phosphate	2.82387	0	0.354123	0.25	6	5	0	231.6	5	0	0
[c]MNXM2036	UDP-3-O-[(3R)-3-hydroxytetradecanoyl]-alpha-D-glucosamine	2.8265	3.758e-05	0.353795	0.3	6	5	2	365.2	3	0	2762
[c]MNXM2716	prop-2-ynal	2.82703	0	0.353728	0.15	6	5	0	262.6	5	0	0
[c]MNXM114176	(S)-3-hydroxyisobutyrate	2.82785	1.025e-05	0.353625	0.5	6	5	2	411.2	3	0	826
[c]MNXM60421	LPE	2.82793	0	0.353616	0.166667	6	5	0	272.75	5	1	0
[c]MNXM5066	beta-2,3,4,5,6-Pentachlorocyclohexanol	2.8283	9e-08	0.353569	0.35	6	5	2	363.6	3	0	1
[c]MNXM2446	(R)-3-hydroxyacyl-CoA(4-)	2.8283	4.899e-05	0.353569	0.4	6	5	2	399.6	3	0	3213
[c]MNXM2572	(2-chloro-5-oxo-2,5-dihydro-2-furyl)acetate	2.82875	0.00014628	0.353513	0.0833333	6	5	2	271.25	3	1	9275
[c]MNXM5861	a (3R)-3-hydroxyacyl-[acyl-carrier protein]	2.82965	0.00023777	0.3534	0.3	6	5	2	397	3	0	7457
[c]MNXM1927	L-gulonate	2.82965	3.6e-07	0.3534	0.45	6	5	2	399	3	0	15
[c]MNXM2939	3-oxo-5,6-dehydrosuberyl-CoA semialdehyde	2.82965	8.685e-05	0.3534	0.35	6	5	2	396.4	3	0	5373
[c]MNXM371	benzaldehyde	2.82965	4.698e-05	0.3534	0.166667	6	5	2	314.25	3	1	2987
[c]MNXM2507	cis-3,4-didehydroadipoyl-CoA semialdehyde(4-)	2.82965	2.1e-07	0.3534	0.5	6	5	2	397.6	3	0	10
[e]MNXM338	cytidine	2.82973	4.86e-05	0.353391	0.0833333	6	5	2	274.5	3	1	4022
[c]MNXM5749	ferricytochrome	2.83018	0	0.353334	0.0833333	6	5	0	270.5	5	1	0
[c]MNXM530	(R)-3-sulfolactate	2.83055	1.339e-05	0.353288	0.35	6	5	2	409.8	3	0	1010
[c]MNXM693	D-galacturonate	2.83055	0.00019521	0.353288	0.35	6	5	2	409	3	0	6033
[c]MNXM1436	N(5)-formyl-5,6,7,8-tetrahydromethanopterin(3-)	2.831	4.898e-05	0.353231	0.2	6	5	2	361.4	3	0	2540
[c]MNXM788	2-aminomuconic 6-semialdehyde	2.831	5.159e-05	0.353231	0.166667	6	5	2	327	3	1	3110
[e]MNXM97018	D-glucuronate	2.83108	0	0.353222	0.0833333	6	5	0	278.5	5	1	0
[e]MNXM683	L-cysteinylglycine	2.83108	0	0.353222	0.25	6	5	0	270.25	5	1	0
[c]MNXM1208	2',4,4',6'-tetrahydroxychalcone	2.83153	0	0.353166	0	6	5	0	355.667	5	2	0
[e]MNXM288	uridine	2.83198	3.865e-05	0.35311	0.166667	6	5	2	274.5	3	1	3913
[c]MNXM354	sphingomyelin d18:1(1+)	2.83198	0	0.35311	0	6	5	0	266.25	5	1	0
[e]MNXM401	guanosine	2.83378	5.039e-05	0.352885	0.0833333	6	5	2	272.75	3	1	4388
[e]MNXM355	beta-nicotinamide D-ribonucleotide	2.83423	2.353e-05	0.352829	0.0833333	6	5	2	274.75	3	1	3386
[c]MNXM506	5,6-dihydrouracil	2.83461	1.869e-05	0.352782	0.333333	6	5	3	330	2	1	1226
[e]MNXM179	(S)-lactate	2.83461	0	0.352782	0.833333	6	5	2	401.667	3	1	0
[c]MNXM575	2-oxoglutaramate	2.93153	0	0.341119	0.25	6	5	0	206.2	5	0	0
[c]MNXM1563	L-2-succinylamino-6-oxoheptanedioate(3-)	2.95676	0	0.338208	0.2	6	5	0	171.8	5	0	0
[c]MNXM1496	precorrin-6A	2.98739	0	0.334741	0.1	6	5	0	202	5	0	0
[c]MNXM634	DNA	2.99865	0	0.333484	0.166667	6	5	0	202.25	5	1	0
[c]MNXM320	phenol	3.0027	9.833e-05	0.333033	0	6	5	2	234	3	1	15593
[c]MNXM757	(S)-3-hydroxyhexanoyl-CoA	3.03019	3.944e-05	0.330012	0.35	6	5	3	409.4	2	0	1149
[c]MNXM1922	dIMP	3.032	0.00019874	0.329816	0.15	6	5	3	204	2	0	9028
[c]MNXM60402	LPC	3.03288	0	0.329719	0.416667	6	5	0	195	5	1	0
[c]MNXM766	(S)-3-hydroxyoctanoyl-CoA	3.03695	3.989e-05	0.329277	0.35	6	5	3	409.6	2	0	1189
[c]MNXM674	(S)-3-hydroxydecanoyl-CoA	3.0374	8.096e-05	0.329228	0.35	6	5	3	409.6	2	0	4338
[c]MNXM701	(2S,3S)-3-hydroxy-2-methylbutanoyl-CoA(4-)	3.03831	0.0002375	0.329131	0.3	6	5	3	408.8	2	0	7311
[c]MNXM2792	6-hydroxycyclohex-1-ene-1-carbonyl-CoA(4-)	3.03831	0.00024656	0.329131	0.3	6	5	3	408.2	2	0	7391
[c]MNXM8334	a (R)-3-hydroxybutanoyl-[acp]	3.03876	6.034e-05	0.329082	0.3	6	5	3	397	2	0	2518
[c]MNXM2318	2-chloroethanol	3.03876	6.539e-05	0.329082	0.3	6	5	3	363.8	2	0	1850
[c]MNXM9037	Poly[(R)-3-hydroxybutanoate]n-x	3.03876	0.00040248	0.329082	0.333333	6	5	2	248.333	3	2	20728
[c]MNXM2357	citramalate(2-)	3.03921	0.00012793	0.329033	0.416667	6	5	3	232.75	2	1	14320
[c]MNXM1421	D-citramalate(2-)	3.03921	0.00012793	0.329033	0.416667	6	5	3	232.75	2	1	14320
[c]MNXM1384	N-acetyl-L-gamma-glutamyl phosphate(3-)	3.07387	0	0.325322	0.15	6	5	0	145.4	5	0	0
[c]MNXM96075	Holo-[carboxylase]	3.16584	8.661e-05	0.315872	0.25	6	5	2	144.25	3	1	7142
[c]MNXM1280	L-gamma-glutamyl phosphate(2-)	3.2064	8.5e-07	0.311876	0.5	6	5	3	166.4	2	0	78
[c]MNXM789	2-deoxy-alpha-D-ribose 1-phosphate(2-)	3.23423	0	0.309192	0	6	5	0	72.5	5	1	0
[c]MNXM1177	4-phosphonato-L-aspartic acid(2-)	3.23434	2.83e-06	0.309182	0.3	6	5	3	153.8	2	0	374
[c]MNXM1647	8-phosphonato-3-deoxy-D-manno-oct-2-ulosonate(3-)	3.23885	6.4e-07	0.308752	0.35	6	5	3	211	2	0	18
[c]MNXM565	N(6)-(1,2-dicarboxylatoethyl)-AMP(4-)	3.25045	0	0.30765	0.25	6	5	0	43.6	5	0	0
[c]MNXM799	isochorismate(2-)	3.27445	6.34e-06	0.305395	0.15	6	5	1	63	4	0	408
[c]MNXM1756	N(2)-(3-carboxylatopropionyl)-L-arginine(1-)	3.28694	0	0.304235	0.25	6	5	0	81.2	5	0	0
[c]MNXM1269	acetyl-[acyl-carrier protein]	3.31081	0	0.302041	0.25	6	5	0	58	5	0	0
[c]MNXM88421	UDP-2-acetamido-3-amino-2,3-dideoxy-alpha-D-glucuronate	3.31906	5.333e-05	0.30129	0.25	6	5	3	252.4	2	0	3159
[c]MNXM759	4-(phosphonooxy)-L-threonine	3.31951	2.145e-05	0.301249	0.3	6	5	3	282.4	2	0	1737
[c]MNXM491	1D-myo-inositol hexakisphosphate	3.32312	0.0002067	0.300922	0.05	6	5	3	100.4	2	0	8615
[c]MNXM1132	2-succinylbenzoyl-CoA(5-)	3.32717	5.57e-06	0.300555	0.0833333	6	5	2	93.75	3	1	541
[c]MNXM81221	S(8)-aminomethyldihydrolipoylprotein	3.33649	0	0.299716	0.1	6	5	0	47.6	5	0	0
[m]MNXM1875	(S)-3-hydroxyacyl-CoA(4-)	3.33679	0	0.29969	0.25	7	5	0	92.6	5	0	0
[m]MNXM7733	an (3R)-3-hydroxymyristoyl-[acp]	3.33679	0	0.29969	0.2	7	5	0	88.6	5	0	0
[m]MNXM2576	(3R)-3-Hydroxypalmitoyl-[acyl-carrier protein]	3.33679	0	0.29969	0.2	7	5	0	88.6	5	0	0
[m]MNXM7127	an (R)-3-hydroxydecanoyl-[acp]	3.33724	0	0.299649	0.2	7	5	0	88.6	5	0	0
[m]MNXM27066	(R)-3-Hydroxydodecanoyl-[acp]	3.33724	0	0.299649	0.2	7	5	0	88.6	5	0	0
[m]MNXM25370	(R)-3-Hydroxyhexanoyl-[acp]	3.33724	0	0.299649	0.2	7	5	0	88.6	5	0	0
[m]MNXM10019	a (R)-3-hydroxyoctanoyl-[acp]	3.33724	0	0.299649	0.2	7	5	0	88.6	5	0	0
[m]MNXM733	(S)-3-hydroxylauroyl-CoA	3.33769	0	0.299609	0.25	7	5	0	92.6	5	0	0
[m]MNXM891	(2R,3S)-3-isopropylmalate(2-)	3.33769	0	0.299609	0.25	7	5	0	92.8	5	0	0
[c]MNXM802	N-carbamoyl-beta-alaninate	3.35917	2.62e-06	0.297693	0.25	6	5	2	220.8	3	0	115
[c]MNXM28	Met-tRNA(Met)	3.36396	0	0.297268	0.05	6	5	0	69.2	5	0	0
[c]MNXM4932	(S)-2-Methylbutanoyl-CoA	3.38666	2.084e-05	0.295276	0.0833333	6	5	2	44.25	3	1	1486
[c]MNXM97572	a malonyl-[acp] methyl ester	3.39009	0	0.294977	0.3	6	5	0	62	5	0	0
[c]MNXM465	N-carbamoyl-L-aspartate(2-)	3.39207	0.0002473	0.294805	0.2	6	5	3	161.6	2	0	12252
[c]MNXM4637	L-galactopyranose	3.40379	7.39e-06	0.293791	0.416667	6	5	3	331	2	1	779
[c]MNXM1134	3-carboxy-cis,cis-muconate(3-)	3.41081	0	0.293185	0.1	6	5	0	49.8	5	0	0
[c]MNXM12839	quinolinate nucleotide	3.41415	0	0.292899	0.45	6	5	3	256.2	2	0	0
[c]MNXM1628	2-hydroxy-5-carboxymethylmuconate semialdehyde	3.4146	2.95e-06	0.29286	0.4	6	5	3	307	2	0	290
[c]MNXM1531	5,6-dimethylbenzimidazole	3.41821	3.182e-05	0.292551	0.2	6	5	3	261.4	2	0	1269
[c]MNXM1102	2-hydroxy-6-oxohexa-2,4-dienoate	3.41866	2.29e-06	0.292513	0.45	6	5	3	267.4	2	0	160
[c]MNXM438	(2E)-3-phenylprop-2-enoate	3.42568	0	0.291913	0.166667	6	5	0	70.5	5	1	0
[c]MNXM6068	(3E)-2-oxohex-3-enedioate	3.43128	2.34e-05	0.291437	0.45	6	5	3	398	2	0	935
[c]MNXM1492	O-phosphonato-L-threonine(2-)	3.43308	0.00019678	0.291284	0.1	6	5	3	96.2	2	0	8061
[c]MNXM162	D-threo-isocitrate(3-)	3.43578	6.65e-06	0.291055	0.35	6	5	2	167.6	3	0	364
[c]MNXM1456	3-(imidazol-4-yl)-2-oxopropyl phosphate(2-)	3.4457	5.35e-06	0.290217	0	6	5	2	29	3	2	450
[c]MNXM1210	2-hydroxyglutarate(2-)	3.44885	2.17e-06	0.289952	0.5	6	5	3	352.5	2	1	210
[c]MNXM1626	2-C-methyl-D-erythritol 4-phosphate(2-)	3.45381	9.62e-06	0.289535	0.35	6	5	3	284.6	2	0	592
[c]MNXM806	tryptaminium	3.47589	8.17e-06	0.287696	0.35	6	5	2	265.4	3	0	1920
[c]MNXM635	histaminium	3.4804	1.045e-05	0.287324	0.3	6	5	2	262.6	3	0	2091
[c]MNXM1598	ureidoglycine	3.4858	0	0.286878	0.75	6	5	3	394	2	0	0
[c]MNXM275	2-phospho-D-glycerate	3.48896	4.11e-06	0.286618	0.35	7	5	3	214.8	2	0	2323
[c]MNXM1131	2-aminomuconate(2-)	3.48896	4.16e-06	0.286618	0.3	6	5	3	230.8	2	0	191
[c]MNXM407	S-methyl-5-thio-alpha-D-ribose 1-phosphate(2-)	3.49256	1.398e-05	0.286323	0.15	7	5	2	109.8	3	0	972
[c]MNXM13170	tRNA with a 3' CCA end	3.49392	1.662e-05	0.286212	0.25	7	5	3	75	2	1	1019
[m]MNXM89689	ornithinium(1+)	3.50676	0	0.285164	0.166667	7	5	0	80	5	2	0
[c]MNXM1633	3,4-dihydroxymandelaldehyde	3.53087	3.608e-05	0.283216	0.25	6	5	3	244.4	2	0	2190
[c]MNXM835	cyclohexanone	3.53177	1.392e-05	0.283144	0.15	6	5	3	235	2	0	801
[c]MNXM31810	(S)-citalopram	3.55221	0	0.281515	0.25	6	5	0	26	5	1	0
[m]MNXM1663	dihydrolipoylprotein	3.56467	6.273e-05	0.280531	0.15	7	5	2	59.8	3	0	4342
[m]MNXM435	D-glyceraldehyde	3.56467	4.9e-07	0.280531	0.4	7	5	2	64.8	3	0	29
[m]MNXM2939	3-oxo-5,6-dehydrosuberyl-CoA semialdehyde	3.56467	0.00019521	0.280531	0.25	7	5	2	88.6	3	0	6747
[c]MNXM559	3-dehydro-D-sphinganine	3.56737	2.79e-06	0.280318	0.3	7	5	3	256.8	2	0	234
[c]MNXM1532	5-amino-6-(5-phospho-D-ribosylamino)uracil	3.56737	3.217e-05	0.280318	0.3	7	5	3	395.6	2	0	7084
[m]MNXM321	S-adenosylmethioninaminium	3.56737	0.00011964	0.280318	0.0833333	7	5	3	60.5	2	1	5917
[c]MNXM1006	(2S,5R)-menthone	3.56737	9e-08	0.280318	0.45	7	5	3	285	2	0	1
[e]MNXM80	UMP(2-)	3.56776	1.1e-06	0.280288	0.2	6	5	2	15.8	3	0	125
[e]MNXM113	GMP(3-)	3.57587	5.7e-07	0.279652	0.2	6	5	2	14.8	3	0	47
[c]MNXM1097	(S)-mandelate	3.59883	0	0.277868	0	7	5	0	19.25	5	1	0
[c]MNXM55302	glycerol 1-phosphodiester	3.60523	5.8e-07	0.277375	0.5	7	5	3	276.75	2	1	45
[c]MNXM1475	fluoroacetate	3.62325	1.763e-05	0.275995	0.166667	7	5	3	281	2	1	1157
[c]MNXM699	O-acetyl-L-homoserine zwitterion	3.6237	8.34e-06	0.275961	0.35	7	5	3	247	2	0	567
[m]MNXM1563	L-2-succinylamino-6-oxoheptanedioate(3-)	3.62883	0	0.275571	0.2	7	5	0	48	5	0	0
[c]MNXM1816	chloroacetaldehyde	3.63091	6.4e-07	0.275413	0.3	7	5	3	265.6	2	0	36
[m]MNXM866	(1S,2R)-1-C-(indol-3-yl)glycerol 3-phosphate(2-)	3.70811	0	0.269679	0.166667	7	5	0	49.75	5	1	0
[m]MNXM332	triphosphate(4-)	3.70843	1.078e-05	0.269656	0	7	5	3	68	2	2	1104
[m]MNXM446	(S)-3-hydroxybutanoyl-CoA(4-)	3.70888	0.00026874	0.269623	0.3	7	5	3	94	2	0	22383
[m]MNXM757	(S)-3-hydroxyhexanoyl-CoA	3.70978	0.00027837	0.269558	0.25	7	5	3	92.6	2	0	22692
[m]MNXM766	(S)-3-hydroxyoctanoyl-CoA	3.70978	0.00027837	0.269558	0.25	7	5	3	92.6	2	0	22691
[m]MNXM674	(S)-3-hydroxydecanoyl-CoA	3.70978	0.00027837	0.269558	0.25	7	5	3	92.6	2	0	22693
[m]MNXM701	(2S,3S)-3-hydroxy-2-methylbutanoyl-CoA(4-)	3.70978	0.00026774	0.269558	0.25	7	5	3	92.6	2	0	22628
[m]MNXM8334	a (R)-3-hydroxybutanoyl-[acp]	3.70978	0.00027221	0.269558	0.2	7	5	3	88.6	2	0	24916
[m]MNXM1189	ppGpp	3.71023	1.6e-07	0.269525	0.4	7	5	3	90.8	2	0	7
[c]MNXM1454	2-aminobut-2-enoate OK	3.75169	1.595e-05	0.266547	0.25	7	5	3	48	2	0	780
[x]MNXM733	(S)-3-hydroxylauroyl-CoA	3.75507	0	0.266307	0.15	7	5	0	14	5	0	0
[x]MNXM1875	(S)-3-hydroxyacyl-CoA(4-)	3.75507	0	0.266307	0.15	7	5	0	14	5	0	0
[c]MNXM1441	precorrin-4	3.75845	2.27e-06	0.266067	0.5	7	5	3	240.2	2	0	115
[x]MNXM13	CO(2)	3.76341	0.0002551	0.265717	0	7	5	3	58.5	2	1	12649
[c]MNXM1491	N-methylethanolaminium phosphate(1-)	3.76386	1.88e-06	0.265685	0.45	7	5	3	240.4	2	0	109
[c]MNXM12770	protein 6-N-(octanoyl)lysine	3.77738	1.009e-05	0.264734	0.05	7	5	2	15.4	3	0	2266
[c]MNXM2710	phosphatidyl-N-methylethanolamine zwitterion	3.79991	8e-07	0.263164	0.45	7	5	3	240.8	2	0	25
[n]MNXM2074	2-phosphonatoglycolate(3-)	3.8045	0	0.262846	0.333333	6	5	0	52	5	2	0
[c]MNXM2261	N,N-dimethylethanolamine phosphate(1-)	3.80532	1.6e-07	0.26279	0.4	7	5	3	239.8	2	0	5
[c]MNXM1589	precorrin-8X(7-)	3.80622	4.7e-07	0.262728	0.166667	7	5	1	23.75	4	1	20
[c]MNXM1290	precorrin-3A(7-)	3.80667	1.773e-05	0.262697	0.2	7	5	3	215.6	2	0	1743
[c]MNXM3805	2-[3-carboxylato-3-(methylammonio)propyl]-L-histidine dizwitterion	3.80757	1.2e-07	0.262635	0.4	7	5	3	239.2	2	0	2
[c]MNXM97116	precorrin-7	3.80757	0	0.262635	0.4	7	5	3	240	2	0	0
[n]MNXM647	2'-deoxyguanosine	3.81027	9.42e-05	0.262448	0.35	6	5	3	48.4	2	0	7708
[c]MNXM1253	(R)-S-lactoylglutathionate(1-)	3.81523	8.742e-05	0.262107	0.25	6	5	3	275.25	2	1	7422
[c]MNXM5962	a trans-2-enoyl-[acyl-carrier protein]	3.8283	1.25e-05	0.261212	0.166667	7	5	4	111.25	1	1	426
[c]MNXM6406	a [protein]-L-serine	3.84092	0.00010459	0.260354	0.166667	7	5	3	366.667	2	2	6395
[c]MNXM9057	a [protein]-L-threonine	3.84092	0.00010459	0.260354	0.166667	7	5	3	366.667	2	2	6395
[m]MNXM1384	N-acetyl-L-gamma-glutamyl phosphate(3-)	3.84234	0	0.260258	0.15	7	5	0	38.6	5	0	0
[m]MNXM77	glycerone phosphate	3.86036	0	0.259043	0.166667	7	5	0	35.75	5	1	0
[c]MNXM2561	salicin	3.90901	1.25e-06	0.255819	0.1	7	5	1	13	4	0	28
[e]MNXM291	oxalate(2-)	3.91122	0.00020765	0.255675	0.166667	7	5	4	6.66667	1	1	11728
[m]MNXM550	(N(omega)-L-arginino)succinate(1-)	3.94685	0	0.253367	0.05	7	5	0	26.6	5	0	0
[c]MNXM2329	3-O-methylgallate	3.9644	2.9e-07	0.252245	0.333333	7	5	3	269.75	2	1	11
[m]MNXM258	D-erythrose 4-phosphate(2-)	3.968	1.71e-06	0.252016	0.05	7	5	1	26.6	4	0	144
[m]MNXM607	(2S)-2-[5-amino-1-(5-O-phosphonato-beta-D-ribosyl)imidazole-4-carboxamido]succinate	3.97341	0.00019998	0.251673	0.05	7	5	2	24.4	3	0	10847
[m]MNXM1177	4-phosphonato-L-aspartic acid(2-)	3.97521	3.47e-06	0.251559	0.25	7	5	3	43.4	2	0	323
[c]MNXM5655	Carboxybiotin-carboxyl-carrier protein	3.98873	2.067e-05	0.250706	0.166667	7	5	3	75.25	2	1	1065
[c]MNXM679	beta-D-glucose 1-phosphate(2-)	3.98963	1.75e-06	0.25065	0.0833333	7	5	4	76	1	1	175
[m]MNXM2207	7-cyano-7-deazaguanine	4.00991	0	0.249382	0.1	7	5	0	35.4	5	0	0
[m]MNXM40	malonyl-CoA(5-)	4.01847	0	0.248851	0.15	7	5	0	35.8	5	0	0
[c]MNXM1812	benzylpenicillin(1-)	4.03695	6.2e-07	0.247712	0	7	5	2	5.75	3	1	77
[n]MNXM60	bicarbonate	4.03829	0	0.24763	0.35	7	5	0	43	5	0	0
[c]MNXM820	O-succinyl-L-homoserinate(1-)	4.08833	1.02e-06	0.244599	0.25	7	5	3	228.6	2	0	60
[c]MNXM5872	OPC6-trans-2-enoyl-CoA	4.1005	2.263e-05	0.243873	0.0833333	7	5	3	67	2	1	975
[c]MNXM5868	OPC4-trans-2-enoyl-CoA	4.1005	2.263e-05	0.243873	0.0833333	7	5	3	67	2	1	975
[m]MNXM565	N(6)-(1,2-dicarboxylatoethyl)-AMP(4-)	4.1009	0	0.243849	0.2	7	5	0	16.4	5	0	0
[c]MNXM5876	OPC8-trans-2-enoyl-CoA	4.13249	2.405e-05	0.241985	0.0833333	7	5	3	66.5	2	1	1048
[c]MNXM8900	N-(7-[(2-sulfoethyl)dithio]heptanoyl)-3-O-phospho-L-threonine	4.15766	0	0.24052	0	7	5	0	7.66667	5	2	0
[m]MNXM407	S-methyl-5-thio-alpha-D-ribose 1-phosphate(2-)	4.18161	1.85e-05	0.239142	0.1	8	5	2	31.2	3	0	952
[c]MNXM6472	Uridylyl-[protein-PII]	4.18837	2.393e-05	0.238756	0.0833333	7	5	3	270.25	2	1	1818
[c]MNXM365	5-amino-1-(5-phospho-D-ribosyl)imidazole-4-carboxamide(2-)	4.22983	4.89e-06	0.236416	0.0833333	7	5	4	12.25	1	1	358
[m]MNXM1756	N(2)-(3-carboxylatopropionyl)-L-arginine(1-)	4.23468	0	0.236145	0.1	7	5	0	26	5	0	0
[n]MNXM355	beta-nicotinamide D-ribonucleotide	4.23524	9.15e-06	0.236114	0	7	5	3	21	2	0	1301
[m]MNXM97572	a malonyl-[acp] methyl ester	4.24595	0	0.235519	0.3	7	5	0	20.8	5	0	0
[m]MNXM74	D-glyceraldehyde 3-phosphate	4.25282	3.1e-06	0.235138	0	7	5	3	19.25	2	1	139
[m]MNXM470	isobutyryl-CoA	4.27084	1.14e-05	0.234146	0.0833333	7	5	2	18.25	3	1	861
[n]MNXM465	N-carbamoyl-L-aspartate(2-)	4.28526	7.948e-05	0.233358	0.05	7	5	2	28.2	3	0	4960
[m]MNXM81221	S(8)-aminomethyldihydrolipoylprotein	4.29595	0	0.232778	0.1	8	5	0	19	5	0	0
[c]MNXM250	L-dehydroascorbate	4.3027	0	0.232412	0.333333	7	5	0	12.3333	5	2	0
[m]MNXM338	cytidine	4.31726	3.73e-06	0.231628	0.25	8	5	3	54.4	2	0	693
[m]MNXM205	dopamine	4.31726	7.13e-06	0.231628	0.1	8	5	2	57.4	3	0	847
[m]MNXM603	tyramine	4.31726	7.24e-06	0.231628	0.1	8	5	2	58.2	3	0	862
[m]MNXM977	ethene	4.31937	0	0.231515	0	8	5	0	16.6667	5	2	0
[c]MNXM96	D-glucopyranose 1-phosphate(2-)	4.38486	5.83e-06	0.228058	0.166667	7	5	4	116.75	1	1	597
[c]MNXM1550	codeine(1+)	4.4164	0.00020753	0.226429	0.0833333	7	5	4	194.5	1	1	12166
[c]MNXM1788	(1R,2R,3R)-prephytoene diphosphate	4.42902	0.00019513	0.225783	0.333333	7	5	4	49	1	1	13300
[m]MNXM1532	5-amino-6-(5-phospho-D-ribosylamino)uracil	4.45426	1.832e-05	0.224504	0.3	8	5	3	89.8	2	0	3678
[n]MNXM36	alkane	4.6955	0	0.21297	0.166667	7	5	0	26.5	5	1	0
[m]MNXM159	2-oxobutanoate	4.70888	1.8e-06	0.212365	0.0833333	8	5	4	55.25	1	1	109
[x]MNXM21	acetyl-CoA(4-)	4.74955	0	0.210546	0	8	5	0	6.5	5	1	0
[x]MNXM757	(S)-3-hydroxyhexanoyl-CoA	4.7553	0.00020856	0.210292	0.15	8	5	3	14	2	0	10050
[x]MNXM766	(S)-3-hydroxyoctanoyl-CoA	4.7553	0.00020856	0.210292	0.15	8	5	3	14	2	0	10050
[x]MNXM674	(S)-3-hydroxydecanoyl-CoA	4.7553	0.0002095	0.210292	0.15	8	5	3	14.4	2	0	10064
[x]MNXM701	(2S,3S)-3-hydroxy-2-methylbutanoyl-CoA(4-)	4.7553	0.00020856	0.210292	0.15	8	5	3	14	2	0	10050
[n]MNXM89588	alpha-D-glucose 1-phosphate(2-)	4.78864	0.00079013	0.208827	0	7	5	3	7.8	2	0	42978
[n]MNXM1177	4-phosphonato-L-aspartic acid(2-)	4.91753	3.26e-06	0.203354	0.15	8	5	3	21.8	2	0	819
[n]MNXM33047	10-formyltetrahydrofolyl-L-glutamate	4.92072	0	0.203222	0	8	5	0	17.6667	5	2	0
[n]MNXM629	adenosylcobinamide	4.92564	0.0001064	0.203019	0.15	8	5	3	33	2	0	3906
[c]MNXM46309	chitosan	5.16945	1.1e-07	0.193444	0.0833333	8	5	4	189.25	1	1	4
[m]MNXM507	5-amino-1-(5-phosphonato-D-ribosyl)imidazole-4-carboxylate	5.18026	0.0002076	0.19304	0.15	9	5	4	71.6	1	0	29186
[n]MNXM52	UDP-alpha-D-glucose(2-)	5.78549	0.00041466	0.172846	0.05	8	5	3	27.2	2	0	18700
[c]MNXM1819	D-glutamine	0	0	0	0	0	5	5	64	0	1	0
[c]MNXM1037	5-guanidino-2-oxopentanoate	0	0	0	0.5	0	5	5	245	0	1	0
[c]MNXM5156	ferrocytochrome c2	0	0	0	0.166667	0	5	5	254	0	2	0
[n]MNXM704	2'-deoxycytidine	0	0	0	0.2	0	5	5	33.6	0	0	0
[c]MNXM2295	a (2S)-2-hydroxycarboxylate	0	0	0	0.25	0	5	5	348.25	0	1	0
[c]MNXM1729	CDP-D-glucose(2-)	0	0	0	0.35	0	5	5	367.8	0	0	0
[m]MNXM388	5-amino-1-(5-phosphonato-D-ribosyl)imidazol-3-ium	0	0	0	0.25	0	5	5	71.4	0	0	0
[c]MNXM1147	cyanuric acid	0	0	0	0.5	0	5	5	315.75	0	1	0
[c]MNXM1148	D-ornithinium(1+)	0	0	0	0.1	0	5	5	55.4	0	0	0
[c]MNXM1985	3'-AMP	0	0	0	0.2	0	5	5	205.2	0	0	0
[c]MNXM3229	But-2-enoyl-[acyl-carrier protein]	0	0	0	0.166667	0	5	5	110.25	0	1	0
[c]MNXM767	(S)-3-hydroxytetradecanoyl-CoA	0	0	0	0.35	0	5	5	409.6	0	0	0
[m]MNXM767	(S)-3-hydroxytetradecanoyl-CoA	0	0	0	0.25	0	5	5	92.6	0	0	0
[x]MNXM767	(S)-3-hydroxytetradecanoyl-CoA	0	0	0	0.15	0	5	5	14	0	0	0
[c]MNXM825	(S)-3-hydroxypalmitoyl-CoA	0	0	0	0.35	0	5	5	409.4	0	0	0
[m]MNXM825	(S)-3-hydroxypalmitoyl-CoA	0	0	0	0.25	0	5	5	92.6	0	0	0
[x]MNXM825	(S)-3-hydroxypalmitoyl-CoA	0	0	0	0.15	0	5	5	14	0	0	0
[c]MNXM3415	(Z)-3-aminoperacrylic acid	0	0	0	0.5	0	5	5	599.333	0	2	0
[c]MNXM4212	(Z)-2-hydroxy-3-aminoperacrylic acid	0	0	0	0.5	0	5	5	599.333	0	2	0
[m]MNXM5026	7-carboxy-7-deazaguanine	0	0	0	0.45	0	5	5	108.2	0	0	0
[c]MNXM17467	an [eIF5A-precursor]-lysine	0	0	0	0.25	0	5	5	269.5	0	1	0
[c]MNXM7713	a [protein]-L-tyrosine	0	0	0	0.5	0	5	5	505.25	0	1	0
[c]MNXM1288	N-formyl-L-kynurenine zwitterion	0	0	0	0.4	0	5	5	269.8	0	0	0
[c]MNXM9080	a reduced glutaredoxin	0	0	0	0	0	5	5	250.333	0	2	0
[m]MNXM1056	(2R)-homocitrate	0	0	0	0.166667	0	5	5	61.25	0	1	0
[c]MNXM1281	L-histidinol(1+)	0	0	0	0.45	0	5	5	411.4	0	0	0
[c]MNXM547	preuroporphyrinogen(8-)	0	0	0	0	0	5	5	250.333	0	2	0
[c]MNXM1176	4-hydroxy-2-oxopentanoate	0	0	0	0.416667	0	5	5	221	0	1	0
[c]MNXM1062	2-acetamido-5-oxopentanoate	0	0	0	0.25	0	5	5	266.6	0	0	0
[m]MNXM1062	2-acetamido-5-oxopentanoate	0	0	0	0.1	0	5	5	57.2	0	0	0
[c]MNXM1458	4-amino-4-deoxychorismate(1-)	0	0	0	0.35	0	5	5	246.8	0	0	0
[c]MNXM1045	D-mannonate	0	0	0	0.4	0	5	5	410.4	0	0	0
[n]MNXM101	L-ornithinium(1+)	0	0	0	0.25	0	5	5	52.8	0	0	0
[c]MNXM4617	hydantoin-5-propionate	0	0	0	0.5	0	5	5	323	0	2	0
[m]MNXM497	phenylacetate	0	0	0	0.2	0	5	5	49.6	0	0	0
[c]MNXM4815	S-acetyldihydrolipoamide	0	0	0	0.3	0	5	5	251	0	0	0
[n]MNXM370	2-ammonio-2-deoxy-D-glucopyranose 6-phosphate(1-)	0	0	0	0	0	5	5	8.8	0	0	0
[c]MNXM90200	aldehydo-D-galactose	0	0	0	0	0	5	5	249	0	1	0
[c]MNXM1351	1-(5-phospho-D-ribosyl)-ATP	0	0	0	0.5	0	5	5	302.6	0	0	0
[c]MNXM2011	D-altronate	0	0	0	0.4	0	5	5	410	0	0	0
[c]MNXM1569	lipid A disaccharide	0	0	0	0.35	0	5	5	259.2	0	0	0
[m]MNXM199	L-valine zwitterion	0	0	0	0.166667	0	5	5	272.5	0	1	0
[c]MNXM38297	5-S-methyl-5-thio-alpha-D-ribofuranose	0	0	0	0.35	0	5	5	405.6	0	0	0
[c]MNXM1034	3-hydroxy-2-methylpropanoyl-CoA(4-)	0	0	0	0.45	0	5	5	379.8	0	0	0
[m]MNXM161	pyridoxal 5'-phosphate	0	0	0	0.166667	0	5	5	60	0	1	0
[c]MNXM97154	(24R,25R)-3Î±,7Î±,12Î±,24-tetrahydroxy-5Î²-cholestanoyl CoA	0	0	0	0.3	0	5	5	408.6	0	0	0
[m]MNXM316	5'-deoxyadenosine	0	0	0	0.05	0	5	5	48.2	0	0	0
[c]MNXM715	2-Demethylmenaquinone	0	0	0	0	0	5	5	226	0	0	0
[c]MNXM4408	6-(alpha-D-glucosazaniumyl)-1D-myo-inositol	0	0	0	0.3	0	5	5	206	0	0	0
[c]MNXM1243	N-carbamoylputrescinium(1+)	0	0	0	0.45	0	5	5	222	0	0	0
[c]MNXM34740	2-16:0-lysoPG	0	0	0	0.416667	0	5	5	255.25	0	1	0
[c]MNXM28221	trans-Dec-2-enoyl-[acp]	0	0	0	0.166667	0	5	5	110.25	0	1	0
[c]MNXM23842	trans-Dodec-2-enoyl-[acp]	0	0	0	0.166667	0	5	5	110.75	0	1	0
[c]MNXM24297	trans-Tetradec-2-enoyl-[acp]	0	0	0	0.166667	0	5	5	111.25	0	1	0
[c]MNXM29072	trans-Hexadec-2-enoyl-[acp]	0	0	0	0.166667	0	5	5	110.25	0	1	0
[c]MNXM24502	trans-Hex-2-enoyl-[acp]	0	0	0	0.166667	0	5	5	110.25	0	1	0
[c]MNXM23766	trans-Oct-2-enoyl-[acp]	0	0	0	0.166667	0	5	5	110.5	0	1	0
[c]MNXM664	(R)-acetoin	0	0	0	0.416667	0	5	5	301.75	0	1	0
[n]MNXM114072	ferricytochrome c	0	0	0	0.333333	0	5	5	53.3333	0	2	0
[c]MNXM114097	(R)-2,3-dihydroxy-3-methylbutanoate	0	0	0	0.4	0	5	5	400.6	0	0	0
[c]MNXM1630	2-hydroxyethane-1-sulfonate	0	0	0	0.3	0	5	5	372	0	0	0
[c]MNXM81222	S(8)-glutaryldihydrolipoamide	0	0	0	0	0	5	5	216.8	0	0	0
[m]MNXM1561	guanosine 3'-diphosphate 5'-triphosphate(6-)	0	0	0	0.6	0	5	5	76	0	0	0
[m]MNXM1141	8-amino-7-oxononanoic acid zwitterion	0	0	0	0.05	0	5	5	47.4	0	0	0
[c]MNXM1248	RNA	0	0	0	0.166667	0	5	5	310.25	0	1	0
[c]MNXM722	benzene-1,2,4-triol	0	0	0	0.166667	0	5	5	325.75	0	1	0
[c]MNXM2143	nitroethane	0	0	0	0.5	0	5	5	373.8	0	0	0
[m]MNXM62437	Monodehydroascorbate	0	0	0	0.1	0	5	5	50.8	0	0	0
[c]MNXM42007	an alkanesulfonate	0	0	0	0.4	0	5	5	373.2	0	0	0
[c]MNXM6733	2-Methyl-1-hydroxybutyl-ThPP	0	0	0	0.333333	0	5	5	272	0	1	0
[c]MNXM2392	lipoyl-AMP(1-)	0	0	0	0.25	0	5	5	287.2	0	0	0
[c]MNXM9133	Tegafur	0	0	0	0	0	5	5	189.5	0	1	0
[c]MNXM3196	6-Thioinosine-5'-monophosphate	0	0	0	0.15	0	5	5	228.6	0	0	0
[c]MNXM2014	dihydromethanophenazine	0	0	0	0.166667	0	5	5	8.5	0	1	0
[c]MNXM96434	propionyl coenzyme A	0	0	0	0.25	0	5	5	121.8	0	0	0
[c]MNXM14333	2-Oxo-5-guanidinopentanoate	0	0	0	0.5	0	5	5	245	0	1	0
[c]MNXM1373	D-tryptophan zwitterion	1	8.69e-06	1	0	1	4	3	63.5	1	0	714
[m]MNXM874	4-amino-5-hydroxymethyl-2-methylpyrimidine	1	4e-08	1	0.333333	1	4	3	73	1	0	1
[c]MNXM1897	5-dehydro-2-deoxy-D-gluconate	1	1.944e-05	1	0.166667	1	4	3	321.5	1	0	1246
[m]MNXM1106	ammonioacetone	1	8.43e-06	1	0	1	4	3	18	1	0	364
[m]MNXM126	3-phospho-D-glycerate	1	0.00020771	1	0.0833333	1	4	3	69	1	0	20718
[c]MNXM1750	L-rhamnulose	1	0.00020771	1	0.166667	1	4	3	320.5	1	0	6678
[c]MNXM487	(2S,3R)-2-azaniumyl-3-hydroxyoctadecyl phosphate	1	0.00020779	1	0	1	4	3	4.66667	1	1	11238
[c]MNXM1212	2-succinatobenzoate	1	3.54e-06	1	0.0833333	1	4	3	71	1	0	265
[m]MNXM1212	2-succinatobenzoate	1	8.8e-07	1	0	1	4	3	15.25	1	0	61
[c]MNXM1540	barbiturate	1	1.652e-05	1	0.0833333	1	4	3	269.5	1	0	958
[c]MNXM1648	ADP-D-glycero-beta-D-manno-heptose	1	0.00020771	1	0.166667	1	4	3	330.75	1	0	6277
[c]MNXM2923	2-dehydro-3-deoxy-D-glucarate(2-)	1	1.54e-06	1	0	1	4	2	42	2	1	155
[n]MNXM47	UDP-N-acetyl-alpha-D-glucosamine(2-)	1	0.00041541	1	0	1	4	2	13.75	2	0	13434
[c]MNXM91319	tRNA	1	3.76e-06	1	0	1	4	2	45.5	2	0	229
[n]MNXM150	5'-S-methyl-5'-thioadenosine	1	0	1	0	1	4	0	3.75	4	0	0
[c]MNXM671	methyl-CoM(1-)	1.4	0	0.714286	0	2	4	0	6.33333	4	1	0
[c]MNXM964	5-oxo-L-prolinate	2.78423	0	0.359165	0.916667	6	4	0	413.25	4	0	0
[c]MNXM576	3-hydroxy-L-kynurenine zwitterion	2.78468	0	0.359107	0.416667	6	4	0	368	4	0	0
[c]MNXM2595	16alpha-hydroxydehydroepiandrosterone	2.78514	0	0.359049	0.333333	6	4	0	366.5	4	0	0
[c]MNXM643	(25R)-5beta-cholestane-3alpha,7alpha,12alpha,26-tetrol	2.78514	0	0.359049	0.333333	6	4	0	366.5	4	0	0
[c]MNXM2673	estriol	2.78514	0	0.359049	0.333333	6	4	0	367	4	0	0
[c]MNXM3794	16alpha-hydroxyestrone	2.78514	0	0.359049	0.333333	6	4	0	367.25	4	0	0
[c]MNXM2619	4alpha-methyl-5alpha-ergosta-8,14,24(28)-trien-3beta-ol	2.78514	0	0.359049	0.333333	6	4	0	366.75	4	0	0
[c]MNXM2682	hexano-6-lactone	2.78514	0	0.359049	0.333333	6	4	0	367	4	0	0
[c]MNXM2780	3,5-dichlorocatechol	2.78514	0	0.359049	0.333333	6	4	0	366.5	4	0	0
[c]MNXM3890	9alpha-hydroxyandrosta-1,4-diene-3,17-dione	2.78604	0	0.358933	0.333333	6	4	0	382.75	4	0	0
[c]MNXM4343	3-oxocholest-4-en-26-ol	2.78649	0	0.358875	0.416667	6	4	0	382.75	4	0	0
[c]MNXM1029	(2R)-2-hydroxypropylammonium	2.79009	0	0.358411	0.583333	6	4	0	389	4	0	0
[c]MNXM1276	D-ribulose 1,5-bisphosphate(4-)	2.79369	0	0.357949	0.5	6	4	0	337.5	4	0	0
[c]MNXM1215	3-phosphonopyruvate	2.79369	0	0.357949	0.416667	6	4	0	321	4	0	0
[c]MNXM10925	an organic chloride	2.80721	0	0.356226	0.166667	6	4	0	295.75	4	0	0
[c]MNXM2611	3-fumarylpyruvate	2.81216	3.312e-05	0.355598	0.333333	6	4	1	298.75	3	0	2655
[m]MNXM97	L-phenylalanine	2.81396	0	0.355371	0.166667	6	4	0	280.25	4	0	0
[c]MNXM708	4-fumarylacetoacetate(2-)	2.82387	4.221e-05	0.354123	0.166667	6	4	1	275	3	0	2355
[c]MNXM2101	atrazine	2.82838	0	0.353559	0	6	4	0	359.333	4	1	0
[c]MNXM6104	4-amino-6-chloro-1,3,5-triazin-2-ol	2.82838	0	0.353559	0	6	4	0	358.667	4	1	0
[c]MNXM92167	Chitin (monomer)	2.82838	0	0.353559	0.166667	6	4	0	280.25	4	0	0
[c]MNXM1453	(S)-4-amino-5-oxopentanoic acid zwitterion	2.82965	4.3e-07	0.3534	0.333333	6	4	1	313	3	0	18
[c]MNXM6439	a stearoyl-[acp]	2.8301	0.00035751	0.353344	0.166667	6	4	1	327	3	0	18244
[c]MNXM90191	(R)-propane-1,2-diol	2.83063	0.0001953	0.353278	0.166667	6	4	1	325.75	3	0	6045
[c]MNXM12794	Protosterol_cation	2.83311	0	0.352969	0	6	4	0	351.333	4	1	0
[e]MNXM3863	4-hydroxyphenyl acetate	2.83461	1.241e-05	0.352782	0.5	6	4	1	529.5	3	1	1160
[c]MNXM96974	phosphatidylinositol 3-phosphate	2.87252	0	0.348126	0.416667	6	4	0	256.5	4	0	0
[c]MNXM881	alpha-D-ribose 1,5-bisphosphate	2.92523	0	0.341854	0.166667	6	4	0	247.75	4	0	0
[c]MNXM1694	(2S,3R)-3-hydroxybutane-1,2,3-tricarboxylate	2.92928	0	0.341381	0.333333	6	4	0	225.25	4	0	0
[c]MNXM3261	dichlorochromopyrrolate	2.96261	0	0.33754	0.416667	6	4	0	294.5	4	0	0
[c]MNXM1455	1-(2-carboxylatophenylamino)-1-deoxy-D-ribulose 5-phosphate(3-)	2.98559	4.644e-05	0.334943	0.333333	6	4	1	234	3	0	3803
[c]MNXM1231	formamide	2.9982	0	0.333534	0.5	6	4	0	236.5	4	0	0
[c]MNXM3468	2-nitrophenolate	2.99865	0	0.333484	0.166667	6	4	0	241	4	0	0
[c]MNXM114120	5-hydroxypenta-2,4-diene-1,2,5-tricarboxylate(3-)	2.99955	0	0.333383	0.0833333	6	4	0	248.75	4	0	0
[c]MNXM2239	indole-3-acetamide	3.0018	0	0.333133	0.583333	6	4	0	227.75	4	0	0
[c]MNXM1654	cellulose	3.03425	1.8e-07	0.329571	0.25	6	4	1	192.25	3	0	11
[c]MNXM1142	beta-cellobiose	3.0347	0.00020781	0.329522	0.416667	6	4	1	201.5	3	0	7700
[c]MNXM114194	(2Z)-2-hydroxypenta-2,4-dienoate	3.03739	0	0.32923	0	6	4	0	249.667	4	1	0
[c]MNXM2077	3-hydroxy-3-(4-hydroxy-3-methoxyphenyl)propanoyl-CoA(4-)	3.03785	0.00024603	0.32918	0.333333	6	4	2	206.75	2	0	13746
[c]MNXM2342	7H-purine	3.03831	0.00013791	0.329131	0.333333	6	4	2	337	2	1	4479
[c]MNXM3362	strictosidine aglycone(1+)	3.03874	0	0.329084	0	6	4	0	371	4	2	0
[c]MNXM585	alpha-D-galactosyl-(1->4)-beta-D-galactosyl-(1->4)-D-glucosyl-(1<->1)-ceramide	3.03876	3.379e-05	0.329082	0.333333	6	4	2	194.5	2	0	1714
[c]MNXM2488	4-hydroxy-2-oxohexanoate	3.03876	0.00014015	0.329082	0.166667	6	4	2	215.5	2	0	3825
[c]MNXM1805	5-hydroxy-2-oxo-4-ureido-2,5-dihydro-1H-imidazole-5-carboxylate	3.03876	4.72e-06	0.329082	0.25	6	4	2	234.25	2	0	205
[c]MNXM996	fluoride	3.03921	5.042e-05	0.329033	0	6	4	2	371.5	2	2	2796
[c]MNXM1287	N-formyl-L-glutamate(2-)	3.03921	1.6e-07	0.329033	0.5	6	4	2	223.25	2	0	15
[c]MNXM2248	L-rhamnonate	3.03921	0.00021089	0.329033	0	6	4	2	247.333	2	1	9976
[c]MNXM2656	D-glycero-alpha-D-manno-heptose 1,7-bisphosphate	3.14414	0	0.318052	0.166667	6	4	0	136	4	0	0
[c]MNXM1736	D-glycero-beta-D-manno-heptose 1,7-bisphosphate	3.14459	0	0.318006	0.166667	6	4	0	136	4	0	0
[c]MNXM9056	a protein-L-tyrosine phosphate	3.1455	0	0.317915	0.333333	6	4	0	180	4	1	0
[c]MNXM1608	(R)-malate(2-)	3.17883	0.0001953	0.314581	0.25	6	4	1	137.25	3	0	12071
[c]MNXM498	3-sulfino-L-alanine	3.19865	0	0.312632	0.0833333	6	4	0	91.5	4	0	0
[e]MNXM7	ADP	3.22457	0	0.310119	0.166667	6	4	0	99.75	4	0	0
[c]MNXM114122	2-hydroxy-5-(methylsulfanyl)-3-oxopent-1-enyl phosphate	3.23795	4.47e-06	0.308838	0.333333	6	4	1	94	3	1	481
[c]MNXM871	3-(3-sn-phosphatidyl)-sn-glycerol 1-phosphate	3.23885	2.95e-06	0.308752	0.0833333	6	4	2	77	2	0	346
[c]MNXM6272	gamma-amino-gamma-cyanobutanoic acid	3.26904	5.97e-06	0.3059	0.166667	6	4	2	89.3333	2	1	1051
[c]MNXM1431	Leucine, Isoleucine, Valine	3.2982	0	0.303196	0.333333	6	4	0	54	4	1	0
[c]MNXM1251	(3S)-citramalyl-CoA(5-)	3.29833	4.32e-06	0.303183	0.416667	6	4	2	55.75	2	0	1087
[e]MNXM3	ATP	3.30963	0	0.302148	0.25	6	4	0	109.5	4	0	0
[c]MNXM77738	polyphosphate	3.31802	0	0.301385	0	6	4	0	68.75	4	0	0
[c]MNXM567	(R)-5-phosphonatomevalonate(3-)	3.32447	7.049e-05	0.3008	0.5	6	4	2	117.5	2	2	6411
[c]MNXM591	presqualene diphosphate	3.32943	0	0.300352	0.25	6	4	1	93.25	3	0	0
[c]MNXM90406	cis-4-hydroxy-L-proline	3.33574	0.00019514	0.299784	0	6	4	1	82.75	3	0	11864
[c]MNXM9464	(E)-2'-hydroxybenzylidenepyruvate	3.33694	0	0.299676	0	6	4	0	60	4	2	0
[c]MNXM426	2-acetyllactate	3.33754	3.181e-05	0.299622	0.666667	6	4	2	390.333	2	1	3416
[c]MNXM1979	(2S)-2-amino-3-oxo-4-(phosphonatooxy)butanoate	3.35225	0	0.298307	0.166667	6	4	0	111.25	4	0	0
[c]MNXM1992	4-hydroxy-1-pyrroline-2-carboxylate	3.35631	0	0.297947	0.166667	6	4	0	98.75	4	0	0
[c]MNXM1602	(2S)-2-isopropyl-3-oxosuccinate(2-)	3.35917	1.78e-06	0.297693	0.666667	6	4	2	114.25	2	0	153
[e]MNXM51	GTP	3.37157	0	0.296598	0.166667	6	4	0	49.75	4	0	0
[c]MNXM1409	5-carboxylatoamino-1-(5-O-phosphonato-D-ribosyl)imidazole(3-)	3.37269	0.00019515	0.296499	0.166667	6	4	1	76.75	3	0	16218
[c]MNXM2276	pseudouridine 5'-phosphate(2-)	3.38018	0	0.295842	0	6	4	0	73.75	4	0	0
[e]MNXM121	UTP	3.38282	0	0.295612	0.166667	6	4	0	47.75	4	0	0
[c]MNXM3314	N-acetyl-L-citrullinate	3.39099	0	0.294899	0.166667	6	4	0	23.5	4	0	0
[c]MNXM1088	oxalurate	3.3982	0	0.294274	0.333333	6	4	0	147	4	1	0
[c]MNXM359	3-hydroxyanthranilate	3.40495	0	0.29369	0.0833333	6	4	0	68.75	4	0	0
[e]MNXM495	IDP	3.41198	0	0.293085	0	6	4	0	46	4	0	0
[c]MNXM11519	Ergost-8(14)-en-3-one	3.41622	0	0.292722	0	6	4	0	115	4	2	0
[c]MNXM4548	D-galacto-hexodialdose	3.41685	9.77e-06	0.292667	0.166667	6	4	2	87.6667	2	1	957
[c]MNXM8946	Norcodeine	3.41685	0.00019513	0.292667	0	6	4	1	82.6667	3	1	8614
[c]MNXM1993	5-fluorouracil	3.41712	0	0.292644	0	6	4	0	82.6667	4	1	0
[c]MNXM1262	2-hydroxy-6-oxo-6-phenylhexa-2,4-dienoate	3.41866	4.72e-06	0.292513	0	6	4	2	115	2	2	238
[c]MNXM706	3-oxooctanoyl-CoA	3.42992	6.53e-06	0.291552	0.166667	6	4	2	83.75	2	0	304
[c]MNXM677	3-oxodecanoyl-CoA	3.43128	2.36e-06	0.291437	0.166667	6	4	2	84.5	2	0	120
[c]MNXM717	3-oxohexanoyl-CoA	3.43173	1.27e-06	0.291399	0.333333	6	4	2	85.25	2	0	48
[c]MNXM1372	aminocarboxymuconate semialdehyde	3.43173	5.64e-06	0.291399	0.25	6	4	2	105	2	0	366
[c]MNXM1521	2-(carboxylatomethyl)-5-oxo-2,5-dihydro-2-furoate(2-)	3.43308	2.36e-06	0.291284	0.333333	6	4	2	313	2	0	254
[c]MNXM114346	4-Carboxymuconolactone	3.43308	2.36e-06	0.291284	0.333333	6	4	2	313	2	0	254
[c]MNXM114281	(R)-2-(carboxylatomethyl)-5-oxo-2,5-dihydro-2-furoate	3.43308	2.36e-06	0.291284	0.333333	6	4	2	313	2	0	254
[c]MNXM2157	UDP-3-O-[(3R)-3-hydroxytetradecanoyl]-N-acetyl-alpha-D-glucosamine	3.44099	0	0.290614	0	6	4	0	22.25	4	0	0
[c]MNXM1661	D-glycero-beta-D-manno-heptose 1-phosphate	3.45291	2.833e-05	0.289611	0.166667	6	4	2	229.25	2	0	1291
[c]MNXM2657	D-glycero-alpha-D-manno-heptose 1-phosphate	3.45381	1.725e-05	0.289535	0.166667	6	4	2	229	2	0	741
[c]MNXM5965	a tRNA precursor	3.45426	8.3e-06	0.289498	0.166667	6	4	2	59.3333	2	1	663
[c]MNXM5613	alpha-aminopropionitrile	3.45696	6.9e-07	0.289271	0.166667	6	4	2	67.3333	2	1	40
[c]MNXM17106	D-glucuronate 1-phosphate	3.45786	1.122e-05	0.289196	0.166667	7	4	2	257.5	2	0	3107
[c]MNXM1223	acetoacetyl-[acyl-carrier protein]	3.45967	1.181e-05	0.289045	0.0833333	6	4	2	52.5	2	0	966
[c]MNXM667	5,10-methylenetetrahydromethanopterin(3-)	3.46036	0	0.288987	0.0833333	6	4	0	14.5	4	0	0
[c]MNXM7734	R-S-Cysteinylglycine	3.46778	1.05e-06	0.288369	0.25	6	4	2	199.5	2	0	69
[c]MNXM738	3-oxopalmitoyl-CoA(4-)	3.47252	0	0.287975	0.166667	6	4	0	85	4	0	0
[c]MNXM31869	(R)-noradrenaline	3.47928	0.0001953	0.287416	0	6	4	1	61.75	3	0	14559
[c]MNXM7300	Didemethylcitalopram	3.47973	2.72e-06	0.287379	0.25	6	4	1	63.5	3	0	188
[c]MNXM4671	monocarboxylic acid amide	3.47973	0	0.287379	0	6	4	0	64.3333	4	1	0
[c]MNXM1806	6-phosphonato-5-dehydro-2-deoxy-D-gluconate(3-)	3.49256	2.47e-06	0.286323	0.0833333	7	4	2	76.75	2	0	314
[c]MNXM901	L-ribulose 5-phosphate(2-)	3.49301	3.8e-07	0.286286	0.166667	7	4	2	71.5	2	0	7
[c]MNXM1641	4-CDP-2-C-methyl-D-erythritol 2-phosphate	3.49347	2.14e-06	0.286249	0	7	4	2	76.75	2	0	197
[c]MNXM960	4-methyl-5-(2-phosphonatooxyethyl)thiazole(2-)	3.49392	2.49e-06	0.286212	0.166667	7	4	2	113	2	0	155
[c]MNXM1334	O-phosphonato-L-homoserine(2-)	3.49392	4.28e-06	0.286212	0.25	7	4	2	141.25	2	0	274
[c]MNXM1160	(2-amino-4-hydroxy-7,8-dihydropteridin-6-yl)methyl diphosphate(3-)	3.49392	0.00018936	0.286212	0.166667	7	4	2	112.25	2	0	20228
[c]MNXM648	2,5-diamino-4-hydroxy-6-(5-phosphonatoribosylamino)pyrimidine(3-)	3.49617	8.1e-07	0.286027	0.333333	6	4	2	232.75	2	0	112
[c]MNXM958	2,3-diketogulonate	3.49775	0	0.285898	0.333333	6	4	0	144.333	4	1	0
[c]MNXM2399	morphiniumone(1+)	3.49775	0	0.285898	0.333333	6	4	0	144.333	4	1	0
[c]MNXM1746	indole-3-acetonitrile	3.49887	2.5e-06	0.285806	0.333333	6	4	2	57.6667	2	1	154
[c]MNXM554	porphobilinogen(1-)	3.4991	0	0.285788	0.0833333	6	4	0	47.75	4	0	0
[c]MNXM5065	benzamide	3.50676	0	0.285164	0	6	4	0	86	4	2	0
[c]MNXM2168	1,4,5,6-tetrahydro-6-oxonicotinate	3.50834	1.06e-06	0.285035	0.0833333	6	4	2	48.5	2	0	91
[c]MNXM2090	5-ammoniopentanamide	3.50879	4.17e-06	0.284999	0.166667	6	4	2	102	2	0	367
[c]MNXM902	maleamate	3.50879	8e-07	0.284999	0.25	6	4	2	226.25	2	0	44
[c]MNXM3194	6-carboxy-5,6,7,8-tetrahydropterin	3.50879	1.657e-05	0.284999	0.25	6	4	2	226.75	2	0	671
[c]MNXM2709	phenylacetonitrile	3.50924	2.76e-06	0.284962	0	6	4	2	58	2	1	158
[c]MNXM873	3alpha,7alpha,12alpha-trihydroxy-24-oxo-5beta-cholestan-26-oyl-CoA(4-)	3.51306	0	0.284652	0.166667	6	4	0	70	4	0	0
[c]MNXM3173	3Î±,7Î±-dihydroxy-24-oxo-5Î²-cholestanoyl CoA	3.51306	0	0.284652	0.166667	6	4	0	70.5	4	0	0
[c]MNXM1660	D-fructuronate	3.52703	0.0001953	0.283525	0	6	4	1	66.75	3	0	15325
[c]MNXM97430	a [protein]-N-(4-aminobutylidene)-lysine	3.52838	0	0.283416	0.166667	6	4	0	66	4	0	0
[c]MNXM4697	N-[(E)-4-ammoniobutylidene]propane-1,3-diaminium	3.52907	1.11e-06	0.283361	0.25	6	4	2	70.75	2	0	133
[c]MNXM1358	2-oxopropyl-CoM(1-)	3.53063	0	0.283236	0	6	4	0	84.6667	4	1	0
[c]MNXM541	3-phospho-hydroxypyruvate	3.53087	5.59e-06	0.283216	0.166667	6	4	2	87.25	2	0	343
[c]MNXM707	3-oxotetradecanoyl-CoA	3.53177	2.18e-06	0.283144	0.166667	6	4	2	84	2	0	112
[c]MNXM88420	UDP-2-acetamido-2-deoxy-alpha-D-ribo-hex-3-uluronate	3.53222	4.35e-06	0.283108	0.25	6	4	2	85	2	0	245
[c]MNXM12899	RNA_(elongated_by_one_cytidine-5-prime-phosphate)	3.54144	0	0.282371	0.333333	6	4	0	15	4	1	0
[c]MNXM13169	tRNA with a 3' CC end	3.55521	1.14e-06	0.281278	0.416667	6	4	2	51	2	0	286
[c]MNXM7125	beta-D-mannoside	3.55541	0	0.281262	0.166667	7	4	0	16	4	0	0
[c]MNXM13171	tRNA with a 3' cytidine	3.55566	1.3e-07	0.281242	0.5	6	4	2	50.75	2	0	2
[c]MNXM5875	OPC8-CoA	3.55611	2.039e-05	0.281206	0	6	4	2	39	2	1	2699
[c]MNXM2152	precorrin-1(8-)	3.55676	0	0.281155	0.583333	7	4	0	38.5	4	0	0
[m]MNXM708	4-fumarylacetoacetate(2-)	3.55721	0.0001953	0.281119	0	7	4	1	59.5	3	0	6633
[m]MNXM405	5-aminolevulinate	3.56242	6.69e-06	0.280708	0.166667	7	4	1	66	3	0	802
[c]MNXM1297	(+)-pulegone	3.56577	0	0.280445	0.166667	7	4	0	63	4	1	0
[c]MNXM2371	dTDP-4-dehydro-6-deoxy-beta-L-mannose	3.56712	0.00037264	0.280338	0	7	4	2	47	2	0	23576
[c]MNXM1289	oxalatosuccinate(3-)	3.56737	0	0.280318	0.666667	7	4	2	115.5	2	0	0
[c]MNXM1595	tropiniumone	3.56782	3.05e-06	0.280283	0	7	4	2	62.3333	2	1	172
[c]MNXM2937	3-ketosucrose	3.57973	0	0.279351	0	7	4	0	39	4	1	0
[c]MNXM2028	Phosphatidylcholine (homo sapiens)	3.58243	0	0.27914	0.166667	7	4	0	26	4	0	0
[c]MNXM9326	---------------	3.58288	0	0.279105	0.416667	6	4	0	12.75	4	0	0
[c]MNXM7243	D-glucoside	3.58333	0	0.27907	0	6	4	0	24.3333	4	1	0
[c]MNXM5914	an (R)-2-haloacid	3.58514	0	0.27893	0	7	4	0	11.3333	4	1	0
[c]MNXM2175	2'-deoxyribonucleoside diphosphate	3.58945	3.6e-07	0.278594	0	6	4	2	12	2	2	21
[c]MNXM2608	3-beta-D-galactosyl-sn-glycerol	3.5955	0	0.278126	0	7	4	0	17	4	1	0
[c]MNXM878	alpha-D-galactosyl-(1->3)-1D-myo-inositol	3.60117	9.6e-07	0.277687	0.166667	7	4	2	20	2	1	39
[c]MNXM9375	(1->6)-beta-D-glucan	3.60568	7e-07	0.27734	0.416667	7	4	2	196.25	2	0	36
[c]MNXM90332	N-acetylmuramate 6-phosphate	3.60748	9.525e-05	0.277202	0.0833333	6	4	2	11.5	2	0	6243
[c]MNXM2425	raucaffricine	3.61081	0	0.276946	0	6	4	0	21.6667	4	1	0
[c]MNXM3238	cis-beta-D-glucosyl-2-hydroxycinnamate	3.61081	0	0.276946	0	6	4	0	21.6667	4	1	0
[c]MNXM776	cellobiose	3.61199	4.8e-07	0.276856	0.416667	6	4	2	201.5	2	0	16
[c]MNXM1689	(1,4-alpha-D-glucosyl)n+1	3.61441	0	0.27667	0.166667	6	4	0	14.3333	4	1	0
[c]MNXM2023	N(4)-acetyl-L-2,4-diaminobutyric acid zwitterion	3.61694	0.00010624	0.276476	0.0833333	7	4	2	206.25	2	0	12721
[c]MNXM7567	N-alpha-Acetyl-L-2,4-diaminobutyrate	3.61694	0.00010624	0.276476	0.0833333	7	4	2	206.25	2	0	12721
[c]MNXM9295	---------------	3.61875	2e-07	0.276339	0.333333	6	4	2	195.5	2	0	5
[c]MNXM1304	1-O-sinapoyl-beta-D-glucose	3.6192	0.00040294	0.276304	0	6	4	2	21.3333	2	1	13676
[c]MNXM6346	N-acetyl-D-galactosamine 6-phosphate	3.62325	1.15e-05	0.275995	0.0833333	7	4	2	23.5	2	0	1753
[c]MNXM5993	(2R,3S)-Î²-methylmalyl-CoA	3.62686	7.81e-06	0.275721	0.0833333	7	4	2	198.75	2	0	883
[c]MNXM2186	3-chloro-cis,cis-muconate(2-)	3.6326	0	0.275285	0.166667	7	4	0	10.3333	4	1	0
[c]MNXM7098	azurin	3.63468	0	0.275127	0	7	4	0	8	4	1	0
[c]MNXM3074	O-propanoylcarnitine	3.64849	2.9e-07	0.274086	0	7	4	2	13.3333	2	1	17
[c]MNXM1700	1-acylglycerone 3-phosphate	3.67207	0.00039043	0.272326	0	7	4	2	11.25	2	0	16946
[c]MNXM1659	D-arabino-hex-3-ulose 6-phosphate(2-)	3.68139	5.9e-07	0.271637	0	6	4	2	22.5	2	0	39
[c]MNXM2171	1-guanidino-1-deoxy-scyllo-inositol 4-phosphate(1-)	3.68874	0	0.271095	0	7	4	0	15	4	2	0
[m]MNXM490	(-)-ureidoglycolate	3.70811	0	0.269679	0.0833333	7	4	0	51	4	0	0
[m]MNXM2077	3-hydroxy-3-(4-hydroxy-3-methoxyphenyl)propanoyl-CoA(4-)	3.70888	0.0004193	0.269623	0	7	4	2	54.75	2	0	24763
[m]MNXM2165	(R)-prunasin	3.70901	0	0.269614	0.333333	7	4	0	48.5	4	0	0
[m]MNXM109	a 1,2-diacylglycerol-3-phosphate	3.70978	8.07e-05	0.269558	0.0833333	7	4	2	49.5	2	0	3916
[m]MNXM41	D-glucopyranose	3.71068	0.00020753	0.269492	0.333333	7	4	2	64.3333	2	1	6595
[e]MNXM570	5-hydroxy-L-tryptophan zwitterion	3.71834	3.619e-05	0.268937	0	7	4	3	339	1	1	2119
[c]MNXM96100	[Enzyme]-cysteine	3.72477	0	0.268473	0.166667	6	4	0	28	4	1	0
[m]MNXM56	formaldehyde	3.73997	0.00013338	0.267382	0.166667	7	4	3	63.5	1	0	6511
[e]MNXM243	3',5'-cyclic AMP(1-)	3.76251	0.00020753	0.26578	0.166667	7	4	3	337.333	1	1	6723
[e]MNXM103	cholesterol	3.76611	0.00020958	0.265526	0	7	4	3	338	1	1	7226
[c]MNXM96232	a sulfur acceptor	3.77693	0.00019518	0.264766	0	7	4	1	17.25	3	0	15105
[e]MNXM1560	glycocholate	3.78143	0.00020753	0.26445	0	7	4	3	337.333	1	1	6711
[c]MNXM2623	5-methyltetrahydropteroyltri-L-glutamate(4-)	3.78143	2.25e-05	0.26445	0	7	4	2	23	2	2	1905
[c]MNXM743	D-fructofuranose 1-phosphate(2-)	3.78188	1.966e-05	0.264418	0	7	4	2	11.75	2	0	3107
[e]MNXM3659	metanephrine	3.78909	0.00020753	0.263915	0	7	4	3	336.667	1	1	6713
[e]MNXM450	cholate	3.78954	1.146e-05	0.263884	0.166667	7	4	3	337.333	1	1	390
[c]MNXM97269	RSH	3.78954	1.98e-06	0.263884	0.166667	6	4	2	25.6667	2	1	91
[c]MNXM26616	3-Oxodecanoyl-[acp]	3.7909	8.73e-06	0.26379	0	7	4	2	53.25	2	0	694
[c]MNXM26095	3-Oxotetradecanoyl-[acp]	3.79135	6.04e-06	0.263758	0	7	4	2	54.25	2	0	623
[c]MNXM28933	3-Oxododecanoyl-[acp]	3.79225	5.79e-06	0.263696	0	7	4	2	53	2	0	479
[c]MNXM24578	3-oxopalmitoyl-[acyl-carrier protein]	3.79225	5.79e-06	0.263696	0	7	4	2	53.25	2	0	478
[c]MNXM25602	3-Oxohexanoyl-[acp]	3.79225	5.79e-06	0.263696	0	7	4	2	53	2	0	479
[c]MNXM28031	3-Oxooctanoyl-[acp]	3.79225	5.79e-06	0.263696	0	7	4	2	53	2	0	479
[e]MNXM943	cadaverine	3.79766	2.7e-07	0.26332	0.166667	7	4	3	52.6667	1	1	17
[c]MNXM96594	oxidized polyvinyl alcohol	3.8	0	0.263158	0	7	4	0	11	4	1	0
[c]MNXM1781	tetrathionate(2-)	3.8	0	0.263158	0	7	4	0	14	4	1	0
[n]MNXM114088	Phosphate_(protonated)	3.80405	0	0.262877	0.416667	6	4	0	43.5	4	0	0
[c]MNXM90036	Phosphatidylcholine	3.80622	1.54e-06	0.262728	0.166667	7	4	2	29	2	0	130
[c]MNXM6953	6-Methylthiopurine 5'-monophosphate ribonucleotide	3.80667	5.3e-07	0.262697	0.166667	7	4	2	27.25	2	0	49
[c]MNXM47441	cobalt-precorrin-6A	3.80712	7.342e-05	0.262666	0	7	4	2	65.75	2	0	5066
[c]MNXM9989	2-[3-carboxy-3-(dimethylammonio)propyl]-L-histidine in eEF-2	3.80712	1.2e-07	0.262666	0.416667	7	4	2	36.25	2	0	2
[c]MNXM14908	a DNA 5-methylcytosine	3.80802	1.96e-06	0.262604	0	7	4	2	28	2	1	106
[n]MNXM90639	Menaquinol	3.80847	0.00036291	0.262572	0	6	4	2	38	2	1	18848
[n]MNXM212	adenosine	3.80892	0.00023375	0.262541	0	6	4	2	56.5	2	2	10206
[n]MNXM494	1,2-dihydroxy-3-oxo-5-methylthiopentene	3.81208	2.167e-05	0.262324	0.166667	6	4	2	36	2	1	1186
[m]MNXM123	homocysteine zwitterion	3.81343	1.787e-05	0.262231	0	7	4	2	12.6667	2	1	2089
[c]MNXM1740	Dolichyl phosphate D-mannose	3.81433	5.98e-06	0.262169	0	7	4	2	7.33333	2	1	741
[m]MNXM5723	a dodecanoyl-[acp]	3.81703	0.00021724	0.261983	0	7	4	3	20.5	1	0	11041
[c]MNXM12784	[protein]-3-O-(N-acetyl-D-glucosaminyl)-L-serine	3.81929	4.51e-06	0.261829	0	7	4	2	12.6667	2	1	730
[c]MNXM12785	[protein]-3-O-(N-acetyl-D-glucosaminyl)-L-threonine	3.81929	4.51e-06	0.261829	0	7	4	2	12.6667	2	1	730
[m]MNXM564	myristoyl-[acyl-carrier protein]	3.8256	0.00020731	0.261397	0	7	4	3	20.25	1	0	9951
[c]MNXM1390	UDP-4-deoxy-4-formamido-beta-L-arabinose	3.83957	2.216e-05	0.260446	0	7	4	2	16.5	2	0	1423
[c]MNXM91575	Dolichol-phosphate	3.84723	1.566e-05	0.259927	0	7	4	2	21	2	0	1235
[c]MNXM41231	alpha-D-mannosyl-beta-D-mannosyldiacetylchitobiosyldiphosphodolichol	3.84813	4e-08	0.259866	0.416667	7	4	2	12.75	2	0	1
[m]MNXM1265	3-phosphoshikimate	3.86577	0	0.258681	0.25	7	4	0	38.75	4	0	0
[c]MNXM833	bromide	3.86577	0	0.258681	0	7	4	0	11.6667	4	1	0
[c]MNXM6062	2-(S-Glutathionyl)acetyl glutathione	3.86712	0	0.258591	0	7	4	0	16	4	2	0
[c]MNXM2846	nebularine	3.86976	6.4e-07	0.258414	0	7	4	2	9.66667	2	1	29
[c]MNXM91491	apoprotein	3.92429	0.00027401	0.254823	0.25	7	4	2	36.25	2	0	33966
[c]MNXM2214	apo-[acyl-carrier protein]	3.92654	2.075e-05	0.254677	0.333333	7	4	2	256.667	2	1	1415
[m]MNXM790	4-amino-2-methyl-5-phosphonatomethylpyrimidine(2-)	3.9455	0	0.253454	0.333333	7	4	0	39	4	0	0
[m]MNXM1482	L-histidinol phosphate(1-)	3.95766	0	0.252675	0.166667	7	4	0	28	4	0	0
[m]MNXM1365	5-O-(1-carboxylatovinyl)-3-phosphonatoshikimate	3.98062	4.4e-07	0.251217	0.166667	7	4	2	21.5	2	0	6
[c]MNXM2563	tetrahydropteroyltri-L-glutamate(4-)	3.99324	1.59e-06	0.250423	0	7	4	2	5.66667	2	1	122
[c]MNXM1379	indole-3-acetyl-1D-myo-inositol	4.01577	0	0.249019	0	7	4	0	11	4	2	0
[c]MNXM93732	oligoglycosylglucose	4.02118	1.67e-06	0.248683	0.5	7	4	1	14.5	3	2	324
[c]MNXM8974	an oxidized glutaredoxin	4.02207	0	0.248628	0	7	4	0	7	4	2	0
[c]MNXM7904	---------------	4.0311	5e-07	0.248072	0.25	7	4	2	188.75	2	0	12
[c]MNXM96052	beta-D-GalNAc-(1->4)-[alpha-Neu5Ac-(2->3)]-beta-D-Gal-(1->4)-beta-D-Glc-(1<->1')-Cer	4.0311	3.1e-07	0.248072	0.25	7	4	2	189.5	2	0	12
[c]MNXM910	1,2-diacyl-3-beta-D-galactosyl-sn-glycerol	4.03335	1.505e-05	0.247933	0.166667	7	4	2	190.25	2	0	1237
[c]MNXM95603	Poly[(R)-3-hydroxybutanoate]n	4.03785	9e-08	0.247656	0.166667	7	4	2	2.66667	2	1	2
[n]MNXM415	(R)-4'-phosphopantothenate	4.04009	0	0.247519	0.166667	7	4	0	44.75	4	0	0
[n]MNXM58	sulfate	4.08108	0	0.245033	0	7	4	0	25.5	4	0	0
[m]MNXM465	N-carbamoyl-L-aspartate(2-)	4.18161	1.04e-06	0.239142	0.166667	7	4	2	55.5	2	0	89
[m]MNXM1409	5-carboxylatoamino-1-(5-O-phosphonato-D-ribosyl)imidazole(3-)	4.18161	0.0001952	0.239142	0	8	4	1	25	3	0	29181
[m]MNXM1334	O-phosphonato-L-homoserine(2-)	4.18297	6.15e-06	0.239065	0.166667	8	4	2	41.25	2	0	418
[m]MNXM1160	(2-amino-4-hydroxy-7,8-dihydropteridin-6-yl)methyl diphosphate(3-)	4.18297	0.00020174	0.239065	0.166667	8	4	2	31.25	2	0	24516
[c]MNXM2091	5-L-glutamyl amino acid	4.20901	0	0.237586	0	7	4	0	6.66667	4	1	0
[m]MNXM555	quinolinate(2-)	4.22928	7.91e-06	0.236447	0.0833333	7	4	1	26.5	3	0	877
[m]MNXM817	N(2)-acetyl-L-ornithine zwitterion	4.24505	0	0.235569	0	7	4	0	14.75	4	0	0
[m]MNXM1602	(2S)-2-isopropyl-3-oxosuccinate(2-)	4.25237	1.43e-06	0.235163	0.166667	7	4	2	32.75	2	0	49
[m]MNXM1223	acetoacetyl-[acyl-carrier protein]	4.26273	1.006e-05	0.234591	0	7	4	2	16	2	0	316
[m]MNXM524	2-methylacetoacetyl-CoA(4-)	4.26667	0	0.234375	0.0833333	8	4	0	26.5	4	0	0
[x]MNXM15	NH4(+)	4.2731	0.0001267	0.234022	0	7	4	1	51.5	3	0	9067
[m]MNXM915	5-formimidoyltetrahydrofolate(2-)	4.27432	0	0.233955	0.166667	7	4	0	19.25	4	0	0
[m]MNXM233	butanoyl-CoA	4.27805	0.00019628	0.233751	0.0833333	7	4	2	14.5	2	0	6484
[c]MNXM1722	all-trans-heptaprenyl diphosphate	4.28166	0	0.233554	0.666667	7	4	2	14	2	1	0
[m]MNXM226	1-acyl-sn-glycerol 3-phosphate	4.28211	6.133e-05	0.23353	0.333333	7	4	2	15.75	2	0	9234
[m]MNXM717	3-oxohexanoyl-CoA	4.28391	6.99e-06	0.233432	0.0833333	8	4	2	26	2	0	294
[m]MNXM706	3-oxooctanoyl-CoA	4.28391	4.14e-06	0.233432	0.0833333	8	4	2	25.5	2	0	185
[m]MNXM677	3-oxodecanoyl-CoA	4.28391	4.24e-06	0.233432	0.0833333	8	4	2	25.75	2	0	189
[m]MNXM114087	2-amino-3-oxobutanoate	4.28391	1.51e-06	0.233432	0.166667	8	4	2	32.75	2	0	106
[m]MNXM150	5'-S-methyl-5'-thioadenosine	4.29685	0	0.232729	0	7	4	0	7	4	0	0
[m]MNXM418	O-acetyl-L-serine zwitterion	4.31005	0.00022682	0.232016	0	8	4	2	16.25	2	0	9781
[m]MNXM648	2,5-diamino-4-hydroxy-6-(5-phosphonatoribosylamino)pyrimidine(3-)	4.31456	1.8e-07	0.231774	0.25	8	4	2	63.75	2	0	11
[m]MNXM300	sarcosine	4.31861	3.97e-06	0.231556	0.0833333	8	4	1	13	3	0	455
[c]MNXM2813	cis-4-hydroxy-D-proline zwitterion	4.33438	0.00020754	0.230713	0.0833333	7	4	3	285.5	1	0	5510
[c]MNXM969	alpha-D-glucosamine 1-phosphate(1-)	4.37404	6.45e-06	0.228621	0.166667	7	4	3	293.25	1	0	795
[c]MNXM391	sphingosine 1-phosphate	4.38035	3e-07	0.228292	0.166667	7	4	2	5.33333	2	1	8
[m]MNXM807	(S)-2,3-dihydrodipicolinate	4.43423	0	0.225518	0.333333	8	4	0	37.6667	4	1	0
[m]MNXM301	(S)-1-pyrroline-5-carboxylate	4.43468	0	0.225495	0.333333	8	4	0	37	4	1	0
[m]MNXM188	anthranilate	4.4475	1.682e-05	0.224845	0.166667	8	4	2	16.25	2	0	2278
[m]MNXM1289	oxalatosuccinate(3-)	4.45155	1.06e-06	0.224641	0.416667	8	4	2	32.75	2	0	87
[m]MNXM738	3-oxopalmitoyl-CoA(4-)	4.47387	0	0.22352	0.0833333	8	4	0	25.5	4	0	0
[m]MNXM541	3-phospho-hydroxypyruvate	4.49256	2.36e-06	0.22259	0.166667	8	4	2	24.25	2	0	61
[m]MNXM1264	3-oxoadipyl-CoA(5-)	4.49301	2.06e-06	0.222568	0.0833333	8	4	2	28.25	2	0	140
[m]MNXM707	3-oxotetradecanoyl-CoA	4.49301	3.22e-06	0.222568	0.0833333	8	4	2	25.5	2	0	139
[c]MNXM5936	sugar phosphate	4.52027	0	0.221226	0	7	4	0	10.6667	4	1	0
[m]MNXM1310	3-oxo-fatty acyl-CoA(4-)	4.52907	2.41e-05	0.220796	0.0833333	8	4	2	26	2	0	3155
[c]MNXM685	L-ribulose	4.53042	7e-08	0.22073	0.333333	7	4	3	323.5	1	0	2
[m]MNXM26095	3-Oxotetradecanoyl-[acp]	4.62551	3.86e-06	0.216193	0	8	4	2	16.25	2	0	173
[m]MNXM24578	3-oxopalmitoyl-[acyl-carrier protein]	4.63362	3.75e-06	0.215814	0	8	4	2	16.25	2	0	145
[n]MNXM261	3-phosphonato-D-glyceroyl phosphate(4-)	4.64775	0	0.215158	0	7	4	0	11.6667	4	1	0
[m]MNXM454	pyridoxine 5'-phosphate(2-)	4.6509	0	0.215012	0	8	4	0	8.33333	4	1	0
[n]MNXM397	7,8-dihydroneopterin 3'-triphosphate(4-)	4.65976	0.00020762	0.214603	0.25	7	4	2	33.5	2	0	38487
[m]MNXM24	AH2	4.66967	3.378e-05	0.214148	0	8	4	2	13.5	2	0	1752
[n]MNXM1337	prostaglandin G2	4.69833	0	0.212841	0.333333	7	4	0	19.6667	4	1	0
[n]MNXM262	prostaglandin H2(1-)	4.69955	9e-08	0.212786	0.166667	7	4	1	17.25	3	0	1
[n]MNXM346	protoporphyrin(2-)	4.69955	0	0.212786	0.5	7	4	0	29	4	2	0
[n]MNXM7176	Cinnavalininate	4.70045	0	0.212746	0	7	4	0	27.5	4	2	0
[n]MNXM285	(R)-lactate	4.70392	0.00039715	0.212589	0.333333	7	4	2	39.5	2	0	20904
[m]MNXM910	1,2-diacyl-3-beta-D-galactosyl-sn-glycerol	4.70843	0.00019915	0.212385	0.166667	8	4	2	49.75	2	0	8132
[x]MNXM677	3-oxodecanoyl-CoA	4.75169	0.00019603	0.210451	0	8	4	2	6.25	2	0	7670
[x]MNXM4	O2	4.75495	0	0.210307	0	8	4	0	13.5	4	2	0
[x]MNXM42	L-aspartate(1-)	4.76025	2.159e-05	0.210073	0.0833333	8	4	2	15.25	2	0	2324
[c]MNXM8169	5-Formiminotetrahydrofolylpolyglutamate	4.77342	0	0.209493	0	8	4	0	7	4	1	0
[c]MNXM1193	molybdopterin	4.77422	0.00020942	0.209458	0	8	4	2	44.75	2	0	7886
[n]MNXM7614	an oxidized NrdH glutaredoxin-like protein	4.78423	0	0.20902	0	7	4	0	14.6667	4	1	0
[n]MNXM454	pyridoxine 5'-phosphate(2-)	4.79459	0	0.208568	0	7	4	0	19	4	2	0
[n]MNXM166	a menaquinone	4.79856	0.00012834	0.208396	0.166667	7	4	2	20.3333	2	1	7010
[m]MNXM176	a ubiquinone	4.80712	8.533e-05	0.208025	0	8	4	2	9	2	0	12079
[n]MNXM7231	cystathionine	5.02883	0	0.198853	0	8	4	0	10	4	1	0
[m]MNXM26616	3-Oxodecanoyl-[acp]	5.24606	2.48e-06	0.190619	0	8	4	2	16	2	0	106
[m]MNXM28933	3-Oxododecanoyl-[acp]	5.24606	2.48e-06	0.190619	0	8	4	2	16	2	0	106
[m]MNXM25602	3-Oxohexanoyl-[acp]	5.24606	2.48e-06	0.190619	0	8	4	2	16	2	0	106
[m]MNXM28031	3-Oxooctanoyl-[acp]	5.24606	2.48e-06	0.190619	0	8	4	2	16	2	0	106
[c]MNXM1910	all-trans-phytoene	5.42812	1.67e-06	0.184226	0.166667	8	4	3	19.5	1	0	100
[n]MNXM90307	Ubiquinol	5.59171	9.468e-05	0.178836	0	8	4	2	4.33333	2	1	8272
[n]MNXM1837	L-selenocystathionine	5.63919	0	0.17733	0	8	4	0	8	4	1	0
[n]MNXM158	uracil	5.64759	1.54e-06	0.177067	0	8	4	2	17	2	0	62
[n]MNXM90332	N-acetylmuramate 6-phosphate	5.70045	0.00020229	0.175425	0.0833333	8	4	2	4.25	2	0	11030
[n]MNXM215	alpha-D-glucose 6-phosphate(2-)	5.78649	0.00020498	0.172816	0	8	4	3	4	1	0	12140
[n]MNXM157	methanol	0	0	0	0.666667	0	4	4	47	0	1	0
[c]MNXM1879	1-O-(indol-3-ylacetyl)-beta-D-glucose	0	0	0	0	0	4	4	21.6667	0	1	0
[c]MNXM5407	1,6-dihydroxycyclohexa-2,4-diene-1-carboxylate	0	0	0	0.333333	0	4	4	384.5	0	0	0
[c]MNXM1977	2,3-dihydroxy-2,3-dihydrobenzoate	0	0	0	0	0	4	4	250.667	0	1	0
[c]MNXM1028	O-acetylcarnitine	0	0	0	0	0	4	4	30.3333	0	1	0
[c]MNXM894	4-hydroxy-2-oxoglutarate(2-)	0	0	0	0.25	0	4	4	56	0	0	0
[c]MNXM1138	5beta-cholestane-3alpha,7alpha,26-triol	0	0	0	0.666667	0	4	4	434.667	0	1	0
[c]MNXM523	2-hydroxy-3-oxosuccinate(2-)	0	0	0	0	0	4	4	86	0	1	0
[c]MNXM9325	---------------	0	0	0	0.166667	0	4	4	248.333	0	1	0
[c]MNXM5874	OPC8-3-ketoacyl-CoA	0	0	0	0.166667	0	4	4	83.5	0	0	0
[c]MNXM5870	OPC6-3-ketoacyl-CoA	0	0	0	0.166667	0	4	4	83.5	0	0	0
[c]MNXM5866	OPC4-3-ketoacyl-CoA	0	0	0	0.166667	0	4	4	82.75	0	0	0
[c]MNXM4551	D-glycero-alpha-D-manno-heptose 7-phosphate	0	0	0	0.25	0	4	4	324.75	0	0	0
[c]MNXM1161	(2E,6E)-farnesol	0	0	0	0.333333	0	4	4	413.333	0	1	0
[c]MNXM9053	a protein c-terminal S-farnesyl-L-cysteine	0	0	0	0.0833333	0	4	4	201	0	0	0
[c]MNXM7099	a 3-oxoacyl-[acp]	0	0	0	0	0	4	4	54	0	0	0
[c]MNXM402	laurate	0	0	0	0	0	4	4	251.667	0	1	0
[c]MNXM1283	mandelonitrile	0	0	0	0.5	0	4	4	372	0	2	0
[c]MNXM1124	vomilenine	0	0	0	0	0	4	4	371	0	2	0
[c]MNXM1401	3,4-dihydroxyphenylacetaldehyde	0	0	0	0.166667	0	4	4	242.75	0	0	0
[m]MNXM496	N-formimidoyl-L-glutamate(1-)	0	0	0	0.166667	0	4	4	24	0	0	0
[c]MNXM3237	cis-2-coumarate	0	0	0	0	0	4	4	371	0	2	0
[c]MNXM1392	(6S)-5-formyltetrahydrofolate(2-)	0	0	0	0.0833333	0	4	4	127	0	0	0
[c]MNXM1360	3alpha(S)-strictosidinium(1+)	0	0	0	0	0	4	4	21.6667	0	1	0
[c]MNXM1627	2-dehydro-3-deoxy-D-galactonate	0	0	0	0.166667	0	4	4	322.5	0	0	0
[n]MNXM281	dihydrofolate(2-)	0	0	0	0.333333	0	4	4	10	0	1	0
[c]MNXM998	lipoylprotein	0	0	0	0.333333	0	4	4	112.25	0	0	0
[m]MNXM998	lipoylprotein	0	0	0	0.25	0	4	4	32.5	0	0	0
[c]MNXM6903	4-oxohex-2-enedioate	0	0	0	0	0	4	4	249	0	1	0
[n]MNXM1481	L-dopaquinone zwitterion	0	0	0	0.666667	0	4	4	22.3333	0	1	0
[n]MNXM1137	5-hydroxyisouric acid	0	0	0	0.75	0	4	4	66.25	0	0	0
[n]MNXM135	arachidonate	0	0	0	0.0833333	0	4	4	30	0	0	0
[c]MNXM1554	D-glycero-beta-D-manno-heptose 7-phosphate	0	0	0	0.25	0	4	4	324.75	0	0	0
[c]MNXM705	3-oxolauroyl-CoA	0	0	0	0.166667	0	4	4	84	0	0	0
[m]MNXM705	3-oxolauroyl-CoA	0	0	0	0.0833333	0	4	4	25.5	0	0	0
[c]MNXM989	3-deoxy-D-manno-octulosonate	0	0	0	0.25	0	4	4	230.75	0	0	0
[c]MNXM1514	(R)-3-hydroxy-2-oxo-4-(phosphonatoooxy)butanoate	0	0	0	0.25	0	4	4	85	0	0	0
[c]MNXM1488	N-(3-carboxylatopropionyl)-LL-2,6-diaminopimelate(2-)	0	0	0	0.0833333	0	4	4	41	0	0	0
[m]MNXM1488	N-(3-carboxylatopropionyl)-LL-2,6-diaminopimelate(2-)	0	0	0	0.0833333	0	4	4	16.5	0	0	0
[x]MNXM965	7,8-dihydropteroate	0	0	0	0	0	4	4	13.5	0	0	0
[c]MNXM63441	N-acetyl-beta-D-galactosyl-(1->4)-beta-D-galactosyl-(1->4)-beta-D-glucosylceramide	0	0	0	0.25	0	4	4	189.25	0	0	0
[c]MNXM71	tRNA(Gln)	0	0	0	0.333333	0	4	4	333.5	0	0	0
[c]MNXM519	orotidine 5'-phosphate(3-)	0	0	0	0.166667	0	4	4	60.75	0	0	0
[c]MNXM90668	tRNA(Tyr)	0	0	0	0.333333	0	4	4	333	0	0	0
[c]MNXM89576	tRNA(Ala)	0	0	0	0.333333	0	4	4	333	0	0	0
[c]MNXM90667	tRNA(Pro)	0	0	0	0.333333	0	4	4	333	0	0	0
[c]MNXM2308	1-ammonio-1-deoxy-scyllo-inositol 4-phosphate(1-)	0	0	0	0	0	4	4	11.6667	0	1	0
[m]MNXM1636	3-(cis-5,6-dihydroxycyclohexa-1,3-dienyl)propanoate	0	0	0	0.25	0	4	4	78.25	0	0	0
[x]MNXM26	acetate	0	0	0	0	0	4	4	17.5	0	0	0
[c]MNXM329	all-trans-retinol	0	0	0	0.25	0	4	4	326.25	0	0	0
[n]MNXM384	L-saccharopine	0	0	0	0.0833333	0	4	4	32	0	0	0
[c]MNXM90751	tRNA(Arg)	0	0	0	0.333333	0	4	4	333	0	0	0
[c]MNXM90665	tRNA(Asn)	0	0	0	0.333333	0	4	4	333	0	0	0
[c]MNXM90340	tRNA(Gly)	0	0	0	0.333333	0	4	4	333	0	0	0
[truncated: 1,377 more rows]
