# Supplementary material for: Compartmentalized metabolic network reconstruction of microbial communities to determine the effect of agricultural intervention on soils
Source: PLoS One. 2017 Aug 2;12(8):e0181826. doi: 10.1371/journal.pone.0181826 (PMC5540551; doi:10.1371/journal.pone.0181826)
Supplement: S19 Table — (XLSX) [file pone.0181826.s019.xlsx]

## Sheet: S19 Table
S1_NC
name	Average Shortest PathLength	Betweenness Centrality	Closeness Centrality	Clustering Coefficient	Eccentricity	EdgeCount	Indegree	Neighborhood Connectivity	Outdegree	Partner Of MultiEdged Node Pairs	Stress
[c]MNXM1	1.61179	0.197637	0.62043	0.00358604	4	3849	1506	11.7909	2343	421	4332972
[c]MNXM2	1.67533	0.155578	0.596897	0.00549845	4	3381	1054	14.9299	2327	344	4521001
[c]MNXM3	2.10283	0.0390845	0.475549	0.0150487	5	1277	736	24.7013	541	64	1254011
[c]MNXM8	2.25303	0.0308976	0.443846	0.0152967	5	965	567	26.4111	398	50	1423012
[c]MNXM9	2.09359	0.0227012	0.477649	0.0198121	5	906	519	27.6055	387	87	866087
[c]MNXM4	2.14269	0.022827	0.466703	0.013321	5	923	490	22.0865	433	93	765068
[c]MNXM5	2.33449	0.0196762	0.428359	0.0169677	5	761	473	27.3113	288	34	988637
[c]MNXM13	2.17389	0.0213185	0.460005	0.0240814	5	612	459	34.5333	153	68	763352
[c]MNXM15	2.22415	0.0183731	0.44961	0.0283218	5	527	416	38.843	111	56	636892
[c]MNXM7	2.08434	0.0125787	0.479767	0.0188663	5	825	355	25.944	470	66	483828
[c]MNXM10	2.14038	0.00985733	0.467206	0.0133798	5	714	313	23.0775	401	37	352774
[c]MNXM11	2.14789	0.0204223	0.465573	0.0222362	5	590	309	29.95	281	76	719724
[c]MNXM16	2.5569	0.0136498	0.391098	0.0169801	5	271	234	39.75	37	17	371153
[c]MNXM6	2.14731	0.0072723	0.465698	0.0169804	5	577	231	26.3178	346	40	280964
[c]MNXM22	2.29058	0.0065838	0.43657	0.0320769	5	314	209	40.9223	105	25	255241
[c]MNXM89557	2.19815	0.00782699	0.454928	0.0633858	5	336	205	59.0686	131	46	331293
[c]MNXM12	2.18775	0.01041	0.45709	0.0437845	5	364	172	52.1165	192	43	386763
[c]MNXM21	2.23628	0.00923655	0.447171	0.0412975	5	189	121	57.4	68	15	264842
[c]MNXM14	2.39399	0.00505719	0.417712	0.0411825	5	316	108	41.9023	208	42	243825
[c]MNXM20	2.26748	0.00615506	0.441019	0.046094	5	198	103	50.1081	95	29	216577
[c]MNXM23	2.12016	0.00992421	0.471662	0.0357423	5	307	102	44.3358	205	41	392700
[c]MNXM35	2.19757	0.00494951	0.455047	0.0603213	5	274	100	60.2857	174	38	211075
[c]MNXM24	2.62681	0.00230766	0.380691	0.0507246	5	183	97	61.6522	86	30	102828
[c]MNXM114062	2.95032	0.00018637	0.338947	0.0953453	6	93	85	70.4595	8	9	11736
[c]MNXM96038	2.31023	0.0044974	0.432858	0.0464441	5	136	80	60.7547	56	8	207063
[c]MNXM26	2.42865	0.00416457	0.411751	0.0542208	5	123	78	63.5357	45	21	212566
[c]MNXM37	2.21664	0.00267033	0.451134	0.140404	5	194	69	91.2727	125	29	122880
[c]MNXM29	2.26748	0.00267076	0.441019	0.131803	5	110	68	98.9796	42	18	112809
[c]MNXM41	2.32582	0.00381412	0.429955	0.0924609	5	82	67	93.5789	15	12	109289
[c]MNXM38	2.32871	0.00226199	0.429422	0.0798319	5	90	65	78.3714	25	7	60776
[c]MNXM121	2.94396	0.00063014	0.339678	0.1875	6	86	63	114.375	23	10	30496
[c]MNXM32	2.29578	0.00163076	0.435581	0.202091	5	85	62	119.81	23	14	55933
[c]MNXM55	2.2721	0.00115262	0.440122	0.186508	5	96	60	117.389	36	21	48933
[c]MNXM42	2.27556	0.00174077	0.439452	0.189076	5	97	57	135.6	40	19	76269
[c]MNXM169	2.50607	0.00037789	0.399032	0.18254	5	85	53	138.393	32	11	20205
[c]MNXM17	2.57712	0.00298676	0.38803	0.0505552	5	136	51	43.7966	85	18	141233
[c]MNXM53	2.60023	0.0009425	0.384581	0.147899	5	71	51	108.343	20	14	44842
[c]MNXM105630	2.5182	0.00081289	0.397109	0.097561	5	94	50	88.6341	44	17	45991
[c]MNXM61	2.52513	0.00437104	0.396019	0.0863787	5	100	50	87.7907	50	22	159980
[c]MNXM114072	2.5621	0.00063521	0.390304	0.199346	5	73	50	106.889	23	8	21560
[c]MNXM89602	2.62623	0.0031733	0.380774	0.0709677	5	61	49	110.839	12	6	74665
[c]MNXM74	2.50087	0.00123332	0.399861	0.137255	5	70	46	108.324	24	14	54320
[c]MNXM105	2.32525	0.00209796	0.430062	0.113793	5	62	46	118.933	16	7	56338
[c]MNXM39	2.29058	0.00141451	0.43657	0.136364	5	79	45	127.794	34	14	71003
[c]MNXM79	2.30849	0.00222973	0.433183	0.12437	5	84	45	110.914	39	18	81099
[c]MNXM30	2.53206	0.00253567	0.394935	0.0878816	5	91	44	62.3404	47	11	109896
[c]MNXM1380	3.24495	0.00045393	0.308172	0.183333	6	46	44	153	2	7	12867
[c]MNXM57	2.62045	0.00433465	0.381614	0.0605042	5	67	42	92.6571	25	15	123788
[c]MNXM208	2.34315	0.00069861	0.426775	0.12963	5	63	42	106.75	21	5	27530
[c]MNXM25	2.22992	0.00243461	0.448446	0.072549	5	120	41	85.6863	79	17	109229
[c]MNXM73	2.8602	0.00272239	0.349626	0.0829268	6	94	41	79.2927	53	9	118887
[c]MNXM207	2.30387	0.00110896	0.434052	0.221429	5	63	41	169.571	22	7	46163
[c]MNXM66	2.94512	0.00059469	0.339545	0.141626	6	52	40	127.862	12	10	33202
[c]MNXM70	2.30329	0.00207003	0.434161	0.139037	5	62	39	117.912	23	17	83049
[c]MNXM51	2.26459	0.0022364	0.441582	0.105708	5	106	39	89.1591	67	15	84348
[c]MNXM59	2.63316	0.00132147	0.379772	0.105072	5	50	39	107.5	11	11	34036
[c]MNXM3704	3.47198	0.00306269	0.28802	0.0197628	6	44	38	16.6522	6	1	164096
[c]MNXM76	2.5881	0.00065574	0.386384	0.190887	5	55	38	138.103	17	14	30594
[c]MNXM46	2.2513	0.00174618	0.444188	0.145238	5	82	38	118.861	44	16	114814
[c]MNXM60	2.30329	0.00060557	0.434161	0.251634	5	63	38	175.056	25	7	19882
[c]MNXM68	2.95378	0.00100527	0.338549	0.159274	6	62	38	106.969	24	15	54346
[c]MNXM287	3.47083	1.873e-05	0.288116	0.301471	6	40	38	194.059	2	9	1634
[c]MNXM286	2.52224	0.00043319	0.396473	0.175325	5	50	37	107.136	13	5	27503
[c]MNXM52	2.58463	0.00099953	0.386902	0.0968379	5	59	36	109.043	23	10	37860
[c]MNXM925	2.27903	0.00246826	0.438783	0.0782361	5	80	36	80.7632	44	15	86008
[c]MNXM124	3.58232	0.0001693	0.279149	0.176316	6	40	36	148.95	4	10	6243
[c]MNXM118	2.61583	0.00118725	0.382288	0.203333	5	46	36	153.84	10	11	42868
[c]MNXM93	2.632	0.00060113	0.379939	0.0911681	5	52	36	95.963	16	7	24477
[c]MNXM714	2.57308	0.00068332	0.388639	0.0944742	5	69	35	92.4412	34	9	31193
[c]MNXM423	2.52397	0.00037619	0.396201	0.171053	5	47	34	132.7	13	4	22504
[e]MNXM1	2.14269	0.00646115	0.466703	0.0344296	5	307	34	39.4571	273	14	188315
[c]MNXM96415	2.50549	0.00153453	0.399124	0.0711238	5	87	33	74.8947	54	11	63917
[c]MNXM192	2.32987	0.00040704	0.429209	0.30117	5	41	33	186.053	8	9	32917
[c]MNXM80	2.54015	0.00107951	0.393678	0.161932	5	63	32	102.909	31	9	48197
[c]MNXM50	2.59214	0.00028708	0.385781	0.161905	5	44	32	163.067	12	9	17891
[c]MNXM114063	2.57366	0.00209739	0.388552	0.0455192	5	83	31	51.0263	52	7	100217
[c]MNXM114	2.60081	0.00035965	0.384496	0.181287	5	34	31	179.526	3	8	15259
[c]MNXM134	2.62623	0.00045335	0.380774	0.287582	5	36	31	220.833	5	9	15780
[c]MNXM256	2.51993	0.00225122	0.396836	0.109524	5	55	31	107.714	24	16	65852
[c]MNXM138	2.60023	0.00032081	0.384581	0.362637	5	48	31	221.286	17	11	15232
[c]MNXM148	3.10052	0.00018614	0.322527	0.0964912	6	41	31	60.3158	10	6	8595
[e]MNXM9	2.56672	0.00105007	0.389602	0.0614035	5	37	31	93.9474	6	3	35263
[c]MNXM195	2.58637	0.00140179	0.386643	0.147059	5	38	30	147.294	8	8	37170
[c]MNXM368	2.35471	0.00088551	0.424681	0.120833	5	37	30	129.812	7	7	15092
[c]MNXM63	2.26054	0.00169101	0.442372	0.122995	5	93	29	99.2941	64	13	49377
[c]MNXM116	2.62969	0.0003463	0.380272	0.235294	5	35	29	166.889	6	8	15042
[c]MNXM89612	2.33507	0.001386	0.428253	0.180147	5	39	29	171.647	10	11	41992
[c]MNXM288	2.66493	0.00026789	0.375244	0.215686	5	39	29	148.111	10	5	12739
[c]MNXM43	2.65627	0.00126354	0.376468	0.0612648	5	41	29	95.7391	12	5	28503
[c]MNXM338	2.64298	0.00034805	0.378361	0.192105	5	41	29	142.45	12	5	17866
[c]MNXM31	2.81456	0.00034329	0.355296	0.137387	6	65	28	68.5676	37	9	19012
[c]MNXM181	3.24841	0.00036678	0.307843	0.176471	6	33	28	183.824	5	6	17715
[c]MNXM242	2.67187	0.00048602	0.37427	0.205882	5	34	28	157	6	5	8551
[c]MNXM182	2.66378	0.0013218	0.375407	0.0875	5	32	28	155.5	4	5	37478
[c]MNXM271	3.61063	7.023e-05	0.27696	0.183007	6	35	28	138.111	7	7	3054
[c]MNXM119	2.80763	0.00048134	0.356173	0.131773	6	58	27	101.759	31	6	32197
[c]MNXM156	3.29463	4.98e-06	0.303524	0.371345	6	28	27	190.526	1	5	346
[c]MNXM99	2.34835	0.00113442	0.42583	0.161765	5	32	27	153.941	5	4	31896
[c]MNXM98	2.7435	0.00023645	0.364498	0.249012	6	45	27	174.348	18	11	22952
[c]MNXM90	3.15425	0.00032581	0.317033	0.192982	6	36	26	171.842	10	8	20873
[c]MNXM69	2.26228	0.00075059	0.442033	0.174603	5	55	26	126.821	29	10	36292
[c]MNXM345	3.14038	2.586e-05	0.318433	0.115385	6	28	26	151.857	2	6	1608
[c]MNXM344	2.48469	0.00027451	0.402465	0.194805	5	45	26	120.364	19	6	21918
[c]MNXM158	2.94916	0.00022374	0.339079	0.209559	6	33	25	189.529	8	10	10958
[c]MNXM144	2.33507	0.00030733	0.428253	0.304167	5	32	25	211.25	7	8	27232
[c]MNXM117	2.62912	0.00017315	0.380356	0.275	5	32	25	195.938	7	7	6882
[c]MNXM90307	2.32987	0.00037522	0.429209	0.252381	5	42	24	183.667	18	10	15116
[c]MNXM184	3.1346	0.00120446	0.31902	0.12619	6	48	24	123	24	4	39874
[c]MNXM1020	2.98556	3.039e-05	0.334946	0.303571	6	33	24	219.875	9	5	2260
[c]MNXM222	2.65165	0.00053476	0.377124	0.199346	5	36	24	176.722	12	8	35268
[c]MNXM160	3.0803	0.00030316	0.324644	0.147059	6	28	24	153.667	4	5	11579
[c]MNXM342	2.57886	0.00054791	0.387769	0.236842	5	32	24	192.684	8	7	18366
[c]MNXM285	2.62854	0.00058593	0.38044	0.179167	5	30	24	169.5	6	5	15922
[c]MNXM86	2.47429	0.00101735	0.404156	0.141304	5	42	24	124.417	18	7	39510
[c]MNXM189	0	0	0	0.269231	0	24	24	239.923	0	7	0
[c]MNXM228	2.54535	0.00039098	0.392873	0.2875	5	32	23	192.625	9	7	12387
[c]MNXM358	2.33564	0.00033288	0.428147	0.283088	5	35	23	195.941	12	8	39910
[c]MNXM142	0	0	0	0.295833	0	23	23	210.312	0	4	0
[c]MNXM139	3.02773	0.00138396	0.33028	0.139706	6	32	23	97.7059	9	3	48910
[c]MNXM114070	3.24668	0.00023335	0.308007	0.181818	6	25	23	182.75	2	7	8445
[c]MNXM108	0	0	0	0.111111	0	23	23	147.556	0	8	0
[c]MNXM114065	3.14211	1.323e-05	0.318257	0.384615	6	26	23	96.6429	3	5	901
[c]MNXM125	3.09879	0.00027643	0.322707	0.218954	6	24	22	180.444	2	5	7749
[c]MNXM217	2.63374	0.00070005	0.379689	0.0588235	5	33	22	94.3889	11	5	45966
[c]MNXM58	2.50491	0.00148414	0.399216	0.116667	5	44	22	107.619	22	7	52845
[c]MNXM19	2.58059	0.0017129	0.387508	0.00824561	5	155	22	18.1579	133	7	69802
[c]MNXM832	2.31774	0.00169963	0.431456	0.119565	5	41	22	128.542	19	5	49514
[c]MNXM211	2.32351	0.00042483	0.430383	0.268382	5	33	21	191.588	12	11	16421
[c]MNXM47	2.31774	0.00345035	0.431456	0.0566667	5	42	21	110.04	21	3	84318
[c]MNXM147	2.6193	0.00010919	0.381782	0.423077	5	28	21	220.286	7	6	6437
[c]MNXM537	2.62969	0.00025988	0.380272	0.175325	5	81	21	110.136	60	10	10183
[c]MNXM89582	2.29983	0.00096087	0.434815	0.156667	5	55	21	118.2	34	15	42453
[c]MNXM332	2.54246	0.00036646	0.39332	0.424242	5	26	21	260.833	5	6	10132
[c]MNXM1542	2.6736	9.789e-05	0.374028	0.354545	5	25	21	246.364	4	5	7550
[c]MNXM123	3.52166	0.0003934	0.283957	0.185897	6	25	21	170.769	4	7	9081
[c]MNXM44	2.54246	0.00103535	0.39332	0.176471	5	36	20	128.111	16	7	37463
[c]MNXM78	2.3004	0.00163444	0.434706	0.203463	5	38	20	166.182	18	9	71702
[c]MNXM107	2.27325	0.00082089	0.439898	0.160282	5	81	20	115.875	61	11	29738
[c]MNXM83	2.55517	0.0025191	0.391363	0.172794	5	43	20	113.294	23	8	83612
[c]MNXM153	3.10052	8.241e-05	0.322527	0.191667	6	24	20	137.812	4	5	5252
[c]MNXM186	2.62103	0.00049235	0.38153	0.138095	5	39	20	97.8	19	7	19984
[c]MNXM497	0	0	0	0.10989	0	20	20	117.357	0	3	0
[c]MNXM210	3.17042	1.002e-05	0.315415	0.386364	6	22	20	241.5	2	5	407
[c]MNXM220	2.64009	0.00014293	0.378775	0.244589	5	40	20	101.909	20	4	11103
[c]MNXM257	2.91739	0.00035177	0.342772	0.286765	6	29	20	206.765	9	4	19061
[c]MNXM62437	2.55748	0.00231491	0.39101	0.15	5	28	19	158.5	9	3	51238
[c]MNXM89588	2.57655	0.00057517	0.388117	0.102941	5	36	19	87.7647	17	8	20794
[c]MNXM341	3.30791	0.00026188	0.302305	0.230769	6	21	19	213.077	2	5	4887
[c]MNXM174	2.53322	0.0004091	0.394755	0.319048	5	26	19	219.733	7	7	16250
[c]MNXM36	2.5985	0.00075804	0.384838	0.0800866	5	42	19	72.6364	23	6	28843
[c]MNXM1471	0	0	0	0.232143	0	19	19	204	0	4	0
[c]MNXM199	0	0	0	0.371212	0	18	18	243.917	0	5	0
[c]MNXM127	2.66378	0.00094114	0.375407	0.121795	5	25	18	187.769	7	6	23480
[c]MNXM304	3.06239	0.00031498	0.326542	0.1	6	41	18	118.533	23	9	18610
[c]MNXM77	2.85095	0.00159058	0.35076	0.0968661	6	43	18	86.9259	25	7	61689
[c]MNXM157	2.32351	0.00115491	0.430383	0.192308	5	31	18	196	13	8	27793
[c]MNXM179	2.57712	0.00016215	0.38803	0.340909	5	22	18	237.333	4	4	5559
[c]MNXM411	2.55979	7.898e-05	0.390657	0.375	5	27	18	152.812	9	2	6683
[c]MNXM113	2.85557	0.00067979	0.350192	0.199275	6	38	18	146.958	20	9	39480
[c]MNXM1050	2.64818	4.992e-05	0.377618	0.357143	5	21	18	337.143	3	4	2706
[c]MNXM89621	3.05604	0.00011041	0.327221	0.242105	6	28	18	155.9	10	5	8082
[c]MNXM218	2.67302	0.00025278	0.374108	0.21978	5	20	18	190.714	2	4	5508
[c]MNXM83847	0	0	0	0.303571	0	18	18	289.5	0	6	0
[c]MNXM114106	3.51762	2.407e-05	0.284283	0.244444	6	21	18	134.4	3	6	1561
[c]MNXM4100	3.54997	0.00029252	0.281692	0.136364	6	20	18	99	2	1	9700
[c]MNXM114064	2.67418	0.00017313	0.373947	0.125	5	20	18	99.4444	2	3	5566
[c]MNXM56	2.29925	0.00165448	0.434925	0.136243	5	53	17	125.25	36	11	71151
[c]MNXM316	2.64067	0.00102117	0.378692	0.113971	5	44	17	131.647	27	10	44021
[c]MNXM115	3.32813	6.241e-05	0.300469	0.121212	6	19	17	113.417	2	3	2257
[c]MNXM252	2.60196	0.00040958	0.384325	0.159091	5	23	17	141.75	6	3	12803
[c]MNXM237	2.60196	0.00066174	0.384325	0.209091	5	23	17	217	6	5	15837
[c]MNXM168	2.45176	0.00087138	0.40787	0.219048	5	47	17	179.571	30	11	38126
[c]MNXM101	2.31023	0.00048409	0.432858	0.24269	5	40	17	154.789	23	8	22232
[c]MNXM40	2.50607	0.00044783	0.399032	0.184211	5	45	17	155.947	28	6	16159
[c]MNXM647	2.67013	0.00017089	0.374513	0.189394	5	21	17	209.083	4	6	9790
[c]MNXM88436	2.56557	0.00205338	0.389777	0.0708333	5	26	17	149.188	9	5	51350
[c]MNXM351	3.26805	0.00022064	0.305993	0.444444	6	20	16	269.7	4	4	6934
[c]MNXM140	3.26805	0.00027524	0.305993	0.403846	6	18	16	258.615	2	3	5911
[c]MNXM75	2.29405	0.00097501	0.43591	0.147692	5	38	16	138.962	22	7	26144
[c]MNXM403	2.55979	6.097e-05	0.390657	0.5	5	20	16	301.2	4	8	2558
[c]MNXM711	3.55806	0.00037046	0.281052	0.311111	6	18	16	286.7	2	5	9283
[c]MNXM126	2.57828	0.00049282	0.387856	0.270833	5	28	16	225.625	12	5	26715
[c]MNXM155	2.6372	0.00082708	0.379189	0.121429	5	52	16	120.476	36	5	43289
[c]MNXM363	2.56499	0.00043663	0.389865	0.190476	5	25	16	157.667	9	3	16092
[c]MNXM131	2.9457	0.00018295	0.339478	0.233333	6	27	16	131.5	11	8	9733
[c]MNXM212	2.32871	0.00029757	0.429422	0.258242	5	29	16	203.571	13	7	14973
[c]MNXM874	4.09763	9.87e-06	0.244043	0.222222	7	17	16	238.7	1	3	394
[c]MNXM436	2.54939	0.00032544	0.39225	0.23913	5	39	16	155.478	23	3	21309
[c]MNXM2154	2.66956	0.0002393	0.374594	0.0666667	5	22	16	91.5	6	2	8540
[c]MNXM1039	3.18602	9.791e-05	0.313871	0.345455	6	24	16	100.091	8	7	5753
[c]MNXM353	3.20913	0.00027028	0.311611	0.227273	6	18	16	185.25	2	5	7415
[c]MNXM56352	2.67302	5.188e-05	0.374108	0.458333	5	20	16	259	4	6	2195
[c]MNXM97018	2.63085	0.00086933	0.380105	0.0833333	5	19	15	134.538	4	4	31564
[c]MNXM413	3.00347	0.00034408	0.332949	0.138095	6	28	15	109.2	13	4	14839
[c]MNXM188	2.88273	0.00103337	0.346894	0.22549	6	34	15	183.667	19	9	44106
[c]MNXM339	2.30156	0.00046425	0.434488	0.247619	5	32	15	196	17	7	43674
[c]MNXM90541	2.60081	0.00165371	0.384496	0.0181818	5	21	15	129.818	6	2	37850
[c]MNXM373	3.14616	1.123e-05	0.317848	0.4	6	17	15	283.3	2	4	842
[c]MNXM132	3.13692	0.00028134	0.318785	0.263636	6	17	15	172.455	2	3	8786
[c]MNXM561	0	0	0	0.267857	0	15	15	239.375	0	4	0
[c]MNXM1194	3.23339	7.93e-06	0.309273	0.0333333	6	18	15	44.1667	3	4	513
[c]MNXM236	2.61641	0.00018776	0.382204	0.277778	5	23	15	233.3	8	5	6388
[e]MNXM29	2.5569	7.511e-05	0.391098	0.258242	5	24	15	210.929	9	2	3244
[c]MNXM92	2.84806	0.00113171	0.351116	0.130435	6	42	14	101.174	28	3	46597
[c]MNXM164	2.9636	0.0006806	0.337427	0.10989	6	21	14	139.429	7	4	27573
[c]MNXM484	2.5286	0.00028492	0.395476	0.252747	5	24	14	209.286	10	3	13816
[c]MNXM704	3.21895	7.82e-06	0.31066	0.333333	6	16	14	265	2	3	564
[c]MNXM1035	0	0	0	0.625	0	14	14	357.222	0	5	0
[c]MNXM791	5.9844	0.00013458	0.167101	0.277778	9	15	14	252.2	1	2	4244
[c]MNXM323	2.61583	0.00115427	0.382288	0.142857	5	21	14	182.267	7	4	34359
[c]MNXM370	3.02542	0.00085236	0.330533	0.147059	6	25	14	92.5882	11	5	33864
[c]MNXM159	2.63605	0.00045549	0.379356	0.0698529	5	35	14	85.1765	21	8	15917
[c]MNXM317	3.04044	0.00024474	0.3289	0.401515	6	19	14	250.917	5	3	13672
[c]MNXM161	2.3004	0.00044185	0.434706	0.232026	5	39	14	175.333	25	11	17555
[c]MNXM239	3.04102	0.00064139	0.328837	0.154412	6	23	14	105.941	9	5	30469
[c]MNXM1366	0	0	0	0.589286	0	13	13	368.125	0	3	0
[c]MNXM282	3.61063	0.00085642	0.27696	0.185897	6	15	13	201.923	2	2	31807
[c]MNXM327	2.63605	0.00015706	0.379356	0.178571	5	21	13	168.25	8	5	29863
[c]MNXM280	2.51415	7.245e-05	0.397748	0.454545	5	31	13	266.833	18	7	7377
[c]MNXM145	2.99133	0.00082656	0.334299	0.271242	6	20	13	184.444	7	1	29911
[c]MNXM194	3.00347	8.993e-05	0.332949	0.272727	6	17	13	210.917	4	3	4781
[c]MNXM289	3.5234	0.00016762	0.283817	0.255556	6	17	13	167	4	4	6227
[c]MNXM82	2.58406	0.003277	0.386989	0.0809524	5	37	13	114.905	24	4	78615
[c]MNXM1063	3.09185	0.00021154	0.32343	0.0138889	6	15	13	41.8889	2	2	19485
[c]MNXM325	3.09821	4.83e-06	0.322767	0.309091	6	15	13	273.545	2	4	280
[c]MNXM90639	2.34662	0.00041335	0.426145	0.25	5	22	13	205.333	9	2	10804
[c]MNXM294	2.65511	0.00021321	0.376632	0.324176	5	17	13	221.214	4	3	20298
[c]MNXM926	2.5465	0.0003956	0.392695	0.222222	5	24	13	171.8	11	10	14124
[c]MNXM490	3.10283	1.797e-05	0.322286	0.444444	6	16	13	266.111	3	3	602
[c]MNXM1168	0	0	0	0.178571	0	13	13	258	0	3	0
[c]MNXM245	2.58059	0.00013816	0.387508	0.266667	5	18	13	186.5	5	5	7247
[c]MNXM1945	3.09879	1.206e-05	0.322707	0.333333	6	16	13	247.833	3	6	544
[c]MNXM201	2.60196	0.00012912	0.384325	0.160714	5	17	12	159.125	5	3	6200
[c]MNXM277	2.50491	0.00019093	0.399216	0.295238	5	23	12	222.733	11	4	10784
[c]MNXM89795	2.60139	0.00074062	0.38441	0.180556	5	16	12	142.667	4	4	18096
[c]MNXM268	3.10456	3.91e-05	0.322106	0.386364	6	19	12	264.917	7	4	2396
[c]MNXM622	3.0052	4.468e-05	0.332757	0.265152	6	16	12	249.333	4	3	2582
[c]MNXM1022	2.62969	3.391e-05	0.380272	0.696429	5	16	12	363.75	4	8	1500
[c]MNXM362	2.65685	0.00018431	0.376386	0.181818	5	20	12	125.25	8	6	12088
[c]MNXM383	2.6528	0.00073339	0.37696	0.281818	5	16	12	262	4	3	30683
[c]MNXM100	3.02542	0.00030251	0.330533	0.2	6	15	12	43.3636	3	1	15677
[c]MNXM303	0	0	0	0.380952	0	12	12	259	0	3	0
[c]MNXM421	1	1.144e-05	1	0.333333	1	13	12	331.571	1	4	529
[c]MNXM699	3.09532	3.725e-05	0.323068	0.121212	6	22	12	120.167	10	3	3176
[c]MNXM877	0	0	0	0.555556	0	12	12	324.111	0	3	0
[c]MNXM386	2.55806	0.00039047	0.390921	0.138889	5	16	12	197.333	4	4	8509
[c]MNXM682	2.9688	0.00016436	0.336836	0.326923	6	19	12	259.308	7	3	12464
[c]MNXM154	3.00289	8.901e-05	0.333013	0.169118	6	21	12	121.118	9	2	5209
[c]MNXM694	3.18949	1.217e-05	0.31353	0.309091	6	15	12	139.182	3	2	899
[c]MNXM213	2.95841	0.00054736	0.33802	0.307692	6	26	12	198.929	14	9	25252
[c]MNXM508	2.56095	0.00025982	0.39048	0.3	5	22	12	202.438	10	2	12756
[c]MNXM374	2.54766	0.00020229	0.392517	0.20751	5	43	12	142.652	31	3	13408
[c]MNXM557	3.21779	0.00078041	0.310772	0.115385	6	30	12	14	18	8	28000
[c]MNXM659	3.96707	0.00040233	0.252075	0.154545	7	14	12	244	2	3	23781
[c]MNXM166	2.32178	0.00042644	0.430704	0.22549	5	35	12	164.222	23	5	27304
[c]MNXM183	2.89717	0.00015045	0.345165	0.169118	6	38	12	127.059	26	7	7742
[c]MNXM866	3.45118	0.00025161	0.289756	0.214286	6	14	12	291.143	2	5	10824
[c]MNXM625	3.17042	5.228e-05	0.315415	0.272727	6	16	12	230.455	4	3	4581
[c]MNXM2378	2.98902	4.365e-05	0.334557	0.109524	6	22	12	47.4667	10	4	3416
[c]MNXM90227	3.24206	0.00062303	0.308446	0	6	20	12	13.6	8	1	50933
[e]MNXM37	2.55864	6.05e-06	0.390833	0.288889	5	19	12	178.4	7	2	272
[c]MNXM97	2.31485	0.00048435	0.431994	0.17316	5	35	11	150.591	24	8	19741
[c]MNXM670	0	0	0	0.285714	0	11	11	284.857	0	2	0
[c]MNXM1128	3.55575	3.65e-06	0.281235	0.214286	6	12	11	165.75	1	4	126
[c]MNXM1508	0	0	0	0.47619	0	11	11	302.714	0	4	0
[c]MNXM270	2.67129	0.00016118	0.374351	0.392857	5	14	11	341.125	3	4	6225
[c]MNXM311	2.55921	0.00010133	0.390745	0.287879	5	16	11	260	5	3	4001
[c]MNXM167	3.23455	0.00011325	0.309162	0.125731	6	40	11	64.8947	29	10	9323
[c]MNXM1004	3.06644	6.062e-05	0.326112	0.125	6	21	11	36.4375	10	4	3150
[c]MNXM215	2.3108	0.0006848	0.43275	0.271242	5	25	11	173.333	14	5	27642
[c]MNXM1115	0	0	0	0.333333	0	11	11	327	0	3	0
[c]MNXM389	0	0	0	0.194444	0	11	11	205.778	0	2	0
[c]MNXM440	4.30272	6.06e-06	0.232411	0.166667	7	14	11	166.583	3	2	190
[c]MNXM492	3.85442	0.00013648	0.259442	0.222222	7	15	11	243.4	4	5	9271
[c]MNXM1000	0	0	0	0.208333	0	11	11	221.222	0	2	0
[c]MNXM151	3.17273	0.00026827	0.315186	0	6	15	11	47.25	4	4	6662
[c]MNXM1824	0	0	0	0.133333	0	11	11	157.5	0	3	0
[c]MNXM761	3.19237	1.94e-06	0.313246	0.347222	6	13	11	170.111	2	3	144
[c]MNXM263	3.14962	0.00015801	0.317498	0.291667	6	15	11	185.111	4	4	6312
[c]MNXM232	3.01098	3.592e-05	0.332118	0.211111	6	23	11	166.1	12	5	2476
[c]MNXM829	2.60832	0.00092164	0.383389	0.152778	5	13	11	130.444	2	1	14483
[c]MNXM318	3.24148	0.000255	0.308501	0.277778	6	15	11	195.667	4	4	7465
[c]MNXM564	2.5933	0.00027419	0.385609	0.311111	5	15	11	190.2	4	4	8705
[c]MNXM602	4.32005	0.00030496	0.231479	0.142857	7	13	11	222.125	2	5	8988
[c]MNXM568	2.67071	9.913e-05	0.374432	0.577778	5	15	11	296.5	4	4	4456
[c]MNXM45	3.52744	0.00032158	0.283492	0.0666667	6	15	11	58.5	4	2	17433
[c]MNXM334	2.67187	0.00030908	0.37427	0.290909	5	16	11	223.636	5	5	10336
[c]MNXM489	3.66609	0.00027219	0.27277	0.0952381	6	13	11	167.143	2	3	4824
[c]MNXM196	0	0	0	0.380952	0	11	11	366.714	0	3	0
[c]MNXM1497	0	0	0	0.214286	0	11	11	233.857	0	3	0
[c]MNXM205	3.19757	0.00034188	0.312737	0.0545455	6	14	11	138.727	3	2	13554
[c]MNXM96	2.97747	0.00025396	0.335856	0.263636	6	19	11	232.909	8	3	8428
[c]MNXM89569	3.19411	6.702e-05	0.313077	0.109091	6	17	11	51	6	1	4431
[c]MNXM109	2.57828	0.00021029	0.387856	0.138095	5	24	10	101.467	14	4	8556
[c]MNXM198	3.28885	0.00015967	0.304058	0.218182	6	18	10	129.182	8	5	10886
[c]MNXM231	3.19469	0.0001157	0.31302	0.4	6	12	10	287	2	1	3197
[c]MNXM1485	0	0	0	0.380952	0	10	10	333.429	0	3	0
[c]MNXM227	0	0	0	0.232143	0	10	10	169.625	0	2	0
[c]MNXM1105	3.81571	3.119e-05	0.262074	0.190476	7	12	10	176.286	2	3	972
[c]MNXM176	2.93934	0.00022071	0.340212	0.142857	6	28	10	79.6667	18	3	12730
[c]MNXM5590	0	0	0	0.190476	0	10	10	180.714	0	3	0
[c]MNXM143	4.02773	0.00085111	0.248279	0.125	7	12	10	253.222	2	2	35986
[c]MNXM427	3.09359	8.57e-05	0.323249	0.159091	6	16	10	66	6	2	3695
[c]MNXM533	4.00231	6.294e-05	0.249856	0.166667	7	12	10	211.571	2	3	7562
[c]MNXM165	3.29174	0.00028785	0.303791	0.269231	6	15	10	215.308	5	1	20224
[c]MNXM90003	2.66724	7.276e-05	0.374919	0.482143	5	13	10	327.5	3	3	5563
[c]MNXM135	2.6684	0.00032685	0.374756	0.190476	5	13	10	137	3	3	7138
[c]MNXM60402	2.65973	4.868e-05	0.375977	0.333333	5	14	10	168.833	4	2	2494
[c]MNXM401	2.66956	8.431e-05	0.374594	0.311111	5	14	10	248.6	4	4	4882
[c]MNXM662	2.59676	0.00036868	0.385095	0.2	5	16	10	234.091	6	3	11818
[c]MNXM769	2.89139	0.00066568	0.345854	0.128571	6	37	10	62	27	6	31349
[c]MNXM461	3.25072	0.00027417	0.307624	0.344444	6	12	10	297.4	2	1	14243
[c]MNXM744	0	0	0	0.15	0	10	10	195.8	0	4	0
[c]MNXM495	2.50838	0.00015218	0.398664	0.22619	5	38	10	151.381	28	3	7903
[c]MNXM3863	2.64702	0.00035816	0.377783	0.285714	5	14	10	304.875	4	4	22158
[c]MNXM5034	4.06759	1.093e-05	0.245846	0.142857	7	12	10	149.875	2	3	568
[c]MNXM1254	0	0	0	0	0	10	10	27	0	4	0
[c]MNXM2099	3.56095	5.57e-06	0.280824	0.466667	6	12	10	36.1667	2	4	195
[c]MNXM234	2.8654	0.00031048	0.348992	0.271429	6	28	10	203.667	18	7	14718
[c]MNXM366	3.00635	8.349e-05	0.332629	0.227273	6	21	10	95.25	11	4	5762
[c]MNXM191	2.60312	3.856e-05	0.384154	0.402778	5	21	10	243.333	11	4	2252
[c]MNXM114068	0	0	0	0.233333	0	10	10	156.667	0	3	0
[c]MNXM89910	3.6089	5.911e-05	0.277093	0.214286	6	12	10	191.429	2	1	1749
[e]MNXM25	2.55517	0.00025217	0.391363	0.339286	5	21	10	237.125	11	2	6497
[c]MNXM97030	2.6089	0.00034382	0.383304	0.222222	5	14	9	189.5	5	4	25333
[c]MNXM94	3.00404	0.00022348	0.332885	0.2	6	25	9	141.933	16	6	12393
[c]MNXM494	2.6736	0.00011939	0.374028	0.178571	5	11	9	253.75	2	3	4624
[c]MNXM3206	0	0	0	0.1	0	9	9	133.6	0	4	0
[c]MNXM89	2.60485	0.00018108	0.383899	0.357143	5	12	9	183.429	3	2	10928
[c]MNXM1705	3.51589	4.75e-06	0.284423	0.277778	6	15	9	149.889	6	1	156
[c]MNXM12781	0	0	0	0.25	0	9	9	249.6	0	4	0
[c]MNXM553	3.31311	2.644e-05	0.301831	0.361111	6	11	9	280.444	2	2	1177
[c]MNXM172	2.99191	7.458e-05	0.334234	0.25	6	22	9	172.154	13	5	3554
[c]MNXM669	3.10052	0.00024498	0.322527	0.303571	6	12	9	255.375	3	4	5217
[c]MNXM392	3.21202	2.953e-05	0.311331	0.4	6	14	9	180.4	5	3	1214
[c]MNXM395	2.66551	0.00151035	0.375163	0.0416667	5	13	9	96.5556	4	1	28238
[c]MNXM382	0	0	0	0.0952381	0	9	9	96.7143	0	2	0
[c]MNXM1214	0	0	0	0.3	0	9	9	242	0	2	0
[c]MNXM1161	0	0	0	0.333333	0	9	9	408.667	0	3	0
[c]MNXM446	0	0	0	0.5	0	9	9	354.429	0	2	0
[c]MNXM1274	0	0	0	0.4	0	9	9	290.8	0	2	0
[c]MNXM376	3.37435	0.00155154	0.296353	0.208333	6	17	9	256.889	8	2	38056
[c]MNXM17197	0	0	0	0.0333333	0	9	9	207.5	0	2	0
[c]MNXM820	2.56846	9.481e-05	0.389339	0.218182	5	19	9	133.273	10	2	4536
[c]MNXM265	2.96938	0.00048638	0.33677	0.203297	6	25	9	123.786	16	6	18010
[c]MNXM337	3.05546	0.00046423	0.327283	0.0888889	6	19	9	143.5	10	5	17080
[c]MNXM295	3.08146	0.0001909	0.324522	0.0192308	6	22	9	32.3077	13	1	8495
[c]MNXM891	2.6736	0.00022143	0.374028	0.357143	5	11	9	306.5	2	3	5968
[c]MNXM367	2.35182	0.00058563	0.425203	0.181818	5	20	9	172.167	11	2	13271
[c]MNXM795	3.0803	7.53e-06	0.324644	0.233333	6	13	9	249.333	4	5	566
[c]MNXM418	3.22068	0.00027034	0.310493	0.214286	6	11	9	170.625	2	2	7754
[c]MNXM1223	0	0	0	0.446429	0	9	9	164.625	0	1	0
[c]MNXM1955	4.05142	0.00011465	0.246827	0.0333333	7	11	9	202.833	2	3	4052
[c]MNXM1255	0	0	0	0.309524	0	9	9	323.571	0	2	0
[c]MNXM405	1	1.308e-05	1	0.25	1	10	9	273.25	1	2	457
[c]MNXM903	3.14616	2.489e-05	0.317848	0.285714	6	11	9	222	2	2	1671
[c]MNXM1572	2.632	6.952e-05	0.379939	0.35	5	12	9	276.6	3	4	15130
[c]MNXM49	2.58406	0.00142699	0.386989	0.166667	5	27	9	183.667	18	7	38669
[c]MNXM1140	0	0	0	0.285714	0	9	9	242.5	0	1	0
[c]MNXM360	2.53322	8.517e-05	0.394755	0.318182	5	18	9	170.833	9	3	8403
[c]MNXM89661	2.96476	0.00030236	0.337295	0.318182	6	15	9	235.333	6	3	15896
[c]MNXM546	2.92201	0.0002484	0.34223	0.345455	6	19	9	166.273	10	4	12366
[c]MNXM1392	0	0	0	0.410714	0	9	9	321.75	0	1	0
[c]MNXM4271	0	0	0	0	0	9	9	287	0	3	0
[c]MNXM89689	2.61294	0.00122799	0.382711	0.294118	5	23	9	172.353	14	3	48962
[c]MNXM114180	0	0	0	0.4	0	9	9	291.8	0	2	0
[c]MNXM12236	3.26921	1.754e-05	0.305884	0.5	6	13	9	226.833	4	3	1171
[c]MNXM3350	3.61872	0.00015965	0.276341	0.0333333	6	12	8	25	4	3	7878
[c]MNXM483	2.98729	4.32e-06	0.334751	0.119048	6	25	8	91.4286	17	5	284
[c]MNXM1908	0	0	0	0.5	0	8	8	326.4	0	3	0
[c]MNXM1561	0	0	0	0.7	0	8	8	332.333	0	2	0
[c]MNXM1065	2.63836	4.8e-07	0.379023	0.638889	5	14	8	356.889	6	5	55
[c]MNXM9050	3.54708	9.704e-05	0.281922	0.0277778	6	13	8	46.1111	5	2	3803
[c]MNXM1130	3.25072	9.85e-06	0.307624	0.321429	6	10	8	245.5	2	1	370
[c]MNXM96063	3.03351	0.00031071	0.329651	0.0777778	6	24	8	52.9	16	7	12021
[c]MNXM1051	0	0	0	0.5	0	8	8	282	0	2	0
[c]MNXM5822	3.29636	0.00042292	0.303365	0.119048	6	12	8	179.286	4	2	9930
[c]MNXM1276	3.08839	1.58e-06	0.323793	0.3	6	10	8	299	2	3	62
[c]MNXM2403	3.09012	0.00027454	0.323612	0.222222	6	13	8	257.2	5	3	6424
[c]MNXM355	2.8186	6.525e-05	0.354786	0.410256	6	16	8	262.385	8	3	7245
[c]MNXM982	0	0	0	0.133333	0	8	8	190.167	0	2	0
[c]MNXM577	2.60601	0.00018083	0.383729	0.261905	5	11	8	334.429	3	3	4483
[c]MNXM214	2.55864	0.00060888	0.390833	0.106061	5	18	8	142.083	10	5	20428
[c]MNXM420	3.07106	0.00015462	0.325621	0.2	6	18	8	242.3	10	5	10282
[c]MNXM3383	3.55402	2.087e-05	0.281372	0.428571	6	10	8	239.857	2	2	1958
[c]MNXM1434	3.29694	1.995e-05	0.303312	0.25	6	10	8	133.25	2	2	803
[c]MNXM419	0	0	0	0.35	0	8	8	328	0	3	0
[c]MNXM481	0	0	0	0.404762	0	8	8	265.714	0	1	0
[c]MNXM1837	3.15425	4.901e-05	0.317033	0.0666667	6	19	8	40.8	11	6	1804
[c]MNXM1263	0	0	0	0.633333	0	8	8	400.5	0	2	0
[c]MNXM1915	0	0	0	0.366667	0	8	8	336.5	0	2	0
[c]MNXM2887	3.9896	0.00048883	0.250652	0.25	7	9	8	230.8	1	2	15400
[c]MNXM1980	0	0	0	0.5	0	8	8	380	0	3	0
[c]MNXM2151	0	0	0	0.166667	0	8	8	4	0	2	0
[c]MNXM629	3.10052	4.055e-05	0.322527	0.285714	6	11	8	224.5	3	3	1362
[c]MNXM452	2.56441	7.991e-05	0.389953	0.366667	5	15	8	260.7	7	3	3794
[c]MNXM1974	1	1.974e-05	1	0.0238095	1	10	8	7.57143	2	1	638
[c]MNXM1381	1	3.067e-05	1	0.3	1	9	8	315.833	1	3	1297
[c]MNXM1630	0	0	0	0.309524	0	8	8	323	0	1	0
[c]MNXM1268	3.29116	8.61e-06	0.303844	0.357143	6	10	8	199.125	2	2	346
[c]MNXM736	2.58579	0.00014247	0.386729	0.311111	5	13	8	237.2	5	2	5212
[c]MNXM2229	4.41883	0.00027233	0.226304	0	7	12	8	11	4	1	10491
[c]MNXM650	2.5829	0.00025204	0.387162	0.214286	5	12	8	166.25	4	3	11543
[c]MNXM4118	2.55921	0.00034093	0.390745	0.227273	5	14	8	180.455	6	2	15162
[c]MNXM90941	4.21259	1.984e-05	0.237383	0.238095	7	9	8	216.429	1	1	730
[c]MNXM321	0	0	0	0.3	0	8	8	251.4	0	2	0
[c]MNXM816	0	0	0	0.285714	0	8	8	332.571	0	1	0
[c]MNXM530	0	0	0	0.380952	0	8	8	345.857	0	1	0
[c]MNXM1219	0	0	0	0.3	0	8	8	200.833	0	1	0
[c]MNXM412	3.04391	6.45e-06	0.328525	0.589286	6	14	8	276.625	6	6	326
[c]MNXM935	2.67013	0.00018743	0.374513	0.25	5	12	8	285.125	4	4	10136
[c]MNXM950	2.61698	4.724e-05	0.382119	0.375	5	18	8	149.125	10	5	2141
[c]MNXM3453	2.56268	0.00010571	0.390216	0.446429	5	16	8	290.75	8	6	4399
[c]MNXM314	0	0	0	0.333333	0	8	8	210.25	0	2	0
[c]MNXM114118	3.52917	1.723e-05	0.283352	0.357143	6	10	8	300.125	2	2	929
[c]MNXM90253	3.66378	5.686e-05	0.272942	0.178571	6	12	8	180.5	4	3	2639
[e]MNXM41	2.53349	8.09e-06	0.394713	0.3	5	19	8	176.273	11	3	882
[c]MNXM299	2.52051	0.00061338	0.396745	0.142857	5	26	7	139.643	19	3	26611
[c]MNXM415	2.29867	9.041e-05	0.435034	0.433333	5	19	7	297.9	12	4	5618
[c]MNXM266	2.85326	0.00027531	0.350476	0.24269	6	30	7	115.053	23	3	15638
[c]MNXM394	2.52571	0.0004	0.395929	0.277778	5	16	7	202.4	9	3	10866
[c]MNXM1352	0	0	0	0.595238	0	7	7	381.286	0	0	0
[c]MNXM702	2.65973	0.00035747	0.375977	0.133333	5	10	7	220	3	3	32470
[c]MNXM1690	0	0	0	0.25	0	7	7	335.8	0	2	0
[c]MNXM359	2.32929	0.00054656	0.429315	0.185897	5	16	7	191.154	9	3	15664
[c]MNXM254	3.00809	0.00043533	0.332437	0.159091	6	20	7	138.667	13	4	20964
[c]MNXM1731	0	0	0	0.4	0	7	7	338.8	0	2	0
[c]MNXM949	3.09474	0.00013959	0.323129	0.336364	6	16	7	120.545	9	4	6390
[c]MNXM3549	1	0.00026899	1	0.2	1	8	7	184.8	1	3	6953
[c]MNXM96068	3.18602	8.365e-05	0.313871	0.309524	6	9	7	220.571	2	1	3983
[c]MNXM388	3.09936	0.00025201	0.322647	0.410714	6	9	7	255.5	2	1	6427
[c]MNXM599	3.09532	1.675e-05	0.323068	0.309524	6	11	7	212.571	4	2	1880
[c]MNXM472	3.24668	2.119e-05	0.308007	0.166667	6	9	7	220.5	2	3	799
[c]MNXM470	3.07106	0.00021415	0.325621	0.321429	6	10	7	180.125	3	1	11201
[c]MNXM235	2.86944	0.00011558	0.3485	0.0952381	6	25	7	69.8667	18	2	6080
[c]MNXM582	3.12594	0.00029456	0.319904	0.180556	6	15	7	198.444	8	3	10869
[c]MNXM742	2.58983	4.227e-05	0.386125	0.444444	5	13	7	265.3	6	2	1975
[c]MNXM1156	0	0	0	0.2	0	7	7	339.8	0	2	0
[c]MNXM1895	0	0	0	0.1	0	7	7	286.4	0	1	0
[c]MNXM244	2.93761	0.00014118	0.340413	0.333333	6	13	7	140.5	6	3	6362
[c]MNXM642	3.30676	0.00045756	0.302411	0.277778	6	13	7	216.444	6	1	13608
[c]MNXM933	2.54824	0.00025406	0.392428	0.318182	5	15	7	202	8	4	9347
[c]MNXM676	3.11727	0.00072939	0.320793	0.166667	6	12	7	247.3	5	2	17205
[c]MNXM456	2.6736	5.249e-05	0.374028	0.333333	5	9	7	175	2	1	2251
[c]MNXM1509	0	0	0	0.65	0	7	7	110.6	0	2	0
[c]MNXM1114	3.50953	2.32e-05	0.284938	0.1	6	9	7	159.833	2	3	560
[c]MNXM1037	2.60947	5.515e-05	0.383219	0.339286	5	12	7	185	5	4	3196
[c]MNXM111	2.67418	0.0002873	0.373947	0.238095	5	9	7	328.286	2	2	4983
[c]MNXM2221	0	0	0	0.5	0	7	7	404.833	0	1	0
[c]MNXM1611	0	0	0	0.366667	0	7	7	95.8333	0	1	0
[c]MNXM917	2.57423	0.00028998	0.388465	0.151515	5	16	7	186.667	9	3	9700
[c]MNXM298	2.29347	0.00034899	0.43602	0.302198	5	19	7	217.786	12	5	13922
[c]MNXM687	3.30791	8.3e-07	0.302305	0.214286	6	9	7	147	2	2	21
[c]MNXM259	2.94858	2.222e-05	0.339146	0.333333	6	15	7	169.1	8	4	998
[c]MNXM356	3.08203	0.00026143	0.324461	0.232143	6	9	7	86	2	1	5401
[c]MNXM133	2.46505	0.00010447	0.405671	0.320513	5	22	7	170.462	15	6	6712
[c]MNXM5026	0	0	0	0.433333	0	7	7	421.833	0	1	0
[c]MNXM281	2.96649	0.00026428	0.337098	0.263889	6	12	7	108.778	5	2	11241
[c]MNXM1138	0	0	0	0.666667	0	7	7	407.25	0	2	0
[c]MNXM5723	2.56615	0.00034482	0.389689	0.290476	5	25	7	197.667	18	5	11554
[c]MNXM785	2.60774	8.779e-05	0.383474	0.404762	5	10	7	313.286	3	2	4064
[c]MNXM486	3.31196	1.511e-05	0.301936	0.214286	6	9	7	214.714	2	1	969
[c]MNXM221	3.14269	0.00015194	0.318199	0.189394	6	17	7	124.083	10	3	4424
[c]MNXM2957	0	0	0	0.333333	0	7	7	9.5	0	2	0
[c]MNXM2500	3.55055	3.467e-05	0.281647	0.4	6	9	7	76.1667	2	2	1755
[c]MNXM1597	2.59792	0.00057684	0.384923	0.321429	5	15	7	187.625	8	4	16428
[c]MNXM579	2.6089	0.00024487	0.383304	0.321429	5	10	7	254.5	3	2	3938
[c]MNXM114092	0	0	0	0.3	0	7	7	261.2	0	2	0
[c]MNXM309	2.51473	6.46e-05	0.397657	0.595238	5	12	7	310.429	5	4	6320
[c]MNXM377	4.45003	2.9e-07	0.224718	0.3	7	9	7	198.2	2	4	10
[c]MNXM453	2.55517	5.006e-05	0.391363	0.409091	5	20	7	247.636	13	5	2080
[c]MNXM593	0	0	0	0.266667	0	7	7	283	0	1	0
[c]MNXM432	2.92085	5.92e-06	0.342366	0.377778	6	19	7	182.2	12	5	513
[c]MNXM1636	0	0	0	0.55	0	7	7	337.8	0	2	0
[c]MNXM686	0	0	0	0.2	0	7	7	292.2	0	2	0
[c]MNXM4076	0	0	0	0.1	0	7	7	106.2	0	1	0
[c]MNXM1744	3.04102	3.947e-05	0.328837	0.445455	6	12	7	268.636	5	1	1394
[c]MNXM1755	3.28654	2.558e-05	0.304271	0.4	6	9	7	266.2	2	2	1420
[c]MNXM90604	0	0	0	0.2	0	7	7	61.8	0	2	0
[c]MNXM1010	0	0	0	0.3	0	7	7	260.4	0	1	0
[c]MNXM919	0	0	0	0.466667	0	7	7	379.167	0	1	0
[c]MNXM1222	0	0	0	0.25	0	7	7	395.8	0	2	0
[c]MNXM94345	0	0	0	0.0476191	0	7	7	52.4286	0	0	0
[c]MNXM21518	0	0	0	0.2	0	7	7	173.6	0	1	0
[c]MNXM114220	0	0	0	0.333333	0	7	7	324.5	0	2	0
[e]MNXM15	3.21086	1.419e-05	0.311443	0.0666667	6	10	7	62.1667	3	3	617
[c]MNXM673	3.19295	0.00132771	0.31319	0.0335968	6	44	6	9.26087	38	1	98684
[c]MNXM448	3.05315	4.687e-05	0.327531	0.134615	6	20	6	40.9231	14	5	2330
[c]MNXM6428	4.61583	4.17e-06	0.216646	0	7	10	6	8	4	4	230
[c]MNXM89922	0	0	0	0.166667	0	6	6	247.833	0	0	0
[c]MNXM292	1	0.00029327	1	0.1	1	8	6	229	2	2	5765
[c]MNXM586	2.55459	2.46e-06	0.391452	0.652778	5	14	6	357.111	8	5	327
[c]MNXM626	0	0	0	0.266667	0	6	6	225.167	0	0	0
[c]MNXM1486	0	0	0	0	0	6	6	83.3333	0	3	0
[c]MNXM1642	0	0	0	0.25	0	6	6	289.8	0	1	0
[c]MNXM187	2.59041	0.00066643	0.386039	0.204545	5	14	6	220.333	8	2	15348
[c]MNXM1296	0	0	0	0.416667	0	6	6	263.25	0	2	0
[c]MNXM888	0	0	0	0.3	0	6	6	337	0	1	0
[c]MNXM378	2.30503	0.00011844	0.433835	0.481818	5	17	6	288.182	11	3	28230
[c]MNXM1382	3.55402	1.217e-05	0.281372	0.166667	6	8	6	190.833	2	2	748
[c]MNXM1362	2.63836	0.00011047	0.379023	0.35	5	12	6	265.2	6	5	28412
[c]MNXM114159	3.1398	3.54e-06	0.318491	0.3	6	8	6	246	2	2	155
[c]MNXM5750	0	0	0	0.333333	0	6	6	218.5	0	2	0
[c]MNXM114195	3.14038	4.99e-06	0.318433	0.2	6	8	6	242	2	2	244
[c]MNXM1213	3.25072	1.375e-05	0.307624	0.309524	6	8	6	363	2	1	647
[c]MNXM684	0	0	0	0.2	0	6	6	291.8	0	1	0
[c]MNXM672	3.5517	0.00020352	0.281555	0.232143	6	10	6	199.5	4	2	5231
[c]MNXM863	3.24032	0.00026554	0.308611	0.119048	6	9	6	204.571	3	1	14742
[c]MNXM400	0	0	0	0.2	0	6	6	372.833	0	0	0
[c]MNXM696	2.63547	8.58e-06	0.379439	0.553571	5	11	6	208.625	5	2	724
[c]MNXM1067	0	0	0	0.6	0	6	6	50.4	0	1	0
[c]MNXM297	2.5569	0.00025726	0.391098	0.0909091	5	41	6	65.2273	35	9	6688
[c]MNXM1745	0	0	0	0.433333	0	6	6	418.333	0	0	0
[c]MNXM518	2.60659	0.00056012	0.383644	0.321429	5	10	6	315.875	4	2	11990
[c]MNXM771	0	0	0	0.166667	0	6	6	274.75	0	2	0
[c]MNXM573	3.55402	4.179e-05	0.281372	0.166667	6	8	6	234	2	2	2111
[c]MNXM493	2.33507	0.00013064	0.428253	0.428571	5	12	6	319.125	6	2	4986
[c]MNXM255	2.6037	7.113e-05	0.384069	0.222222	5	15	6	155.4	9	5	2891
[c]MNXM1017	0	0	0	0.666667	0	6	6	409.25	0	2	0
[c]MNXM233	2.50318	8.596e-05	0.399492	0.225275	5	21	6	154.286	15	4	4113
[c]MNXM315	2.59734	4.981e-05	0.385009	0.277778	5	15	6	162.2	9	4	3337
[c]MNXM313	3.05142	0.00117827	0.327717	0.154545	6	13	6	118.727	7	2	40841
[c]MNXM500	2.8937	0.00013101	0.345578	0.272727	6	20	6	87.0833	14	3	9872
[c]MNXM1407	0	0	0	0.466667	0	6	6	420.333	0	0	0
[c]MNXM2128	3.32178	0.00027272	0.301043	0.166667	6	8	6	58.8571	2	1	11134
[c]MNXM469	3.24957	0.00035653	0.307733	0.190909	6	12	6	214.636	6	1	19986
[c]MNXM1410	3.26516	5.074e-05	0.306263	0.266667	6	8	6	284.333	2	2	1742
[c]MNXM473	2.60774	0.00037304	0.383474	0.303571	5	9	6	317.125	3	1	9278
[c]MNXM308	2.5933	0.00017048	0.385609	0.214286	5	9	6	255	3	1	3313
[c]MNXM2963	2.66956	1.588e-05	0.374594	0.566667	5	8	6	352.833	2	2	539
[c]MNXM457	2.49336	7.133e-05	0.401066	0.363636	5	17	6	214.818	11	2	3968
[c]MNXM417	2.89544	0.00017585	0.345371	0.209091	6	22	6	88.9091	16	7	8974
[c]MNXM1027	0	0	0	0.5	0	6	6	406.5	0	2	0
[c]MNXM1057	2.60023	9.767e-05	0.384581	0.52381	5	9	6	373.571	3	2	3634
[c]MNXM7862	0	0	0	0.533333	0	6	6	422.5	0	0	0
[c]MNXM2232	0	0	0	0.5	0	6	6	408.25	0	2	0
[c]MNXM1137	0	0	0	0.55	0	6	6	448.6	0	1	0
[c]MNXM652	3.52455	0.000245	0.283724	0.35	6	7	6	413	1	1	7438
[c]MNXM114079	2.99884	9.15e-06	0.333462	0.266667	6	14	6	185.3	8	3	433
[c]MNXM506	2.61005	3.582e-05	0.383134	0.35	5	8	6	329	2	2	2118
[c]MNXM89653	3.4766	0.00035485	0.287637	0.142857	6	10	6	118.125	4	2	12858
[c]MNXM333	0	0	0	0.5	0	6	6	408	0	2	0
[c]MNXM443	0	0	0	0.133333	0	6	6	221.5	0	0	0
[c]MNXM3473	0	0	0	0.333333	0	6	6	378	0	0	0
[c]MNXM1321	0	0	0	0.133333	0	6	6	245.667	0	0	0
[c]MNXM2254	0	0	0	0.2	0	6	6	207.167	0	0	0
[c]MNXM479	0	0	0	0.266667	0	6	6	375.667	0	0	0
[c]MNXM716	2.58694	0.00049687	0.386557	0.25	5	11	6	280.222	5	2	13805
[c]MNXM1600	0	0	0	0.166667	0	6	6	354.25	0	2	0
[c]MNXM171	2.59908	0.00083546	0.384752	0.122222	5	13	6	204.1	7	2	14805
[c]MNXM664	2.55633	9.51e-05	0.391186	0.305556	5	11	6	205	5	2	4035
[c]MNXM1532	3.33218	1.875e-05	0.300104	0.3	6	8	6	365.167	2	2	589
[c]MNXM152	3.28827	1.885e-05	0.304111	0.333333	6	10	6	112	4	1	1059
[c]MNXM474	4.10168	0.00046565	0.243803	0.0666667	7	8	6	238.5	2	1	13396
[c]MNXM1018	0	0	0	0.333333	0	6	6	342	0	2	0
[c]MNXM1083	0	0	0	0.35	0	6	6	337	0	1	0
[c]MNXM1107	0	0	0	0.5	0	6	6	407	0	2	0
[c]MNXM480	3.14038	4.818e-05	0.318433	0.25	6	12	6	202	6	3	2825
[c]MNXM759	0	0	0	0.4	0	6	6	323	0	1	0
[c]MNXM1099	0	0	0	0.5	0	6	6	407.5	0	2	0
[c]MNXM2645	3.14327	5.695e-05	0.31814	0.333333	6	9	6	266.286	3	2	4590
[c]MNXM435	2.51184	0.00053972	0.398114	0.147619	5	21	6	146.267	15	6	14010
[c]MNXM1199	3.34027	3.275e-05	0.299377	0.238095	6	8	6	179	2	1	812
[c]MNXM414	3.16407	8.247e-05	0.316049	0.214286	6	9	6	204.571	3	2	3896
[c]MNXM606	2.32813	0.00018537	0.429529	0.233333	5	19	6	252.1	13	6	30914
[c]MNXM727	2.61583	4.667e-05	0.382288	0.3	5	18	6	231.091	12	4	2559
[c]MNXM18	0	0	0	0.2	0	6	6	189	0	1	0
[c]MNXM774	3.16176	5.714e-05	0.31628	0.233333	6	12	6	58.5	6	3	2347
[c]MNXM1251	0	0	0	0.2	0	6	6	178	0	0	0
[c]MNXM1596	0	0	0	0.166667	0	6	6	214.5	0	2	0
[c]MNXM2562	2.67129	0.00050084	0.374351	0	5	8	6	170	2	2	9571
[c]MNXM1688	3.11438	0.00011672	0.321091	0.0666667	6	10	6	95.1667	4	3	5032
[c]MNXM25221	3.14327	5.694e-05	0.31814	0.333333	6	9	6	266.286	3	2	4590
[c]MNXM397	2.56788	0.00024958	0.389426	0.244444	5	14	6	234.9	8	4	4927
[c]MNXM26906	2.6684	0.00023404	0.374756	0.214286	5	12	6	119.25	6	3	6112
[c]MNXM381	2.64356	0.00014791	0.378278	0.166667	5	11	6	122.889	5	1	6446
[c]MNXM14895	0	0	0	0	0	6	6	3.75	0	1	0
[c]MNXM2146	3.12478	1.474e-05	0.320022	0.0714286	6	21	6	47.5	15	3	669
[c]MNXM794	1	3.026e-05	1	0	1	7	6	283.667	1	2	1066
[c]MNXM2648	0	0	0	0.166667	0	6	6	296.5	0	2	0
[c]MNXM1505	0	0	0	0.166667	0	6	6	90.25	0	2	0
[c]MNXM503	2.59561	6.556e-05	0.385266	0.361111	5	12	6	180.778	6	2	2428
[c]MNXM1287	3.19642	5.468e-05	0.31285	0.333333	6	8	6	164.333	2	1	3610
[c]MNXM460	3.08839	0.00028929	0.323793	0.236111	6	10	6	219.556	4	1	11814
[c]MNXM915	0	0	0	0.15	0	6	6	45.6	0	1	0
[c]MNXM229	3.55402	1.628e-05	0.281372	0.25	6	8	6	190.6	2	2	407
[c]MNXM529	3.14327	0.00025784	0.31814	0.303571	6	8	6	240.875	2	0	7624
[c]MNXM466	0	0	0	0.0833333	0	6	6	30.75	0	1	0
[c]MNXM1482	0	0	0	0.166667	0	6	6	99.75	0	2	0
[c]MNXM1697	0	0	0	0.3	0	6	6	341	0	1	0
[c]MNXM1422	0	0	0	0.1	0	6	6	179.2	0	1	0
[c]MNXM2126	0	0	0	0.25	0	6	6	242.8	0	1	0
[c]MNXM1339	3.09474	0.00025479	0.323129	0.533333	6	8	6	430.667	2	2	7120
[c]MNXM1627	0	0	0	0.266667	0	6	6	260.5	0	0	0
[c]MNXM364	3.09879	4.11e-06	0.322707	0.357143	6	9	6	237.25	3	1	142
[c]MNXM410	2.63836	0.00011787	0.379023	0.375	5	14	6	292.5	8	2	5012
[c]MNXM1365	3.855	0.00027074	0.259404	0.25	7	8	6	74.6	2	3	12010
[c]MNXM1481	0	0	0	0.416667	0	6	6	76.75	0	2	0
[c]MNXM810	0	0	0	0.416667	0	6	6	329	0	2	0
[c]MNXM1634	0	0	0	0.25	0	6	6	249.4	0	1	0
[c]MNXM2454	0	0	0	0.45	0	6	6	313.4	0	1	0
[c]MNXM2237	0	0	0	0.166667	0	6	6	217.75	0	2	0
[c]MNXM112	3.62334	8.73e-06	0.275989	0.5	6	8	6	379.667	2	2	375
[c]MNXM3447	3.3524	2.21e-06	0.298294	0.452381	6	8	6	332.286	2	1	103
[c]MNXM3452	0	0	0	0.5	0	6	6	460.2	0	1	0
[c]MNXM7735	0	0	0	0.166667	0	6	6	215	0	2	0
[c]MNXM91575	3.52917	4.622e-05	0.283352	0.0333333	6	8	6	20.5	2	2	2185
[c]MNXM5179	0	0	0	0	0	6	6	297.25	0	2	0
[c]MNXM90967	0	0	0	0.5	0	6	6	370.5	0	2	0
[c]MNXM1771	0	0	0	0.166667	0	6	6	366.5	0	2	0
[c]MNXM114214	2.67071	2.613e-05	0.374432	0.261905	5	10	6	131.429	4	2	1280
[c]MNXM94054	3.43328	1.053e-05	0.291267	0.233333	6	10	6	71	4	1	660
[c]MNXM1693	3.1398	3.54e-06	0.318491	0.3	6	8	6	246	2	2	155
[c]MNXM9954	0	0	0	0	0	6	6	83.25	0	2	0
[c]MNXM96040	2.65916	6.827e-05	0.376059	0.233333	5	9	6	182.167	3	1	14551
[e]MNXM14	3.17311	7.39e-06	0.315148	0.0952381	6	9	6	28.2857	3	1	380
[c]MNXM42007	0	0	0	0.5	0	5	5	410	0	0	0
[c]MNXM722	0	0	0	0.166667	0	5	5	353.25	0	1	0
[c]MNXM1376	0	0	0	0.3	0	5	5	398.8	0	0	0
[c]MNXM1729	0	0	0	0.4	0	5	5	404.2	0	0	0
[c]MNXM643	2.55748	0.00028403	0.39101	0.166667	5	9	5	272.167	4	3	7020
[c]MNXM2392	0	0	0	0.25	0	5	5	320.2	0	0	0
[c]MNXM6421	0	0	0	0.25	0	5	5	277.25	0	1	0
[c]MNXM204	2.55113	0.00039427	0.391984	0.133333	5	16	5	192.3	11	3	11494
[c]MNXM645	2.55517	0.00026144	0.391363	0.133333	5	16	5	180.9	11	4	11590
[c]MNXM6145	3.22588	1.97e-05	0.309993	0.261905	6	9	5	198.143	4	2	1071
[c]MNXM2318	0	0	0	0.35	0	5	5	399	0	0	0
[c]MNXM973	3.33218	2.627e-05	0.300104	0.261905	6	7	5	227.143	2	0	873
[c]MNXM3691	3.55286	3.7e-07	0.281463	0.366667	6	7	5	223.333	2	1	7
[c]MNXM91	2.87175	0.00038982	0.34822	0.125541	6	43	5	56.2273	38	5	17729
[c]MNXM1351	0	0	0	0.5	0	5	5	336.2	0	0	0
[c]MNXM1973	0	0	0	0.333333	0	5	5	319.25	0	1	0
[c]MNXM1989	2.33044	0.00016026	0.429103	0.333333	5	16	5	301.2	11	4	19166
[c]MNXM1633	2.6037	8.238e-05	0.384069	0.357143	5	8	5	341.75	3	0	3581
[c]MNXM6463	0	0	0	0.25	0	5	5	233	0	0	0
[c]MNXM238	2.51762	0.00015139	0.397201	0.161905	5	23	5	117.133	18	4	6257
[c]MNXM1861	0	0	0	0.3	0	5	5	270.8	0	0	0
[c]MNXM817	3.14038	4.552e-05	0.318433	0.263889	6	11	5	181.667	6	2	3427
[c]MNXM1282	0	0	0	0.5	0	5	5	355.25	0	1	0
[c]MNXM59041	3.2305	0.00053036	0.309549	0.0138889	6	9	5	44.8889	4	0	23017
[c]MNXM87	3.01675	0.00057812	0.331482	0.154545	6	12	5	148.455	7	1	20067
[c]MNXM114261	0	0	0	0.3	0	5	5	449	0	0	0
[c]MNXM784	3.316	5e-06	0.301568	0.466667	6	8	5	279.667	3	1	359
[c]MNXM516	3.19006	0.00043896	0.313473	0.0555556	6	16	5	135.4	11	4	34119
[c]MNXM1118	0	0	0	0.55	0	5	5	450.6	0	0	0
[c]MNXM122	2.60659	6.545e-05	0.383644	0.2	5	8	5	287	3	3	1875
[c]MNXM2011	0	0	0	0.4	0	5	5	450	0	0	0
[c]MNXM114097	2.6037	8.639e-05	0.384069	0.3	5	8	5	367.667	3	2	3627
[c]MNXM1239	0	0	0	0.166667	0	5	5	215.5	0	1	0
[c]MNXM365	2.5933	0.00032178	0.385609	0.266667	5	14	5	150.9	9	3	8055
[c]MNXM463	2.55286	4.192e-05	0.391718	0.357143	5	11	5	224.429	6	3	2590
[c]MNXM4055	0	0	0	0.166667	0	5	5	364.75	0	1	0
[c]MNXM4995	0	0	0	0.55	0	5	5	429.2	0	0	0
[c]MNXM398	3.33218	1.609e-05	0.300104	0.238095	6	7	5	316.571	2	0	676
[c]MNXM3395	2.658	0.0003468	0.376223	0.232143	5	10	5	308.875	5	1	7401
[c]MNXM331	3.2305	1.851e-05	0.309549	0.446429	6	9	5	238.625	4	1	1685
[c]MNXM1436	0	0	0	0.2	0	5	5	396.2	0	0	0
[c]MNXM1763	0	0	0	0.25	0	5	5	298.2	0	0	0
[c]MNXM633	3.21433	2.975e-05	0.311107	0.285714	6	9	5	239.875	4	1	1247
[c]MNXM5156	0	0	0	0.166667	0	5	5	282.333	0	2	0
[c]MNXM6087	0	0	0	0.35	0	5	5	448.2	0	0	0
[c]MNXM5676	0	0	0	0.35	0	5	5	448.2	0	0	0
[c]MNXM3538	4.02253	0.00030435	0.2486	0.3	7	7	5	201	2	1	18936
[c]MNXM3415	0	0	0	0.5	0	5	5	657.667	0	2	0
[c]MNXM4212	0	0	0	0.5	0	5	5	657.667	0	2	0
[c]MNXM5861	0	0	0	0.3	0	5	5	437.4	0	0	0
[c]MNXM2036	0	0	0	0.3	0	5	5	402.8	0	0	0
[c]MNXM1097	1	1.8e-07	1	0.4	1	6	5	289.4	1	1	8
[c]MNXM5588	4.03177	1.584e-05	0.24803	0.1	7	7	5	233	2	2	898
[c]MNXM834	3.18602	2.923e-05	0.313871	0.0833333	6	7	5	96	2	2	1845
[c]MNXM91432	2.66782	0.00059047	0.374838	0.133333	5	8	5	150.167	3	2	11119
[c]MNXM715	0	0	0	0.05	0	5	5	248.6	0	0	0
[c]MNXM361	2.32813	0.00066409	0.429529	0.204545	5	14	5	230.417	9	2	17760
[c]MNXM2295	0	0	0	0.333333	0	5	5	381.5	0	1	0
[c]MNXM1058	1	0	1	0.5	1	6	5	368.5	1	0	0
[c]MNXM23842	0	0	0	0.25	0	5	5	125.5	0	1	0
[c]MNXM24502	0	0	0	0.166667	0	5	5	123.5	0	1	0
[c]MNXM23766	0	0	0	0.166667	0	5	5	123.75	0	1	0
[c]MNXM224	3.31311	4.84e-06	0.301831	0.3	6	7	5	249.833	2	1	400
[c]MNXM2143	0	0	0	0.55	0	5	5	410.4	0	0	0
[c]MNXM639	4.60196	0.00105065	0.217299	0.0535714	7	11	5	124.125	6	2	37827
[c]MNXM5589	3.59792	2.47e-05	0.277938	0.15	6	9	5	234	4	4	1381
[c]MNXM1157	0	0	0	0.333333	0	5	5	304.667	0	2	0
[c]MNXM11711	0	0	0	0.166667	0	5	5	383.667	0	2	0
[c]MNXM6824	3.51762	9.48e-06	0.284283	0.5	6	7	5	293.5	2	2	657
[c]MNXM6733	3.5182	2.941e-05	0.284236	0.333333	6	7	5	292.25	2	2	1318
[c]MNXM5122	0	0	0	0.25	0	5	5	30.5	0	1	0
[c]MNXM1727	3.00231	0.0005356	0.333077	0.142857	6	9	5	122	4	2	19661
[c]MNXM4335	0	0	0	0.25	0	5	5	400.8	0	0	0
[c]MNXM352	0	0	0	0.0833333	0	5	5	38.25	0	1	0
[c]MNXM13284	0	0	0	0.3	0	5	5	332.4	0	0	0
[c]MNXM2053	3.1762	0.0005161	0.314842	0.05	6	10	5	33	5	5	14962
[c]MNXM1062	0	0	0	0.25	0	5	5	288	0	0	0
[c]MNXM2576	0	0	0	0.3	0	5	5	437.4	0	0	0
[c]MNXM92210	4.55228	0.00026871	0.21967	0.433333	7	6	5	301.5	1	0	6595
[c]MNXM937	4.54882	4.707e-05	0.219837	0.266667	7	6	5	352.667	1	0	1647
[c]MNXM802	0	0	0	0.3	0	5	5	243	0	0	0
[c]MNXM1208	2.60196	0.00034787	0.384325	0.0714286	5	8	5	203.857	3	1	9747
[c]MNXM2671	3.52051	0.00041518	0.28405	0	6	13	5	34.8571	8	2	19150
[c]MNXM1539	2.67187	0.00072579	0.37427	0.3	5	7	5	335.167	2	1	12604
[c]MNXM2215	0	0	0	0.25	0	5	5	447.6	0	0	0
[c]MNXM5367	3.66609	0.00025589	0.27277	0.0333333	6	6	5	28.5	1	0	4216
[c]MNXM1279	2.57423	0.00028216	0.388465	0.5	5	9	5	301.5	4	3	7694
[c]MNXM674	0	0	0	0.35	0	5	5	449.2	0	0	0
[c]MNXM825	0	0	0	0.3	0	5	5	448.6	0	0	0
[c]MNXM701	0	0	0	0.3	0	5	5	448.2	0	0	0
[c]MNXM757	0	0	0	0.35	0	5	5	449	0	0	0
[c]MNXM766	0	0	0	0.35	0	5	5	449.2	0	0	0
[c]MNXM1045	0	0	0	0.4	0	5	5	450.4	0	0	0
[c]MNXM767	0	0	0	0.35	0	5	5	449	0	0	0
[c]MNXM1253	0	0	0	0.333333	0	5	5	300.75	0	1	0
[c]MNXM962	0	0	0	0.45	0	5	5	449.6	0	0	0
[c]MNXM1458	0	0	0	0.45	0	5	5	268.8	0	0	0
[c]MNXM5873	0	0	0	0.3	0	5	5	448.2	0	0	0
[c]MNXM5869	0	0	0	0.3	0	5	5	448.2	0	0	0
[c]MNXM5865	0	0	0	0.3	0	5	5	448.2	0	0	0
[c]MNXM733	0	0	0	0.35	0	5	5	449.8	0	0	0
[c]MNXM1106	0	0	0	0.25	0	5	5	286.6	0	0	0
[c]MNXM1875	0	0	0	0.4	0	5	5	451.4	0	0	0
[c]MNXM1288	0	0	0	0.4	0	5	5	292.6	0	0	0
[c]MNXM1707	3.55459	1.27e-05	0.281326	0.285714	6	7	5	294.429	2	0	692
[c]MNXM1647	0	0	0	0.35	0	5	5	232.6	0	0	0
[c]MNXM1080	0	0	0	0.25	0	5	5	244	0	1	0
[c]MNXM17054	3.18486	1.66e-05	0.313985	0.233333	6	8	5	248.167	3	2	1041
[c]MNXM548	2.64645	1.857e-05	0.377865	0.595238	5	10	5	361.714	5	2	1438
[c]MNXM2138	0	0	0	0.35	0	5	5	449.2	0	0	0
[c]MNXM2474	0	0	0	0.45	0	5	5	342.4	0	0	0
[c]MNXM2264	0	0	0	0.05	0	5	5	242.6	0	0	0
[c]MNXM4815	0	0	0	0.333333	0	5	5	322.25	0	1	0
[c]MNXM1850	3.64702	5.469e-05	0.274196	0.1	6	7	5	247.2	2	2	1746
[c]MNXM3548	0	0	0	0.65	0	5	5	453	0	0	0
[c]MNXM8170	4.03697	4.77e-06	0.24771	0.333333	7	7	5	234.5	2	1	300
[c]MNXM34810	0	0	0	0.416667	0	5	5	291	0	1	0
[c]MNXM34740	0	0	0	0.416667	0	5	5	291	0	1	0
[c]MNXM15900	2.60196	0.0001075	0.384325	0.175824	5	19	5	183.5	14	4	6458
[c]MNXM81337	0	0	0	0.25	0	5	5	306	0	1	0
[c]MNXM114305	0	0	0	0.2	0	5	5	195.8	0	0	0
[c]MNXM89669	0	0	0	0.2	0	5	5	216.2	0	0	0
[c]MNXM180	3.35009	4.528e-05	0.2985	0.466667	6	7	5	341	2	1	2126
[c]MNXM6281	0	0	0	0.25	0	5	5	373.25	0	1	0
[c]MNXM89884	0	0	0	0.45	0	5	5	268.2	0	0	0
[e]MNXM39	2.60774	4.732e-05	0.383474	0.416667	5	8	5	329.25	3	1	1276
[e]MNXM192	2.60947	1.13e-06	0.383219	0.65	5	8	5	461.8	3	1	119
[c]MNXM2144	0	0	0	0.25	0	4	4	269.25	0	0	0
[c]MNXM55844	2.66667	0.00043877	0.375	0.0666667	5	8	4	146	4	1	10660
[c]MNXM90751	0	0	0	0.333333	0	4	4	368.75	0	0	0
[c]MNXM90755	0	0	0	0.333333	0	4	4	368.5	0	0	0
[c]MNXM90879	0	0	0	0.333333	0	4	4	368.5	0	0	0
[c]MNXM90880	0	0	0	0.333333	0	4	4	368.5	0	0	0
[c]MNXM538	0	0	0	0.166667	0	4	4	281	0	1	0
[c]MNXM90668	0	0	0	0.333333	0	4	4	368.5	0	0	0
[c]MNXM90753	0	0	0	0.333333	0	4	4	368.5	0	0	0
[c]MNXM90885	0	0	0	0.333333	0	4	4	368.5	0	0	0
[c]MNXM90882	0	0	0	0.333333	0	4	4	369	0	0	0
[c]MNXM250	2.55344	3.205e-05	0.391629	0.357143	5	14	4	221.857	10	3	1475
[c]MNXM89810	3.07337	1.391e-05	0.325376	0.4	6	7	4	242.4	3	2	636
[c]MNXM71	3.10861	7.7e-06	0.321687	0.35	6	7	4	296.6	3	2	492
[c]MNXM90883	0	0	0	0.333333	0	4	4	368.5	0	0	0
[c]MNXM737	0	0	0	0.5	0	4	4	281	0	0	0
[c]MNXM90667	0	0	0	0.333333	0	4	4	368.5	0	0	0
[c]MNXM90878	0	0	0	0.333333	0	4	4	368.5	0	0	0
[c]MNXM1347	0	0	0	0.333333	0	4	4	406	0	0	0
[c]MNXM811	3.02542	1.27e-05	0.330533	0.266667	6	7	4	73.3333	3	1	963
[c]MNXM320	2.6528	0.00037356	0.37696	0.0666667	5	11	4	178.667	7	4	10677
[c]MNXM91491	0	0	0	0.333333	0	4	4	46.25	0	0	0
[c]MNXM89761	3.09936	1.374e-05	0.322647	0.366667	6	7	4	203.833	3	1	625
[c]MNXM90665	0	0	0	0.333333	0	4	4	369.25	0	0	0
[c]MNXM1453	0	0	0	0.25	0	4	4	341.25	0	0	0
[c]MNXM80636	0	0	0	0.333333	0	4	4	405	0	0	0
[c]MNXM90012	0	0	0	0.416667	0	4	4	373.75	0	0	0
[c]MNXM826	2.51935	0.00012027	0.396927	0.339286	5	10	4	245.875	6	1	3714
[c]MNXM91028	0	0	0	0.333333	0	4	4	368.5	0	0	0
[c]MNXM89576	0	0	0	0.333333	0	4	4	368.5	0	0	0
[c]MNXM1643	0	0	0	0.0833333	0	4	4	4	0	0	0
[c]MNXM2030	0	0	0	0.333333	0	4	4	368.5	0	0	0
[c]MNXM90340	0	0	0	0.333333	0	4	4	368.5	0	0	0
[c]MNXM614	2.64702	0.00030007	0.377783	0.266667	5	8	4	189.333	4	2	21419
[c]MNXM1048	3.11034	0.00049229	0.321508	0.0535714	6	10	4	49	6	2	17900
[c]MNXM445	2.61063	0.00040713	0.383049	0.230769	5	25	4	95.3571	21	6	18881
[c]MNXM2000	0	0	0	0.166667	0	4	4	227	0	0	0
[c]MNXM1230	0	0	0	0	0	4	4	292	0	0	0
[c]MNXM1762	0	0	0	0.5	0	4	4	424.5	0	0	0
[c]MNXM103	2.55575	0.00027213	0.391275	0.25	5	10	4	253.625	6	2	6983
[c]MNXM1838	0	0	0	0.5	0	4	4	356	0	0	0
[c]MNXM258	2.51878	7.011e-05	0.397018	0.197802	5	28	4	153.286	24	6	4486
[c]MNXM31869	3.19353	0.00025768	0.313133	0.166667	6	7	4	214.714	3	0	10203
[c]MNXM422	2.32756	8.91e-05	0.429635	0.4	5	22	4	250.636	18	5	4794
[c]MNXM93263	3.55344	1.616e-05	0.281418	0	6	6	4	25.5	2	1	1219
[c]MNXM2522	0	0	0	0	0	4	4	304.5	0	0	0
[c]MNXM5691	3.12825	0.00109778	0.319668	0.0952381	6	11	4	142.143	7	1	39028
[c]MNXM399	1	0.00053799	1	0	1	6	4	4.4	2	1	18214
[c]MNXM1788	4.02657	0.00024441	0.24835	0.333333	7	5	4	58.5	1	1	7733
[c]MNXM615	4.46967	0.00012132	0.22373	0.166667	7	6	4	243.333	2	0	8839
[c]MNXM90126	0	0	0	0.166667	0	4	4	18.25	0	0	0
[c]MNXM2394	3.29463	4.65e-06	0.303524	0.166667	6	6	4	21.6667	2	0	182
[c]MNXM3356	0	0	0	0.166667	0	4	4	17.5	0	0	0
[c]MNXM1233	4.46909	0.00012615	0.223759	0.166667	7	6	4	245	2	0	8831
[c]MNXM1667	0	0	0	0.166667	0	4	4	18.25	0	0	0
[c]MNXM393	3.09185	3.624e-05	0.32343	0.2	6	6	4	79.2	2	1	1726
[c]MNXM248	2.58579	2.056e-05	0.386729	0.238095	5	15	4	178.857	11	5	839
[c]MNXM803	2.57481	0.00012519	0.388378	0.333333	5	7	4	265.5	3	1	3267
[c]MNXM1312	2.64356	6.172e-05	0.378278	0.238095	5	11	4	167.571	7	3	2033
[c]MNXM1368	2.67244	0.00016017	0.374189	0	5	7	4	168.6	3	1	4389
[c]MNXM611	3.32467	0.00058035	0.300782	0.1	6	7	4	177.833	3	1	28186
[c]MNXM965	4.08954	7.678e-05	0.244526	0.152778	7	12	4	192.333	8	1	3291
[c]MNXM679	3.08261	3.134e-05	0.3244	0.166667	6	7	4	82.25	3	2	1330
[c]MNXM821	1	4.617e-05	1	0.190476	1	7	4	206.857	3	0	1481
[c]MNXM197	2.6037	6.881e-05	0.384069	0.319444	5	13	4	170	9	4	3152
[c]MNXM2623	3.52282	3.085e-05	0.283864	0	6	6	4	17.3333	2	2	1111
[c]MNXM2168	0	0	0	0.0833333	0	4	4	52.5	0	0	0
[c]MNXM177	0	0	0	0.333333	0	4	4	366	0	1	0
[c]MNXM90987	0	0	0	0.5	0	4	4	424.75	0	0	0
[c]MNXM91795	2.60832	0.00024756	0.383389	0.1	5	8	4	215.667	4	2	3954
[c]MNXM2996	0	0	0	0.0833333	0	4	4	228	0	0	0
[c]MNXM350	2.59908	0.00017866	0.384752	0.445455	5	22	4	243.364	18	3	8919
[c]MNXM3313	0	0	0	0	0	4	4	277.333	0	1	0
[c]MNXM1124	0	0	0	0	0	4	4	415	0	2	0
[c]MNXM1283	0	0	0	0.5	0	4	4	416	0	2	0
[c]MNXM3237	0	0	0	0	0	4	4	415	0	2	0
[c]MNXM1176	0	0	0	0.5	0	4	4	248.75	0	0	0
[c]MNXM505	3.20624	0.00025235	0.311892	0.166667	6	7	4	61.8571	3	0	6967
[c]MNXM644	2.67129	0.00019041	0.374351	0.214286	5	9	4	298.571	5	1	6332
[c]MNXM2077	0	0	0	0.166667	0	4	4	228.75	0	0	0
[c]MNXM42008	0	0	0	0	0	4	4	4.33333	0	1	0
[c]MNXM478	3.24263	0.00072912	0.308391	0.119048	6	11	4	161.857	7	2	21933
[c]MNXM597	3.21375	0.00025181	0.311163	0.25	6	8	4	240	4	0	25017
[c]MNXM6479	3.65453	1.329e-05	0.273633	0.266667	6	8	4	150.167	4	2	550
[c]MNXM7899	3.57597	2.803e-05	0.279645	0.4	6	6	4	180.6	2	1	715
[c]MNXM9325	0	0	0	0.166667	0	4	4	277.667	0	1	0
[c]MNXM17114	0	0	0	0.333333	0	4	4	357.25	0	0	0
[c]MNXM4551	0	0	0	0.333333	0	4	4	357	0	0	0
[c]MNXM5962	1	8.38e-06	1	0.166667	1	5	4	124.75	1	1	232
[c]MNXM1659	0	0	0	0	0	4	4	24.5	0	0	0
[c]MNXM13900	3.316	1.02e-06	0.301568	0.0833333	6	6	4	14	2	1	25
[c]MNXM1403	3.25072	2.08e-06	0.307624	0.366667	6	6	4	282.333	2	0	46
[c]MNXM1698	0	0	0	0.416667	0	4	4	355	0	0	0
[c]MNXM5586	0	0	0	0.416667	0	4	4	419.5	0	0	0
[c]MNXM6487	0	0	0	0	0	4	4	381.333	0	1	0
[c]MNXM4886	0	0	0	0	0	4	4	382	0	1	0
[c]MNXM2059	0	0	0	0	0	4	4	14	0	1	0
[c]MNXM3596	3.95552	0.00024528	0.252811	0.1	7	6	4	8	2	1	11421
[c]MNXM402	2.61698	5.898e-05	0.382119	0.2	5	12	4	197.167	8	5	2263
[c]MNXM97048	0	0	0	0.25	0	4	4	60	0	0	0
[c]MNXM1155	3.25072	2.173e-05	0.307624	0.25	6	6	4	284.4	2	1	721
[c]MNXM404	2.61005	0.0002287	0.383134	0.344444	5	15	4	253.8	11	4	7542
[c]MNXM38414	0	0	0	0	0	4	4	14	0	1	0
[c]MNXM2135	0	0	0	0.333333	0	4	4	368.5	0	0	0
[c]MNXM62890	0	0	0	0.333333	0	4	4	368.5	0	0	0
[c]MNXM26616	3.07626	0.00030505	0.32507	0.267857	6	8	4	73	4	0	15409
[c]MNXM28933	0	0	0	0.0833333	0	4	4	61.25	0	0	0
[c]MNXM26095	0	0	0	0.25	0	4	4	64	0	0	0
[c]MNXM25602	0	0	0	0.0833333	0	4	4	61.25	0	0	0
[c]MNXM28031	0	0	0	0.0833333	0	4	4	61.25	0	0	0
[c]MNXM39043	3.55055	0.00051371	0.281647	0.15	6	6	4	171.2	2	1	14663
[c]MNXM2374	3.658	7.01e-06	0.273373	0.266667	6	6	4	248.833	2	0	303
[c]MNXM2110	3.16002	5.3e-07	0.316453	0.452381	6	7	4	233	3	0	6
[c]MNXM91213	2.55806	5.818e-05	0.390921	0.571429	5	9	4	303.571	5	2	2371
[c]MNXM3659	2.55806	0.00026772	0.390921	0.194444	5	10	4	212.444	6	1	6547
[c]MNXM1967	3.24899	1.007e-05	0.307788	0.47619	6	7	4	243.286	3	0	375
[c]MNXM322	2.57308	6.103e-05	0.388639	0.25	5	14	4	250	10	4	2934
[c]MNXM92878	2.59214	6.7e-07	0.385781	0.55	5	7	4	407.4	3	2	49
[c]MNXM262	3.1115	2.608e-05	0.321389	0.1	6	12	4	75.4	8	4	1708
[c]MNXM572	3.05257	7.34e-06	0.327593	0.333333	6	10	4	172.714	6	2	642
[c]MNXM330	3.07568	0.000529	0.325131	0.309524	6	11	4	176.286	7	2	15608
[c]MNXM1522	2.67244	0.00056463	0.374189	0.3	5	8	4	168.667	4	1	13826
[c]MNXM29072	1	8.41e-06	1	0.166667	1	5	4	124	1	1	232
[c]MNXM1359	2.61756	8.173e-05	0.382035	0.428571	5	18	4	340.857	14	4	5044
[c]MNXM29237	0	0	0	0.166667	0	4	4	45.6667	0	1	0
[c]MNXM5611	3.51473	8.1e-07	0.284517	0.333333	6	6	4	18	2	2	20
[c]MNXM6122	0	0	0	0	0	4	4	6.33333	0	1	0
[c]MNXM9053	0	0	0	0.0833333	0	4	4	226.75	0	0	0
[c]MNXM2308	0	0	0	0	0	4	4	12.6667	0	1	0
[c]MNXM984	3.03524	0.00048868	0.329463	0.261905	6	8	4	187.429	4	1	15431
[c]MNXM1056	2.6736	0.00033528	0.374028	0.3	5	6	4	198.2	2	1	9282
[c]MNXM1541	2.64818	5e-08	0.377618	0.738095	5	7	4	398.286	3	0	1
[c]MNXM496	3.11265	0.00026984	0.321269	0.25	6	13	4	128.667	9	2	12477
[c]MNXM5993	0	0	0	0.166667	0	4	4	220.5	0	0	0
[c]MNXM36414	0	0	0	0.166667	0	4	4	339.75	0	0	0
[c]MNXM894	3.10803	8.11e-06	0.321747	0.35	6	6	4	55.2	2	1	431
[c]MNXM384	2.57308	2.331e-05	0.388639	0.5	5	16	4	261.286	12	7	1039
[c]MNXM653	2.56326	0.00026885	0.390128	0.595238	5	9	4	407.143	5	1	5506
[c]MNXM507	3.16811	0.00027117	0.315646	0.333333	6	7	4	272.429	3	0	6147
[c]MNXM114122	0	0	0	0.333333	0	4	4	100.667	0	1	0
[c]MNXM7312	0	0	0	0	0	4	4	6	0	2	0
[c]MNXM150	3.29232	3.64e-06	0.303737	0.119048	6	9	4	24.1429	5	2	129
[c]MNXM464	4.24379	5.3e-07	0.235638	0	7	6	4	10	2	1	24
[c]MNXM3255	0	0	0	0.166667	0	4	4	492.75	0	0	0
[c]MNXM1029	0	0	0	0.666667	0	4	4	425.75	0	0	0
[c]MNXM47455	3.50318	6.27e-06	0.285455	0.3	6	6	4	233.8	2	1	324
[c]MNXM226	3.42577	6e-08	0.291906	0.4	6	8	4	35.2	4	3	3
[c]MNXM541	3.12421	7.83e-06	0.320081	0.0833333	6	6	4	91.5	2	2	612
[c]MNXM1488	0	0	0	0.0833333	0	4	4	41.25	0	0	0
[c]MNXM1554	0	0	0	0.333333	0	4	4	357.25	0	0	0
[c]MNXM587	3.24263	8.7e-07	0.308391	0	6	6	4	29.6667	2	2	68
[c]MNXM9861	2.67244	0.00072714	0.374189	0.1	5	7	4	178	3	2	15710
[c]MNXM329	0	0	0	0.25	0	4	4	354.25	0	0	0
[c]MNXM3173	2.54593	9.542e-05	0.392784	0.208333	5	11	4	214.556	7	2	3776
[c]MNXM1224	3.67822	2.788e-05	0.271871	0.142857	7	8	4	50	4	1	912
[c]MNXM547	0	0	0	0	0	4	4	279	0	1	0
[c]MNXM2931	2.60659	0.00054481	0.383644	0.166667	5	8	4	249.833	4	2	11236
[c]MNXM90191	0	0	0	0.166667	0	4	4	353	0	0	0
[c]MNXM305	2.56326	0.00012327	0.390128	0.236111	5	12	4	193.444	8	3	4564
[c]MNXM1401	0	0	0	0.166667	0	4	4	276.25	0	0	0
[c]MNXM585	0	0	0	0.333333	0	4	4	216.5	0	0	0
[c]MNXM63441	0	0	0	0.25	0	4	4	211	0	0	0
[c]MNXM1588	3.55344	2.07e-06	0.281418	0.3	6	6	4	228	2	0	46
[c]MNXM1984	3.05373	1.742e-05	0.327469	0.347222	6	13	4	168	9	4	1067
[c]MNXM3270	0	0	0	0	0	4	4	276.333	0	1	0
[c]MNXM1953	3.08203	7.8e-07	0.324461	0.595238	6	7	4	295.571	3	0	36
[c]MNXM955	3.09012	5.5e-07	0.323612	0.547619	6	7	4	290.714	3	0	19
[c]MNXM1446	3.09012	3.8e-07	0.323612	0.47619	6	7	4	290.429	3	0	18
[c]MNXM7864	0	0	0	0.5	0	4	4	425	0	0	0
[c]MNXM5407	0	0	0	0.416667	0	4	4	423.25	0	0	0
[c]MNXM3041	0	0	0	0.416667	0	4	4	266.75	0	0	0
[c]MNXM789	3.08666	0.00044494	0.323975	0.0178571	6	13	4	43.75	9	1	25775
[c]MNXM11124	0	0	0	0.333333	0	4	4	18	0	1	0
[c]MNXM390	0	0	0	0.416667	0	4	4	355.5	0	0	0
[c]MNXM5782	0	0	0	0	0	4	4	277.333	0	1	0
[c]MNXM1119	0	0	0	0.5	0	4	4	590.5	0	2	0
[c]MNXM3448	2.33044	9.341e-05	0.429103	0.482143	5	16	4	292.125	12	6	3793
[c]MNXM598	2.6037	4.6e-07	0.384069	0.5	5	10	4	338.667	6	4	17
[c]MNXM219	0	0	0	0.166667	0	4	4	76.6667	0	1	0
[c]MNXM79744	0	0	0	0.333333	0	4	4	373	0	1	0
[c]MNXM91026	0	0	0	0.166667	0	4	4	13	0	1	0
[c]MNXM5273	3.171	6.613e-05	0.315358	0.25	6	6	4	59.75	2	2	2154
[c]MNXM90036	3.22415	1.086e-05	0.310159	0.0818182	6	14	4	20.2727	10	3	648
[c]MNXM1826	0	0	0	0	0	4	4	6	0	1	0
[c]MNXM37476	0	0	0	0.666667	0	4	4	408.75	0	0	0
[c]MNXM3455	2.67187	0.00015943	0.37427	0.5	5	6	4	460.2	2	1	6663
[c]MNXM65309	2.67187	0.00015943	0.37427	0.5	5	6	4	460.2	2	1	6663
[c]MNXM90433	0	0	0	0.333333	0	4	4	343.667	0	1	0
[c]MNXM114347	0	0	0	0.583333	0	4	4	251	0	0	0
[c]MNXM91434	0	0	0	0.666667	0	4	4	408.75	0	0	0
[c]MNXM90047	0	0	0	0.25	0	4	4	75.25	0	0	0
[c]MNXM1783	0	0	0	0.166667	0	4	4	22.6667	0	1	0
[c]MNXM97455	0	0	0	0.166667	0	4	4	21.6667	0	1	0
[c]MNXM33047	3.06181	1.475e-05	0.326604	0.261905	6	11	4	173.429	7	2	827
[c]MNXM90508	2.60832	9.177e-05	0.383389	0.133333	5	7	4	211	3	1	5203
[c]MNXM97020	3.07857	2.78e-06	0.324826	0.0333333	6	11	4	53.8333	7	2	206
[c]MNXM13662	0	0	0	0.166667	0	4	4	9.33333	0	1	0
[c]MNXM96974	0	0	0	0	0	4	4	110	0	1	0
[c]MNXM3404	3.0907	2.21e-05	0.323551	0.166667	6	10	4	74	6	1	1784
[c]MNXM8724	0	0	0	0.166667	0	4	4	17	0	1	0
[c]MNXM3317	0	0	0	0	0	4	4	9	0	2	0
[c]MNXM8897	0	0	0	0	0	4	4	3	0	2	0
[c]MNXM14333	2.60774	4.503e-05	0.383474	0.339286	5	12	4	185	8	4	2724
[c]MNXM9737	0	0	0	0	0	4	4	19.3333	0	1	0
[c]MNXM114069	2.66378	0.00028789	0.375407	0.214286	5	8	4	140.571	4	1	7064
[c]MNXM1414	0	0	0	0	0	4	4	29.3333	0	1	0
[c]MNXM114085	0	0	0	0.5	0	4	4	217.5	0	0	0
[c]MNXM92942	2.59214	6.7e-07	0.385781	0.55	5	7	4	407.4	3	2	49
[e]MNXM78	2.56153	7.69e-06	0.390392	0.333333	5	14	4	266.143	10	2	405
[e]MNXM291	3.62681	0.00026879	0.275725	0.166667	6	5	4	6.66667	1	1	5017
[e]MNXM55	2.56153	8.84e-06	0.390392	0.357143	5	13	4	223.125	9	2	861
[c]MNXM913	0	0	0	0.333333	0	3	3	451.333	0	0	0
[c]MNXM1310	3.04275	9.059e-05	0.32865	0.233333	6	11	3	177	8	1	2126
[c]MNXM346	2.51993	0.00022165	0.396836	0.194444	5	15	3	224.889	12	2	5975
[c]MNXM3438	0	0	0	0.333333	0	3	3	395.333	0	0	0
[c]MNXM535	2.5933	0.00024363	0.385609	0.3	5	8	3	204.667	5	2	10073
[c]MNXM1174	3.2149	8.9e-07	0.311051	0.433333	6	8	3	316.333	5	1	40
[c]MNXM1325	3.10052	4.559e-05	0.322527	0.35	6	5	3	332.8	2	0	1333
[c]MNXM1922	2.63432	0.00025011	0.379605	0.3	5	7	3	241.333	4	1	4613
[c]MNXM92609	0	0	0	0	0	3	3	83	0	0	0
[c]MNXM853	2.53842	0.00010004	0.393946	0.357143	5	20	3	262.625	17	8	4939
[c]MNXM1626	3.14558	4.46e-06	0.317906	0.35	6	5	3	313.8	2	0	140
[c]MNXM449	0	0	0	0.5	0	3	3	394.667	0	0	0
[c]MNXM1189	2.67302	2.9e-07	0.374108	0.55	5	5	3	443.6	2	0	7
[c]MNXM30365	0	0	0	0	0	3	3	115.333	0	0	0
[c]MNXM3813	2.55575	0.00017012	0.391275	0.214286	5	11	3	282.143	8	3	9343
[c]MNXM835	3.25072	1.805e-05	0.307624	0.2	6	5	3	263.2	2	0	617
[c]MNXM773	2.62045	4.423e-05	0.381614	0.232143	5	9	3	174.125	6	1	1743
[c]MNXM2600	0	0	0	0.166667	0	3	3	347.667	0	0	0
[c]MNXM968	3.11265	0.00019345	0.321269	0.285714	6	11	3	57.125	8	2	7195
[c]MNXM709	2.65742	8.085e-05	0.376304	0.0833333	5	6	3	263.5	3	2	14828
[c]MNXM2410	3.13923	4.573e-05	0.31855	0.2	6	6	3	280.667	3	0	1842
[c]MNXM5860	0	0	0	0	0	3	3	279.333	0	0	0
[c]MNXM90886	3.09994	4.28e-05	0.322587	0.35	6	6	3	338	3	1	2049
[c]MNXM89752	3.30618	3.743e-05	0.302464	0.2	6	6	3	128.2	3	1	2555
[c]MNXM1262	3.1398	5e-06	0.318491	0.2	6	5	3	286.8	2	0	253
[c]MNXM1102	3.14038	1.78e-06	0.318433	0.45	6	5	3	339.8	2	0	118
[c]MNXM638	0	0	0	0.333333	0	3	3	304	0	0	0
[c]MNXM1628	3.13807	2.98e-06	0.318667	0.45	6	5	3	337.8	2	0	140
[c]MNXM1373	2.5829	0.00012141	0.387162	0.166667	5	7	3	218.571	4	0	6688
[c]MNXM90839	0	0	0	0.166667	0	3	3	118.667	0	0	0
[c]MNXM1648	3.58868	0.00038568	0.278654	0.25	6	4	3	366	1	0	9839
[c]MNXM47444	0	0	0	0	0	3	3	405.667	0	0	0
[c]MNXM1996	2.66147	0.00026463	0.375733	0.261905	5	7	3	301.286	4	0	5874
[c]MNXM279	2.5933	0.00027708	0.385609	0.2	5	16	3	148.3	13	4	7525
[c]MNXM1530	0	0	0	0.666667	0	3	3	368.333	0	0	0
[c]MNXM3362	2.67244	0.00016304	0.374189	0	5	5	3	279.667	2	2	4624
[c]MNXM1816	3.55979	9.2e-07	0.280915	0.3	6	5	3	287.6	2	0	35
[c]MNXM2710	3.54882	5.5e-07	0.281784	0.45	6	5	3	264	2	0	9
[c]MNXM4088	2.64125	9.509e-05	0.378609	0.2	5	7	3	409.6	4	2	5100
[c]MNXM1085	3.25072	6.58e-06	0.307624	0.3	6	5	3	289.8	2	0	273
[c]MNXM976	3.25939	4.21e-06	0.306806	0.1	6	6	3	53.8	3	1	254
[c]MNXM96110	0	0	0	0	0	3	3	137.333	0	0	0
[c]MNXM861	2.54535	4.432e-05	0.392873	0.310606	5	21	3	169.833	18	8	2549
[c]MNXM2704	3.19815	1.047e-05	0.312681	0	6	6	3	70	3	2	628
[c]MNXM928	3.28885	3.72e-06	0.304058	0.416667	6	5	3	315.25	2	1	214
[c]MNXM1153	3.20739	8.78e-06	0.31178	0.1	6	5	3	77.2	2	0	899
[c]MNXM1527	2.63258	2.501e-05	0.379855	0.4	5	6	3	418.333	3	0	1065
[c]MNXM89905	2.33333	6.891e-05	0.428571	0.589286	5	12	3	368.875	9	4	14552
[c]MNXM943	2.58232	0.00032403	0.387248	0.2	5	9	3	240.167	6	3	7691
[c]MNXM5010	0	0	0	0.333333	0	3	3	366.333	0	0	0
[c]MNXM5844	0	0	0	0.333333	0	3	3	365.667	0	0	0
[c]MNXM47447	4.21144	3.25e-06	0.237449	0.1	7	5	3	247	2	0	102
[c]MNXM10686	0	0	0	0	0	3	3	67.6667	0	0	0
[c]MNXM1385	3.26401	0.00014911	0.306372	0.166667	6	4	3	291.667	1	1	4779
[c]MNXM2361	0	0	0	0.166667	0	3	3	406.333	0	0	0
[c]MNXM1145	0	0	0	0	0	3	3	3	0	0	0
[c]MNXM2014	0	0	0	0	0	3	3	3	0	0	0
[c]MNXM2847	2.66956	7.516e-05	0.374594	0.3	5	5	3	398.6	2	0	2512
[c]MNXM2477	0	0	0	0	0	3	3	405.333	0	0	0
[c]MNXM1999	0	0	0	0.333333	0	3	3	488.333	0	0	0
[c]MNXM1897	1	2.523e-05	1	0.166667	1	4	3	353.25	1	0	838
[c]MNXM2800	0	0	0	0.333333	0	3	3	348.333	0	0	0
[c]MNXM511	2.55402	5.289e-05	0.39154	0.277778	5	16	3	179	13	4	2428
[c]MNXM4794	0	0	0	0.333333	0	3	3	470.333	0	0	0
[c]MNXM371	2.60081	0.00028302	0.384496	0.266667	5	9	3	275.167	6	2	7847
[c]MNXM90461	3.10687	3.61e-06	0.321867	0.1	6	7	3	103.8	4	2	240
[c]MNXM1459	0	0	0	0.166667	0	3	3	113	0	0	0
[c]MNXM1131	3.21086	6.79e-06	0.311443	0.4	6	5	3	256	2	0	179
[c]MNXM6068	2.62449	8.268e-05	0.381026	0.380952	5	8	3	349.714	5	1	2428
[c]MNXM512	2.55228	0.00016602	0.391806	0.211111	5	12	3	193.8	9	2	4018
[c]MNXM216	2.53726	0.00036008	0.394126	0.356061	5	15	3	159.25	12	2	29262
[c]MNXM1593	3.59965	7.5e-07	0.277805	0.5	6	4	3	356.5	1	0	18
[c]MNXM1412	0	0	0	0.5	0	3	3	366	0	0	0
[c]MNXM357	3.197	0.00024668	0.312794	0.266667	6	6	3	237.833	3	0	9385
[c]MNXM2864	0	0	0	0	0	3	3	382	0	0	0
[c]MNXM2233	0	0	0	0.333333	0	3	3	372.667	0	0	0
[c]MNXM3198	0	0	0	0.333333	0	3	3	452.333	0	0	0
[c]MNXM328	3.2022	0.00026755	0.312286	0.333333	6	7	3	198.714	4	0	8452
[c]MNXM753	3.32871	1.379e-05	0.300417	0.3	6	6	3	280.4	3	1	430
[c]MNXM1491	3.28307	1.018e-05	0.304593	0.45	6	5	3	263.8	2	0	546
[c]MNXM1421	2.6736	0.00026885	0.374028	0.5	5	5	3	260.5	2	1	8742
[c]MNXM475	3.08897	8.154e-05	0.323733	0.285714	6	9	3	210.125	6	1	2621
[c]MNXM550	3.06066	5.16e-06	0.326727	0.133333	6	12	3	78	9	4	291
[c]MNXM1209	0	0	0	0.333333	0	3	3	279.333	0	0	0
[c]MNXM2108	0	0	0	0.333333	0	3	3	451.667	0	0	0
[c]MNXM1096	0	0	0	0	0	3	3	405.333	0	0	0
[c]MNXM969	4.02369	8.62e-06	0.248528	0.166667	7	4	3	316	1	0	609
[c]MNXM2294	0	0	0	0.5	0	3	3	471	0	0	0
[c]MNXM2792	2.67244	0.00032608	0.374189	0.3	5	5	3	447.8	2	0	6038
[c]MNXM12770	3.24726	5.183e-05	0.307952	0.05	6	11	3	16.2	8	3	2867
[c]MNXM840	3.07799	2.344e-05	0.324887	0.309524	6	7	3	223.571	4	0	932
[c]MNXM3040	1	0.00012965	1	0.25	1	4	3	353.75	1	0	4623
[c]MNXM772	0	0	0	0.666667	0	3	3	472.667	0	0	0
[c]MNXM7713	0	0	0	0.333333	0	3	3	469.333	0	0	0
[c]MNXM2312	0	0	0	0	0	3	3	405.333	0	0	0
[c]MNXM4985	0	0	0	0	0	3	3	405.333	0	0	0
[c]MNXM780	3.13403	6.999e-05	0.319078	0.1	6	6	3	299.2	3	1	2878
[c]MNXM890	0	0	0	0	0	3	3	406.667	0	0	0
[c]MNXM2926	2.55517	0.00016102	0.391363	0.333333	5	11	3	283.429	8	3	8762
[c]MNXM2815	0	0	0	0	0	3	3	405.333	0	0	0
[c]MNXM584	3.10283	0.00025033	0.322286	0.25	6	15	3	137.333	12	3	8182
[c]MNXM1066	0	0	0	0.333333	0	3	3	452.333	0	0	0
[c]MNXM4404	0	0	0	0.333333	0	3	3	453	0	0	0
[c]MNXM38338	0	0	0	0.333333	0	3	3	451.333	0	0	0
[c]MNXM4354	0	0	0	0.333333	0	3	3	451.333	0	0	0
[c]MNXM3843	0	0	0	0.333333	0	3	3	452	0	0	0
[c]MNXM663	2.60312	4.8e-07	0.384154	0.3	5	7	3	313.6	4	2	26
[c]MNXM783	0	0	0	0.166667	0	3	3	112	0	0	0
[c]MNXM3085	0	0	0	0.5	0	3	3	453	0	0	0
[c]MNXM96497	0	0	0	0	0	3	3	34	0	0	0
[c]MNXM3117	0	0	0	0.666667	0	3	3	452.333	0	0	0
[c]MNXM1006	3.33218	1.4e-07	0.300104	0.45	6	5	3	314	2	0	1
[c]MNXM899	0	0	0	0.333333	0	3	3	451.667	0	0	0
[c]MNXM450	2.56499	0.00024469	0.389865	0.533333	5	7	3	421.833	4	1	5203
[c]MNXM1178	0	0	0	0.5	0	3	3	452.667	0	0	0
[c]MNXM7076	0	0	0	0.333333	0	3	3	451.333	0	0	0
[c]MNXM589	0	0	0	0	0	3	3	2	0	0	0
[c]MNXM3002	0	0	0	0.333333	0	3	3	471.333	0	0	0
[c]MNXM1087	3.0907	3.191e-05	0.323551	0.0892857	6	19	3	79.875	16	3	3418
[c]MNXM1152	3.19584	1.03e-05	0.312907	0.35	6	5	3	415.4	2	0	487
[c]MNXM798	0	0	0	0.333333	0	3	3	451.333	0	0	0
[c]MNXM2455	0	0	0	0.333333	0	3	3	451.333	0	0	0
[c]MNXM6074	0	0	0	0.333333	0	3	3	470.333	0	0	0
[c]MNXM2337	0	0	0	0	0	3	3	277.667	0	0	0
[c]MNXM6758	0	0	0	0	0	3	3	405.333	0	0	0
[c]MNXM5562	0	0	0	0.333333	0	3	3	451.333	0	0	0
[c]MNXM1531	3.13576	4.861e-05	0.318902	0.25	6	5	3	290	2	0	2964
[c]MNXM13170	3.09879	2.119e-05	0.322707	0.166667	6	5	3	89.75	2	1	862
[c]MNXM1054	3.13403	0.0002694	0.319078	0.333333	6	7	3	160.571	4	0	8989
[c]MNXM502	3.03062	2.723e-05	0.329966	0.266667	6	6	3	246.5	3	0	2012
[c]MNXM12694	0	0	0	0.333333	0	3	3	385	0	0	0
[c]MNXM5473	0	0	0	0	0	3	3	405.333	0	0	0
[c]MNXM2214	3.27094	9.36e-06	0.305722	0.333333	6	5	3	291.667	2	1	578
[c]MNXM7733	2.34258	0.00070166	0.42688	0.196429	5	10	3	279.5	7	2	16253
[c]MNXM2329	3.32178	3e-07	0.301043	0.5	6	5	3	291.25	2	1	12
[c]MNXM11556	0	0	0	0.333333	0	3	3	287	0	0	0
[c]MNXM801	0	0	0	0.5	0	3	3	473	0	0	0
[c]MNXM1148	3.59734	0.00013066	0.277983	0.166667	6	5	3	71.25	2	1	5799
[c]MNXM1552	3.17909	6.649e-05	0.314556	0.1	6	10	3	59.4	7	5	3908
[c]MNXM1639	2.63778	5.998e-05	0.379106	0.2	5	10	3	224.5	7	3	15002
[c]MNXM5967	2.67071	0.00035593	0.374432	0.166667	5	6	3	214.5	3	2	14886
[c]MNXM375	2.60081	8.56e-06	0.384496	0.4	5	6	3	411.5	3	0	388
[c]MNXM4261	0	0	0	0.333333	0	3	3	470.667	0	0	0
[c]MNXM274	2.31658	0.00027307	0.431671	0.236364	5	14	3	227.455	11	3	5451
[c]MNXM2962	4.12132	3.582e-05	0.242641	0	7	5	3	291.25	2	1	1381
[c]MNXM1587	0	0	0	0.333333	0	3	3	471.333	0	0	0
[c]MNXM1034	0	0	0	0.5	0	3	3	415.333	0	0	0
[c]MNXM88421	3.19526	5.785e-05	0.312963	0.25	6	5	3	270	2	0	1910
[c]MNXM11420	0	0	0	0	0	3	3	406	0	0	0
[c]MNXM5555	0	0	0	0.166667	0	3	3	408	0	0	0
[c]MNXM3852	0	0	0	0.333333	0	3	3	348	0	0	0
[c]MNXM985	2.67302	7.515e-05	0.374108	0.25	5	7	3	186.4	4	2	2688
[c]MNXM6406	3.57539	9.728e-05	0.27969	0	6	5	3	400	2	2	4165
[c]MNXM9057	3.57539	9.728e-05	0.27969	0	6	5	3	400	2	2	4165
[c]MNXM13282	0	0	0	0	0	3	3	382	0	0	0
[c]MNXM580	3.32698	0.00010677	0.300573	0.2	6	8	3	233.833	5	1	4100
[c]MNXM654	3.32871	1.397e-05	0.300417	0.3	6	6	3	279.8	3	1	436
[c]MNXM63049	2.65685	5.11e-06	0.376386	0.517857	5	11	3	198.875	8	3	242
[c]MNXM31772	0	0	0	0.166667	0	3	3	407.667	0	0	0
[c]MNXM336	2.97574	0.00027613	0.336051	0.211111	6	19	3	151.3	16	6	11409
[c]MNXM1337	3.13345	1.544e-05	0.319137	0.65	6	7	3	236.4	4	2	1084
[c]MNXM93473	3.1115	7.731e-05	0.321389	0.133333	6	6	3	258.667	3	0	3092
[c]MNXM96156	0	0	0	0	0	3	3	113	0	0	0
[c]MNXM1829	2.60716	6.07e-05	0.383559	0.5	5	6	3	408.25	3	2	4321
[c]MNXM3413	2.60832	3.881e-05	0.383389	0.5	5	6	3	356	3	2	1942
[c]MNXM10472	0	0	0	0.333333	0	3	3	365.333	0	0	0
[c]MNXM433	2.58752	0.0001012	0.38647	0.533333	5	16	3	282.2	13	3	1869
[c]MNXM683	2.65916	2.487e-05	0.376059	0.309524	5	9	3	157.143	6	2	766
[c]MNXM4393	0	0	0	0.333333	0	3	3	302	0	0	0
[c]MNXM3881	0	0	0	0.166667	0	3	3	112	0	0	0
[c]MNXM646	2.99769	2.568e-05	0.33359	0.196429	6	8	3	172.125	5	0	743
[c]MNXM114339	0	0	0	0.166667	0	3	3	6	0	0	0
[c]MNXM16122	0	0	0	0.166667	0	3	3	112	0	0	0
[c]MNXM4269	0	0	0	0.333333	0	3	3	280	0	0	0
[c]MNXM6472	0	0	0	0.166667	0	3	3	390.667	0	0	0
[c]MNXM65196	3.08723	2.302e-05	0.323915	0.333333	6	5	3	479	2	2	1265
[c]MNXM25932	2.5465	9.921e-05	0.392695	0.25	5	15	3	243.444	12	4	5251
[c]MNXM5082	0	0	0	0.166667	0	3	3	387.667	0	0	0
[c]MNXM4278	0	0	0	0.166667	0	3	3	387.667	0	0	0
[c]MNXM1198	0	0	0	0.166667	0	3	3	387.667	0	0	0
[c]MNXM6026	0	0	0	0	0	3	3	381	0	0	0
[c]MNXM6694	0	0	0	0	0	3	3	381	0	0	0
[c]MNXM6734	3.51704	5.8e-07	0.28433	0.5	6	5	3	295.5	2	1	23
[c]MNXM3196	2.67302	0.00010275	0.374108	0.2	5	5	3	409.2	2	0	1584
[c]MNXM5574	0	0	0	0	0	3	3	405.333	0	0	0
[c]MNXM3565	2.632	0.00034074	0.379939	0.15	5	8	3	220.4	5	3	7944
[c]MNXM16642	2.66551	0.00046004	0.375163	0.0476191	5	15	3	126.429	12	3	23324
[c]MNXM6849	0	0	0	0	0	3	3	405.333	0	0	0
[c]MNXM745	0	0	0	0.333333	0	3	3	282.667	0	0	0
[c]MNXM796	4.12478	3.11e-06	0.242437	0.0833333	7	5	3	38.25	2	1	53
[c]MNXM11700	0	0	0	0.166667	0	3	3	78.3333	0	0	0
[c]MNXM3698	0	0	0	0.333333	0	3	3	414.333	0	0	0
[c]MNXM2745	0	0	0	0.333333	0	3	3	451.667	0	0	0
[c]MNXM1206	2.59908	0.00029156	0.384752	0.285714	5	8	3	209.143	5	1	11199
[c]MNXM5166	0	0	0	0.333333	0	3	3	395.333	0	0	0
[c]MNXM2043	0	0	0	0.333333	0	3	3	140.333	0	0	0
[c]MNXM458	2.59676	5.005e-05	0.385095	0.190476	5	8	3	214.143	5	1	1552
[c]MNXM2208	0	0	0	0.333333	0	3	3	451.333	0	0	0
[c]MNXM2784	0	0	0	0.333333	0	3	3	471.333	0	0	0
[c]MNXM97154	2.67244	0.00031974	0.374189	0.3	5	5	3	448.2	2	0	6009
[c]MNXM1820	0	0	0	0.5	0	3	3	472.333	0	0	0
[c]MNXM2757	2.60832	2.7e-07	0.383389	0.5	5	6	3	356.5	3	2	14
[c]MNXM3633	0	0	0	0.333333	0	3	3	472.667	0	0	0
[c]MNXM1475	3.42577	3.009e-05	0.291906	0.0833333	6	5	3	303.5	2	1	1998
[c]MNXM97019	3.21028	0	0.311499	0.6	6	5	3	431	2	0	0
[c]MNXM864	0	0	0	0.333333	0	3	3	451.333	0	0	0
[c]MNXM2861	0	0	0	0.333333	0	3	3	470.667	0	0	0
[c]MNXM1994	2.60716	3.423e-05	0.383559	0.666667	5	6	3	407.25	3	2	959
[c]MNXM1031	0	0	0	0.333333	0	3	3	470.667	0	0	0
[c]MNXM2894	0	0	0	0.166667	0	3	3	367.333	0	0	0
[c]MNXM96475	0	0	0	0.333333	0	3	3	450.667	0	0	0
[c]MNXM824	2.57828	0.00041395	0.387856	0.160714	5	8	3	182.75	5	0	12990
[c]MNXM2101	3.67302	2.255e-05	0.272255	0.166667	6	4	3	387.667	1	1	728
[c]MNXM88	2.52629	8.804e-05	0.395838	0.25	5	15	3	220.889	12	4	4143
[c]MNXM513	0	0	0	0.5	0	3	3	388.667	0	0	0
[c]MNXM6129	0	0	0	0.5	0	3	3	447.667	0	0	0
[c]MNXM526	0	0	0	0	0	3	3	277	0	0	0
[c]MNXM1141	2.60543	3.6e-06	0.383814	0.214286	5	8	3	191.143	5	1	182
[c]MNXM951	2.60716	1.411e-05	0.383559	0.4	5	6	3	286	3	0	447
[c]MNXM1272	3.59908	6.03e-06	0.277849	0.25	6	5	3	293.25	2	1	455
[c]MNXM14246	0	0	0	0	0	3	3	104.667	0	0	0
[c]MNXM6439	2.66609	5.927e-05	0.375081	0.4	5	6	3	387.333	3	0	1018
[c]MNXM272	2.66667	7.98e-05	0.375	0.238095	5	9	3	316.143	6	2	2042
[c]MNXM1468	2.64702	5.51e-06	0.377783	0.433333	5	6	3	380.167	3	0	189
[c]MNXM1961	2.64876	1.634e-05	0.377535	0.583333	5	6	3	342.5	3	2	535
[c]MNXM623	3.10861	0.00026402	0.321687	0.0333333	6	7	3	57.3333	4	1	8314
[c]MNXM1348	3.09012	1.73e-06	0.323612	0.333333	6	7	3	253.5	4	1	100
[c]MNXM491	3.09185	0.00025345	0.32343	0	6	5	3	73.5	2	1	4961
[c]MNXM2446	0	0	0	0.5	0	3	3	454	0	0	0
[c]MNXM1872	0	0	0	0.333333	0	3	3	305.333	0	0	0
[c]MNXM114187	0	0	0	0.833333	0	3	3	480.333	0	0	0
[c]MNXM4270	0	0	0	0.666667	0	3	3	416.667	0	0	0
[c]MNXM425	3.08492	8.115e-05	0.324157	0.261905	6	7	3	228.143	4	0	2950
[c]MNXM1563	3.26516	1.604e-05	0.306263	0.2	6	5	3	187.4	2	0	959
[c]MNXM559	3.33218	2.23e-06	0.300104	0.3	6	5	3	279.4	2	0	119
[c]MNXM302	0	0	0	0.5	0	3	3	452.333	0	0	0
[c]MNXM275	0	0	0	0.5	0	3	3	294.667	0	0	0
[c]MNXM2213	0	0	0	0.333333	0	3	3	471.667	0	0	0
[c]MNXM522	0	0	0	0.166667	0	3	3	279	0	0	0
[c]MNXM1408	2.59792	5.708e-05	0.384923	0.0666667	5	7	3	210.167	4	1	1641
[c]MNXM1748	4.96476	3.7e-07	0.20142	0.333333	8	4	3	355.25	1	0	9
[c]MNXM1750	1	0.00013934	1	0.166667	1	4	3	352.5	1	0	4968
[c]MNXM685	4.24899	1.2e-07	0.23535	0.333333	7	4	3	355	1	0	2
[c]MNXM510	2.60601	0.00010382	0.383729	0.166667	5	9	3	239.667	6	2	6311
[c]MNXM3460	0	0	0	0.333333	0	3	3	470.333	0	0	0
[c]MNXM1444	0	0	0	0.166667	0	3	3	91.6667	0	0	0
[c]MNXM260	2.34258	0.00011296	0.42688	0.322222	5	14	3	240.3	11	3	16445
[c]MNXM959	3.3316	7.51e-06	0.300156	0.1	6	5	3	215.4	2	0	418
[c]MNXM1663	3.13056	3.542e-05	0.319432	0.180556	6	11	3	185.556	8	1	1762
[c]MNXM1839	2.67129	0.00021785	0.374351	0.4	5	5	3	407.2	2	0	3272
[c]MNXM2161	0	0	0	0.666667	0	3	3	472.333	0	0	0
[c]MNXM380	2.67302	0	0.374108	0.35	5	5	3	225.6	2	0	0
[c]MNXM90864	2.56095	0.00016227	0.39048	0.233333	5	7	3	293.5	4	1	7726
[c]MNXM1290	3.55228	3.257e-05	0.281509	0.15	6	5	3	239.8	2	0	1891
[c]MNXM931	0	0	0	0	0	3	3	83	0	0	0
[c]MNXM97052	0	0	0	0.166667	0	3	3	368.333	0	0	0
[c]MNXM90476	0	0	0	0.333333	0	3	3	476.333	0	0	0
[c]MNXM1860	0	0	0	1	0	3	3	450.667	0	0	0
[c]MNXM8934	0	0	0	0	0	3	3	390.667	0	0	0
[c]MNXM2414	0	0	0	0.166667	0	3	3	366.667	0	0	0
[c]MNXM2422	0	0	0	0.166667	0	3	3	366.667	0	0	0
[c]MNXM1212	1.5	5.55e-06	0.666667	0.0833333	2	4	3	85	1	0	206
[c]MNXM38297	2.67244	8.824e-05	0.374189	0.35	5	5	3	449	2	0	2878
[c]MNXM16901	2.60601	6.486e-05	0.383729	0.25	5	6	3	356.5	3	2	2992
[c]MNXM1786	3.19469	4.255e-05	0.31302	0.166667	6	7	3	214.667	4	1	1666
[c]MNXM1569	3.66609	2.52e-06	0.27277	0.3	6	5	3	284.6	2	0	105
[c]MNXM1754	3.09936	2.33e-06	0.322647	0.35	6	5	3	301	2	0	82
[c]MNXM574	0	0	0	0	0	3	3	405.333	0	0	0
[c]MNXM81221	3.24957	1.511e-05	0.307733	0.1	6	5	3	50.2	2	0	552
[c]MNXM514	0	0	0	0.666667	0	3	3	474	0	0	0
[c]MNXM5121	0	0	0	0	0	3	3	405.667	0	0	0
[c]MNXM9084	0	0	0	0.333333	0	3	3	470.333	0	0	0
[c]MNXM660	3.16927	0.0002509	0.31553	0.214286	6	9	3	188	6	1	11217
[c]MNXM603	3.19757	0.0002459	0.312737	0.233333	6	6	3	241.5	3	0	8202
[c]MNXM4183	0	0	0	0.333333	0	3	3	366	0	0	0
[c]MNXM5416	0	0	0	0.333333	0	3	3	365.333	0	0	0
[c]MNXM90693	0	0	0	0.333333	0	3	3	655.667	0	0	0
[c]MNXM4910	0	0	0	0.333333	0	3	3	470.333	0	0	0
[c]MNXM6494	0	0	0	0.333333	0	3	3	470.333	0	0	0
[c]MNXM1962	0	0	0	0.333333	0	3	3	451.333	0	0	0
[c]MNXM11418	0	0	0	0	0	3	3	405.333	0	0	0
[c]MNXM1635	0	0	0	0.166667	0	3	3	407	0	0	0
[c]MNXM2783	0	0	0	0	0	3	3	405.333	0	0	0
[c]MNXM4637	0	0	0	0.5	0	3	3	471.333	0	0	0
[c]MNXM634	3.57597	7.082e-05	0.279645	0	6	5	3	305.5	2	1	3298
[c]MNXM1441	3.50895	2.05e-06	0.284985	0.5	6	5	3	262.8	2	0	85
[c]MNXM1978	0	0	0	0.333333	0	3	3	486.667	0	0	0
[c]MNXM1281	2.67302	2.22e-05	0.374108	0.45	5	5	3	451.6	2	0	948
[c]MNXM10616	0	0	0	0.333333	0	3	3	470.333	0	0	0
[c]MNXM2184	0	0	0	0	0	3	3	277	0	0	0
[c]MNXM2182	0	0	0	0	0	3	3	277	0	0	0
[c]MNXM1985	0	0	0	0	0	3	3	277	0	0	0
[c]MNXM2183	0	0	0	0	0	3	3	277	0	0	0
[c]MNXM922	0	0	0	0.333333	0	3	3	451.333	0	0	0
[c]MNXM1734	2.67302	2.01e-05	0.374108	0.166667	5	5	3	243.75	2	1	465
[c]MNXM576	2.5569	1.926e-05	0.391098	0.366667	5	7	3	280.5	4	1	845
[c]MNXM1799	2.64702	2.266e-05	0.377783	0.25	5	6	3	249.4	3	1	555
[c]MNXM2261	3.55402	2.2e-07	0.281372	0.4	6	5	3	262.4	2	0	3
[c]MNXM1843	2.65396	6.577e-05	0.376796	0.3	5	10	3	177.333	7	2	2009
[c]MNXM1676	3.66031	4.239e-05	0.273201	0.1	6	5	3	100.6	2	0	1231
[c]MNXM3291	2.63605	0.00018542	0.379356	0.2	5	6	3	382.667	3	0	4882
[c]MNXM8348	0	0	0	0.333333	0	3	3	11.6667	0	0	0
[c]MNXM5451	4.16869	0.00012892	0.239884	0.333333	7	5	3	320	2	1	2686
[c]MNXM97271	2.67302	0	0.374108	0.35	5	5	3	225.4	2	0	0
[c]MNXM12839	3.14211	0	0.318257	0.35	6	5	3	274.6	2	0	0
[c]MNXM97116	3.55459	0	0.281326	0.4	6	5	3	262.6	2	0	0
[c]MNXM1910	5.02542	2.62e-06	0.198988	0.0833333	8	4	3	20.25	1	0	94
[c]MNXM1598	3.21028	0	0.311499	0.6	6	5	3	431	2	0	0
[c]MNXM2858	2.60832	7.085e-05	0.383389	0.166667	5	6	3	366.5	3	2	2228
[c]MNXM31536	2.60543	4.432e-05	0.383814	0.266667	5	12	3	247.5	9	3	1555
[c]MNXM75101	2.56384	3.127e-05	0.390041	0.35	5	11	3	296.2	8	4	1272
[c]MNXM75102	2.60774	6.334e-05	0.383474	0.25	5	6	3	367.5	3	2	2153
[c]MNXM91459	3.10052	0.00013591	0.322527	0.4	6	5	3	334	2	0	5865
[c]MNXM2052	0	0	0	0.333333	0	3	3	470.667	0	0	0
[c]MNXM114236	2.57655	5.83e-05	0.388117	0.154545	5	14	3	124.182	11	2	2952
[c]MNXM2675	3.30098	3.471e-05	0.30294	0.25	6	5	3	78.25	2	1	1096
[c]MNXM48448	3.026	4.57e-06	0.33047	0.236111	6	13	3	72	10	3	228
[c]MNXM3740	0	0	0	0	0	3	3	105	0	0	0
[c]MNXM92087	3.08897	9.557e-05	0.323733	0.233333	6	7	3	242.667	4	1	5130
[c]MNXM96065	3.08261	4.272e-05	0.3244	0.166667	6	5	3	353	2	1	1412
[c]MNXM10505	0	0	0	0.333333	0	3	3	186.667	0	0	0
[c]MNXM114479	0	0	0	0	0	3	3	91.6667	0	0	0
[c]MNXM93936	0	0	0	0.5	0	3	3	448.333	0	0	0
[c]MNXM92203	3.5777	9.512e-05	0.279509	0.1	6	5	3	247	2	0	4589
[c]MNXM15312	0	0	0	0	0	3	3	25	0	0	0
[e]MNXM3659	3.55748	4.529e-05	0.281098	0.333333	6	4	3	384.667	1	1	1440
[e]MNXM943	3.58174	4.1e-07	0.279194	0.166667	6	4	3	51	1	1	14
[e]MNXM243	3.54708	2.472e-05	0.281922	0.5	6	4	3	384	1	1	840
[e]MNXM334	2.60947	4.13e-06	0.383219	0.35	5	6	3	264.2	3	1	551
[e]MNXM103	3.55517	2.018e-05	0.28128	0.333333	6	4	3	384.333	1	1	635
[e]MNXM450	3.56441	9.52e-06	0.280551	0.5	6	4	3	383.667	1	1	328
[e]MNXM570	3.54246	0.00026871	0.28229	0.333333	6	4	3	383.667	1	1	5501
[e]MNXM89557	2.55806	9.1e-07	0.390921	0.785714	5	12	3	421	9	2	42
[e]MNXM144	2.60947	1.21e-06	0.383219	0.833333	5	6	3	574.75	3	1	125
[e]MNXM107	2.60254	2.4e-07	0.38424	0.5	5	6	3	391.333	3	1	13
[e]MNXM1560	3.55402	0.00026871	0.281372	0.333333	6	4	3	383.667	1	1	5503
[c]MNXM36740	0	0	0	0	0	2	2	30.5	0	0	0
[c]MNXM1846	0	0	0	0	0	2	2	101	0	0	0
[c]MNXM4616	0	0	0	0	0	2	2	416.5	0	0	0
[c]MNXM999	0	0	0	0	0	2	2	16.5	0	0	0
[c]MNXM989	2.6736	1.611e-05	0.374028	0.25	5	4	2	259.5	2	0	519
[c]MNXM4806	0	0	0	0	0	2	2	414.5	0	0	0
[c]MNXM28	3.07857	5.371e-05	0.324826	0.05	6	5	2	80.4	3	0	2054
[c]MNXM2090	0	0	0	0	0	2	2	144	0	0	0
[c]MNXM565	3.20913	1.02e-06	0.311611	0.2	6	5	2	51.4	3	0	58
[c]MNXM3794	2.5569	1.92e-06	0.391098	0.433333	5	6	2	317	4	0	238
[c]MNXM910	3.32582	2.967e-05	0.300677	0.166667	6	4	2	215.5	2	0	1392
[c]MNXM850	2.33044	3.412e-05	0.429103	0.361111	5	17	2	304.444	15	4	1449
[c]MNXM1323	0	0	0	0.5	0	2	2	3	0	0	0
[c]MNXM520	4.15367	0.00025347	0.240751	0	7	4	2	8.66667	2	1	7883
[c]MNXM372	3.1554	0.00048885	0.316917	0.1	6	6	2	32	4	1	16755
[c]MNXM1143	3.25072	5.13e-06	0.307624	0.333333	6	4	2	354	2	0	180
[c]MNXM1372	3.17042	5.49e-06	0.315415	0.25	6	4	2	119.5	2	0	165
[c]MNXM2606	3.1346	2.2e-07	0.31902	0.35	6	5	2	288.4	3	0	4
[c]MNXM667	4.15194	0.00028384	0.240852	0.0833333	7	4	2	10.75	2	0	9479
[c]MNXM763	0	0	0	0	0	2	2	136.5	0	0	0
[c]MNXM293	1	6.051e-05	1	0	1	4	2	213.25	2	0	2132
[c]MNXM2313	0	0	0	0	0	2	2	135	0	0	0
[c]MNXM1867	0	0	0	0	0	2	2	135	0	0	0
[c]MNXM2415	3.48585	5.7e-07	0.286874	0	6	4	2	14	2	1	30
[c]MNXM1661	3.14327	2.641e-05	0.31814	0.166667	6	4	2	259	2	0	1124
[c]MNXM1360	3.3212	0.000271	0.301096	0.0833333	6	5	2	18	3	1	7104
[c]MNXM957	3.21086	1.881e-05	0.311443	0.35	6	6	2	154.4	4	1	611
[c]MNXM92369	0	0	0	0	0	2	2	52.5	0	0	0
[c]MNXM635	3.19757	2.59e-06	0.312737	0.35	6	5	2	287.4	3	0	114
[c]MNXM3667	0	0	0	0	0	2	2	414.5	0	0	0
[c]MNXM97269	2.66956	0.00037963	0.374594	0.1	5	8	2	172.4	6	2	12885
[c]MNXM34	3.01847	0.00026654	0.331294	0.152381	6	23	2	34.0667	21	2	16070
[c]MNXM1249	1	8.73e-06	1	0	1	3	2	278.667	1	0	393
[c]MNXM349	2.55228	0.00073318	0.391806	0.214286	5	11	2	216.75	9	3	16732
[c]MNXM17106	3.08203	1.059e-05	0.324461	0.416667	6	4	2	292.25	2	0	674
[c]MNXM1806	3.09936	2.82e-06	0.322647	0.0833333	6	4	2	89.75	2	0	182
[c]MNXM770	2.33911	9.393e-05	0.427513	0.232143	5	10	2	283.375	8	1	2957
[c]MNXM3314	3.57655	1.39e-06	0.279599	0.166667	6	4	2	24	2	0	52
[c]MNXM831	2.56326	1.676e-05	0.390128	0.466667	5	7	2	306.833	5	1	608
[c]MNXM465	3.25765	4.3e-07	0.306969	0.333333	6	4	2	222	2	0	16
[c]MNXM1238	3.09821	0.00012899	0.322767	0.25	6	5	2	293.6	3	0	2219
[c]MNXM312	2.66724	1.272e-05	0.374919	0.178571	5	11	2	249.875	9	1	604
[c]MNXM1089	3.10052	0	0.322527	0.75	6	4	2	435.25	2	0	0
[c]MNXM1553	3.02657	0.00034119	0.330407	0.0694444	6	10	2	46.6667	8	1	19533
[c]MNXM2806	0	0	0	0	0	2	2	12.5	0	0	0
[c]MNXM788	2.60774	6.58e-05	0.383474	0.166667	5	5	2	354.5	3	1	1975
[c]MNXM6310	0	0	0	0	0	2	2	16	0	0	0
[c]MNXM739	2.54362	2.8e-07	0.393141	0.5	5	8	2	401	6	2	2
[c]MNXM240	3.02195	1.565e-05	0.330912	0.0833333	6	5	2	110.25	3	1	625
[c]MNXM1461	3.33102	9.16e-06	0.300208	0.333333	6	4	2	163.333	2	1	391
[c]MNXM1243	3.10283	7.54e-06	0.322286	0.45	6	5	2	245.2	3	0	398
[c]MNXM854	2.64876	5.464e-05	0.377535	0.214286	5	8	2	168.714	6	1	1470
[c]MNXM1160	3.09936	0.00012299	0.322647	0.25	6	4	2	133.25	2	0	5245
[c]MNXM1805	2.6736	4.15e-05	0.374028	0.25	5	4	2	258.25	2	0	1007
[c]MNXM40300	2.55806	0.0001276	0.390921	0.571429	5	7	2	304	5	0	5444
[c]MNXM2248	2.67244	0.00026068	0.374189	0	5	4	2	278	2	1	3736
[c]MNXM2319	3.67071	2.19e-06	0.272427	0	6	3	2	49	1	0	116
[c]MNXM5560	0	0	0	0	0	2	2	52.5	0	0	0
[c]MNXM326	2.56557	0.00085604	0.389777	0.0714286	5	8	2	184.625	6	0	29389
[c]MNXM2563	3.65569	1.47e-06	0.273546	0	6	6	2	8.25	4	1	53
[c]MNXM1674	0	0	0	0	0	2	2	570.5	0	0	0
[c]MNXM1929	3.24957	4.35e-06	0.307733	0.25	6	4	2	353.75	2	0	92
[c]MNXM102	3.1011	1.02e-05	0.322466	0	6	4	2	110	2	1	388
[c]MNXM2073	3.22184	1.9e-06	0.310382	0.333333	6	6	2	118.5	4	2	107
[c]MNXM1545	3.10687	5.28e-06	0.321867	0.416667	6	5	2	97.5	3	1	903
[c]MNXM23586	2.57308	0.00011037	0.388639	0.285714	5	11	2	234.125	9	3	2702
[c]MNXM2023	3.22646	0.00025591	0.309937	0.166667	6	4	2	228.75	2	0	5316
[c]MNXM96324	0	0	0	0	0	2	2	414.5	0	0	0
[c]MNXM1747	0	0	0	0	0	2	2	571.5	0	0	0
[c]MNXM2217	0	0	0	0	0	2	2	570	0	0	0
[c]MNXM47441	3.55402	1.827e-05	0.281372	0	6	4	2	76.75	2	0	814
[c]MNXM878	3.61698	9.3e-07	0.276473	0.166667	6	4	2	17	2	1	32
[c]MNXM4207	0	0	0	0	0	2	2	414	0	0	0
[c]MNXM8007	0	0	0	0	0	2	2	414	0	0	0
[c]MNXM8021	0	0	0	0	0	2	2	414	0	0	0
[c]MNXM8159	0	0	0	0	0	2	2	414	0	0	0
[c]MNXM8216	0	0	0	0	0	2	2	414	0	0	0
[c]MNXM3240	0	0	0	0	0	2	2	18	0	0	0
[c]MNXM4191	0	0	0	0	0	2	2	29	0	0	0
[c]MNXM1680	5.02542	0.00024441	0.198988	0.166667	8	3	2	279.333	1	0	7868
[c]MNXM2004	3.30907	3.442e-05	0.3022	0.2	6	5	2	179.4	3	0	2029
[c]MNXM96052	3.6632	9.5e-07	0.272985	0.25	6	4	2	210	2	0	11
[c]MNXM90989	0	0	0	0.5	0	2	2	415.5	0	0	0
[c]MNXM1503	4.10803	1.67e-06	0.243426	0.25	7	4	2	15.75	2	0	36
[c]MNXM9375	3.62045	5.967e-05	0.276209	0.416667	6	4	2	217.5	2	0	988
[c]MNXM1921	0	0	0	0	0	2	2	16.5	0	0	0
[c]MNXM15993	0	0	0	0.5	0	2	2	21.5	0	0	0
[c]MNXM4339	0	0	0	0	0	2	2	416.5	0	0	0
[c]MNXM2426	0	0	0	0	0	2	2	414.5	0	0	0
[c]MNXM107752	0	0	0	0	0	2	2	156.5	0	0	0
[c]MNXM1215	3.1554	2.43e-06	0.316917	0.416667	6	4	2	345	2	0	177
[c]MNXM1264	3.08492	8.05e-06	0.324157	0.1	6	6	2	77	4	1	515
[c]MNXM31544	0	0	0	0	0	2	2	27.5	0	0	0
[c]MNXM2899	3.8446	0.00013707	0.260105	0	7	4	2	8.5	2	0	8401
[c]MNXM1759	0	0	0	0	0	2	2	31.5	0	0	0
[c]MNXM90332	3.57828	0.00022546	0.279464	0.0833333	6	4	2	13.25	2	0	4247
[c]MNXM4485	3.52917	7.92e-06	0.283352	0.333333	6	4	2	18.5	2	0	241
[c]MNXM41231	3.52975	2.8e-07	0.283306	0.416667	6	4	2	18.5	2	0	2
[c]MNXM540	2.99827	1.226e-05	0.333526	0.0666667	6	7	2	91.8333	5	1	566
[c]MNXM5523	0	0	0	0	0	2	2	29	0	0	0
[c]MNXM689	0	0	0	0	0	2	2	160	0	0	0
[c]MNXM1306	0	0	0	0	0	2	2	570.5	0	0	0
[c]MNXM563	0	0	0	0	0	2	2	570	0	0	0
[c]MNXM1135	3.02426	1.783e-05	0.330659	0.2	6	10	2	146.2	8	3	1674
[c]MNXM1880	3.06932	5.58e-06	0.325805	0.466667	6	7	2	78.8333	5	1	442
[c]MNXM1684	3.80994	1.747e-05	0.262472	0.166667	7	10	2	38	8	1	922
[c]MNXM1136	0	0	0	0	0	2	2	6	0	0	0
[c]MNXM1740	3.58117	0.00027516	0.279239	0	6	6	2	8.75	4	2	6361
[c]MNXM96107	0	0	0	0.5	0	2	2	415.5	0	0	0
[c]MNXM114087	3.05777	4.14e-06	0.327036	0.3	6	6	2	102.5	4	0	225
[c]MNXM8866	0	0	0	0	0	2	2	13	0	0	0
[c]MNXM768	0	0	0	0	0	2	2	414.5	0	0	0
[c]MNXM5066	2.60659	1.4e-07	0.383644	0.4	5	5	2	398.6	3	0	1
[c]MNXM8333	0	0	0	0.5	0	2	2	416	0	0	0
[c]MNXM741	0	0	0	0	0	2	2	52.5	0	0	0
[c]MNXM3000	0	0	0	0	0	2	2	414.5	0	0	0
[c]MNXM9295	3.3212	3.4e-07	0.301096	0.333333	6	4	2	218.25	2	0	5
[c]MNXM9328	0	0	0	0.5	0	2	2	416.5	0	0	0
[c]MNXM7900	0	0	0	0	0	2	2	414.5	0	0	0
[c]MNXM12309	0	0	0	0	0	2	2	151	0	0	0
[c]MNXM10846	0	0	0	0	0	2	2	101	0	0	0
[c]MNXM7904	3.6632	1.2e-06	0.272985	0.333333	6	4	2	210.75	2	0	20
[c]MNXM9287	0	0	0	0	0	2	2	53.5	0	0	0
[c]MNXM9329	0	0	0	0	0	2	2	415.5	0	0	0
[c]MNXM648	3.03408	1.351e-05	0.329589	0.285714	6	8	2	219.286	6	1	835
[c]MNXM13365	0	0	0	0	0	2	2	414.5	0	0	0
[c]MNXM13336	0	0	0	0	0	2	2	414.5	0	0	0
[c]MNXM9294	0	0	0	0	0	2	2	414.5	0	0	0
[c]MNXM13171	3.25823	2.1e-07	0.306915	0.5	6	4	2	60.25	2	0	2
[c]MNXM13169	3.25765	1.06e-06	0.306969	0.416667	6	4	2	60.5	2	0	15
[c]MNXM2796	4.35471	0.00084583	0.229637	0.166667	7	5	2	5.5	3	1	16900
[c]MNXM2066	0	0	0	0	0	2	2	414.5	0	0	0
[c]MNXM12137	0	0	0	0	0	2	2	16	0	0	0
[c]MNXM21985	0	0	0	0	0	2	2	135	0	0	0
[c]MNXM3891	0	0	0	0	0	2	2	19	0	0	0
[c]MNXM617	0	0	0	0	0	2	2	152.5	0	0	0
[c]MNXM3363	3.30156	2.937e-05	0.302887	0	6	4	2	23.5	2	2	2277
[c]MNXM1714	2.632	0.00020139	0.379939	0.416667	5	5	2	277.75	3	1	4654
[c]MNXM872	2.32756	3.434e-05	0.429635	0.430556	5	13	2	336.778	11	4	2158
[c]MNXM3846	0	0	0	0	0	2	2	106	0	0	0
[c]MNXM264	2.96418	0.00024774	0.337361	0.119048	6	9	2	91.1429	7	1	9423
[c]MNXM9338	3.62218	2.28e-06	0.276077	0.25	6	4	2	216	2	0	79
[c]MNXM9283	0	0	0	0	0	2	2	414.5	0	0	0
[c]MNXM5119	1.5	0.00026899	0.666667	0	2	3	2	52.5	1	1	8752
[c]MNXM6678	0	0	0	0.5	0	2	2	3.5	0	0	0
[c]MNXM6677	0	0	0	0	0	2	2	5	0	0	0
[c]MNXM2923	1	1.63e-06	1	0	1	4	2	49	2	1	116
[c]MNXM2175	3.56037	2.01e-06	0.28087	0	6	8	2	11	6	2	70
[c]MNXM5968	3.58925	3.7e-07	0.278609	0	6	4	2	8.66667	2	1	9
[c]MNXM867	3.55575	3.03e-06	0.281235	0	6	3	2	75.6667	1	0	135
[c]MNXM2488	0	0	0	0	0	2	2	70.5	0	0	0
[c]MNXM439	3.17042	6.87e-06	0.315415	0.2	6	6	2	57.6	4	1	281
[c]MNXM901	3.09994	5.9e-07	0.322587	0.166667	6	4	2	85.5	2	0	9
[c]MNXM284	1	0.00026899	1	0	1	3	2	383.333	1	0	4502
[c]MNXM1722	3.55402	0	0.281372	0.5	6	4	2	12.3333	2	1	0
[c]MNXM1454	3.52397	4.46e-06	0.28377	0.333333	6	3	2	77.3333	1	0	368
[c]MNXM92861	0	0	0	0	0	2	2	160	0	0	0
[c]MNXM20458	0	0	0	0	0	2	2	160	0	0	0
[c]MNXM14908	3.30156	2.129e-05	0.302887	0	6	6	2	25.25	4	2	972
[c]MNXM96384	0	0	0	0	0	2	2	415	0	0	0
[c]MNXM96383	1	8.6e-07	1	0	1	3	2	14.3333	1	0	130
[c]MNXM2939	2.60312	0.00010656	0.384154	0.35	5	5	2	436.8	3	0	3794
[c]MNXM1448	0	0	0	0	0	2	2	416	0	0	0
[c]MNXM5033	0	0	0	0	0	2	2	416	0	0	0
[c]MNXM3194	3.22184	1.77e-06	0.310382	0.333333	6	4	2	253.75	2	0	62
[c]MNXM88420	3.2513	9.1e-06	0.307569	0.166667	6	4	2	88.75	2	0	436
[c]MNXM30985	0	0	0	0	0	2	2	73	0	0	0
[c]MNXM12784	3.31485	8.66e-06	0.301673	0	6	4	2	14.6667	2	1	760
[c]MNXM12785	3.31485	8.66e-06	0.301673	0	6	4	2	14.6667	2	1	760
[c]MNXM7127	2.59965	7.519e-05	0.384667	0.3	5	5	2	438.2	3	0	4176
[c]MNXM1313	4.98498	0.00024457	0.200603	0	8	8	2	7.66667	6	2	7702
[c]MNXM114402	0	0	0	0	0	2	2	415	0	0	0
[c]MNXM114155	3.60716	0	0.277226	0.5	6	3	2	384.333	1	0	0
[c]MNXM16903	0	0	0	0	0	2	2	414	0	0	0
[c]MNXM5839	0	0	0	0	0	2	2	23.5	0	0	0
[c]MNXM7099	3.33218	6.61e-06	0.300104	0.0833333	6	4	2	62.5	2	0	319
[c]MNXM1193	4.20971	0.00027205	0.237546	0	7	4	2	52.5	2	0	7903
[c]MNXM2032	2.59965	0.00015243	0.384667	0.4	5	7	2	246.2	5	1	7363
[c]MNXM2594	4.21086	0	0.237481	0.333333	7	4	2	6.5	2	0	0
[c]MNXM6172	3.22241	2.981e-05	0.310326	0.166667	6	4	2	71	2	1	780
[c]MNXM7799	0	0	0	0	0	2	2	137.5	0	0	0
[c]MNXM53766	3.28769	6.1e-07	0.304164	0.416667	6	4	2	227	2	0	14
[c]MNXM91319	3.59619	5.207e-05	0.278072	0	6	4	2	54.5	2	0	1443
[c]MNXM90033	4.34258	0.00053756	0.230278	0	7	4	2	276.667	2	1	16537
[c]MNXM2200	0	0	0	1	0	2	2	35	0	0	0
[c]MNXM3094	0	0	0	0	0	2	2	12.5	0	0	0
[c]MNXM6842	0	0	0	0	0	2	2	39.5	0	0	0
[c]MNXM9034	0	0	0	0	0	2	2	4	0	0	0
[c]MNXM40742	0	0	0	0	0	2	2	52.5	0	0	0
[c]MNXM1259	2.33969	4.672e-05	0.427407	0.583333	5	7	2	520	5	2	2740
[c]MNXM8334	2.60312	3.47e-05	0.384154	0.35	5	5	2	438.2	3	0	1891
[c]MNXM2429	0	0	0	0	0	2	2	5	0	0	0
[c]MNXM14755	0	0	0	0	0	2	2	8	0	0	0
[c]MNXM2773	1	1.4e-07	1	0.333333	1	3	2	278	1	0	1
[c]MNXM4829	0	0	0	0	0	2	2	4.5	0	0	0
[c]MNXM9315	0	0	0	0	0	2	2	16.5	0	0	0
[c]MNXM7896	0	0	0	0	0	2	2	24.5	0	0	0
[c]MNXM9296	0	0	0	0.5	0	2	2	12.5	0	0	0
[c]MNXM9262	0	0	0	0	0	2	2	3	0	0	0
[c]MNXM9322	0	0	0	0	0	2	2	414.5	0	0	0
[c]MNXM3713	0	0	0	0	0	2	2	414.5	0	0	0
[c]MNXM6346	0	0	0	0	0	2	2	16	0	0	0
[c]MNXM5116	0	0	0	0	0	2	2	12.5	0	0	0
[c]MNXM4082	0	0	0	0	0	2	2	414.5	0	0	0
[c]MNXM9890	0	0	0	0	0	2	2	45.5	0	0	0
[c]MNXM114139	0	0	0	0	0	2	2	47	0	0	0
[c]MNXM5474	2.5985	0.00010801	0.384838	0.1	5	7	2	207.167	5	1	4447
[c]MNXM5965	3.14616	1.2e-05	0.317848	0.166667	6	4	2	69.3333	2	1	428
[c]MNXM10051	0	0	0	0.5	0	2	2	13	0	0	0
[c]MNXM1778	3.61525	0	0.276606	1	6	3	2	22.5	1	1	0
[c]MNXM2657	3.14558	1.836e-05	0.317906	0.166667	6	4	2	258.5	2	0	499
[c]MNXM434	3.33218	1.43e-06	0.300104	0.25	6	4	2	340.25	2	0	45
[c]MNXM2884	0	0	0	0	0	2	2	416.5	0	0	0
[c]MNXM7865	3.09821	0.00017356	0.322767	0.1	6	5	2	73.8	3	0	4753
[c]MNXM90394	4.11092	1.59e-06	0.243255	0.166667	7	3	2	279.333	1	0	57
[c]MNXM2693	1	3.18e-06	1	0.333333	1	3	2	72.6667	1	0	96
[c]MNXM519	3.1398	1.1e-06	0.318491	0.166667	6	4	2	66.25	2	0	72
[c]MNXM1384	3.00347	2.114e-05	0.332949	0.15	6	5	2	165.8	3	0	1864
[c]MNXM1694	2.67302	5.961e-05	0.374108	0.333333	5	4	2	253.5	2	0	2293
[c]MNXM1792	0	0	0	0	0	2	2	4.5	0	0	0
[c]MNXM996	2.6736	6.93e-05	0.374028	0	5	4	2	415.5	2	2	2357
[c]MNXM114222	0	0	0	0.5	0	2	2	73.5	0	0	0
[c]MNXM1746	3.20913	2.15e-06	0.311611	0.333333	6	4	2	62.3333	2	1	54
[c]MNXM2142	0	0	0	0	0	2	2	105	0	0	0
[c]MNXM1887	0	0	0	0	0	2	2	42	0	0	0
[c]MNXM1177	3	3.364e-05	0.333333	0.3	6	5	2	173.2	3	0	2550
[c]MNXM4414	0	0	0	0	0	2	2	3	0	0	0
[c]MNXM2775	0	0	0	0	0	2	2	9.5	0	0	0
[c]MNXM5788	0	0	0	0	0	2	2	9.5	0	0	0
[c]MNXM2078	0	0	0	0	0	2	2	415.5	0	0	0
[c]MNXM1467	3.25014	4.46e-06	0.307679	0.5	6	4	2	95.3333	2	1	177
[c]MNXM1528	2.6736	0.00025619	0.374028	0	5	4	2	415	2	2	3686
[c]MNXM2778	0	0	0	0	0	2	2	570.5	0	0	0
[c]MNXM601	4.32005	8.49e-05	0.231479	0.166667	7	4	2	5.33333	2	1	3119
[c]MNXM765	5.06355	2.285e-05	0.19749	0	8	4	2	5.66667	2	1	991
[c]MNXM91778	0	0	0	0	0	2	2	52.5	0	0	0
[c]MNXM9429	0	0	0	0	0	2	2	52.5	0	0	0
[c]MNXM2152	3.55286	0	0.281463	0.5	6	4	2	44.75	2	0	0
[c]MNXM2170	0	0	0	0	0	2	2	32.5	0	0	0
[c]MNXM575	0	0	0	0	0	2	2	32.5	0	0	0
[c]MNXM1489	3.64818	0.00026875	0.274109	0	6	3	2	14.6667	1	0	5790
[c]MNXM1882	0	0	0	0	0	2	2	145.5	0	0	0
[c]MNXM2105	3.09532	8.26e-06	0.323068	0.25	6	4	2	157	2	0	302
[c]MNXM1294	2.97054	4.01e-06	0.336639	0.267857	6	12	2	94	10	1	273
[c]MNXM2834	0	0	0	0	0	2	2	416.5	0	0	0
[c]MNXM2495	2.6736	0.00032504	0.374028	0	5	4	2	277.667	2	1	6453
[c]MNXM1700	1	0.00053799	1	0	1	4	2	12.25	2	0	12602
[c]MNXM12133	0	0	0	0	0	2	2	3	0	0	0
[c]MNXM887	0	0	0	0	0	2	2	3	0	0	0
[c]MNXM2771	0	0	0	0	0	2	2	138	0	0	0
[c]MNXM1231	2.6528	4.243e-05	0.37696	0.35	5	6	2	210.8	4	1	2184
[c]MNXM4671	0	0	0	0	0	2	2	105	0	0	0
[c]MNXM1211	2.55921	5.986e-05	0.390745	0.333333	5	8	2	238.167	6	2	1949
[c]MNXM1992	0	0	0	0	0	2	2	90	0	0	0
[c]MNXM3146	0	0	0	0	0	2	2	415.5	0	0	0
[c]MNXM3090	0	0	0	0	0	2	2	47.5	0	0	0
[c]MNXM18306	3.64183	7.3e-07	0.274588	0	6	4	2	15.3333	2	1	81
[c]MNXM7814	0	0	0	0.5	0	2	2	111.5	0	0	0
[c]MNXM96178	0	0	0	0	0	2	2	38	0	0	0
[c]MNXM92189	3.52224	1.89e-06	0.28391	0	6	4	2	14	2	0	78
[c]MNXM16312	0	0	0	0	0	2	2	18.5	0	0	0
[c]MNXM2174	0	0	0	0	0	2	2	136.5	0	0	0
[c]MNXM2342	3.0907	0.00021684	0.323551	0.333333	6	4	2	373	2	1	8811
[c]MNXM2846	3.62565	4.5e-07	0.275813	0	6	4	2	11.3333	2	1	6
[c]MNXM9828	0	0	0	0	0	2	2	415	0	0	0
[c]MNXM8907	3.56268	6.04e-06	0.280688	0	6	4	2	12.5	2	0	589
[c]MNXM721	3.12247	6.854e-05	0.320259	0.15	6	6	2	212.4	4	1	2803
[c]MNXM225	3.56384	0.00024485	0.280597	0	6	3	2	14	1	0	4756
[c]MNXM1706	0	0	0	0.5	0	2	2	6.5	0	0	0
[c]MNXM792	0	0	0	0	0	2	2	54	0	0	0
[c]MNXM1151	0	0	0	0	0	2	2	4	0	0	0
[c]MNXM90341	0	0	0	0	0	2	2	414	0	0	0
[c]MNXM1577	0	0	0	0	0	2	2	33.5	0	0	0
[c]MNXM2157	3.42519	2.83e-06	0.291955	0	6	4	2	23.5	2	0	84
[c]MNXM1104	3.60716	0	0.277226	0.5	6	3	2	384.333	1	0	0
[c]MNXM998	3.24668	1.75e-05	0.308007	0.333333	6	4	2	119.75	2	0	492
[c]MNXM1280	3.00289	1.96e-05	0.333013	0.45	6	5	2	186.2	3	0	2068
[c]MNXM426	0	0	0	1	0	2	2	636	0	0	0
[c]MNXM1132	3.03062	7.47e-06	0.329966	0.0833333	6	5	2	107.5	3	1	425
[c]MNXM1749	3.09936	2e-06	0.322647	0.0833333	6	4	2	89.75	2	0	90
[c]MNXM960	3.00693	1.839e-05	0.332565	0.266667	6	6	2	228	4	0	509
[c]MNXM1265	2.98614	7.552e-05	0.334881	0.233333	6	8	2	114	6	2	5162
[c]MNXM649	3.09705	3.31e-06	0.322888	0.1	6	5	2	101.8	3	0	416
[c]MNXM90136	3.09994	2.79e-06	0.322587	0.0833333	6	4	2	123	2	0	388
[c]MNXM2060	0	0	0	0	0	2	2	415.5	0	0	0
[c]MNXM1269	3.14443	3.95e-06	0.318023	0.25	6	5	2	74.25	3	1	339
[c]MNXM4548	0	0	0	0	0	2	2	148.5	0	0	0
[c]MNXM1521	3.17042	2.04e-06	0.315415	0.333333	6	4	2	336.75	2	0	143
[c]MNXM1028	0	0	0	0	0	2	2	42.5	0	0	0
[c]MNXM637	0	0	0	0	0	2	2	414	0	0	0
[c]MNXM10166	0	0	0	0	0	2	2	42	0	0	0
[c]MNXM958	3.33044	1.13e-06	0.30026	0.5	6	4	2	164	2	1	60
[c]MNXM243	2.54766	0.00024527	0.392517	0.619048	5	9	2	312.286	7	2	5704
[c]MNXM431	0	0	0	0	0	2	2	53.5	0	0	0
[c]MNXM2046	0	0	0	0	0	2	2	134.5	0	0	0
[c]MNXM5871	0	0	0	0	0	2	2	53.5	0	0	0
[c]MNXM5867	0	0	0	0	0	2	2	53.5	0	0	0
[c]MNXM5798	0	0	0	0	0	2	2	53.5	0	0	0
[c]MNXM1261	0	0	0	0.5	0	2	2	417.5	0	0	0
[c]MNXM1499	3.08492	1.16e-05	0.324157	0.416667	6	4	2	159.75	2	0	529
[c]MNXM19769	0	0	0	0	0	2	2	36.5	0	0	0
[c]MNXM13897	0	0	0	0.5	0	2	2	138	0	0	0
[c]MNXM335	2.66956	1.27e-06	0.374594	0.833333	5	5	2	318	3	1	72
[c]MNXM3026	2.60832	0.00026876	0.383389	0.25	5	4	2	341	2	0	8433
[c]MNXM9100	3.61872	0.00012785	0.276341	0	6	4	2	20	2	2	6492
[c]MNXM743	3.5078	8.294e-05	0.285079	0	6	4	2	16.3333	2	1	3906
[c]MNXM9070	0	0	0	0	0	2	2	136.5	0	0	0
[c]MNXM18349	0	0	0	0	0	2	2	6	0	0	0
[c]MNXM5130	0	0	0	0	0	2	2	415	0	0	0
[c]MNXM10048	3.22415	9.8e-07	0.310159	0.333333	6	4	2	93	2	0	29
[c]MNXM4266	0	0	0	0	0	2	2	46.5	0	0	0
[c]MNXM1617	3.20739	3.7e-06	0.31178	0.1	6	8	2	39.8	6	3	165
[c]MNXM1870	0	0	0	0	0	2	2	11.5	0	0	0
[c]MNXM1024	3.145	0.00015694	0.317965	0.0357143	6	18	2	30.75	16	5	5925
[c]MNXM10012	0	0	0	0	0	2	2	10	0	0	0
[c]MNXM2484	0	0	0	0	0	2	2	38	0	0	0
[c]MNXM2565	3.17042	0.00024468	0.315415	0.166667	6	4	2	72	2	1	4875
[c]MNXM2970	0	0	0	0.5	0	2	2	421	0	0	0
[c]MNXM3308	0	0	0	0	0	2	2	152	0	0	0
[c]MNXM1158	0	0	0	0.5	0	2	2	103.5	0	0	0
[c]MNXM7576	3.3911	3.19e-06	0.294889	0	6	4	2	49.5	2	2	403
[c]MNXM11654	0	0	0	0	0	2	2	112	0	0	0
[c]MNXM19170	3.59965	1.13e-06	0.277805	0.166667	6	4	2	10.3333	2	1	9
[c]MNXM6326	2.60139	0.00030542	0.38441	0.333333	5	5	2	503.75	3	1	5771
[c]MNXM6116	2.56384	8.04e-05	0.390041	0.15	5	8	2	294.6	6	2	2762
[c]MNXM1354	0	0	0	0	0	2	2	416	0	0	0
[c]MNXM13107	0	0	0	0	0	2	2	136.5	0	0	0
[c]MNXM13118	0	0	0	0	0	2	2	136.5	0	0	0
[c]MNXM97054	0	0	0	0	0	2	2	26.5	0	0	0
[c]MNXM13223	0	0	0	0	0	2	2	90	0	0	0
[c]MNXM34808	3.11092	2.076e-05	0.321448	0.416667	6	5	2	291	3	1	941
[c]MNXM34811	2.56095	1.996e-05	0.39048	0.52381	5	8	2	332.857	6	1	942
[c]MNXM34812	3.11092	1.996e-05	0.321448	0.416667	6	5	2	291	3	1	940
[c]MNXM1773	3.09879	4.97e-06	0.322707	0	6	5	2	109.333	3	2	128
[c]MNXM114346	3.17042	2.04e-06	0.315415	0.333333	6	4	2	336.75	2	0	143
[c]MNXM90906	3.21375	1.13e-06	0.311163	0.333333	6	4	2	262.25	2	0	93
[c]MNXM5248	0	0	0	0	0	2	2	20	0	0	0
[c]MNXM7942	0	0	0	0	0	2	2	7	0	0	0
[c]MNXM8833	0	0	0	0	0	2	2	7	0	0	0
[c]MNXM32693	2.60774	1.1e-07	0.383474	0.45	5	5	2	397.8	3	0	3
[c]MNXM6599	3.3524	1.9e-07	0.298294	0.333333	6	4	2	213.75	2	0	5
[c]MNXM32694	2.60659	5e-08	0.383644	0.6	5	5	2	399.4	3	0	2
[c]MNXM34809	2.60774	1.1e-07	0.383474	0.45	5	5	2	397.8	3	0	3
[c]MNXM62645	3.60716	0	0.277226	0.5	6	3	2	384.333	1	0	0
[c]MNXM5043	2.5725	4.874e-05	0.388727	0.2	5	5	2	293.4	3	0	3481
[c]MNXM8049	2.67013	0	0.374513	0.583333	5	4	2	224.75	2	0	0
[c]MNXM10617	0	0	0	0	0	2	2	33.5	0	0	0
[c]MNXM8242	3.48585	5.7e-07	0.286874	0	6	4	2	14	2	1	30
[c]MNXM2662	2.67187	5.173e-05	0.37427	0.166667	5	5	2	217.5	3	1	1499
[c]MNXM19706	0	0	0	0.5	0	2	2	23	0	0	0
[c]MNXM114240	3.56499	0	0.280506	0.5	6	3	2	421.5	1	1	0
[c]MNXM19847	0	0	0	0	0	2	2	24.5	0	0	0
[c]MNXM60421	2.59157	0.00011562	0.385867	0.366667	5	7	2	338.5	5	1	1820
[c]MNXM1638	0	0	0	0	0	2	2	109	0	0	0
[c]MNXM5947	0	0	0	0	0	2	2	15	0	0	0
[c]MNXM841	0	0	0	0	0	2	2	18	0	0	0
[c]MNXM114281	3.17042	2.04e-06	0.315415	0.333333	6	4	2	336.75	2	0	143
[c]MNXM90447	0	0	0	0	0	2	2	18.5	0	0	0
[c]MNXM114194	2.67013	4.485e-05	0.374513	0	5	8	2	170	6	1	1616
[c]MNXM509	0	0	0	0	0	2	2	6	0	0	0
[c]MNXM9827	0	0	0	0	0	2	2	9.5	0	0	0
[c]MNXM163	0	0	0	0	0	2	2	28.5	0	0	0
[c]MNXM9157	0	0	0	0	0	2	2	28.5	0	0	0
[c]MNXM22483	0	0	0	0	0	2	2	6	0	0	0
[c]MNXM4334	0	0	0	0	0	2	2	50.5	0	0	0
[c]MNXM114519	0	0	0	0	0	2	2	52.5	0	0	0
[c]MNXM173	0	0	0	0	0	2	2	52.5	0	0	0
[c]MNXM9785	0	0	0	0	0	2	2	2	0	0	0
[c]MNXM114080	0	0	0	0	0	2	2	69	0	0	0
[c]MNXM67597	3.01444	0.00020659	0.331736	0.1	6	6	2	90.2	4	1	6821
[c]MNXM89633	2.63374	6.567e-05	0.379689	0.15	5	6	2	191.8	4	1	3939
[c]MNXM5436	3.17158	5e-08	0.315301	0.583333	6	4	2	267.75	2	0	5
[c]MNXM80428	3.19757	2.645e-05	0.312737	0.133333	6	11	2	29	9	1	1902
[c]MNXM695	0	0	0	0	0	2	2	24	0	0	0
[c]MNXM26921	0	0	0	0.5	0	2	2	49.5	0	0	0
[c]MNXM42005	4.2825	0.00026871	0.233509	0.333333	7	3	2	285.667	1	0	9018
[c]MNXM7579	0	0	0	0	0	2	2	41	0	0	0
[c]MNXM4680	0	0	0	0	0	2	2	13	0	0	0
[c]MNXM1411	0	0	0	0	0	2	2	12.5	0	0	0
[e]MNXM113	3.4674	9.2e-07	0.288401	0.2	6	5	2	15.8	3	0	47
[e]MNXM216	3.5358	3.6e-07	0.282822	0	6	3	2	14.6667	1	0	29
[e]MNXM270	2.56524	9.023e-05	0.389827	0.266667	5	9	2	288.667	7	2	4681
[e]MNXM288	2.60855	5.954e-05	0.383355	0.166667	5	5	2	296.75	3	1	2086
[e]MNXM114092	1	2.8e-07	1	0	1	3	2	12.3333	1	0	2
[e]MNXM30	3.09573	1.18e-06	0.323025	0.2	6	6	2	40.1667	4	0	35
[e]MNXM338	2.60681	7.107e-05	0.38361	0.0833333	5	5	2	296.75	3	1	3147
[e]MNXM355	2.61028	2.906e-05	0.383101	0.0833333	5	5	2	295.75	3	1	1448
[e]MNXM383	3.65222	0	0.273806	0.5	6	3	2	574.5	1	1	0
[e]MNXM386	3.55748	2.4e-07	0.281098	0	6	3	2	74.5	1	1	12
[e]MNXM401	2.6097	7.43e-05	0.383186	0.166667	5	5	2	294.75	3	1	3131
[e]MNXM42	2.56467	5.05e-06	0.389914	0.466667	5	13	2	293.667	11	2	704
[e]MNXM43	3.20566	0.00054043	0.311948	0.05	6	9	2	41.6	7	1	10093
[e]MNXM125	4.097	1.4e-07	0.244081	0	7	3	2	16	1	0	2
[e]MNXM80	3.29833	7.7e-07	0.303184	0.2	6	5	2	17.6	3	0	25
[e]MNXM89602	2.56293	5.29e-06	0.390178	0.366667	5	11	2	293.333	9	2	710
[e]MNXM1380	2.5612	7.09e-06	0.390442	0.190476	5	9	2	195.143	7	2	641
[e]MNXM212	2.60508	5.034e-05	0.383865	0.2	5	7	2	199.333	5	1	1808
[e]MNXM140	2.56557	0.00011522	0.389777	0.5	5	9	2	342.6	7	2	2342
[e]MNXM179	2.61005	0	0.383134	0.833333	5	5	2	430	3	1	0
[e]MNXM207	2.60716	9.58e-06	0.383559	0.416667	5	7	2	325.5	5	1	424
[e]MNXM20	3.2669	1.09e-06	0.306101	0	6	3	2	38.5	1	1	24
[e]MNXM17	3.09862	1.95e-06	0.322725	0.2	6	6	2	42.1667	4	0	76
[c]MNXM89870	3.07217	0.00024469	0.325503	0	6	4	1	89.25	3	0	6692
[c]MNXM4615	0	0	0	0	0	1	1	6	0	0	0
[c]MNXM340	3.05312	0.00024469	0.327534	0	6	7	1	54.3333	6	1	10226
[c]MNXM114112	3.13518	2.9e-06	0.318961	0.2	6	5	1	57.8	4	0	73
[c]MNXM130	1	1.4e-07	1	0.166667	1	3	1	2	2	0	1
[c]MNXM724	2.52483	0.00024469	0.396067	0.244444	5	24	1	199.7	23	6	6647
[c]MNXM2995	3.55402	0.00024441	0.281372	0	6	3	1	32.3333	2	0	5808
[c]MNXM291	2.62738	0.00024449	0.380607	0.236111	5	11	1	135.222	10	1	6058
[c]MNXM1484	3.1455	0.00024469	0.317915	0	6	3	1	68.6667	2	0	5763
[c]MNXM96232	3.51415	9.851e-05	0.284564	0	6	7	1	17.6	6	2	4337
[c]MNXM762	3.58857	0.00024469	0.278662	0	6	4	1	9.33333	3	1	8509
[c]MNXM1409	3.09012	7.47e-06	0.323612	0.166667	6	4	1	87.75	3	0	389
[c]MNXM2741	3.55427	0.00024469	0.281352	0	6	3	1	31	2	0	5810
[c]MNXM10398	0	0	0	0	0	1	1	5	0	0	0
[c]MNXM591	3.03349	0	0.329654	0.25	6	4	1	108.25	3	0	0
[c]MNXM1286	3.09879	1.19e-06	0.322707	0.166667	6	3	1	113	2	0	23
[c]MNXM2561	4.46882	5.7e-07	0.223773	0.166667	7	3	1	10	2	0	10
[c]MNXM754	2.60624	0.00024469	0.383695	0.1	5	5	1	284	4	0	4414
[c]MNXM799	3.05257	1.46e-06	0.327593	0.25	6	5	1	69.8	4	0	89
[c]MNXM2911	3.12536	3.41e-06	0.319963	0.333333	6	4	1	78.3333	3	1	215
[c]MNXM1163	3.17148	1.06e-06	0.31531	0	6	3	1	67	2	0	36
[c]MNXM1526	3.25014	1.71e-06	0.307679	0	6	3	1	96.6667	2	0	67
[c]MNXM1657	0	0	0	0	0	1	1	5	0	0	0
[c]MNXM4428	3.17321	0.00024469	0.315138	0	6	3	1	76.3333	2	0	7122
[c]MNXM813	3.14261	0.00024469	0.318207	0.15	6	5	1	45.2	4	0	5143
[c]MNXM1865	3.58637	0.00026871	0.278834	0	6	2	1	13.5	1	0	4962
[c]MNXM1960	2.5881	0.00024441	0.386384	0.25	5	5	1	317.2	4	0	5124
[c]MNXM2371	3.33199	0.00024455	0.300121	0	6	3	1	72.3333	2	0	12268
[c]MNXM3949	0	0	0	0	0	1	1	9	0	0	0
[c]MNXM1660	3.12182	0.00024469	0.320325	0	6	4	1	72.25	3	0	5030
[c]MNXM1709	3.24885	0.00024469	0.307802	0	6	3	1	94.6667	2	0	13226
[c]MNXM1560	2.55459	0.00024441	0.391452	0.5	5	7	1	292.167	6	1	5517
[c]MNXM2159	0	0	0	0	0	1	1	12	0	0	0
[c]MNXM1608	2.95497	0.00024469	0.338413	0.25	6	4	1	150.25	3	0	8417
[c]MNXM1142	3.32409	0	0.300834	0.5	6	2	1	34	1	0	0
[c]MNXM1784	3.56384	3e-07	0.280597	0	6	3	1	20.5	2	1	19
[c]MNXM1716	4.20797	0.00054946	0.237644	0.166667	7	5	1	6.25	4	1	10776
[c]MNXM2919	2.55658	0.00013799	0.391147	0.2	5	5	1	325.2	4	0	4965
[c]MNXM2758	3.00115	1.06e-06	0.333205	0.0714286	6	7	1	65.1429	6	0	44
[c]MNXM310	2.30698	0.00024469	0.433467	0.159341	5	20	1	184.071	19	4	4068
[c]MNXM90317	3.25072	2.8e-07	0.307624	0.333333	6	3	1	94.3333	2	0	2
[c]MNXM6275	1	1.4e-07	1	0	1	3	1	4	2	1	1
[c]MNXM1794	0	0	0	0	0	1	1	6	0	0	0
[c]MNXM2914	3.18407	0.00024469	0.314063	0.0833333	6	4	1	27.5	3	0	5657
[c]MNXM750	3.10393	0.00024469	0.322173	0.0833333	6	4	1	88.25	3	0	9917
[c]MNXM5322	0	0	0	0	0	1	1	3	0	0	0
[c]MNXM865	0	0	0	0	0	1	1	3	0	0	0
[c]MNXM1242	3.31369	7e-07	0.301778	0	6	3	1	12.6667	2	0	40
[c]MNXM5660	0	0	0	0	0	1	1	8	0	0	0
[c]MNXM6653	0	0	0	0	0	1	1	8	0	0	0
[c]MNXM31057	0	0	0	0	0	1	1	22	0	0	0
[c]MNXM1425	0	0	0	0	0	1	1	21	0	0	0
[c]MNXM24297	3.21433	2.47e-06	0.311107	0.166667	6	5	1	125	4	1	99
[c]MNXM203	0	0	0	0	0	1	1	38	0	0	0
[c]MNXM2081	0	0	0	0	0	1	1	2	0	0	0
[c]MNXM7993	0	0	0	0	0	1	1	3	0	0	0
[c]MNXM93732	3.34431	0.00024427	0.299015	0	6	3	1	10	2	1	3829
[c]MNXM932	2.5933	2.33e-06	0.385609	0.232143	5	10	1	190.5	9	1	53
[c]MNXM857	2.58983	0.00036138	0.386125	0.25	5	4	1	353	3	0	9018
[c]MNXM6855	0	0	0	0	0	1	1	8	0	0	0
[c]MNXM5418	0	0	0	0	0	1	1	2	0	0	0
[c]MNXM12963	0	0	0	0	0	1	1	4	0	0	0
[c]MNXM2263	4.22864	0.00024469	0.236483	0	7	3	1	9.33333	2	0	4306
[c]MNXM1671	1	7e-08	1	0	1	2	1	4	1	0	1
[c]MNXM4390	0	0	0	0	0	1	1	17	0	0	0
[c]MNXM974	3.27425	0.00024469	0.305414	0	6	2	1	18	1	0	6011
[c]MNXM2356	0	0	0	0	0	1	1	4	0	0	0
[c]MNXM2747	0	0	0	0	0	1	1	5	0	0	0
[c]MNXM2186	0	0	0	0	0	1	1	2	0	0	0
[c]MNXM2196	0	0	0	0	0	1	1	134	0	0	0
[c]MNXM190	2.98729	0.00024442	0.334751	0.266667	6	8	1	98.8333	7	1	11052
[c]MNXM1540	0	0	0	0	0	1	1	2	0	0	0
[c]MNXM2611	2.57448	1.8e-07	0.388428	0.416667	5	4	1	326.25	3	0	4
[c]MNXM708	2.60162	4.677e-05	0.384376	0.0833333	5	4	1	296.25	3	0	1169
[c]MNXM608	3.98498	0.00026872	0.250942	0	7	2	1	14.5	1	0	6234
[c]MNXM1092	4.01502	9e-07	0.249065	0	7	2	1	35	1	0	50
[c]MNXM920	4.03235	1.8e-07	0.247994	0.166667	7	3	1	5	2	0	3
[c]MNXM379	3.03406	0.00024469	0.329591	0.233333	6	7	1	81	6	1	11084
[c]MNXM2158	0	0	0	0	0	1	1	9	0	0	0
[c]MNXM1455	2.64991	0.00024445	0.377371	0.25	5	4	1	258	3	0	4290
[c]MNXM1397	2.67051	1.105e-05	0.37446	0.0833333	5	4	1	210.25	3	0	449
[c]MNXM2112	2.54965	0.00024469	0.39221	0.261905	5	8	1	225.429	7	1	5509
[c]MNXM1492	3.17148	0.00024469	0.31531	0	6	3	1	67	2	0	4868
[c]MNXM482	0	0	0	0	0	1	1	3	0	0	0
[c]MNXM1515	2.67321	1.4e-07	0.374082	0.166667	5	3	1	278.667	2	0	1
[c]MNXM261	2.46447	1.202e-05	0.405767	0.422222	5	18	1	235.8	17	3	641
[c]MNXM3340	3.15771	1.74e-06	0.316685	0	6	4	1	53.75	3	0	49
[c]MNXM300	3.1963	0.00024469	0.312861	0.25	6	4	1	45.25	3	0	10744
[c]MNXM487	3.58593	0.00024483	0.278868	0	6	4	1	4.66667	3	1	5174
[c]MNXM528	0	0	0	0	0	1	1	3	0	0	0
[c]MNXM4488	3.55427	0.00024469	0.281352	0	6	3	1	30.6667	2	0	5810
[c]MNXM570	2.54304	0.00024441	0.39323	0.366667	5	7	1	316.5	6	1	5961
[c]MNXM1589	3.55286	7.1e-07	0.281463	0.166667	6	5	1	26.5	4	1	15
[c]MNXM2320	3.03928	7.65e-06	0.329025	0	6	8	1	59.2857	7	1	412
[c]MNXM1344	3.30734	1.06e-06	0.302358	0	6	5	1	13.75	4	1	58
[c]MNXM3150	2.6097	0.00024469	0.383186	0	5	3	1	380.667	2	0	3270
[c]MNXM3148	2.6097	0.00024469	0.383186	0	5	3	1	380.667	2	0	3270
[c]MNXM2598	2.6097	0.00024469	0.383186	0	5	3	1	380.667	2	0	3270
[c]MNXM3149	2.6097	0.00024469	0.383186	0	5	3	1	380.667	2	0	3270
[c]MNXM3208	3.22055	0.00024469	0.310506	0	6	3	1	59.3333	2	0	6287
[c]MNXM90200	2.6736	4.665e-05	0.374028	0	5	3	1	415	2	1	1486
[c]MNXM90601	2.62969	2.81e-05	0.380272	0.238095	5	7	1	160	6	0	1029
[c]MNXM95017	3.28365	0.00024441	0.304539	0.214286	6	9	1	11.1429	8	2	8077
[c]MNXM114372	3.31138	7.6e-07	0.301989	0	6	3	1	13	2	0	44
[c]MNXM90000	3.13923	1.67e-06	0.31855	0	6	3	1	93.3333	2	0	79
[c]MNXM1735	0	0	0	0	0	1	1	7	0	0	0
[c]MNXM31810	0	0	0	0	0	1	1	5	0	0	0
[e]MNXM89612	3.33449	0	0.299896	0	6	2	1	17	1	1	0
[e]MNXM9861	3.67187	0	0.272341	0	6	2	1	5	1	1	0
[e]MNXM2931	3.60601	0	0.277315	0	6	2	1	6	1	1	0
[e]MNXM310	3.30641	0	0.302443	0	6	2	1	14	1	1	0
[e]MNXM330	4.0751	0	0.245393	0	7	2	1	7	1	1	0
[e]MNXM3863	2.61005	1.558e-05	0.383134	0.5	5	4	1	573	3	1	539
[e]MNXM487	4.58535	0	0.218086	0	7	2	1	3	1	1	0
[e]MNXM518	3.60601	0	0.277315	0	6	2	1	8	1	1	0
[e]MNXM653	2.56384	0	0.390041	0.75	5	6	1	425.5	5	1	0
[e]MNXM711	2.56557	0.00029499	0.389777	0.75	5	6	1	426.25	5	1	8043
[e]MNXM762	4.588	0	0.21796	0	7	2	1	3	1	1	0
[e]MNXM89582	3.29925	0	0.303099	0	6	2	1	25	1	1	0
[e]MNXM1597	3.59734	0	0.277983	0	6	2	1	8	1	1	0
[e]MNXM195	3.58579	0	0.278879	0	6	2	1	17	1	1	0
[e]MNXM2053	4.17562	0	0.239485	0	7	2	1	5	1	1	0
[c]MNXM1036	3.33199	0	0.300121	0	6	2	0	107.5	2	0	0
[c]MNXM2619	2.55716	0	0.391059	0.333333	5	4	0	405.5	4	0	0
[c]MNXM2218	3.26328	0	0.30644	0	6	1	0	44	1	0	0
[c]MNXM2652	3.25808	0	0.306929	0	6	2	0	18	2	0	0
[c]MNXM90881	3.11143	0	0.321395	0.166667	6	3	0	113	3	0	0
[c]MNXM89804	3.08949	0	0.323678	0	6	3	0	112.333	3	0	0
[c]MNXM2782	3.13915	0	0.318558	0	6	2	0	137	2	0	0
[c]MNXM89832	3.09931	0	0.322653	0.166667	6	3	0	110.667	3	0	0
[c]MNXM697	3.09931	0	0.322653	0.166667	6	3	0	111.667	3	0	0
[c]MNXM276	3.03406	0	0.329591	0.142857	6	10	0	61.2857	10	1	0
[c]MNXM96694	3.04503	0	0.328403	0.0535714	6	10	0	46.125	10	2	0
[c]MNXM2212	3.09122	0	0.323496	0	6	3	0	117.667	3	0	0
[c]MNXM39846	2.6097	0	0.383186	0	5	2	0	570	2	0	0
[c]MNXM583	2.5537	0	0.391589	0.666667	5	16	0	318	16	6	0
[c]MNXM141	3.25693	0	0.307038	0	6	4	0	15.6667	4	1	0
[c]MNXM5245	2.6097	0	0.383186	0	5	2	0	570.5	2	0	0
[c]MNXM688	2.64723	0	0.377754	0.333333	5	3	0	367.667	3	0	0
[c]MNXM89822	3.07968	0	0.324709	0	6	3	0	117	3	0	0
[c]MNXM89802	3.08199	0	0.324466	0	6	3	0	114.667	3	0	0
[c]MNXM90110	3.09988	0	0.322593	0.166667	6	3	0	111.333	3	0	0
[c]MNXM7700	3.09353	0	0.323255	0	6	3	0	114.333	3	0	0
[c]MNXM89948	2.99885	0	0.333462	0.1	6	5	0	90.2	5	0	0
[c]MNXM990	3.09238	0	0.323376	0	6	6	0	88.5	6	2	0
[c]MNXM114170	3.1403	0	0.318441	0	6	2	0	135	2	0	0
[c]MNXM2580	2.32044	0	0.430953	0.52381	5	7	0	380.857	7	0	0
[c]MNXM2579	2.32044	0	0.430953	0.52381	5	7	0	380.857	7	0	0
[c]MNXM856	2.98441	0	0.335074	0.238095	6	9	0	84.4286	9	2	0
[c]MNXM60922	2.32044	0	0.430953	0.571429	5	7	0	381.429	7	0	0
[c]MNXM2673	2.5537	0	0.391589	0.566667	5	7	0	318.667	7	1	0
[c]MNXM1326	3.04789	0	0.328095	0.1	6	6	0	77.6667	6	0	0
[c]MNXM103135	3.3112	0	0.302005	0	6	4	0	20.6667	4	1	0
[c]MNXM89895	3.09988	0	0.322593	0.166667	6	3	0	112.667	3	0	0
[c]MNXM2682	2.55716	0	0.391059	0.333333	5	4	0	405.75	4	0	0
[c]MNXM247	3.09469	0	0.323134	0.166667	6	3	0	113.667	3	0	0
[c]MNXM89831	3.09065	0	0.323557	0.166667	6	3	0	113.333	3	0	0
[c]MNXM2780	2.55716	0	0.391059	0.333333	5	4	0	405.25	4	0	0
[c]MNXM2408	3.25058	0	0.307638	0	6	2	0	137.5	2	0	0
[c]MNXM2258	3.00346	0	0.332949	0	6	3	0	167.333	3	0	0
[c]MNXM6368	2.52021	0	0.396793	0.3	5	6	0	336.2	6	1	0
[c]MNXM2190	2.53376	0	0.394671	0.366667	5	6	0	259.167	6	0	0
[c]MNXM91266	3.33199	0	0.300121	0	6	2	0	108	2	0	0
[c]MNXM90666	3.11143	0	0.321395	0.166667	6	3	0	112.333	3	0	0
[c]MNXM5749	2.60508	0	0.383865	0.0833333	5	5	0	292.75	5	1	0
[c]MNXM89803	3.07102	0	0.325625	0.166667	6	3	0	119	3	0	0
[c]MNXM837	2.52771	0	0.395614	0.375	5	8	0	241.625	8	0	0
[c]MNXM1800	3.13568	0	0.31891	0.5	6	2	0	138	2	0	0
[c]MNXM6803	2.5612	0	0.390442	0.2	5	5	0	282.6	5	0	0
[c]MNXM89815	3.08256	0	0.324405	0.166667	6	3	0	121.333	3	0	0
[c]MNXM7605	3.09931	0	0.322653	0	6	3	0	113.667	3	0	0
[c]MNXM977	2.31409	0	0.432136	0.303571	5	14	0	325.75	14	6	0
[c]MNXM1651	3.25058	0	0.307638	0	6	2	0	137.5	2	0	0
[c]MNXM91181	2.556	0	0.391236	0.35	5	7	0	326.2	7	2	0
[c]MNXM90752	3.11143	0	0.321395	0.166667	6	3	0	112	3	0	0
[c]MNXM1758	2.63337	0	0.379741	0.4	5	5	0	241	5	0	0
[c]MNXM89763	3.06178	0	0.326608	0.166667	6	3	0	123.667	3	0	0
[c]MNXM454	3.02367	0	0.330724	0.0714286	6	12	0	66	12	3	0
[c]MNXM48982	1	0	1	0	1	1	0	4	1	0	0
[c]MNXM1760	2.63684	0	0.379242	0.333333	5	3	0	383	3	0	0
[c]MNXM90798	2.49596	0	0.400648	0.547619	5	12	0	302.571	12	4	0
[c]MNXM97572	3.12587	0	0.319911	0.4	6	5	0	68.8	5	0	0
[c]MNXM748	3.1403	0	0.318441	0	6	2	0	135.5	2	0	0
[c]MNXM91520	2.32794	0	0.429563	0.347222	5	14	0	266.111	14	4	0
[c]MNXM1615	3.1403	0	0.318441	0	6	2	0	135	2	0	0
[c]MNXM91273	3.10046	0	0.322533	0	6	2	0	162	2	0	0
[c]MNXM8701	3.23383	0	0.30923	0	6	2	0	41	2	0	0
[c]MNXM1256	2.64376	0	0.378249	0.333333	5	4	0	311.333	4	1	0
[c]MNXM911	3.33199	0	0.300121	0	6	2	0	108.5	2	0	0
[c]MNXM555	3.00462	0	0.332821	0.1	6	7	0	74.3333	7	1	0
[c]MNXM3674	3.16859	0	0.315598	0.15	6	5	0	76	5	0	0
[c]MNXM806	3.194	0	0.313087	0	6	3	0	94.3333	3	0	0
[c]MNXM600	3.2858	0	0.30434	0.166667	6	3	0	42.3333	3	0	0
[c]MNXM501	3.27887	0	0.304983	0.166667	6	3	0	44	3	0	0
[c]MNXM301	3.05427	0	0.32741	0.416667	6	6	0	144.5	6	1	0
[c]MNXM858	2.60162	0	0.384376	0.5	5	6	0	407.25	6	2	0
[c]MNXM842	3.25058	0	0.307638	0	6	2	0	137.5	2	0	0
[c]MNXM2992	2.60739	0	0.383525	0.333333	5	3	0	471.667	3	0	0
[c]MNXM3957	2.6097	0	0.383186	0	5	2	0	570	2	0	0
[c]MNXM3379	2.59815	0	0.384889	0.416667	5	6	0	304.25	6	2	0
[c]MNXM13207	3.66686	0	0.272713	0	6	2	0	5	2	0	0
[c]MNXM408	3.28291	0	0.304608	0.25	6	5	0	34	5	1	0
[c]MNXM1896	3.24942	0	0.307747	0	6	2	0	141	2	0	0
[c]MNXM21526	2.6709	0	0.374406	0.166667	5	3	0	280	3	0	0
[c]MNXM2508	2.59873	0	0.384803	0.25	5	5	0	251.8	5	0	0
[c]MNXM952	2.52829	0	0.395524	0.4	5	7	0	282.5	7	1	0
[c]MNXM1933	1	0	1	0	1	2	0	3	2	0	0
[c]MNXM921	1	0	1	0	1	2	0	3	2	0	0
[c]MNXM2900	3.55427	0	0.281352	0	6	2	0	45.5	2	0	0
[c]MNXM1218	2.94342	0	0.339741	0.35	6	6	0	164	6	1	0
[c]MNXM3683	2.57275	0	0.388689	0.833333	5	3	0	513	3	0	0
[c]MNXM2276	3.08083	0	0.324588	0.1	6	6	0	74	6	1	0
[c]MNXM114120	2.6457	0	0.377972	0.0833333	5	4	0	276.25	4	0	0
[c]MNXM3034	2.56986	0	0.389126	0.666667	5	3	0	494.333	3	0	0
[c]MNXM1216	2.54042	0	0.393636	0.3	5	6	0	265.167	6	0	0
[c]MNXM2683	4.46882	0	0.223773	0	7	2	0	12.5	2	0	0
[c]MNXM2689	3.51386	0	0.284588	0	6	2	0	19.5	2	0	0
[c]MNXM1021	2.56813	0	0.389388	0.285714	5	9	0	268.429	9	2	0
[c]MNXM2344	2.66686	0	0.374973	0.5	5	3	0	306.333	3	0	0
[c]MNXM1413	2.64434	0	0.378166	0.2	5	6	0	232	6	1	0
[c]MNXM868	3.53464	0	0.282914	0.5	6	2	0	14	2	0	0
[c]MNXM2303	2.65242	0	0.377014	0.3	5	8	0	202.8	8	3	0
[c]MNXM1182	2.27945	0	0.438703	0.409091	5	16	0	284.182	16	4	0
[c]MNXM2245	2.66397	0	0.375379	0.333333	5	3	0	296.333	3	0	0
[c]MNXM940	2.60739	0	0.383525	0.333333	5	3	0	471.667	3	0	0
[c]MNXM2399	3.21478	0	0.311063	0.333333	6	4	0	162	4	1	0
[c]MNXM444	3.34296	0	0.299136	0	6	3	0	6	3	0	0
[c]MNXM471	3.32044	0	0.301165	0	6	4	0	17	4	1	0
[c]MNXM2207	2.97344	0	0.336311	0.15	6	5	0	142.2	5	0	0
[c]MNXM43631	3.08083	0	0.324588	0	6	2	0	153.5	2	0	0
[c]MNXM1122	2.60046	0	0.384547	0.452381	5	14	0	221.429	14	4	0
[c]MNXM67	3.09584	0	0.323014	0	6	4	0	120	4	1	0
[c]MNXM1836	2.67263	0	0.374163	0.166667	5	4	0	277.333	4	1	0
[c]MNXM987	3.08141	0	0.324527	0	6	3	0	106	3	0	0
[c]MNXM114119	4.11374	0	0.243088	0	7	2	0	6.5	2	0	0
[c]MNXM319	3.03984	0	0.328965	0.152778	6	14	0	48.2222	14	4	0
[c]MNXM1419	3.09007	0	0.323617	0.166667	6	9	0	117.333	9	3	0
[c]MNXM934	3.55427	0	0.281352	0	6	2	0	45.5	2	0	0
[c]MNXM3199	3.23383	0	0.30923	0	6	2	0	41	2	0	0
[c]MNXM3920	3.23268	0	0.309341	0	6	2	0	42	2	0	0
[c]MNXM902	3.22171	0	0.310394	0	6	2	0	88	2	0	0
[c]MNXM668	2.66513	0	0.375217	0.133333	5	6	0	142	6	0	0
[c]MNXM671	4.28868	0	0.233172	0	7	4	0	5.33333	4	1	0
[c]MNXM455	2.98961	0	0.334492	0	6	4	0	119.5	4	0	0
[c]MNXM1014	3.15416	0	0.317042	1	6	3	0	73.6667	3	0	0
[c]MNXM306	2.67321	0	0.374082	0	5	2	0	418	2	0	0
[c]MNXM5914	3.66397	0	0.272928	0	6	2	0	4	2	0	0
[c]MNXM764	3.03811	0	0.329152	0.133333	6	8	0	84.8333	8	2	0
[c]MNXM5065	3.21074	0	0.311455	0	6	2	0	95	2	0	0
[c]MNXM1845	3.08199	0	0.324466	0	6	2	0	136	2	0	0
[c]MNXM9056	3.10046	0	0.322533	0	6	2	0	160.5	2	0	0
[c]MNXM3278	2.99018	0	0.334427	0.333333	6	4	0	203.333	4	1	0
[c]MNXM3005	3.12067	0	0.320444	0.5	6	2	0	150.5	2	0	0
[c]MNXM2076	3.08949	0	0.323678	0	6	4	0	85.5	4	0	0
[c]MNXM406	3.55254	0	0.281489	0	6	3	0	32.6667	3	0	0
[c]MNXM2368	3.55427	0	0.281352	0	6	2	0	45.5	2	0	0
[c]MNXM2440	3.55427	0	0.281352	0	6	2	0	45.5	2	0	0
[c]MNXM4970	3.50577	0	0.285244	0	6	2	0	47.5	2	0	0
[c]MNXM2433	3.55427	0	0.281352	0	6	2	0	45.5	2	0	0
[c]MNXM92161	3.16859	0	0.315598	0	6	2	0	107.5	2	0	0
[c]MNXM6202	3.17148	0	0.31531	0	6	2	0	98.5	2	0	0
[c]MNXM1081	2.67321	0	0.374082	0	5	2	0	416.5	2	0	0
[c]MNXM82173	3.6403	0	0.274703	0	6	2	0	7	2	0	0
[c]MNXM307	2.65242	0	0.377014	0.25	5	5	0	216.2	5	0	0
[c]MNXM3936	3.33199	0	0.300121	0	6	2	0	107.5	2	0	0
[c]MNXM898	3.33199	0	0.300121	0	6	2	0	107.5	2	0	0
[c]MNXM4430	3.22055	0	0.310506	0	6	2	0	88.5	2	0	0
[c]MNXM10102	3.3239	0	0.300851	0.0833333	6	4	0	61.25	4	0	0
[c]MNXM621	2.66166	0	0.375705	0.238095	5	8	0	130.429	8	1	0
[c]MNXM2256	2.60508	0	0.383865	0.333333	5	3	0	392	3	0	0
[c]MNXM4527	1	0	1	0	1	1	0	2	1	0	0
[c]MNXM6048	1	0	1	0	1	1	0	2	1	0	0
[c]MNXM6053	1	0	1	0	1	1	0	2	1	0	0
[c]MNXM6120	1	0	1	0	1	1	0	2	1	0	0
[c]MNXM6139	1	0	1	0	1	1	0	2	1	0	0
[c]MNXM5842	3.1455	0	0.317915	0	6	2	0	101	2	0	0
[c]MNXM981	3.23383	0	0.30923	0	6	2	0	41	2	0	0
[c]MNXM1125	3.02714	0	0.330345	0.333333	6	5	0	139.5	5	1	0
[c]MNXM2425	3.29965	0	0.303062	0.166667	6	4	0	23.3333	4	1	0
[c]MNXM2165	2.66397	0	0.375379	0.35	5	6	0	179.8	6	1	0
[c]MNXM269	2.66801	0	0.374811	0.233333	5	10	0	145.667	10	2	0
[c]MNXM7243	3.30658	0	0.302427	0	6	2	0	20.5	2	0	0
[c]MNXM52342	3.61605	0	0.276545	0	6	2	0	23.5	2	0	0
[c]MNXM2608	3.29908	0	0.303115	0	6	2	0	24	2	0	0
[c]MNXM61338	3.61028	0	0.276987	0	6	2	0	21	2	0	0
[c]MNXM545	2.67321	0	0.374082	0	5	2	0	414.5	2	0	0
[c]MNXM32164	3.61721	0	0.276456	0	6	2	0	17.5	2	0	0
[c]MNXM55495	3.62182	0	0.276104	0	6	2	0	17.5	2	0	0
[c]MNXM3238	3.29965	0	0.303062	0.166667	6	4	0	23.3333	4	1	0
[c]MNXM36578	3.12702	0	0.319793	0	6	8	0	28.1667	8	1	0
[c]MNXM4419	3.30312	0	0.302744	1	6	2	0	28	2	0	0
[c]MNXM92996	3.09122	0	0.323496	0	6	2	0	145.5	2	0	0
[c]MNXM2227	4.2246	0	0.236709	0	7	1	0	4	1	0	0
[c]MNXM1756	3.08545	0	0.324102	0.2	6	5	0	85.8	5	0	0
[c]MNXM64	2.61143	0	0.382932	0.35	5	5	0	239.2	5	0	0
[c]MNXM6407	3.09931	0	0.322653	0	6	3	0	108.667	3	0	0
[c]MNXM438	2.54619	0	0.392744	0.357143	5	7	0	254.429	7	0	0
[c]MNXM881	2.61952	0	0.38175	0.166667	5	4	0	280	4	0	0
[c]MNXM5572	3.12529	0	0.31997	0	6	2	0	137.5	2	0	0
[c]MNXM1126	3.24827	0	0.307856	0	6	7	0	70.25	7	3	0
[c]MNXM713	2.55658	0	0.391147	0.583333	5	4	0	371.25	4	0	0
[c]MNXM1979	3.05831	0	0.326978	0.416667	6	4	0	119.25	4	0	0
[c]MNXM871	3.07448	0	0.325258	0.25	6	4	0	84	4	0	0
[c]MNXM2748	3.26501	0	0.306278	0.05	6	5	0	13.6	5	0	0
[c]MNXM1692	3.27656	0	0.305198	0	6	2	0	24	2	0	0
[c]MNXM5524	3.23383	0	0.30923	0	6	2	0	41	2	0	0
[truncated: 664 more rows]
